# Supplementary material for: Reproducibility of the Structural Brain Connectome Derived from Diffusion Tensor Imaging
Source: PLoS One. 2015 Sep 2;10(9):e0135247. doi: 10.1371/journal.pone.0135247 (PMC4557836; doi:10.1371/journal.pone.0135247)
Supplement: S1 Data — Please refer to the README.txt file within the compressed folder for usage instructions. (ZIP) [file pone.0135247.s001.zip]

Archive with 487 entries (486 files):
- README.txt
- __MACOSX/
- __MACOSX/._README.txt
- ROI_names_and_coordinates.csv
- __MACOSX/._ROI_names_and_coordinates.csv
- ROI_names_and_coordinates.txt
- __MACOSX/._ROI_names_and_coordinates.txt
- Subject10_determistic_scanner_A_time_1.csv
- __MACOSX/._Subject10_determistic_scanner_A_time_1.csv
- Subject10_determistic_scanner_A_time_1.txt
- __MACOSX/._Subject10_determistic_scanner_A_time_1.txt
- Subject10_determistic_scanner_A_time_2.csv
- __MACOSX/._Subject10_determistic_scanner_A_time_2.csv
- Subject10_determistic_scanner_A_time_2.txt
- __MACOSX/._Subject10_determistic_scanner_A_time_2.txt
- Subject10_determistic_scanner_B_time_1.csv
- __MACOSX/._Subject10_determistic_scanner_B_time_1.csv
- Subject10_determistic_scanner_B_time_1.txt
- __MACOSX/._Subject10_determistic_scanner_B_time_1.txt
- Subject10_probabilistic_scanner_A_time_1.csv
- __MACOSX/._Subject10_probabilistic_scanner_A_time_1.csv
- Subject10_probabilistic_scanner_A_time_1.txt
- __MACOSX/._Subject10_probabilistic_scanner_A_time_1.txt
- Subject10_probabilistic_scanner_A_time_2.csv
- __MACOSX/._Subject10_probabilistic_scanner_A_time_2.csv
- Subject10_probabilistic_scanner_A_time_2.txt
- __MACOSX/._Subject10_probabilistic_scanner_A_time_2.txt
- Subject10_probabilistic_scanner_B_time_1.csv
- __MACOSX/._Subject10_probabilistic_scanner_B_time_1.csv
- Subject10_probabilistic_scanner_B_time_1.txt
- __MACOSX/._Subject10_probabilistic_scanner_B_time_1.txt
- Subject11_determistic_scanner_A_time_1.csv
- __MACOSX/._Subject11_determistic_scanner_A_time_1.csv
- Subject11_determistic_scanner_A_time_1.txt
- __MACOSX/._Subject11_determistic_scanner_A_time_1.txt
- Subject11_determistic_scanner_A_time_2.csv
- __MACOSX/._Subject11_determistic_scanner_A_time_2.csv
- Subject11_determistic_scanner_A_time_2.txt
- __MACOSX/._Subject11_determistic_scanner_A_time_2.txt
- Subject11_determistic_scanner_B_time_1.csv
- __MACOSX/._Subject11_determistic_scanner_B_time_1.csv
- Subject11_determistic_scanner_B_time_1.txt
- __MACOSX/._Subject11_determistic_scanner_B_time_1.txt
- Subject11_probabilistic_scanner_A_time_1.csv
- __MACOSX/._Subject11_probabilistic_scanner_A_time_1.csv
- Subject11_probabilistic_scanner_A_time_1.txt
- __MACOSX/._Subject11_probabilistic_scanner_A_time_1.txt
- Subject11_probabilistic_scanner_A_time_2.csv
- __MACOSX/._Subject11_probabilistic_scanner_A_time_2.csv
- Subject11_probabilistic_scanner_A_time_2.txt
- __MACOSX/._Subject11_probabilistic_scanner_A_time_2.txt
- Subject11_probabilistic_scanner_B_time_1.csv
- __MACOSX/._Subject11_probabilistic_scanner_B_time_1.csv
- Subject11_probabilistic_scanner_B_time_1.txt
- __MACOSX/._Subject11_probabilistic_scanner_B_time_1.txt
- Subject12_determistic_scanner_A_time_1.csv
- __MACOSX/._Subject12_determistic_scanner_A_time_1.csv
- Subject12_determistic_scanner_A_time_1.txt
- __MACOSX/._Subject12_determistic_scanner_A_time_1.txt
- Subject12_determistic_scanner_A_time_2.csv
- __MACOSX/._Subject12_determistic_scanner_A_time_2.csv
- Subject12_determistic_scanner_A_time_2.txt
- __MACOSX/._Subject12_determistic_scanner_A_time_2.txt
- Subject12_determistic_scanner_B_time_1.csv
- __MACOSX/._Subject12_determistic_scanner_B_time_1.csv
- Subject12_determistic_scanner_B_time_1.txt
- __MACOSX/._Subject12_determistic_scanner_B_time_1.txt
- Subject12_probabilistic_scanner_A_time_1.csv
- __MACOSX/._Subject12_probabilistic_scanner_A_time_1.csv
- Subject12_probabilistic_scanner_A_time_1.txt
- __MACOSX/._Subject12_probabilistic_scanner_A_time_1.txt
- Subject12_probabilistic_scanner_A_time_2.csv
- __MACOSX/._Subject12_probabilistic_scanner_A_time_2.csv
- Subject12_probabilistic_scanner_A_time_2.txt
- __MACOSX/._Subject12_probabilistic_scanner_A_time_2.txt
- Subject12_probabilistic_scanner_B_time_1.csv
- __MACOSX/._Subject12_probabilistic_scanner_B_time_1.csv
- Subject12_probabilistic_scanner_B_time_1.txt
- __MACOSX/._Subject12_probabilistic_scanner_B_time_1.txt
- Subject13_determistic_scanner_A_time_1.csv
- __MACOSX/._Subject13_determistic_scanner_A_time_1.csv
- Subject13_determistic_scanner_A_time_1.txt
- __MACOSX/._Subject13_determistic_scanner_A_time_1.txt
- Subject13_determistic_scanner_A_time_2.csv
- __MACOSX/._Subject13_determistic_scanner_A_time_2.csv
- Subject13_determistic_scanner_A_time_2.txt
- __MACOSX/._Subject13_determistic_scanner_A_time_2.txt
- Subject13_determistic_scanner_B_time_1.csv
- __MACOSX/._Subject13_determistic_scanner_B_time_1.csv
- Subject13_determistic_scanner_B_time_1.txt
- __MACOSX/._Subject13_determistic_scanner_B_time_1.txt
- Subject13_probabilistic_scanner_A_time_1.csv
- __MACOSX/._Subject13_probabilistic_scanner_A_time_1.csv
- Subject13_probabilistic_scanner_A_time_1.txt
- __MACOSX/._Subject13_probabilistic_scanner_A_time_1.txt
- Subject13_probabilistic_scanner_A_time_2.csv
- __MACOSX/._Subject13_probabilistic_scanner_A_time_2.csv
- Subject13_probabilistic_scanner_A_time_2.txt
- __MACOSX/._Subject13_probabilistic_scanner_A_time_2.txt
- Subject13_probabilistic_scanner_B_time_1.csv
- __MACOSX/._Subject13_probabilistic_scanner_B_time_1.csv
- Subject13_probabilistic_scanner_B_time_1.txt
- __MACOSX/._Subject13_probabilistic_scanner_B_time_1.txt
- Subject14_determistic_scanner_A_time_1.csv
- __MACOSX/._Subject14_determistic_scanner_A_time_1.csv
- Subject14_determistic_scanner_A_time_1.txt
- __MACOSX/._Subject14_determistic_scanner_A_time_1.txt
- Subject14_determistic_scanner_A_time_2.csv
- __MACOSX/._Subject14_determistic_scanner_A_time_2.csv
- Subject14_determistic_scanner_A_time_2.txt
- __MACOSX/._Subject14_determistic_scanner_A_time_2.txt
- Subject14_determistic_scanner_B_time_1.csv
- __MACOSX/._Subject14_determistic_scanner_B_time_1.csv
- Subject14_determistic_scanner_B_time_1.txt
- __MACOSX/._Subject14_determistic_scanner_B_time_1.txt
- Subject14_probabilistic_scanner_A_time_1.csv
- __MACOSX/._Subject14_probabilistic_scanner_A_time_1.csv
- Subject14_probabilistic_scanner_A_time_1.txt
- __MACOSX/._Subject14_probabilistic_scanner_A_time_1.txt
- Subject14_probabilistic_scanner_A_time_2.csv
- __MACOSX/._Subject14_probabilistic_scanner_A_time_2.csv
- Subject14_probabilistic_scanner_A_time_2.txt
- __MACOSX/._Subject14_probabilistic_scanner_A_time_2.txt
- Subject14_probabilistic_scanner_B_time_1.csv
- __MACOSX/._Subject14_probabilistic_scanner_B_time_1.csv
- Subject14_probabilistic_scanner_B_time_1.txt
- __MACOSX/._Subject14_probabilistic_scanner_B_time_1.txt
- Subject15_determistic_scanner_A_time_1.csv
- __MACOSX/._Subject15_determistic_scanner_A_time_1.csv
- Subject15_determistic_scanner_A_time_1.txt
- __MACOSX/._Subject15_determistic_scanner_A_time_1.txt
- Subject15_determistic_scanner_A_time_2.csv
- __MACOSX/._Subject15_determistic_scanner_A_time_2.csv
- Subject15_determistic_scanner_A_time_2.txt
- __MACOSX/._Subject15_determistic_scanner_A_time_2.txt
- Subject15_determistic_scanner_B_time_1.csv
- __MACOSX/._Subject15_determistic_scanner_B_time_1.csv
- Subject15_determistic_scanner_B_time_1.txt
- __MACOSX/._Subject15_determistic_scanner_B_time_1.txt
- Subject15_probabilistic_scanner_A_time_1.csv
- __MACOSX/._Subject15_probabilistic_scanner_A_time_1.csv
- Subject15_probabilistic_scanner_A_time_1.txt
- __MACOSX/._Subject15_probabilistic_scanner_A_time_1.txt
- Subject15_probabilistic_scanner_A_time_2.csv
- __MACOSX/._Subject15_probabilistic_scanner_A_time_2.csv
- Subject15_probabilistic_scanner_A_time_2.txt
- __MACOSX/._Subject15_probabilistic_scanner_A_time_2.txt
- Subject15_probabilistic_scanner_B_time_1.csv
- __MACOSX/._Subject15_probabilistic_scanner_B_time_1.csv
- Subject15_probabilistic_scanner_B_time_1.txt
- __MACOSX/._Subject15_probabilistic_scanner_B_time_1.txt
- Subject16_determistic_scanner_A_time_1.csv
- __MACOSX/._Subject16_determistic_scanner_A_time_1.csv
- Subject16_determistic_scanner_A_time_1.txt
- __MACOSX/._Subject16_determistic_scanner_A_time_1.txt
- Subject16_determistic_scanner_A_time_2.csv
- __MACOSX/._Subject16_determistic_scanner_A_time_2.csv
- Subject16_determistic_scanner_A_time_2.txt
- __MACOSX/._Subject16_determistic_scanner_A_time_2.txt
- Subject16_determistic_scanner_B_time_1.csv
- __MACOSX/._Subject16_determistic_scanner_B_time_1.csv
- Subject16_determistic_scanner_B_time_1.txt
- __MACOSX/._Subject16_determistic_scanner_B_time_1.txt
- Subject16_probabilistic_scanner_A_time_1.csv
- __MACOSX/._Subject16_probabilistic_scanner_A_time_1.csv
- Subject16_probabilistic_scanner_A_time_1.txt
- __MACOSX/._Subject16_probabilistic_scanner_A_time_1.txt
- Subject16_probabilistic_scanner_A_time_2.csv
- __MACOSX/._Subject16_probabilistic_scanner_A_time_2.csv
- Subject16_probabilistic_scanner_A_time_2.txt
- __MACOSX/._Subject16_probabilistic_scanner_A_time_2.txt
- Subject16_probabilistic_scanner_B_time_1.csv
- __MACOSX/._Subject16_probabilistic_scanner_B_time_1.csv
- Subject16_probabilistic_scanner_B_time_1.txt
- __MACOSX/._Subject16_probabilistic_scanner_B_time_1.txt
- Subject17_determistic_scanner_A_time_1.csv
- __MACOSX/._Subject17_determistic_scanner_A_time_1.csv
- Subject17_determistic_scanner_A_time_1.txt
- __MACOSX/._Subject17_determistic_scanner_A_time_1.txt
- Subject17_determistic_scanner_A_time_2.csv
- __MACOSX/._Subject17_determistic_scanner_A_time_2.csv
- Subject17_determistic_scanner_A_time_2.txt
- __MACOSX/._Subject17_determistic_scanner_A_time_2.txt
- Subject17_determistic_scanner_B_time_1.csv
- __MACOSX/._Subject17_determistic_scanner_B_time_1.csv
- Subject17_determistic_scanner_B_time_1.txt
- __MACOSX/._Subject17_determistic_scanner_B_time_1.txt
- Subject17_probabilistic_scanner_A_time_1.csv
- __MACOSX/._Subject17_probabilistic_scanner_A_time_1.csv
- Subject17_probabilistic_scanner_A_time_1.txt
- __MACOSX/._Subject17_probabilistic_scanner_A_time_1.txt
- Subject17_probabilistic_scanner_A_time_2.csv
- __MACOSX/._Subject17_probabilistic_scanner_A_time_2.csv
- Subject17_probabilistic_scanner_A_time_2.txt
- __MACOSX/._Subject17_probabilistic_scanner_A_time_2.txt
- Subject17_probabilistic_scanner_B_time_1.csv
- __MACOSX/._Subject17_probabilistic_scanner_B_time_1.csv
- Subject17_probabilistic_scanner_B_time_1.txt
- __MACOSX/._Subject17_probabilistic_scanner_B_time_1.txt
- Subject18_determistic_scanner_A_time_1.csv
- __MACOSX/._Subject18_determistic_scanner_A_time_1.csv
- Subject18_determistic_scanner_A_time_1.txt
- __MACOSX/._Subject18_determistic_scanner_A_time_1.txt
- Subject18_determistic_scanner_A_time_2.csv
- __MACOSX/._Subject18_determistic_scanner_A_time_2.csv
- Subject18_determistic_scanner_A_time_2.txt
- __MACOSX/._Subject18_determistic_scanner_A_time_2.txt
- Subject18_determistic_scanner_B_time_1.csv
- __MACOSX/._Subject18_determistic_scanner_B_time_1.csv
- Subject18_determistic_scanner_B_time_1.txt
- __MACOSX/._Subject18_determistic_scanner_B_time_1.txt
- Subject18_probabilistic_scanner_A_time_1.csv
- __MACOSX/._Subject18_probabilistic_scanner_A_time_1.csv
- Subject18_probabilistic_scanner_A_time_1.txt
- __MACOSX/._Subject18_probabilistic_scanner_A_time_1.txt
- Subject18_probabilistic_scanner_A_time_2.csv
- __MACOSX/._Subject18_probabilistic_scanner_A_time_2.csv
- Subject18_probabilistic_scanner_A_time_2.txt
- __MACOSX/._Subject18_probabilistic_scanner_A_time_2.txt
- Subject18_probabilistic_scanner_B_time_1.csv
- __MACOSX/._Subject18_probabilistic_scanner_B_time_1.csv
- Subject18_probabilistic_scanner_B_time_1.txt
- __MACOSX/._Subject18_probabilistic_scanner_B_time_1.txt
- Subject19_determistic_scanner_A_time_1.csv
- __MACOSX/._Subject19_determistic_scanner_A_time_1.csv
- Subject19_determistic_scanner_A_time_1.txt
- __MACOSX/._Subject19_determistic_scanner_A_time_1.txt
- Subject19_determistic_scanner_A_time_2.csv
- __MACOSX/._Subject19_determistic_scanner_A_time_2.csv
- Subject19_determistic_scanner_A_time_2.txt
- __MACOSX/._Subject19_determistic_scanner_A_time_2.txt
- Subject19_determistic_scanner_B_time_1.csv
- __MACOSX/._Subject19_determistic_scanner_B_time_1.csv
- Subject19_determistic_scanner_B_time_1.txt
- __MACOSX/._Subject19_determistic_scanner_B_time_1.txt
- Subject19_probabilistic_scanner_A_time_1.csv
- __MACOSX/._Subject19_probabilistic_scanner_A_time_1.csv
- Subject19_probabilistic_scanner_A_time_1.txt
- __MACOSX/._Subject19_probabilistic_scanner_A_time_1.txt
- Subject19_probabilistic_scanner_A_time_2.csv
- __MACOSX/._Subject19_probabilistic_scanner_A_time_2.csv
- Subject19_probabilistic_scanner_A_time_2.txt
- __MACOSX/._Subject19_probabilistic_scanner_A_time_2.txt
- Subject19_probabilistic_scanner_B_time_1.csv
- __MACOSX/._Subject19_probabilistic_scanner_B_time_1.csv
- Subject19_probabilistic_scanner_B_time_1.txt
- __MACOSX/._Subject19_probabilistic_scanner_B_time_1.txt
- Subject1_determistic_scanner_A_time_1.csv
- __MACOSX/._Subject1_determistic_scanner_A_time_1.csv
- Subject1_determistic_scanner_A_time_1.txt
- __MACOSX/._Subject1_determistic_scanner_A_time_1.txt
- Subject1_determistic_scanner_A_time_2.csv
- __MACOSX/._Subject1_determistic_scanner_A_time_2.csv
- Subject1_determistic_scanner_A_time_2.txt
- __MACOSX/._Subject1_determistic_scanner_A_time_2.txt
- Subject1_determistic_scanner_B_time_1.csv
- __MACOSX/._Subject1_determistic_scanner_B_time_1.csv
- Subject1_determistic_scanner_B_time_1.txt
- __MACOSX/._Subject1_determistic_scanner_B_time_1.txt
- Subject1_probabilistic_scanner_A_time_1.csv
- __MACOSX/._Subject1_probabilistic_scanner_A_time_1.csv
- Subject1_probabilistic_scanner_A_time_1.txt
- __MACOSX/._Subject1_probabilistic_scanner_A_time_1.txt
- Subject1_probabilistic_scanner_A_time_2.csv
- __MACOSX/._Subject1_probabilistic_scanner_A_time_2.csv
- Subject1_probabilistic_scanner_A_time_2.txt
- __MACOSX/._Subject1_probabilistic_scanner_A_time_2.txt
- Subject1_probabilistic_scanner_B_time_1.csv
- __MACOSX/._Subject1_probabilistic_scanner_B_time_1.csv
- Subject1_probabilistic_scanner_B_time_1.txt
- __MACOSX/._Subject1_probabilistic_scanner_B_time_1.txt
- Subject20_determistic_scanner_A_time_1.csv
- __MACOSX/._Subject20_determistic_scanner_A_time_1.csv
- Subject20_determistic_scanner_A_time_1.txt
- __MACOSX/._Subject20_determistic_scanner_A_time_1.txt
- Subject20_determistic_scanner_A_time_2.csv
- __MACOSX/._Subject20_determistic_scanner_A_time_2.csv
- Subject20_determistic_scanner_A_time_2.txt
- __MACOSX/._Subject20_determistic_scanner_A_time_2.txt
- Subject20_determistic_scanner_B_time_1.csv
- __MACOSX/._Subject20_determistic_scanner_B_time_1.csv
- Subject20_determistic_scanner_B_time_1.txt
- __MACOSX/._Subject20_determistic_scanner_B_time_1.txt
- Subject20_probabilistic_scanner_A_time_1.csv
- __MACOSX/._Subject20_probabilistic_scanner_A_time_1.csv
- Subject20_probabilistic_scanner_A_time_1.txt
- __MACOSX/._Subject20_probabilistic_scanner_A_time_1.txt
- Subject20_probabilistic_scanner_A_time_2.csv
- __MACOSX/._Subject20_probabilistic_scanner_A_time_2.csv
- Subject20_probabilistic_scanner_A_time_2.txt
- __MACOSX/._Subject20_probabilistic_scanner_A_time_2.txt
- Subject20_probabilistic_scanner_B_time_1.csv
- __MACOSX/._Subject20_probabilistic_scanner_B_time_1.csv
- Subject20_probabilistic_scanner_B_time_1.txt
- __MACOSX/._Subject20_probabilistic_scanner_B_time_1.txt
- Subject2_determistic_scanner_A_time_1.csv
- __MACOSX/._Subject2_determistic_scanner_A_time_1.csv
- Subject2_determistic_scanner_A_time_1.txt
- __MACOSX/._Subject2_determistic_scanner_A_time_1.txt
- Subject2_determistic_scanner_A_time_2.csv
[truncated: 187 more entries]
