# Supplementary material for: Reproducibility of the Structural Brain Connectome Derived from Diffusion Tensor Imaging
Source: PLoS One. 2015 Sep 2;10(9):e0135247. doi: 10.1371/journal.pone.0135247 (PMC4557836; doi:10.1371/journal.pone.0135247)
Supplement: S1 Data — Please refer to the README.txt file within the compressed folder for usage instructions. (ZIP) [file pone.0135247.s001.zip › README.txt]

The data contained in this folder corresponds to the connectome data evaluated in the study: Reproducibility of the structural brain connectome derived from diffusion tensor imaging.

Instructions for use:

1- There are three connectomes per dti modality per subject. Each connectome is contained within a separate file (.csv or .txt) as follows:

	a) Deterministic DTI tractography:
		- Scanner A, time 1 (file name: Subject#_determistic_scanner_A_time_1)
		- Scanner A, time 2 (file name: Subject#_determistic_scanner_A_time_2)
		- Scanner B, time 1 (file name: Subject#_determistic_scanner_B_time_1)
	a) Probabilistic DTI tractography:
		- Scanner A, time 1 (file name: Subject#_probabilistic_scanner_A_time_1)
		- Scanner A, time 2 (file name: Subject#_probabilistic_scanner_A_time_2)
		- Scanner B, time 1 (file name: Subject#_probabilistic_scanner_B_time_1)
		
Each connectome file contains an adjacency matrix where each entry represents the weighted connectivity between the region of interest in the corresponding row and column (constructed as described in the methods section of the manuscript). The rows and columns are ordered in accordance with the list of regions of interest provided in the file "ROI_names_and_coordinates", which also contains the stereotaxic coordinates (x,y,z) of each region.
