# Supplementary material for: Reproducibility of the Structural Brain Connectome Derived from Diffusion Tensor Imaging
Source: PLoS One. 2015 Sep 2;10(9):e0135247. doi: 10.1371/journal.pone.0135247 (PMC4557836; doi:10.1371/journal.pone.0135247)
Supplement: S1 Data — Please refer to the README.txt file within the compressed folder for usage instructions. (ZIP) [file pone.0135247.s001.zip › ROI_names_and_coordinates.csv]

Rightlateralorbitofrontal	26.7573	32.6565	-12.8786
Rightparsorbitalis	45.4590	36.2862	-10.4375
Rightfrontalpole	14.1126	60.2680	-12.4892
Rightmedialorbitofrontal	10.3178	41.8725	-12.6101
Rightparstriangularis	46.3479	33.3568	4.3868
Rightparsopercularis	47.9501	14.6048	13.8018
Rightrostralmiddlefrontal	34.9832	42.6415	16.6306
Rightsuperiorfrontal	16.8473	25.1797	42.4897
Rightcaudalmiddlefrontal	39.9862	7.2877	47.6797
Rightprecentral	39.9100	-11.6599	47.8203
Rightparacentral	11.3141	-31.5648	59.8125
Rightrostralanteriorcingulate	10.2657	40.3574	4.0918
Rightcaudalanteriorcingulate	9.5754	14.5753	28.7997
Rightposteriorcingulate	9.6128	-21.4210	39.9754
Rightisthmuscingulate	10.1442	-45.2891	21.7035
Rightpostcentral	44.7546	-25.3707	49.1549
Rightsupramarginal	51.6825	-37.0231	38.0388
Rightsuperiorparietal	21.9461	-65.8635	50.0825
Rightinferiorparietal	42.2691	-67.1120	30.3841
Rightprecuneus	11.0632	-58.3542	41.5417
Rightcuneus	7.4944	-80.8199	22.1308
Rightpericalcarine	12.1883	-81.9705	10.3723
Rightlateraloccipital	30.6577	-88.7465	-0.0457
Rightlingual	13.3004	-68.5976	0.8783
Rightfusiform	33.6762	-47.4550	-16.2524
Rightparahippocampal	27.6128	-32.3332	-14.7065
Rightentorhinal	25.0201	-6.4272	-30.6126
Righttemporalpole	36.7327	10.1229	-34.7743
Rightinferiortemporal	50.6595	-32.2171	-22.6183
Rightmiddletemporal	56.2909	-25.5569	-12.0232
Rightbankssts	50.2985	-44.3747	11.7079
Rightsuperiortemporal	54.5722	-14.2067	-3.5313
Righttransversetemporal	47.3398	-22.3687	9.4444
Rightinsula	37.2818	-3.1441	2.5768
RightThalamusProper	12.3821	-18.0374	8.0368
RightCaudate	16.3206	8.6302	10.7104
RightPutamen	28.0527	0.1426	-0.2338
RightPallidum	21.6895	-4.0016	-1.6818
RightAccumbensarea	10.6205	11.1316	-7.5304
RightHippocampus	25.6572	-22.5512	-11.8530
RightAmygdala	25.5590	-4.2812	-19.7414
Leftlateralorbitofrontal	-21.8074	34.1848	-13.4002
Leftparsorbitalis	-40.5822	37.3844	-8.5365
Leftfrontalpole	-8.5497	61.0872	-4.0913
Leftmedialorbitofrontal	-6.1848	42.7201	-10.3217
Leftparstriangularis	-40.0508	35.9633	6.5779
Leftparsopercularis	-42.9732	17.7574	14.3337
Leftrostralmiddlefrontal	-28.7767	43.3949	18.1560
Leftsuperiorfrontal	-9.4740	25.7672	44.1187
Leftcaudalmiddlefrontal	-30.6806	10.0949	48.5925
Leftprecentral	-35.4850	-9.5902	47.3289
Leftparacentral	-8.9420	-28.2989	62.6846
Leftrostralanteriorcingulate	-4.0935	39.5427	6.8679
Leftcaudalanteriorcingulate	-3.5873	17.4702	28.9750
Leftposteriorcingulate	-6.3521	-22.6629	38.4597
Leftisthmuscingulate	-9.0625	-44.9887	19.8651
Leftpostcentral	-41.9768	-23.7267	49.5022
Leftsupramarginal	-49.4848	-37.0503	36.3487
Leftsuperiorparietal	-20.7090	-65.4917	47.9895
Leftinferiorparietal	-38.8710	-71.1568	29.9890
Leftprecuneus	-11.0420	-57.3416	40.4369
Leftcuneus	-6.8772	-81.6069	19.5670
Leftpericalcarine	-12.6559	-82.5433	8.8810
Leftlateraloccipital	-28.6060	-90.7941	-1.0013
Leftlingual	-14.0447	-71.7466	-0.4741
Leftfusiform	-36.5335	-42.6186	-17.6163
Leftparahippocampal	-25.8144	-30.3875	-15.3745
Leftentorhinal	-25.2032	-5.7055	-31.4270
Lefttemporalpole	-32.0455	10.6606	-36.4087
Leftinferiortemporal	-51.4657	-34.3903	-18.9574
Leftmiddletemporal	-55.9286	-26.2965	-10.1739
Leftbankssts	-50.0098	-42.9779	12.1368
Leftsuperiortemporal	-51.3128	-11.1298	-3.5002
Lefttransversetemporal	-45.7481	-20.0532	8.5483
Leftinsula	-34.3931	-1.4596	2.9645
LeftThalamusProper	-10.6367	-18.1163	7.3161
LeftCaudate	-12.3499	8.6804	10.4845
LeftPutamen	-25.7154	0.2688	0.3628
LeftPallidum	-18.8709	-2.7722	-2.7241
LeftAccumbensarea	-5.8397	11.8045	-7.1799
LeftHippocampus	-24.3229	-20.3414	-14.1216
LeftAmygdala	-20.6877	-1.3645	-21.7169
BrainStem	-0.5822	-29.8369	-27.4480
