# Supplementary material for: Reproducibility of the Structural Brain Connectome Derived from Diffusion Tensor Imaging
Source: PLoS One. 2015 Sep 2;10(9):e0135247. doi: 10.1371/journal.pone.0135247 (PMC4557836; doi:10.1371/journal.pone.0135247)
Supplement: S1 Data — Please refer to the README.txt file within the compressed folder for usage instructions. (ZIP) [file pone.0135247.s001.zip › Subject10_determistic_scanner_A_time_1.csv]

0	0.0085005	0.00075831	0.0074317	0.00081732	0	0.0039118	2.7557e-06	0	0	0	0	0	0	0	0	0	2.5186e-05	0.00037239	1.5491e-05	0	0.00024089	9.5412e-05	0.001104	0.0013126	0	0.00020816	0.0078907	3.9396e-05	0.00030027	6.5781e-06	0.0016094	0	0.017414	0.00067233	0.00040313	0.0019726	0.00027326	0.0029302	8.7354e-05	0.00028756	0	0	0	0	0	0	0	1.7474e-06	0
0.0085005	0	0	0	0.0013943	0	0.0012764	4.4451e-05	0	3.0845e-06	0	0	0	0	0	4.5548e-06	0	0.00015516	0.00021433	0.0002262	0	1.4099e-05	8.4766e-06	0.00029816	0	0	0	0	0	0.00017243	0	0.00015687	0	0	0.0021141	0.0011122	0.0072362	0.0023514	0	0.00010356	0	0	0	0	0	0	0	0	0	0
0.00075831	0	0	0.0018163	0	0	0.00098048	0.00065858	0	0	0	0	0	0	0	0	0	0	0	0	0	0	0	0	0	0	0	0	0	0	0	0	0	0	0	0.0042025	0.00066657	0.00029261	0.00015449	0	0	0	0	0.00038796	0	0	0	0	5.4657e-05	0
0.0074317	0	0.0018163	0	0	0	0	0.00088328	0	0	0	0.0065945	0	0	0	0	0	0	0	0	0	1.2076e-05	0	3.8358e-06	0.00014176	0	0	0.004017	6.7833e-05	2.174e-05	0	0.00024521	0	0.00010885	0.00020538	0.004292	0.007968	0.00011098	0.013287	0.00016547	0.00014275	0	0	4.9467e-05	0.0025504	0	0	0	0.0025714	0
0.00081732	0.0013943	0	0	0	0.001335	0.0093006	0.00064243	0	6.58e-05	0	0	0	0	0	9.2512e-05	0	0.0003848	0.0011099	0.00026919	0	0	0	0	1.3524e-05	0	0	0	0	3.6561e-05	7.5338e-05	7.5823e-05	0	0.014929	0.003325	3.9988e-05	0.016879	0.0061945	0	2.6584e-05	0.00019445	0	0	0	0	0	0	0	0	0
0	0	0	0	0.001335	0	5.4073e-05	0.00047042	0.0032109	0.011769	0	0	0	0	0	1.14e-05	0.0011275	0	0.0011283	0	0	0	0	0	0	0	0	0	0	2.0817e-05	7.71e-05	0	0	0.010744	0	0	0.0073011	0.002169	0	0	0	0	0	0	0	0	0	0	0	0
0.0039118	0.0012764	0.00098048	0	0.0093006	5.4073e-05	0	0.0099036	0.0087011	0.0034622	0	0	0	0	0	0	6.53e-05	3.9302e-05	4.1026e-05	0	0	0	0	1.2636e-05	3.4953e-05	0	0	0	0	2.9976e-06	0	0	0	0	0.0035066	0.0048076	0.0019553	0.0016115	0	9.7276e-05	0.0003275	0	0	7.127e-05	0	0	0	0	0.00031648	0
2.7557e-06	4.4451e-05	0.00065858	0.00088328	0.00064243	0.00047042	0.0099036	0	0.0081135	0.0055321	0.003053	0.0011648	0.0053735	0.0056578	0	0	1.3163e-06	2.7085e-05	0	0.00018815	0	0	0	0	8.3903e-06	0	0	0	0	0	0	0	0	0	0.0012165	0.0017708	0.0010199	0.0035906	0.0001592	7.7258e-05	9.289e-05	0	0	0	0	0	0	2.6566e-06	0.016345	0
0	0	0	0	0	0.0032109	0.0087011	0.0081135	0	0.037795	0	0	0	0	0	0	0	0	0	0	0	0	0	0	0	0	0	0	0	0	0	0	0	0	0	0	3.5137e-05	0.00031849	0	0	0	0	0	0	0	0	0	0	0	0
0	3.0845e-06	0	0	6.58e-05	0.011769	0.0034622	0.0055321	0.037795	0	0.0019163	0	0	5.2874e-05	0	0.032506	0.012992	0.0014477	0.0073699	0	0	0	0	0	0	0	0	0	0	0	0	5.707e-06	0	0.0029676	0.00067916	0.0020314	0.00039001	0.0015176	6.7286e-06	0.00034476	3.7306e-06	0	0	0	0	0	0	0	0.00042575	0
0	0	0	0	0	0	0	0.003053	0	0.0019163	0	0	0.00062504	0.029756	0	0	0	0.0018064	0	0.00079872	0	0	0	0	0	0	0	0	0	0	0	0	0	0	0	0.00013969	0	0	0	0	0	0	0	0	0	0	0	0	0.00032623	0
0	0	0	0.0065945	0	0	0	0.0011648	0	0	0	0	0.0068888	6.7315e-05	0	0	0	0	0	8.5941e-06	0	0	0	0	0	0	0	7.5425e-05	0	0	0	0	0	0	0	0	0.0015665	0	0.006219	0	0	0	0	0	5.4709e-05	0	0	0	8.2357e-05	0
0	0	0	0	0	0	0	0.0053735	0	0	0.00062504	0.0068888	0	0.013751	0.00030063	0	0	0	0	0.002111	0	0	0	0	0	0	0	0	0	0	0	0	0	0	0	0	0	0	0	0	0	0	0	0	0	0	0	0	0.0015068	0
0	0	0	0	0	0	0	0.0056578	0	5.2874e-05	0.029756	6.7315e-05	0.013751	0	0.015792	0	0	0.00085521	0	0.011498	0	0	0	0	0	0	0	0	0	0	0	0	0	0	0	0	0	0	0	0	0	0	0	0	0	0	0	0	0.00079875	0
0	0	0	0	0	0	0	0	0	0	0	0	0.00030063	0.015792	0	0	0	0.0014291	0	0.016375	0.00082812	0.0016755	8.9448e-06	0.0023045	0	0.00029425	0	0	0	0	0	0	0	0	0.0007417	0	0	0	0	0.002085	0	0	0	0	0	0	0	0	0	0
0	4.5548e-06	0	0	9.2512e-05	1.14e-05	0	0	0	0.032506	0	0	0	0	0	0	0.011285	0.013995	4.1114e-05	0	0	0	0	0	0	0	0	0	0	0	0	0	2.1132e-05	0.0011084	0	0	0.0043699	0.0062818	0	6.3932e-05	1.7709e-05	0	0	0	0	0	0	0	0	0
0	0	0	0	0	0.0011275	6.53e-05	1.3163e-06	0	0.012992	0	0	0	0	0	0.011285	0	0.0034121	0.0041778	0	0	0	0	0	0	0	0	0	0	3.1499e-05	0.003695	0.0031814	0.0045992	0.0090605	0	0	0.0011406	0	0	0	0	0	0	0	0	0	0	0	0	0
2.5186e-05	0.00015516	0	0	0.0003848	0	3.9302e-05	2.7085e-05	0	0.0014477	0.0018064	0	0	0.00085521	0.0014291	0.013995	0.0034121	0	0.016675	0.0089499	0.0090685	0.0020591	0.0013013	0.004114	2.9274e-05	0.00014004	0	0	0.00047143	9.0571e-05	0	0.00020027	0	0.00046689	0.00060435	0.0009593	0.0021072	0.0014585	0.00012345	0.00024559	5.5791e-06	0	0	0	0	0	0	0	0	0
0.00037239	0.00021433	0	0	0.0011099	0.0011283	4.1026e-05	0	0	0.0073699	0	0	0	0	0	4.1114e-05	0.0041778	0.016675	0	0	0	0	0.0039241	0	0	0	0	0	0.0077488	0.008603	0.0049868	0.0010441	2.7489e-05	0.00042578	0.0011536	6.0935e-06	0.0028532	0.00018287	0.00013032	0	0	0	0	0	0	0	0	0	0	0
1.5491e-05	0.0002262	0	0	0.00026919	0	0	0.00018815	0	0	0.00079872	8.5941e-06	0.002111	0.011498	0.016375	0	0	0.0089499	0	0	0.0026649	0.00025577	8.464e-06	0.00048328	0	0.00034022	1.6238e-05	0	0	0	0	0	0	0.00013999	0.0011298	0.00050511	0.00032302	0.00058849	0.00015717	0.0059915	0	0	0	0	0	0	0	0	0	0
0	0	0	0	0	0	0	0	0	0	0	0	0	0	0.00082812	0	0	0.0090685	0	0.0026649	0	0.0050284	2.1745e-05	0.0022961	0	0.0015613	0	0	0	0	0	0	0	0	9.4256e-05	0	0	0	0	0.00034117	0	0	0	0	0	0	0	0	0	0
0.00024089	1.4099e-05	0	1.2076e-05	0	0	0	0	0	0	0	0	0	0	0.0016755	0	0	0.0020591	0	0.00025577	0.0050284	0	0.00066511	0.011105	2.0569e-05	0.0011757	0	0	3.8907e-05	6.7505e-05	0	0	0	0	3.3017e-05	0	4.7793e-06	0	0	0.00065172	0	0	0	0	0	0	0	0	0	0
9.5412e-05	8.4766e-06	0	0	0	0	0	0	0	0	0	0	0	0	8.9448e-06	0	0	0.0013013	0.0039241	8.464e-06	2.1745e-05	0.00066511	0	0.0037796	0.0057603	2.183e-05	0	0	0.0043699	0.00016112	0	3.9367e-05	0	0.00049915	2.8911e-06	0	8.1879e-06	0	0	0.00015303	0	0	0	0	0	0	0	0	0	0
0.001104	0.00029816	0	3.8358e-06	0	0	1.2636e-05	0	0	0	0	0	0	0	0.0023045	0	0	0.004114	0	0.00048328	0.0022961	0.011105	0.0037796	0	0.013596	0.015529	0	0	0.00031466	0.00065665	0	0.0001405	0	0.00038178	0.00076026	0	2.9105e-05	0	0	0.00066917	0	0	0	0	0	0	0	0	0	0
0.0013126	0	0	0.00014176	1.3524e-05	0	3.4953e-05	8.3903e-06	0	0	0	0	0	0	0	0	0	2.9274e-05	0	0	0	2.0569e-05	0.0057603	0.013596	0	0.0063134	0.0045963	0.00092398	0.025355	0.00080096	0	1.4763e-05	0	0.001355	0.00021034	0	2.3512e-05	0	6.7881e-05	0.0034749	0.0035198	0	0	0	0	0	0	0	0	0
0	0	0	0	0	0	0	0	0	0	0	0	0	0	0.00029425	0	0	0.00014004	0	0.00034022	0.0015613	0.0011757	2.183e-05	0.015529	0.0063134	0	0.029244	0	0.0014888	2.6824e-06	0	0	0	0	0	0	0	0	0	0.010398	0	0	0	0	0	0	0	0	0	0
0.00020816	0	0	0	0	0	0	0	0	0	0	0	0	0	0	0	0	0	0	1.6238e-05	0	0	0	0	0.0045963	0.029244	0	0.017516	0.00057986	0	0	0	0	0.0014861	0.0020987	0	2.5686e-05	0.0016444	0.0012531	0.02275	0.030563	0	0	0	0	0	0	0	0	0
0.0078907	0	0	0.004017	0	0	0	0	0	0	0	7.5425e-05	0	0	0	0	0	0	0	0	0	0	0	0	0.00092398	0	0.017516	0	0.0013006	0.0047508	0	0	0	0.012679	2.835e-05	0	0.0010013	0.0032575	0.011554	6.6283e-05	0.033698	0	0	0	0	0	0	0	1.6552e-06	0
3.9396e-05	0	0	6.7833e-05	0	0	0	0	0	0	0	0	0	0	0	0	0	0.00047143	0.0077488	0	0	3.8907e-05	0.0043699	0.00031466	0.025355	0.0014888	0.00057986	0.0013006	0	0.015027	4.0179e-06	1.9378e-05	0	2.0746e-05	0.00013849	0.00056376	5.0813e-05	2.9372e-05	7.5651e-05	0.005689	0.00030859	0	0	0	6.047e-06	0	0	0	0	0
0.00030027	0.00017243	0	2.174e-05	3.6561e-05	2.0817e-05	2.9976e-06	0	0	0	0	0	0	0	0	0	3.1499e-05	9.0571e-05	0.008603	0	0	6.7505e-05	0.00016112	0.00065665	0.00080096	2.6824e-06	0	0.0047508	0.015027	0	0.0020621	0.007578	4.1766e-06	0.0001191	0	2.1449e-05	0.00015118	0	0	9.6503e-05	0	0	0	0	0	0	0	0	0	0
6.5781e-06	0	0	0	7.5338e-05	7.71e-05	0	0	0	0	0	0	0	0	0	0	0.003695	0	0.0049868	0	0	0	0	0	0	0	0	0	4.0179e-06	0.0020621	0	0.008879	1.6548e-05	0.00013774	0	0	0.00021584	0	0	0	0	0	0	0	0	0	0	0	0	0
0.0016094	0.00015687	0	0.00024521	7.5823e-05	0	0	0	0	5.707e-06	0	0	0	0	0	0	0.0031814	0.00020027	0.0010441	0	0	0	3.9367e-05	0.0001405	1.4763e-05	0	0	0	1.9378e-05	0.007578	0.008879	0	0.0085091	0.015728	0	0	0.00091478	0	0.00012823	0	0	0	0	0	0	0	0	0	0	0
0	0	0	0	0	0	0	0	0	0	0	0	0	0	0	2.1132e-05	0.0045992	0	2.7489e-05	0	0	0	0	0	0	0	0	0	0	4.1766e-06	1.6548e-05	0.0085091	0	0.0048167	0	0	0	0	0	0	0	0	0	0	0	0	0	0	0	0
0.017414	0	0	0.00010885	0.014929	0.010744	0	0	0	0.0029676	0	0	0	0	0	0.0011084	0.0090605	0.00046689	0.00042578	0.00013999	0	0	0.00049915	0.00038178	0.001355	0	0.0014861	0.012679	2.0746e-05	0.0001191	0.00013774	0.015728	0.0048167	0	0.0014013	0	0.0028996	0.00012707	0.0007422	3.6632e-05	0.012381	0	0	0	0	0	0	0	0	0
0.00067233	0.0021141	0	0.00020538	0.003325	0	0.0035066	0.0012165	0	0.00067916	0	0	0	0	0.0007417	0	0	0.00060435	0.0011536	0.0011298	9.4256e-05	3.3017e-05	2.8911e-06	0.00076026	0.00021034	0	0.0020987	2.835e-05	0.00013849	0	0	0	0	0.0014013	0	0.026701	0.0034218	0.0035203	0.0026505	0.015638	0.015808	0	0	0	0	0	0	0	0	0
0.00040313	0.0011122	0.0042025	0.004292	3.9988e-05	0	0.0048076	0.0017708	0	0.0020314	0.00013969	0	0	0	0	0	0	0.0009593	6.0935e-06	0.00050511	0	0	0	0	0	0	0	0	0.00056376	2.1449e-05	0	0	0	0	0.026701	0	0.00075104	0.0024364	0.0102	0.0021468	0.00071031	0	0	0.00030719	0.00014763	0	0	0	0.0001249	0
0.0019726	0.0072362	0.00066657	0.007968	0.016879	0.0073011	0.0019553	0.0010199	3.5137e-05	0.00039001	0	0.0015665	0	0	0	0.0043699	0.0011406	0.0021072	0.0028532	0.00032302	0	4.7793e-06	8.1879e-06	2.9105e-05	2.3512e-05	0	2.5686e-05	0.0010013	5.0813e-05	0.00015118	0.00021584	0.00091478	0	0.0028996	0.0034218	0.00075104	0	0.018411	0.01219	0.00022448	0.00010487	0	0	0	0.00011378	0	0	0	0	0
0.00027326	0.0023514	0.00029261	0.00011098	0.0061945	0.002169	0.0016115	0.0035906	0.00031849	0.0015176	0	0	0	0	0	0.0062818	0	0.0014585	0.00018287	0.00058849	0	0	0	0	0	0	0.0016444	0.0032575	2.9372e-05	0	0	0	0	0.00012707	0.0035203	0.0024364	0.018411	0	0.0020905	0.00058534	0.0023064	0	0	0	0	0	0	0	2.8699e-06	0
0.0029302	0	0.00015449	0.013287	0	0	0	0.0001592	0	6.7286e-06	0	0.006219	0	0	0	0	0	0.00012345	0.00013032	0.00015717	0	0	0	0	6.7881e-05	0	0.0012531	0.011554	7.5651e-05	0	0	0.00012823	0	0.0007422	0.0026505	0.0102	0.01219	0.0020905	0	9.6812e-05	0.00038317	0	0	0	0.0015607	0	0	0	2.1361e-05	0
8.7354e-05	0.00010356	0	0.00016547	2.6584e-05	0	9.7276e-05	7.7258e-05	0	0.00034476	0	0	0	0	0.002085	6.3932e-05	0	0.00024559	0	0.0059915	0.00034117	0.00065172	0.00015303	0.00066917	0.0034749	0.010398	0.02275	6.6283e-05	0.005689	9.6503e-05	0	0	0	3.6632e-05	0.015638	0.0021468	0.00022448	0.00058534	9.6812e-05	0	0.017825	0	0	0	0.00013091	0	0	0	0	0
0.00028756	0	0	0.00014275	0.00019445	0	0.0003275	9.289e-05	0	3.7306e-06	0	0	0	0	0	1.7709e-05	0	5.5791e-06	0	0	0	0	0	0	0.0035198	0	0.030563	0.033698	0.00030859	0	0	0	0	0.012381	0.015808	0.00071031	0.00010487	0.0023064	0.00038317	0.017825	0	0	0	0	0	0	0	0	0	0
0	0	0	0	0	0	0	0	0	0	0	0	0	0	0	0	0	0	0	0	0	0	0	0	0	0	0	0	0	0	0	0	0	0	0	0	0	0	0	0	0	0	0.0091768	0	0.0015609	0	0	0.0037041	0	0
0	0	0	0	0	0	0	0	0	0	0	0	0	0	0	0	0	0	0	0	0	0	0	0	0	0	0	0	0	0	0	0	0	0	0	0	0	0	0	0	0	0.0091768	0	0	0	0	0	0.0044452	0	0
0	0	0.00038796	4.9467e-05	0	0	7.127e-05	0	0	0	0	0	0	0	0	0	0	0	0	0	0	0	0	0	0	0	0	0	0	0	0	0	0	0	0	0.00030719	0	0	0	0	0	0	0	0	0.00029404	0	0	0.0020349	0	0
0	0	0	0.0025504	0	0	0	0	0	0	0	5.4709e-05	0	0	0	0	0	0	0	0	0	0	0	0	0	0	0	0	6.047e-06	0	0	0	0	0	0	0.00014763	0.00011378	0	0.0015607	0.00013091	0	0.0015609	0	0.00029404	0	0	0	0	0.0005317	0
0	0	0	0	0	0	0	0	0	0	0	0	0	0	0	0	0	0	0	0	0	0	0	0	0	0	0	0	0	0	0	0	0	0	0	0	0	0	0	0	0	0	0	0	0	0	0.00030771	0.0098291	0.00063086	0
0	0	0	0	0	0	0	0	0	0	0	0	0	0	0	0	0	0	0	0	0	0	0	0	0	0	0	0	0	0	0	0	0	0	0	0	0	0	0	0	0	0	0	0	0	0.00030771	0	0.0048589	0.0028282	0.0065955
0	0	0	0	0	0	0	2.6566e-06	0	0	0	0	0	0	0	0	0	0	0	0	0	0	0	0	0	0	0	0	0	0	0	0	0	0	0	0	0	0	0	0	0	0.0037041	0.0044452	0.0020349	0	0.0098291	0.0048589	0	0.0093717	0.0059975
1.7474e-06	0	5.4657e-05	0.0025714	0	0	0.00031648	0.016345	0	0.00042575	0.00032623	8.2357e-05	0.0015068	0.00079875	0	0	0	0	0	0	0	0	0	0	0	0	0	1.6552e-06	0	0	0	0	0	0	0	0.0001249	0	2.8699e-06	2.1361e-05	0	0	0	0	0	0.0005317	0.00063086	0.0028282	0.0093717	0	0.017146
0	0	0	0	0	0	0	0	0	0	0	0	0	0	0	0	0	0	0	0	0	0	0	0	0	0	0	0	0	0	0	0	0	0	0	0	0	0	0	0	0	0	0	0	0	0	0.0065955	0.0059975	0.017146	0
0	0	0	0	0	0	0	0.00076495	0	0.0025124	0.003426	0	0	6.3256e-05	0	0	0	0	0	0.00010719	0	0	0	0	0	0	0	0	0	0	0	0	0	0	0	0.00011774	0	0	0	0	0	0	0	0	0	0	0.018397	5.8115e-05	0.0071714	0.018773
0	0	0	0	0	0	0	0.0002788	0	0.0015194	0.017006	0	0	0.0086252	0	0	0	0	0	0.0011409	0	0	0	0	0	0	0	0	0	0	0	0	0	0	0	0	0	0	0	0	0	0	0	0	0	0	0	0	5.2579e-05	0
0	0	0	0.0023823	0	0	0	0.00016461	0	0	0	0.000974	0.0018687	0	0	0	0	0	0	0	0	0	0	0	0	0	0	0	0	0	0	0	0	0	0	0	3.4227e-05	0	0.00055909	0	0	0	0	0	0.0011492	0	0	0	0.0021142	0
0	0	0	2.9222e-05	0	0	0	0.00099759	0	0	0	0.004065	0.01875	0	0	0	0	0	0	0	0	0	0	0	0	0	0	0	0	0	0	0	0	0	0	0	0	0	3.0612e-05	0	0	0	0	0	0	0	0	0	0.013973	0
0	0	0	0	0	0	0	0.00079005	0	0	0.00060499	0	0.0029357	0.01115	0.00012741	0	0	0	0	0.00031624	0	0	0	0	0	0	0	0	0	0	0	0	0	0	0	0	0	0	0	0	0	0	0	0	0	0	0	0	0.0025934	0
0	0	0	0	0	0	0	0	0	0	0	0	0	0.00077398	0.033692	0	0	6.7848e-05	0	0.0011236	7.1271e-05	0	1.1599e-05	7.0273e-06	0	0	0	0	0	0	0	0	0	0	6.6331e-05	0	0	0	0	0	0	0	0	0	0	0	0	0	0	0
0	0	0	0	0	0	0	0	0	0	0.004382	0	0	0.00029448	0	0.00014451	0	0.00014122	0	0.0010016	0	0	0	0	0	0	0	0	0	0	0	0	0	0	0	0.00054273	0	0	0	0	0	1.0848e-05	0	0	0	0	2.0014e-06	0	0	0
0	0	0	0	0	0	0	0	0	0	0	0	0	0	0	0	0	0	0	0	0	0	0	0	0	0	0	0	0	0	0	0	0	0	0	0	0	0	0	0	0	0	0	0	0	0	0	0	0	0
0	0	0	0	0	0	0	0	0	0	7.9879e-05	0	0	2.9989e-05	0.0013088	8.9502e-05	0	0.0017273	0	0.00025716	0.00036755	1.1073e-05	6.1148e-05	1.1307e-05	0	0	0	0	0	0	0	0	0	0	0	0	0	0	0	0	0	1.1907e-06	1.3695e-06	0	9.2425e-06	8.6831e-06	0	5.1054e-05	1.1969e-06	0
0	0	0	0	0	0	0	5.6053e-06	0	0	0	0	0	0	0	0	0	0	0	0	0	0	0	0	0	0	0	0	0	0	0	0	0	0	0	0	0	0	0	0	0	0	9.9824e-05	0	0	0.00037125	0.00065278	0	4.3939e-05	2.5367e-05
0	0	0	0	0	0	0	0	0	0	7.8195e-05	0	0.00010929	0.0080871	0.0058667	9.4851e-06	0	0.0011069	0	0.0062933	0	0	0	0	0	0	0	0	0	0	0	0	0	0	0	0	0	0	0	0	0	0	0	0	0	0	0	1.0873e-06	0.0003904	0
0	0	0	0	0	0	0	0	0	0	0	0	0	0	8.4925e-05	0	0	1.3208e-06	0	2.8344e-06	0	0	0	0	0	0	0	0	0	0	0	0	0	0	0	0	0	0	0	0	0	0	0	0	0	0	0	0	0	0
0	0	0	0	0	0	0	0	0	0	0	0	0	0	2.2063e-05	0	0	3.0621e-06	0	0	9.1164e-06	0.00043278	1.4347e-05	0	0	0	0	0	0	0	0	0	0	0	0	0	0	0	0	0	0	0.00010796	0	0	0.00015561	0	0	0	0	0
0	0	0	0	0	0	0	0	0	0	0	0	0	0	0	0	0	0	0	0	0	6.3228e-05	1.9381e-05	0	0	0	0	0	0	0	0	0	0	0	0	0	0	0	0	0	0	8.3603e-05	0	0	0	0	0	0	0	0
0	0	0	0	0	0	0	0	0	0	0	0	0	0	0	0	0	0	0	0	0	2.2102e-06	0	2.202e-05	0	0	0	0	0	0	0	0	0	0	0	0	0	0	0	0	0	0.0028358	1.0585e-05	0	0.00015221	0.00051018	0	0	0	0
0	0	0	0	0	0	0	0	0	0	0	0	0	0	0	0	0	0	0	0	0	0	0	0	0	0	0	0	0	0	0	0	0	0	0	0	0	0	0	0	0	5.695e-06	0	0	0	0	0	0	0	0
0	0	0	0	0	0	0	0	0	0	0	0	0	0	0	0	0	0	0	0	0	0	0	0	0	0	0	0	0	0	0	0	0	0	0	0	0	0	0	0	0	0	0	0	0	0	0	0	0	0
0	0	0	0	0	0	0	0	0	0	0	0	0	0	0	0	0	0	0	0	0	0	0	0	0	0	0	0	0	0	0	0	0	0	0	0	0	0	0	3.528e-05	0	0.00017722	0	2.7943e-05	4.554e-06	1.6009e-05	0	0.00011481	0	0
0	0	0	0	0	0	0	0	0	0	0	0	0	0	3.0134e-05	0	0	0	0	0	0	0	0	0	0	0	0	0	0	0	0	0	0	0	4.4184e-05	0	0	0	0	2.2716e-05	0	0.0050579	0	2.157e-05	0.0060458	2.8471e-05	0	0.00018986	3.3084e-06	0
0	0	0	0	0	0	0	0	0	0	0	0	0	0	0	0	0	0	0	0	0	0	0	0	0	0	0	0	0	0	0	0	0	0	0	0	0	0	0	0	0	0	0	0	4.5561e-05	0	0	0	3.3371e-05	0
0	0	0	0	0	0	0	0	0	0	0	0	0	0	0	0	0	0	0	0	0	0	0	0	0	0	0	0	0	0	0	0	0	0	0	0	0	0	0	0	0	0.00068015	0	0	0.00016462	0	0	0	3.2234e-05	0
0	0	0	0	0	0	0	0	0	0	0	0	0	0	0	0	0	0	0	0	0	0	0	0	0	0	0	0	0	0	0	0	0	0	0	0	0	0	0	0	0	0	0	0	0	0	0	0	0	0
0	0	0	0	0	0	0	0	0	0	0	0	0	0	0	0	0	0	0	0	0	0	0	0	0	0	0	0	0	0	0	0	0	0	0	0	0	0	0	0	0	0.0030139	0	0	0.0001505	0.0019864	7.8462e-05	0	0	0
0	0	0	0	0	0	0	0	0	0	0	0	0	0	0	0	0	0	0	0	0	0	0	0	0	0	0	0	0	0	0	0	0	0	0	0	0	0	0	0	0	0	0	0	0	0	0	0	0	0
0	0	0	0	0	0	0	0	0	0	0	0	0	0	0	0	0	0	0	0	0	0	0	0	0	0	0	0	0	0	0	0	0	0	0	0	0	0	0	0	0	0.0076153	0	0	0.00098869	0.029675	0.021582	0	0	0
0	0	0	0	0	0	0	0.00094656	0	0	0	0	0	0	0	0	0	3.1063e-05	0	0	4.9225e-06	7.1326e-05	0	0.00010044	0	0	0	0	0	0	0	0	0	0	0.0084825	0	0	0	0	0.00036556	1.165e-05	0.00042694	0	0.0011859	0.00012548	0.00012934	0.00037712	0.0021982	0.001975	0
0	0.00034554	0.000131	0.001978	0	0	0.0002636	9.4972e-05	0	0	0	0.00031842	0	0	0	0	0	0	0	0	0	0	0	0	0	0	0	0	0	0	0	0	0	0	0	0.01013	0.0003306	0	0.00035552	0	0	0.0042361	0	0.0060586	0.008936	7.978e-05	1.626e-05	0.00090109	0.0015462	0
0	0	0	0	0	0	0	0.00036537	0	0	0	0	0	0	0	0	0	0	0	0	0	0	0	0	0	0	0	0	0	0	0	0	0	0	0	0	0	0	0	0	0	0.0051945	0.0020094	0.00072079	0.00093275	0.003943	0.0032469	0.00015854	0.0033232	0.00012099
0	0	0	0	0	0	0	4.326e-06	0	0	0	0	0	0	0	0	0	0	0	0	0	0	0	0	0	0	0	0	0	0	0	0	0	0	0	0	0	0	0	0	0	0.0012181	0.0013755	0.0044877	8.0262e-05	0.0085904	0.0011408	0.00014597	0.0010014	6.3805e-05
0	0	0	0.0056594	0	0	0	0	0	0	0	0	0	0	0	0	0	0	0	0	0	0	0	0	0	0	0	0.00012183	0	0	0	0	0	0	0	0	0.00035125	0	0.0075444	0	0	0.00022315	0	0	0.0038717	0	0	0	4.3283e-05	0
0	0	0	0	0	0	0	0	0	0	0	0	0	0	0.00020489	0	0	0.00012379	0	5.3523e-05	1.6437e-05	0.00035094	2.0737e-06	0.00022488	0	0	5.8059e-06	0	0	0	0	0	0	0	0.00030279	0	0	0	0	0.0012805	0	0	0	2.7807e-05	0.00029135	1.4937e-05	0	4.122e-05	0	0
0	0	0	0	0	0	0	0	0	0	0	0	0	0	0	0	0	0	0	0	0	1.3726e-05	0	0	0	0	0	0	4.0597e-06	0	0	0	0	0	0.00012838	0	0	0	0	0.0002257	0	0	0	4.9427e-05	2.2742e-05	0	0	4.2676e-05	0	0
0	0.00017711	0	0	0.0020354	0	0.00026592	0.0018245	2.9023e-05	0.014593	0.00039239	0	0	0	0	0.0074106	0	0.0020721	0.0020832	0.0082298	0	0	0	0	0	0	0	0	0	0	0	0	0	0	0.01966	0.012838	0.00011232	0.041919	0	0.012201	0.013722	0	0.00033758	0.0001752	1.0894e-05	0.001754	0.0012413	8.4051e-05	0.0019077	0
[truncated: 33 more columns]
