# Supplementary material for: Reproducibility of the Structural Brain Connectome Derived from Diffusion Tensor Imaging
Source: PLoS One. 2015 Sep 2;10(9):e0135247. doi: 10.1371/journal.pone.0135247 (PMC4557836; doi:10.1371/journal.pone.0135247)
Supplement: S1 Data — Please refer to the README.txt file within the compressed folder for usage instructions. (ZIP) [file pone.0135247.s001.zip › Subject10_determistic_scanner_A_time_2.csv]

0	0.012942	0.0026329	0.015571	0.00075444	0	0.0016901	0	0	0	0	0.0028054	0	0	0	0	0	1.5085e-05	0.0001969	1.5998e-05	0	0.00011546	0.00053225	0.00026503	0.00083586	0	0.00276	0.010784	0.00014738	9.402e-05	0	0.0039024	0	0.019215	3.6067e-05	0.0002587	0.0021966	3.5103e-05	0.0042104	6.2535e-05	0.00079146	4.1954e-05	0	0	4.2362e-05	0	0	0	0	0
0.012942	0	0	0	0.0077615	0	0.0037821	0	0	0	0	0	0	0	0	2.2389e-06	0	0	9.952e-06	1.9381e-06	0	1.3244e-05	1.2674e-05	5.6942e-05	0	0	0	0	0	0	0	0.00028295	0	0.00014923	0.00011592	4.4125e-06	0.0041479	0.00067726	0	4.2393e-05	0	0.00015484	0.00020892	0	0	0	0	0	0	0
0.0026329	0	0	0.00034147	0	0	0.00060195	0	0	0	0	0	0	0	0	0	0	0	0	0	0	0	0	0	0	0	0	0.00041099	0	0	0	0	0	0	0	0	4.4636e-05	0	0.00043274	0	0	0	0	0	0	0	0	0	0	0
0.015571	0	0.00034147	0	0	0	0	0.0023241	0	0	0	0.010634	0	0	0	0	0	0	0	0	0	0	0	0	0.00015743	0	0.0010751	0.012484	2.0962e-05	0	0	0	0	0.00091829	0	0.0020468	0.0003773	7.9689e-05	0.020178	0	0	0.00044474	0	0.00052863	0.0044184	0	0	0.00010751	0.0011854	0
0.00075444	0.0077615	0	0	0	0.0009746	0.012086	0.0019236	0	0	0	0	0	0	0	0.00011711	0.0013555	0.0018439	0.001069	0.00031566	0	7.9563e-05	0.0001475	4.3058e-05	0	0	0	0	0	0	4.6945e-05	4.0975e-05	0	0.0021134	0.00074653	0	0.0075588	0.0026382	0	1.2701e-05	0	0	0	0	0	0	0	0	0	0
0	0	0	0	0.0009746	0	0.00077738	0.0011074	0.0045597	0.010582	0	0	0	0	0	0	0.0023755	4.3419e-05	0.00041035	0	0	0	0	0	0	0	0	0	0	6.8124e-05	2.2345e-05	3.5029e-05	0	0.013278	0.00011073	0	0.008045	0.002605	0	0	0	0	0	0	0	0	5.9352e-05	0	0	0
0.0016901	0.0037821	0.00060195	0	0.012086	0.00077738	0	0.0086859	0.010306	0.0026362	0	0	0	0	0	0	0	3.4498e-06	1.5284e-05	8.1321e-06	0	2.348e-06	3.9588e-06	2.7908e-06	0	0	1.1939e-06	0	0	0	0	7.1253e-05	0	2.8997e-05	0.0025968	0.0022367	0.0003363	0.00076079	0.00090155	1.3954e-05	2.9849e-06	0	0	0	0	0	1.4549e-05	0	5.5593e-05	0
0	0	0	0.0023241	0.0019236	0.0011074	0.0086859	0	0.011944	0.0084323	0.0015445	0.0050305	0.0065931	0.0047597	0	6.8965e-06	0.00011144	0	0	0.0015351	0	0	0	0	0	0	0	0	0	0	0	0	0	0	0.0034843	0.0052909	0.0012859	0.00026986	0.0006549	3.9734e-05	0	0	0	0	1.1835e-05	0	6.3749e-05	2.5912e-06	0.013182	0
0	0	0	0	0	0.0045597	0.010306	0.011944	0	0.037067	0	0	0	0	0	0	4.777e-06	0	0	0	0	0	0	0	0	0	0	0	0	0	0	0	0	0	5.5796e-06	0	0.001526	0.00039081	0	0	0	0	0	0	0	0	0	0	0	0
0	0	0	0	0	0.010582	0.0026362	0.0084323	0.037067	0	0.0039215	0	0	0.00015617	0	0.035522	0.0082569	0.0020469	0.007192	0	0	0	0	0	0	0	0	0	0	0	0	0	0	0.0027377	0.0045853	0.0014478	0.00069075	0.0016056	0	0	0	0	0	0	0	0	0	0	0.0030781	0
0	0	0	0	0	0	0	0.0015445	0	0.0039215	0	0	5.5613e-05	0.022105	0	9.9419e-05	0	0.0020513	0	0.0023159	0	0	0	0	0	0	0	0	0	0	0	0	0	0	0	0.00012332	0	0	0	0	0	0	0	0	0	0	0	0	0.00064901	0
0.0028054	0	0	0.010634	0	0	0	0.0050305	0	0	0	0	0.0084448	0	0	0	0	0	0	0	0	0	0	0	0	0	0.00019409	0	0	0	0	0	0	0.00045842	0	0	3.4254e-05	0	0.0012176	0	0	0	0	0	0.00011723	0	0	0	0.00014919	0
0	0	0	0	0	0	0	0.0065931	0	0	5.5613e-05	0.0084448	0	0.006792	0.00081886	0	0	0	0	0.0066291	0	0	0	0	0	0	0	0	0	0	0	0	0	0	0	0	0	0	0	0	0	0	0	0	0	0	0	0	0.0014089	0
0	0	0	0	0	0	0	0.0047597	0	0.00015617	0.022105	0	0.006792	0	0.011995	0	0	0	0	0.010963	0	0	0	0	0	0	0	0	0	0	0	0	0	0	0	0	0	0	0	0	0	0	0	0	0	0	0	0	0.00086516	0
0	0	0	0	0	0	0	0	0	0	0	0	0.00081886	0.011995	0	0	0	0.00021213	0	0.015375	0.00067973	0.00075722	3.9781e-06	0.0042408	0	0.0026243	0.00064899	0	0	0	0	0	0	0	0	0	0	0	0	0.0013783	0	0	0	0	0	0	0	0	0	0
0	2.2389e-06	0	0	0.00011711	0	0	6.8965e-06	0	0.035522	9.9419e-05	0	0	0	0	0	0.013542	0.01264	0.0015651	0	0	0	0	0	0	0	0	0	0	0	0	2.4293e-06	0	0.001518	0.0008577	2.5452e-05	0.0038471	0.0021868	0	0	0	0	0	0	0	0	0	0	0	0
0	0	0	0	0.0013555	0.0023755	0	0.00011144	4.777e-06	0.0082569	0	0	0	0	0	0.013542	0	0.003001	0.0039415	0	0	0	0	0	0	0	0	0	0	9.1611e-05	0.0032168	0.0016962	0.0057058	0.0062023	0	0	0.006657	7.5847e-05	0	0	0	0	0	0	0	0	0	0	0	0
1.5085e-05	0	0	0	0.0018439	4.3419e-05	3.4498e-06	0	0	0.0020469	0.0020513	0	0	0	0.00021213	0.01264	0.003001	0	0.021242	0.0053642	0.0067713	0.00063741	0.001049	0.0045701	0.00028949	0.0004523	1.7956e-05	0	0.00023014	3.1341e-05	0	0.00048058	0.00015245	0.00030933	0.0010761	0.0013146	0.00043023	0.001556	0.00016035	0.00058079	2.7752e-05	0	0	0	0	0	0	0	0	0
0.0001969	9.952e-06	0	0	0.001069	0.00041035	1.5284e-05	0	0	0.007192	0	0	0	0	0	0.0015651	0.0039415	0.021242	0	0	0	0	0.0028257	4.0724e-06	5.4784e-05	0	0	0	0.0058381	0.010511	0.0071828	0.0049587	5.3026e-05	0.00087156	0.00015538	0	0.0041138	0.00020088	7.9854e-05	0	0	0	0	0	0	0	0	0	0	0
1.5998e-05	1.9381e-06	0	0	0.00031566	0	8.1321e-06	0.0015351	0	0	0.0023159	0	0.0066291	0.010963	0.015375	0	0	0.0053642	0	0	0.0012877	0.00017496	0.00029822	0.00017767	1.8985e-06	0.00032425	0.0032135	0	0	0	0	0	0	0	0.0012931	0.00029543	0.00013094	0.00069896	0.00029161	0.0062653	0.00025925	0	0	0	0	0	0	0	0	0
0	0	0	0	0	0	0	0	0	0	0	0	0	0	0.00067973	0	0	0.0067713	0	0.0012877	0	0.0072653	0	0.0030993	0	0.00022255	9.1113e-06	0	3.0082e-06	0	0	0	0	0	0.00066286	9.0078e-06	0	0	0	0.0023535	2.6387e-05	0	0	0	0	0	0	0	0	0
0.00011546	1.3244e-05	0	0	7.9563e-05	0	2.348e-06	0	0	0	0	0	0	0	0.00075722	0	0	0.00063741	0	0.00017496	0.0072653	0	0.00091302	0.018402	6.2194e-05	4.7183e-05	5.9423e-06	0	0	0	0	9.2911e-05	0	9.002e-06	0.00074595	0	6.2019e-05	0	0.00012689	0.0012072	0	0	0	0	0	0	0	0	0	0
0.00053225	1.2674e-05	0	0	0.0001475	0	3.9588e-06	0	0	0	0	0	0	0	3.9781e-06	0	0	0.001049	0.0028257	0.00029822	0	0.00091302	0	0.006859	0.0074245	0.00047557	6.9567e-05	0	0.0037773	0.0020471	0	0.0008391	0	0.000309	5.542e-05	2.1284e-06	0.00018097	3.9769e-05	0.00010446	5.9375e-05	1.9871e-06	0	0	0	0	0	0	0	0	0
0.00026503	5.6942e-05	0	0	4.3058e-05	0	2.7908e-06	0	0	0	0	0	0	0	0.0042408	0	0	0.0045701	4.0724e-06	0.00017767	0.0030993	0.018402	0.006859	0	0.022494	0.018302	0.0002115	0	0.00042902	0.00045172	0	0.00030685	0	1.3371e-05	0.00042731	3.4746e-05	5.3194e-05	2.6761e-06	5.7965e-05	0.0027992	2.97e-06	0	0	0	0	0	0	0	0	0
0.00083586	0	0	0.00015743	0	0	0	0	0	0	0	0	0	0	0	0	0	0.00028949	5.4784e-05	1.8985e-06	0	6.2194e-05	0.0074245	0.022494	0	0.0058364	0.003104	7.2922e-05	0.021169	1.1901e-05	0	2.9939e-05	0	2.9774e-05	0.00019478	1.823e-05	0.00013655	0	0.00028723	0.0061643	0.00081944	0	0	0	0	0	0	0	0	0
0	0	0	0	0	0	0	0	0	0	0	0	0	0	0.0026243	0	0	0.0004523	0	0.00032425	0.00022255	4.7183e-05	0.00047557	0.018302	0.0058364	0	0.07559	2.8266e-05	1.9432e-05	0	0	0	0	0	0.00026692	2.4534e-05	0	0	0	0.007512	0.00020172	0	0	0	0	0	0	0	0	0
0.00276	0	0	0.0010751	0	0	1.1939e-06	0	0	0	0	0.00019409	0	0	0.00064899	0	0	1.7956e-05	0	0.0032135	9.1113e-06	5.9423e-06	6.9567e-05	0.0002115	0.003104	0.07559	0	0.0050267	0.0018355	0	0	0	0	0.0051976	0.0034254	6.671e-05	0.0007716	0.0022901	0.0075879	0.023255	0.029359	0	0	0	4.2907e-05	0	0	0	0	0
0.010784	0	0.00041099	0.012484	0	0	0	0	0	0	0	0	0	0	0	0	0	0	0	0	0	0	0	0	7.2922e-05	2.8266e-05	0.0050267	0	0.0053655	0.00041375	0	3.1023e-05	0	0.0079035	0.00032204	0	0.0012491	0	0.0098821	0.0039335	0.0077469	0	0	0	0	0	0	0	0	0
0.00014738	0	0	2.0962e-05	0	0	0	0	0	0	0	0	0	0	0	0	0	0.00023014	0.0058381	0	3.0082e-06	0	0.0037773	0.00042902	0.021169	1.9432e-05	0.0018355	0.0053655	0	0.014404	0	1.623e-05	0	1.7521e-06	0	5.5599e-06	4.7373e-05	0	0.00012832	0.00072712	1.0679e-05	0	0	0	0	0	0	0	0	0
9.402e-05	0	0	0	0	6.8124e-05	0	0	0	0	0	0	0	0	0	0	9.1611e-05	3.1341e-05	0.010511	0	0	0	0.0020471	0.00045172	1.1901e-05	0	0	0.00041375	0.014404	0	0.0017205	0.00811	0	2.4646e-05	0	0	9.6336e-05	0	0	0	0	0	0	0	0	0	0	0	0	0
0	0	0	0	4.6945e-05	2.2345e-05	0	0	0	0	0	0	0	0	0	0	0.0032168	0	0.0071828	0	0	0	0	0	0	0	0	0	0	0.0017205	0	0.0041565	0	0	0	0	0.00017348	0	0	0	0	0	0	0	0	0	0	0	0	0
0.0039024	0.00028295	0	0	4.0975e-05	3.5029e-05	7.1253e-05	0	0	0	0	0	0	0	0	2.4293e-06	0.0016962	0.00048058	0.0049587	0	0	9.2911e-05	0.0008391	0.00030685	2.9939e-05	0	0	3.1023e-05	1.623e-05	0.00811	0.0041565	0	0.013607	0.0081523	0	0	0.00093805	0	0	0	0	0	0	0	0	0	0	0	0	0
0	0	0	0	0	0	0	0	0	0	0	0	0	0	0	0	0.0057058	0.00015245	5.3026e-05	0	0	0	0	0	0	0	0	0	0	0	0	0.013607	0	0.0018606	0	0	5.6432e-05	0	0	0	0	0	0	0	0	0	0	0	0	0
0.019215	0.00014923	0	0.00091829	0.0021134	0.013278	2.8997e-05	0	0	0.0027377	0	0.00045842	0	0	0	0.001518	0.0062023	0.00030933	0.00087156	0	0	9.002e-06	0.000309	1.3371e-05	2.9774e-05	0	0.0051976	0.0079035	1.7521e-06	2.4646e-05	0	0.0081523	0.0018606	0	3.5904e-05	0.00014491	0.0020956	0	0.0020206	8.7634e-05	0.00086835	0	0	0	2.8327e-05	0	0	0	0	0
3.6067e-05	0.00011592	0	0	0.00074653	0.00011073	0.0025968	0.0034843	5.5796e-06	0.0045853	0	0	0	0	0	0.0008577	0	0.0010761	0.00015538	0.0012931	0.00066286	0.00074595	5.542e-05	0.00042731	0.00019478	0.00026692	0.0034254	0.00032204	0	0	0	0	0	3.5904e-05	0	0.043239	0.0044267	0.0018312	0.001459	0.004676	0.011151	0.00016941	0	0	0	0	0.00054388	0	0	0
0.0002587	4.4125e-06	0	0.0020468	0	0	0.0022367	0.0052909	0	0.0014478	0.00012332	0	0	0	0	2.5452e-05	0	0.0013146	0	0.00029543	9.0078e-06	0	2.1284e-06	3.4746e-05	1.823e-05	2.4534e-05	6.671e-05	0	5.5599e-06	0	0	0	0	0.00014491	0.043239	0	5.7776e-05	0.0014797	0.011434	0.00076907	0.00020144	4.0308e-05	0	0	0	2.4814e-05	2.8975e-05	8.8084e-06	0.00020622	0
0.0021966	0.0041479	4.4636e-05	0.0003773	0.0075588	0.008045	0.0003363	0.0012859	0.001526	0.00069075	0	3.4254e-05	0	0	0	0.0038471	0.006657	0.00043023	0.0041138	0.00013094	0	6.2019e-05	0.00018097	5.3194e-05	0.00013655	0	0.0007716	0.0012491	4.7373e-05	9.6336e-05	0.00017348	0.00093805	5.6432e-05	0.0020956	0.0044267	5.7776e-05	0	0.030683	0.0019999	0.00030274	0.00020383	0	0	0	0	0	0	0	0	0
3.5103e-05	0.00067726	0	7.9689e-05	0.0026382	0.002605	0.00076079	0.00026986	0.00039081	0.0016056	0	0	0	0	0	0.0021868	7.5847e-05	0.001556	0.00020088	0.00069896	0	0	3.9769e-05	2.6761e-06	0	0	0.0022901	0	0	0	0	0	0	0	0.0018312	0.0014797	0.030683	0	0.0014065	6.6701e-06	0.0055951	0	0	0	0	0	0	0	0	0
0.0042104	0	0.00043274	0.020178	0	0	0.00090155	0.0006549	0	0	0	0.0012176	0	0	0	0	0	0.00016035	7.9854e-05	0.00029161	0	0.00012689	0.00010446	5.7965e-05	0.00028723	0	0.0075879	0.0098821	0.00012832	0	0	0	0	0.0020206	0.001459	0.011434	0.0019999	0.0014065	0	5.9585e-06	0.0057351	3.9111e-05	0	0	0.00010251	0	0	0	0.0001672	0
6.2535e-05	4.2393e-05	0	0	1.2701e-05	0	1.3954e-05	3.9734e-05	0	0	0	0	0	0	0.0013783	0	0	0.00058079	0	0.0062653	0.0023535	0.0012072	5.9375e-05	0.0027992	0.0061643	0.007512	0.023255	0.0039335	0.00072712	0	0	0	0	8.7634e-05	0.004676	0.00076907	0.00030274	6.6701e-06	5.9585e-06	0	0.029853	1.0147e-05	3.6491e-05	0	0	0	6.8188e-06	0	0	0
0.00079146	0	0	0	0	0	2.9849e-06	0	0	0	0	0	0	0	0	0	0	2.7752e-05	0	0.00025925	2.6387e-05	0	1.9871e-06	2.97e-06	0.00081944	0.00020172	0.029359	0.0077469	1.0679e-05	0	0	0	0	0.00086835	0.011151	0.00020144	0.00020383	0.0055951	0.0057351	0.029853	0	0	0	0	0	0	0	0	0	0
4.1954e-05	0.00015484	0	0.00044474	0	0	0	0	0	0	0	0	0	0	0	0	0	0	0	0	0	0	0	0	0	0	0	0	0	0	0	0	0	0	0.00016941	4.0308e-05	0	0	3.9111e-05	1.0147e-05	0	0	0.016334	0	0.0066264	0	0	0.0046601	2.1109e-05	0
0	0.00020892	0	0	0	0	0	0	0	0	0	0	0	0	0	0	0	0	0	0	0	0	0	0	0	0	0	0	0	0	0	0	0	0	0	0	0	0	0	3.6491e-05	0	0.016334	0	0	0	0.0027133	0	0.0047115	0.00016082	0
0	0	0	0.00052863	0	0	0	0	0	0	0	0	0	0	0	0	0	0	0	0	0	0	0	0	0	0	0	0	0	0	0	0	0	0	0	0	0	0	0	0	0	0	0	0	0.0003003	0	0	1.2474e-05	0	0
4.2362e-05	0	0	0.0044184	0	0	0	1.1835e-05	0	0	0	0.00011723	0	0	0	0	0	0	0	0	0	0	0	0	0	0	4.2907e-05	0	0	0	0	0	0	2.8327e-05	0	0	0	0	0.00010251	0	0	0.0066264	0	0.0003003	0	0	0	2.7521e-06	0.00068487	0
0	0	0	0	0	0	0	0	0	0	0	0	0	0	0	0	0	0	0	0	0	0	0	0	0	0	0	0	0	0	0	0	0	0	0	2.4814e-05	0	0	0	0	0	0	0.0027133	0	0	0	0.0031044	0.022579	1.3277e-05	0
0	0	0	0	0	5.9352e-05	1.4549e-05	6.3749e-05	0	0	0	0	0	0	0	0	0	0	0	0	0	0	0	0	0	0	0	0	0	0	0	0	0	0	0.00054388	2.8975e-05	0	0	0	6.8188e-06	0	0	0	0	0	0.0031044	0	0.00266	0.0051352	0.01471
0	0	0	0.00010751	0	0	0	2.5912e-06	0	0	0	0	0	0	0	0	0	0	0	0	0	0	0	0	0	0	0	0	0	0	0	0	0	0	0	8.8084e-06	0	0	0	0	0	0.0046601	0.0047115	1.2474e-05	2.7521e-06	0.022579	0.00266	0	0.010826	0.0069701
0	0	0	0.0011854	0	0	5.5593e-05	0.013182	0	0.0030781	0.00064901	0.00014919	0.0014089	0.00086516	0	0	0	0	0	0	0	0	0	0	0	0	0	0	0	0	0	0	0	0	0	0.00020622	0	0	0.0001672	0	0	2.1109e-05	0.00016082	0	0.00068487	1.3277e-05	0.0051352	0.010826	0	0.020425
0	0	0	0	0	0	0	0	0	0	0	0	0	0	0	0	0	0	0	0	0	0	0	0	0	0	0	0	0	0	0	0	0	0	0	0	0	0	0	0	0	0	0	0	0	0	0.01471	0.0069701	0.020425	0
0	0	0	0	0	0	0	1.2764e-05	0	0.0057246	0.0026855	0	0	0.0004175	0	1.2764e-05	0	5.1849e-06	0	6.9265e-05	0	0	0	0	0	0	0	0	0	0	0	0	0	0	0	0	0	0	0	0	0	0	0	0	0	0	0.015113	0	0.0062599	0.018231
0	0	0	0	0	0	0	3.7071e-06	0	0.0018917	0.010894	0	0	0.014296	0	0	0	1.5429e-05	0	0.00044879	0	0	0	0	0	0	0	0	0	0	0	0	0	0	0	0	0	0	0	0	0	0	0	0	0	0	0	0	3.1633e-05	0
0	0	0	5.919e-05	0	0	0	8.6399e-05	0	0	0	0.0010733	0	0	0	0	0	0	0	0	0	0	0	0	0	0	0	0	0	0	0	0	0	0	0	0	0	0	0	0	0	0	0	0	0.011892	0	0	0	0.0010262	0
0	0	0	0	0	0	0	0.00060609	0	0	0	0.00084945	0.01892	0	0	0	0	0	0	0	0	0	0	0	0	0	0	0	0	0	0	0	0	0	0	0	0	0	0	0	0	0	0	0	0.0021123	0	0	0	0.0064383	0
0	0	0	0	0	0	0	4.2927e-06	0	0	0	0	0.00050694	0.013501	0.0005238	0	0	0	0	3.7653e-05	0	0	0	0	0	0	0	0	0	0	0	0	0	0	0	0	0	0	0	0	0	0	0	0	1.3098e-05	0	0	0	0.0035974	0
0	0	0	0	0	0	0	0	0	0	0	0	1.735e-05	0.0031395	0.048674	0	0	0.0002991	0	0.0012018	0	0	2.7115e-06	0	0	0	0	0	0	0	0	0	0	0	0	0	0	0	0	8.6327e-05	0	0	0	0	0	0	0	0	4.1452e-06	0
0	0	0	0	0	0	0	0	0	0.0017699	0.0029502	0	0	0	0	0.00084615	0	0.00020173	0	5.6417e-05	0	0	0	0	0	0	0	0	0	0	0	0	0	0	0	1.2316e-05	0	0	0	0	0	3.9362e-06	1.6024e-05	0	0	0.00014665	0.00060457	0	1.9104e-06	0
0	0	0	0	0	0	0	0	0	0	0	0	0	0	0	0	0	0	0	0	0	0	0	0	0	0	0	0	0	0	0	0	0	0	0	0	0	0	0	0	0	0	0	0	0	0	0	0	0	0
0	0	0	0	0	0	0	0	0	2.0736e-05	0.00024289	0	0	4.7689e-05	0.00040085	0.0011664	0	0.0034631	0	0.0013127	3.5807e-06	3.6148e-05	7.5201e-05	2.8549e-06	0	0	0	0	0	0	0	0	0	0	0	2.3479e-05	0	0	0	0	0	0	2.0076e-05	0	0	0.00013272	0.00028819	0	3.5283e-05	0
0	0	0	0	0	0	0	0	0	0	0	0	0	0	0	0	0	0	0	0	0	0	0	0	0	0	0	0	0	0	0	0	0	0	0	0	0	0	0	0	0	0	0	0	0	0	0	0	0	0
0	0	0	0	0	0	0	0	0	0	0.00034472	0	8.5103e-05	0.00392	0.0029037	0.00045819	0	0.0022729	0	0.011709	0	0	7.175e-06	0	0	0	0	0	0	0	0	0	0	0	0	0	0	0	0	9.7841e-05	0	0	6.2235e-06	0	2.1063e-06	1.0205e-05	0	0	0.0012762	0
0	0	0	0	0	0	0	0	0	0	0	0	0	0	0.00032409	0	0	3.6489e-05	0	3.2034e-05	9.1718e-05	0.00019679	2.4125e-05	0	0	0	0	0	0	0	0	0	0	0	0	0	0	0	0	0.00026235	0	0	0	0	0	0	0	0	0	0
0	0	0	0	0	0	0	0	0	0	0	0	0	0	6.8255e-05	0	0	0.0003468	0	3.0562e-05	0.00020925	0.0029923	0.00046751	0.00011287	0	0	0	0	0	0	0	0	0	0	0	0	0	0	0	0.00024855	0	8.3567e-05	8.0578e-05	0	0	0.00058277	0	0	0	0
0	0	0	0	0	0	0	0	0	0	0	0	0	0	0	0	0	1.4464e-05	0	0	2.8748e-06	0.00010219	0.00038008	0	0	0	0	0	0	0	0	0	0	0	0	0	0	0	0	0	0	5.7636e-05	0	0	0	5.8928e-05	0	0	0	0
0	0	0	0	0	0	0	0	0	0	0	0	0	0	0	0	0	0	0	0	2.0822e-06	5.4868e-05	6.6934e-06	0	0	0	0	0	0	0	0	0	0	0	0	0	0	0	0	9.9025e-06	0	0.00068626	0.00010638	0	0	0.0046206	0	0	0	0
0	0	0	0	0	0	0	0	0	0	0	0	0	0	0	0	0	0	0	0	0	0	0	0	0	0	0	0	0	0	0	0	0	0	0	0	0	0	0	1.9774e-06	0	2.5631e-05	0	0	0	0	0	0	0	0
0	0	0	0	0	0	0	0	0	0	0	0	0	0	0	0	0	0	0	0	0	0	0	0	0	0	0	0	0	0	0	0	0	0	0	0	0	0	0	0	0	0	0	0	0	0	0	0	0	0
0	0	0	0	0	0	0	0	0	0	0	0	0	0	0	0	0	0	0	0	0	0	0	0	0	0	0	0	0	0	0	0	0	0	0	0	0	0	0	0	0	0.0097417	0	0	0.00025212	0	0	0	0	0
0	0	0	0	0	0	0	0	0	0	0	0	0	0	0	0	0	0	0	0	0	0	0	0	0	0	0	0	0	0	0	0	0	0	0	0	0	0	0	0	0	0.0094287	0.00021101	0	0.0020183	0	0	0	2.2083e-06	0
0	0	0	0	0	0	0	0	0	0	0	0	0	0	0	0	0	0	0	0	0	0	0	0	0	0	0	0	0	0	0	0	0	0	0	0	0	0	0	0	0	6.8966e-05	4.0587e-06	0	1.4415e-05	0	0	0	0	0
0	0	0	0	0	0	0	0	0	0	0	0	0	0	0	0	0	0	0	0	0	0	0	0	0	0	0	0	0	0	0	0	0	0	0	0	0	0	0	0	0	0.0013365	2.5453e-05	0	0	9.3648e-05	2.846e-05	1.0223e-06	1.3024e-05	0
0	0	0	0	0	0	0	0	0	0	0	0	0	0	0	0	0	0	0	0	0	0	0	0	0	0	0	0	0	0	0	0	0	0	0	0	0	0	0	0	0	0	5.9291e-06	0	0	1.3778e-05	1.1328e-05	0	6.845e-06	0
0	0	0	0	0	0	0	0	0	0	0	0	0	0	0	0	0	0	0	0	0	0	0	0	0	0	0	0	0	0	0	0	0	0	2.8326e-05	0	0	0	0	0	0	0.0049701	0	0	2.5555e-05	0.0027811	0.00023764	2.8383e-05	0	0
0	0	0	0	0	0	0	0	0	0	0	0	0	0	0	0	0	0	0	0	0	0	0	0	0	0	0	0	0	0	0	0	0	0	0	0	0	0	0	0	0	0	0	0	0	0	2.362e-05	0	0	0
4.8197e-06	8.2529e-05	0	0	0	0	0	0	0	0	0	0	0	0	0	0	0	0	0	0	0	0	0	0	0	0	0	0	0	0	0	0	0	0	2.3593e-05	0	0	0	0	0	0	0.0098113	2.198e-05	0	0.002175	0.01375	0.017864	0	3.8216e-06	0
0	0	0	0	0	0	0	0.00033673	0	0	0	0	0	0	0	0	0	0	0	0	5.0537e-06	0	0	9.0794e-06	0	0	0	0	0	0	0	0	0	0	0.0067039	0.00021887	0	0	0	1.8847e-05	1.9636e-05	0.0031396	0.010694	2.026e-05	0.000879	0.0048874	0.00018691	0.0011061	0.00015277	0
0	0	0	0.00090115	7.1233e-06	7.1323e-06	9.3122e-05	0.00053826	0	0	0	0.00025465	0	0	0	0	0	0	0	0	0	0	0	0	0	0	0	0	0	0	0	0	0	0	5.4267e-05	0.014886	0	0	0.0025509	0	0	0.0022334	0.0020668	0.00017248	0.0010768	0.00050856	0.00032362	0.0011994	0.0043761	0
0	0	0	0	0	0	0	0	0	0	0	0	0	0	0	0	0	0	0	0	0	0	0	0	0	0	0	0	0	0	0	0	0	0	0	0	0	0	0	0	0	0.0078358	0.0065081	0.00075093	0.0011197	0.0039892	0.0020983	0.00064087	0.0031979	0
0	0	0	0	0	0	0	3.6791e-06	0	0	0	0	0	0	0	0	0	0	0	0	0	0	0	0	0	0	0	0	0	0	0	0	0	0	0	0	0	0	0	0	0	0.0028967	0.0048016	0	0	0.0037839	0	7.5054e-05	0.00045739	0
8.9467e-05	0	0	0.0054149	0	0	0	1.2727e-05	0	0	0	0.00087148	0	0	0	0	0	0	0	0	0	0	0	0	0	0	0.00016841	0	0	0	0	0	0	0	0	0	0	0	0.0035363	0	0	0.0056325	0	0.00018893	0.0061963	0	0	7.8027e-05	0.00049074	0
0	0	0	0	0	0	0	0	0	0	0	0	2.9381e-06	0	0.0002879	0	0	0.00030326	0	1.122e-05	0.00045215	0.00012517	1.5752e-05	1.7157e-05	9.4507e-06	0	0	1.1399e-05	0	0	0	0	0	0	0	0	0	0	0	0.00072314	2.1403e-05	0.00016315	5.5381e-05	0	0.00047411	0	0	0	2.863e-06	0
0	0	0	0	0	0	0	0	0	0	0	0	0	0	0	0	0	0	0	0	0	0	0	0	0	0	0	0	0	0	0	0	0	0	0	0	0	0	0	0	0	0.00042664	8.8692e-05	0	0.0024602	2.1267e-05	0	0	0	0
4.3511e-06	0.00075673	0	0	0.00084943	0.0009953	0.00029181	0.0028414	0.0018141	0.0075446	0	0	0	0	0.00019041	0.0047566	5.7001e-05	0.0047152	0.0027021	0.0066088	0	0	0	0.00027191	0.0012509	0	0.0015954	1.9846e-05	0	0	0	0	0	0	0.038135	0.0030428	0.0010317	0.028588	1.3906e-05	0.012478	0.00063919	0	0.0021878	0	0	0.0011657	0.0001596	3.0836e-05	0.0017792	0
[truncated: 33 more columns]
