# Supplementary material for: Reproducibility of the Structural Brain Connectome Derived from Diffusion Tensor Imaging
Source: PLoS One. 2015 Sep 2;10(9):e0135247. doi: 10.1371/journal.pone.0135247 (PMC4557836; doi:10.1371/journal.pone.0135247)
Supplement: S1 Data — Please refer to the README.txt file within the compressed folder for usage instructions. (ZIP) [file pone.0135247.s001.zip › Subject10_determistic_scanner_B_time_1.csv]

0	0.0072986	0.00092737	0.0084417	6.2552e-05	0.00027582	0.00171	0	0	0	0	0	0	0	0	0	0	1.6356e-05	0.00012993	3.4631e-06	0.00014857	0.0003591	0.0004087	0.00097117	0.0010524	0	0.0017648	0.0023094	0.00023877	0.00028872	2.3486e-05	0.0029793	0	0.021193	0.00092344	0.0014815	0.0030942	0.00062446	0.0021411	5.8144e-06	0.00033916	0	0	9.369e-06	5.5637e-05	0	0	0	0	0
0.0072986	0	0	0	0.0065832	0	0.003509	0	0	0	0	0	0	0	0	0	0	2.1367e-05	0.00025253	3.362e-05	0	3.6117e-05	0.00039783	0.00013036	1.1055e-05	0	0	0	0	0	7.5043e-05	0.00049953	0	0.0010901	0.004943	0.0017713	0.0029837	0	0	0	0	0	0	0	0	0	0	0	0	0
0.00092737	0	0	0.0039598	0	0	2.2689e-05	0	0	0	0	0	0	0	0	0	0	0	0	0	1.4044e-05	4.616e-05	1.8392e-05	2.7159e-05	1.0074e-05	0	0	0.0020753	0	0.00019187	0	0.00067198	0	0.00057023	0	0.0044858	0.00058313	0	0.00037363	0	0	0	0	0	7.0902e-06	0	0	0	0	0
0.0084417	0	0.0039598	0	0	0	0	0	0	0	0	0.0049144	0	0	0	0	0	0	0	0	2.8261e-06	1.6084e-05	1.8583e-05	1.6428e-05	0.00030751	0	2.152e-05	0.0030854	0	9.8289e-06	0	0.00060534	0	0.001875	0	0.0073052	0.0015386	0	0.0090039	0	0	0	0	7.9014e-06	0.0094356	0	0	1.931e-05	0.00075811	0
6.2552e-05	0.0065832	0	0	0	0.0012851	0.013494	0.00030585	0	0	0	0	0	0	0	9.3442e-05	0.0014704	0.00013346	0.00056839	7.6648e-05	0	2.1096e-05	7.0711e-05	0	0	0	0	0	1.9097e-06	1.6219e-06	0.00025844	0.0023589	0	0.020691	0.01406	0.0070338	0.005839	0.0010105	0	1.8524e-05	1.8862e-05	0	0	0	0	0.00056815	0.00025507	0	0	0
0.00027582	0	0	0	0.0012851	0	0.000929	0.00067607	0.0032581	0.011262	0	0	0	0	0	0	0.00019135	0	0.00035783	0	0	0	0	0	0	0	0	0	0	0	0	4.4516e-05	0	0.020018	2.3961e-05	0	0.0033777	0.00042894	0	0	0	0	0	0	0	0	0	0	0	0
0.00171	0.003509	2.2689e-05	0	0.013494	0.000929	0	0.011341	0.011155	0.0068591	0	0	0	0	0	0	0	0	1.3484e-05	3.3561e-06	0	0	1.6976e-06	0	0	0	0	0	1.5534e-05	0	0	0	0	0	0.0043965	0.0048709	0.00020241	1.2098e-05	0	1.9748e-05	1.4411e-06	0	0	0	0	0.00010521	0.00018541	5.372e-05	7.8657e-05	0
0	0	0	0	0.00030585	0.00067607	0.011341	0	0.0096313	0.0088957	0.0025242	0.0019849	0.003588	0.0071291	0	3.3027e-06	0	0	8.4147e-07	0.0004528	0	0	0	0	0	0	0	0	0	0	0	0	0	0	0.00032391	0.00020563	1.4638e-06	1.7504e-05	0.00022097	0	0	0	0	0	1.045e-05	0	0.0016182	0.00096082	0.021229	0
0	0	0	0	0	0.0032581	0.011155	0.0096313	0	0.02801	0	0	0	0	0	0	0	0	0	0	0	0	0	0	0	0	0	0	0	0	0	0	0	0	0	0	0	0	0	0	0	0	0	0	0	0	0	0	0	0
0	0	0	0	0	0.011262	0.0068591	0.0088957	0.02801	0	0.0046391	0	0	0	0	0.044268	0.0089714	0.0023932	0.00491	0	0	0	0	0	0	0	0	0	0	0	0	0	0	0.0033553	0.003614	0.0024186	0.00012691	0.0015947	0	0	0	0	0	0	0	0	0	0	0.0021419	0
0	0	0	0	0	0	0	0.0025242	0	0.0046391	0	0	0	0.019891	0	0.00023081	0	1.528e-05	0	4.8093e-05	0	0	0	0	0	0	0	0	0	0	0	0	0	0	0.00068935	0.0034627	0	0	0	0	0	0	0	0	0	0	0	0	0.0016082	0
0	0	0	0.0049144	0	0	0	0.0019849	0	0	0	0	0.010442	0.00031839	0.00011414	0	0	0	0	0.00035812	0	0	0	0	0	0	0	0	0	0	0	0	0	0	0	2.4956e-05	0	0	0.0088737	0	0	0	0	0	2.1556e-05	0	0	0	4.2834e-06	0
0	0	0	0	0	0	0	0.003588	0	0	0	0.010442	0	0.019736	0.0028155	0	0	0	0	0.0018176	0	0	0	0	0	0	0	0	0	0	0	0	0	0	0	0	0	0	0	0	0	0	0	0	0	0	0	0	0.0022975	0
0	0	0	0	0	0	0	0.0071291	0	0	0.019891	0.00031839	0.019736	0	0.0094586	1.5091e-06	0	0	0	0.0097021	0	0	0	0	0	0	0	0	0	0	0	0	0	0	0	0	0	0	0	0	0	0	0	0	0	0	0	0	2.1087e-05	0
0	0	0	0	0	0	0	0	0	0	0	0.00011414	0.0028155	0.0094586	0	0	0	0.00097591	0	0.014098	0.00081305	0.00069007	0	0.00061349	1.9715e-06	0.002341	1.8104e-05	0	0	0	0	0	0	0	0	0	0	0	0	0.0013487	0	0	0	0	0	0	0	0	0	0
0	0	0	0	9.3442e-05	0	0	3.3027e-06	0	0.044268	0.00023081	0	0	1.5091e-06	0	0	0.012533	0.018364	0.00023167	0	0	0	0	0	0	0	0	0	0	0	0	0	2.9504e-05	0.0032368	0.00099881	0.0019708	0.0034699	0.0044632	0	0	0	0	0	0	0	0	0	0	0	0
0	0	0	0	0.0014704	0.00019135	0	0	0	0.0089714	0	0	0	0	0	0.012533	0	0.0037007	0.0025615	5.0127e-06	0	0	0	0	0	0	0	0	0	0	0.0033432	0.0085329	0.00757	0.0017493	0	0	0.00099612	6.3667e-05	0	0	0	0	0	0	0	0	0	0	0	0
1.6356e-05	2.1367e-05	0	0	0.00013346	0	0	0	0	0.0023932	1.528e-05	0	0	0	0.00097591	0.018364	0.0037007	0	0.017055	0.0083694	0.0034935	0.0012148	0.00038609	0.0012412	9.0437e-05	7.8237e-05	0	0	0.00010477	3.3097e-05	0	3.6284e-06	0	1.8168e-06	0.00048709	0.00010477	5.119e-05	0.00061013	5.9786e-05	0.00041413	4.9221e-05	0	0	0	0	0	0	0	0	0
0.00012993	0.00025253	0	0	0.00056839	0.00035783	1.3484e-05	8.4147e-07	0	0.00491	0	0	0	0	0	0.00023167	0.0025615	0.017055	0	3.75e-06	0	0	0.002121	0	1.7982e-06	0	0	0	0.0044544	0.0093257	0.0054203	0.0014312	0.00021638	8.3279e-05	0.00035263	6.861e-06	0.0020301	0.00033977	0.00022654	0	0	0	0	0	0	0	0	0	0	0
3.4631e-06	3.362e-05	0	0	7.6648e-05	0	3.3561e-06	0.0004528	0	0	4.8093e-05	0.00035812	0.0018176	0.0097021	0.014098	0	5.0127e-06	0.0083694	3.75e-06	0	0.0023055	0.00059477	1.8817e-05	0.00024494	0	0.0029201	0.00059897	0	0	0	0	0	0	2.3792e-06	0.0023091	0.00081884	0	0.0015096	0	0.0059554	0	0	0	0	0	0	0	0	0	0
0.00014857	0	1.4044e-05	2.8261e-06	0	0	0	0	0	0	0	0	0	0	0.00081305	0	0	0.0034935	0	0.0023055	0	0.010156	0	0.0034581	4.9945e-06	6.246e-05	1.4082e-05	0	2.3836e-06	0	0	1.5882e-05	0	4.4711e-06	8.1026e-05	3.7402e-06	0	0	8.8798e-05	0.0027363	0	0	0	0	0	0	0	0	0	0
0.0003591	3.6117e-05	4.616e-05	1.6084e-05	2.1096e-05	0	0	0	0	0	0	0	0	0	0.00069007	0	0	0.0012148	0	0.00059477	0.010156	0	0	0.013689	0.00010717	0.00010223	0	0	0	5.7705e-06	0	5.2642e-05	0	0	8.7922e-05	4.847e-05	0	0	0.00050612	0.0017513	0	0	0	0	0	0	0	0	0	0
0.0004087	0.00039783	1.8392e-05	1.8583e-05	7.0711e-05	0	1.6976e-06	0	0	0	0	0	0	0	0	0	0	0.00038609	0.002121	1.8817e-05	0	0	0	0.0055111	0.0076205	0	0	0	0.0045058	0.00074767	0	0.0001228	0	1.8801e-06	9.2541e-06	0	4.9863e-05	2.3001e-06	8.631e-05	5.2005e-05	0	0	0	0	0	0	0	0	0	0
0.00097117	0.00013036	2.7159e-05	1.6428e-05	0	0	0	0	0	0	0	0	0	0	0.00061349	0	0	0.0012412	0	0.00024494	0.0034581	0.013689	0.0055111	0	0.019944	0.019418	0.00011829	0	0.00036	0.0004501	0	0.00053294	0	9.8373e-05	0	1.0162e-05	0	0	0.00021722	0.0015435	0	0	0	0	3.5943e-06	0	0	0	0	0
0.0010524	1.1055e-05	1.0074e-05	0.00030751	0	0	0	0	0	0	0	0	0	0	1.9715e-06	0	0	9.0437e-05	1.7982e-06	0	4.9945e-06	0.00010717	0.0076205	0.019944	0	0.012681	0.0028463	0.0017428	0.030135	0.0035842	0	2.4358e-05	0	9.5702e-05	0.00029646	0.00014902	5.3426e-06	4.1804e-05	0.001287	0.0068118	0.0013104	0	0	0	0.00013286	0	0	0	0	0
0	0	0	0	0	0	0	0	0	0	0	0	0	0	0.002341	0	0	7.8237e-05	0	0.0029201	6.246e-05	0.00010223	0	0.019418	0.012681	0	0.019151	0	6.0789e-05	0	0	0	0	0	0	0	0	0	0	0.018299	0.0021266	0	0	0	0	0	0	0	0	0
0.0017648	0	0	2.152e-05	0	0	0	0	0	0	0	0	0	0	1.8104e-05	0	0	0	0	0.00059897	1.4082e-05	0	0	0.00011829	0.0028463	0.019151	0	0.010625	0.00038271	0	0	0	0	0.0030085	0.00090312	0.00041971	0.00012187	0.0013184	0.00048086	0.01169	0.027342	0	0	0	1.1193e-05	0	0	0	0	0
0.0023094	0	0.0020753	0.0030854	0	0	0	0	0	0	0	0	0	0	0	0	0	0	0	0	0	0	0	0	0.0017428	0	0.010625	0	0.00092491	0.0010143	0	0.00085082	0	0.0080393	0.0021855	3.2847e-05	0.00015439	8.8319e-05	0.0094558	1.2376e-05	0.0065065	0	0	0	0.0001623	0	0	0	0	0
0.00023877	0	0	0	1.9097e-06	0	1.5534e-05	0	0	0	0	0	0	0	0	0	0	0.00010477	0.0044544	0	2.3836e-06	0	0.0045058	0.00036	0.030135	6.0789e-05	0.00038271	0.00092491	0	0.018157	0	0	0	0	0.00055312	0.00026126	0	0	0.00010173	0.0035549	0.0012256	0	0	0	0	0	0	0	0	0
0.00028872	0	0.00019187	9.8289e-06	1.6219e-06	0	0	0	0	0	0	0	0	0	0	0	0	3.3097e-05	0.0093257	0	0	5.7705e-06	0.00074767	0.0004501	0.0035842	0	0	0.0010143	0.018157	0	0.004682	0.011	0	0.00071782	0	0	3.803e-05	0	0.00031415	0	0	0	0	0	0	0	0	0	0	0
2.3486e-05	7.5043e-05	0	0	0.00025844	0	0	0	0	0	0	0	0	0	0	0	0.0033432	0	0.0054203	0	0	0	0	0	0	0	0	0	0	0.004682	0	0.0091942	0	3.9129e-05	0	0	4.7455e-06	0.00036654	0	0	0	0	0	0	0	0	0	0	0	0
0.0029793	0.00049953	0.00067198	0.00060534	0.0023589	4.4516e-05	0	0	0	0	0	0	0	0	0	0	0.0085329	3.6284e-06	0.0014312	0	1.5882e-05	5.2642e-05	0.0001228	0.00053294	2.4358e-05	0	0	0.00085082	0	0.011	0.0091942	0	0.010915	0.018412	0	0	0.00082178	0.00064844	0.00036433	0	0	0	0	0	9.8057e-06	0	0	0	0	0
0	0	0	0	0	0	0	0	0	0	0	0	0	0	0	2.9504e-05	0.00757	0	0.00021638	0	0	0	0	0	0	0	0	0	0	0	0	0.010915	0	0.0025422	0	0	0.0001206	0	0	0	0	0	0	0	0	0	0	0	0	0
0.021193	0.0010901	0.00057023	0.001875	0.020691	0.020018	0	0	0	0.0033553	0	0	0	0	0	0.0032368	0.0017493	1.8168e-06	8.3279e-05	2.3792e-06	4.4711e-06	0	1.8801e-06	9.8373e-05	9.5702e-05	0	0.0030085	0.0080393	0	0.00071782	3.9129e-05	0.018412	0.0025422	0	1.2283e-05	2.0979e-05	0.0038249	0.00039667	0.0047242	6.6892e-05	0.005713	0	0	0	4.9975e-05	0	0	0	0	0
0.00092344	0.004943	0	0	0.01406	2.3961e-05	0.0043965	0.00032391	0	0.003614	0.00068935	0	0	0	0	0.00099881	0	0.00048709	0.00035263	0.0023091	8.1026e-05	8.7922e-05	9.2541e-06	0	0.00029646	0	0.00090312	0.0021855	0.00055312	0	0	0	0	1.2283e-05	0	0.021776	0.0079574	0.0057687	0	0.017027	0.016515	0	0	0	0	0	0	0	0	0
0.0014815	0.0017713	0.0044858	0.0073052	0.0070338	0	0.0048709	0.00020563	0	0.0024186	0.0034627	2.4956e-05	0	0	0	0.0019708	0	0.00010477	6.861e-06	0.00081884	3.7402e-06	4.847e-05	0	1.0162e-05	0.00014902	0	0.00041971	3.2847e-05	0.00026126	0	0	0	0	2.0979e-05	0.021776	0	0.0045235	0.00016033	0.0063941	0.0010296	0.00096383	0	0	0.00011643	0.00072021	0.00025335	0.0020998	6.6904e-05	2.2461e-06	0
0.0030942	0.0029837	0.00058313	0.0015386	0.005839	0.0033777	0.00020241	1.4638e-06	0	0.00012691	0	0	0	0	0	0.0034699	0.00099612	5.119e-05	0.0020301	0	0	0	4.9863e-05	0	5.3426e-06	0	0.00012187	0.00015439	0	3.803e-05	4.7455e-06	0.00082178	0.0001206	0.0038249	0.0079574	0.0045235	0	0.052083	0.016098	0	0.00020293	0	0	0	0	0	0	0	0	0
0.00062446	0	0	0	0.0010105	0.00042894	1.2098e-05	1.7504e-05	0	0.0015947	0	0	0	0	0	0.0044632	6.3667e-05	0.00061013	0.00033977	0.0015096	0	0	2.3001e-06	0	4.1804e-05	0	0.0013184	8.8319e-05	0	0	0.00036654	0.00064844	0	0.00039667	0.0057687	0.00016033	0.052083	0	0	0.00016318	0.013121	0	0	0	0	0	0	0	0	0
0.0021411	0	0.00037363	0.0090039	0	0	0	0.00022097	0	0	0	0.0088737	0	0	0	0	0	5.9786e-05	0.00022654	0	8.8798e-05	0.00050612	8.631e-05	0.00021722	0.001287	0	0.00048086	0.0094558	0.00010173	0.00031415	0	0.00036433	0	0.0047242	0	0.0063941	0.016098	0	0	1.9565e-05	0	0	0	0	0.000595	0	0	0	0	0
5.8144e-06	0	0	0	1.8524e-05	0	1.9748e-05	0	0	0	0	0	0	0	0.0013487	0	0	0.00041413	0	0.0059554	0.0027363	0.0017513	5.2005e-05	0.0015435	0.0068118	0.018299	0.01169	1.2376e-05	0.0035549	0	0	0	0	6.6892e-05	0.017027	0.0010296	0	0.00016318	1.9565e-05	0	0.0061175	0	0	0	5.1949e-06	0	0	0	0	0
0.00033916	0	0	0	1.8862e-05	0	1.4411e-06	0	0	0	0	0	0	0	0	0	0	4.9221e-05	0	0	0	0	0	0	0.0013104	0.0021266	0.027342	0.0065065	0.0012256	0	0	0	0	0.005713	0.016515	0.00096383	0.00020293	0.013121	0	0.0061175	0	0	0	0	0	0	0	0	0	0
0	0	0	0	0	0	0	0	0	0	0	0	0	0	0	0	0	0	0	0	0	0	0	0	0	0	0	0	0	0	0	0	0	0	0	0	0	0	0	0	0	0	0.013441	0.0027268	0.0041404	1.3399e-05	0	0.0033238	8.3481e-07	0
0	0	0	0	0	0	0	0	0	0	0	0	0	0	0	0	0	0	0	0	0	0	0	0	0	0	0	0	0	0	0	0	0	0	0	0	0	0	0	0	0	0.013441	0	0	0	0	0	0.00073839	7.776e-06	0
9.369e-06	0	0	7.9014e-06	0	0	0	0	0	0	0	0	0	0	0	0	0	0	0	0	0	0	0	0	0	0	0	0	0	0	0	0	0	0	0	0.00011643	0	0	0	0	0	0.0027268	0	0	0.0006367	0	0	0.00040576	0	0
5.5637e-05	0	7.0902e-06	0.0094356	0	0	0	1.045e-05	0	0	0	2.1556e-05	0	0	0	0	0	0	0	0	0	0	0	3.5943e-06	0.00013286	0	1.1193e-05	0.0001623	0	0	0	9.8057e-06	0	4.9975e-05	0	0.00072021	0	0	0.000595	5.1949e-06	0	0.0041404	0	0.0006367	0	0	0	1.9026e-05	0.0013358	0
0	0	0	0	0.00056815	0	0.00010521	0	0	0	0	0	0	0	0	0	0	0	0	0	0	0	0	0	0	0	0	0	0	0	0	0	0	0	0	0.00025335	0	0	0	0	0	1.3399e-05	0	0	0	0	0.0037672	0.010429	0	0
0	0	0	0	0.00025507	0	0.00018541	0.0016182	0	0	0	0	0	0	0	0	0	0	0	0	0	0	0	0	0	0	0	0	0	0	0	0	0	0	0	0.0020998	0	0	0	0	0	0	0	0	0	0.0037672	0	0.0037437	0.0021688	0.010955
0	0	0	1.931e-05	0	0	5.372e-05	0.00096082	0	0	0	0	0	0	0	0	0	0	0	0	0	0	0	0	0	0	0	0	0	0	0	0	0	0	0	6.6904e-05	0	0	0	0	0	0.0033238	0.00073839	0.00040576	1.9026e-05	0.010429	0.0037437	0	0.016638	0.012841
0	0	0	0.00075811	0	0	7.8657e-05	0.021229	0	0.0021419	0.0016082	4.2834e-06	0.0022975	2.1087e-05	0	0	0	0	0	0	0	0	0	0	0	0	0	0	0	0	0	0	0	0	0	2.2461e-06	0	0	0	0	0	8.3481e-07	7.776e-06	0	0.0013358	0	0.0021688	0.016638	0	0.017482
0	0	0	0	0	0	0	0	0	0	0	0	0	0	0	0	0	0	0	0	0	0	0	0	0	0	0	0	0	0	0	0	0	0	0	0	0	0	0	0	0	0	0	0	0	0	0.010955	0.012841	0.017482	0
0	0	0	0	0	0	0	0.00037057	0	0.003902	0.0018446	0	0	3.8838e-06	0	0	0	0	0	0	0	0	0	0	0	0	0	0	0	0	0	0	0	0	1.4666e-05	0.00015132	0	0	0	5.5631e-05	0	0	0	0	0	0	0.013375	0.00022117	0.0085183	0.024372
0	0	0	0	0	0	0	0	0	0.0018043	0.018554	0	0	0.0025431	0	0	0	2.3697e-06	0	4.1335e-05	0	0	0	0	0	0	0	0	0	0	0	0	0	0	0	0	0	0	0	0	0	0	0	0	0	0	0	0	0.00012728	0
0	0	0	0.00015065	0	0	0	0.0014672	0	0	0	0.01186	0.002154	3.8013e-05	0	0	0	0	0	2.9282e-06	0	0	0	0	0	0	0	0	0	0	0	0	0	0	0	0	0	0	0.00087532	0	0	0	0	0	0.00079798	0	0	0	0.0036994	0
0	0	0	0	0	0	0	0.0020431	0	0	0	0.00086447	0.011803	0	0	0	0	0	0	0	0	0	0	0	0	0	0	0	0	0	0	0	0	0	0	0	0	0	0	0	0	0	0	0	0	0	0	0	0.022064	0
0	0	0	0	0	0	0	0.0016441	0	0	7.5635e-05	0	0.0017737	0.0071636	0.00095366	0	0	0	0	0.00063194	0	0	0	0	0	0	0	0	0	0	0	0	0	0	0	0	0	0	0	0	0	0	0	0	0	0	0	0	0.0050199	0
0	0	0	0	0	0	0	0	0	0	0	0	0	0.0046086	0.035152	0	0	2.0662e-05	0	0.0014345	1.2147e-05	0	0	1.7305e-05	0	0	0	0	0	0	0	0	0	0	0	0	0	0	0	1.5754e-05	0	0	0	0	0	0	0	0	0.00015335	0
0	0	0	0	0	0	0	0	0	0.00036811	0.0048891	0	0	0.00050162	0	0.0001131	0	4.3232e-05	0	5.8887e-05	0	0	0	0	0	0	0	0	0	0	0	0	0	0	0	0.00028136	0	0	0	0	0	0	0	0	0	0	0	0	0	0
0	0	0	0	0	0	0	0	0	0	0	0	0	0	0	0	0	0	0	0	0	0	0	0	0	0	0	0	0	0	0	0	0	0	0	0	0	0	0	0	0	0	0	0	0	0	0	0	0	0
0	0	0	0	0	0	0	0	0	0	7.2766e-05	0	0	0	0.0005765	6.3926e-05	0	0.0052085	0	0.0003091	0.0043424	0.0012558	0	0.00090702	0	3.1887e-05	0	0	0	0	0	0	0	0	4.9952e-05	4.3256e-05	0	0	1.5166e-05	0.00051802	0	4.218e-05	1.3545e-05	7.7519e-06	1.9028e-05	5.5881e-05	8.2034e-06	1.1983e-05	0	0
0	0	0	0	0	0	0	0	0	0	0	0	0	0	0	0	0	0	0	0	0	0	0	0	0	0	0	0	0	0	0	0	0	0	3.0269e-05	0	0	0	0	0	0	3.5174e-05	6.2312e-05	8.4751e-06	3.7042e-06	0.00041053	8.3685e-05	6.8202e-06	0	0
0	0	0	0	0	0	0	0	0	0	0.0012897	6.6048e-06	0.0001512	0.0024161	0.0057275	0.00074068	0	0.0018957	0	0.013191	7.0865e-06	0	0	6.4936e-05	0	5.1189e-06	0	0	0	0	0	0	0	0	0.00012159	1.5308e-05	0	0	0	1.2567e-05	0	0	0	0	0	0	0	0	0.00086875	0
0	0	0	0	0	0	0	0	0	0	0	0	0	0	0.0002525	0	0	0.00071891	0	0	0.0054013	0.0039841	0	0.00023075	0	0	0	0	0	0	0	0	0	0	0	0	0	0	0	0	0	0	0	0	0	0	0	0	0	0
0	0	0	0	0	0	0	0	0	0	0	0	0	0	1.4577e-05	0	0	0.0010645	0	0	0.00020434	0.0015459	1.524e-06	0.00023577	0	0	0	0	0	0	0	0	0	0	2.5573e-05	0	0	0	0	2.0406e-05	0	0.00027478	0	0	0.00011641	0	0	0	0	0
0	0	0	0	0	0	0	0	0	0	0	0	0	0	0	0	0	0	0	0	0	8.4366e-06	4.4187e-06	0.00024582	0	0	0	0	0	0	0	0	0	0	2.5724e-05	0	0	0	0	0	0	0.00033408	8.4832e-05	0	4.6217e-05	1.9313e-05	0	0	0	0
0	0	0	0	0	0	0	0	0	0	0	0	0	0	0	0	0	4.9782e-05	0	0	7.2402e-05	0.00012287	3.4302e-06	0.0002055	0	0	0	0	0	0	0	0	0	0	3.7072e-06	0	0	0	0	0.00013344	0	0.0006045	0.0015595	5.191e-06	7.9936e-05	8.5851e-05	0	1.0195e-06	0	0
0	0	0	0	0	0	0	0	0	0	0	0	0	0	0	0	0	0	0	0	0	0	0	0	0	0	0	0	0	0	0	0	0	0	0	0	0	0	0	0	0	4.8109e-05	5.4323e-06	0	4.1146e-06	0	1.8059e-06	0	0	0
0	0	0	0	0	0	0	0	0	0	0	0	0	0	0	0	0	0	0	3.2737e-05	0	0	0	0	0	0	0	0	0	0	0	0	0	0	0	0	0	0	0	0	0	0	0	0	0	0	0	0	0	0
0	0	0	0	0	0	0	0	0	0	0	0	0	0	0	0	0	0	0	0	0	0	0	0	0	0	0	0	0	0	0	0	0	0	0	0	0	0	0	0	0	3.7804e-05	0	0	0.0005379	0	0	0	2.3103e-06	0
0	0	0	0	0	0	0	0	0	0	0	0	0	0	0	0	0	0	0	0	0	0	0	0	0	0	0	0	0	0	0	0	0	0	7.3416e-05	0	0	0	0	0	0	0.0027658	0	0	0.0061609	3.1673e-05	0	5.943e-06	2.1881e-05	0
0	0	0	0	0	0	0	0	0	0	0	0	0	0	0	0	0	0	0	0	0	0	0	0	0	0	0	0	0	0	0	0	0	0	1.8997e-05	0	0	0	0	0	0	4.2798e-06	0	0	4.1222e-05	3.5418e-05	1.8856e-05	2.4769e-05	3.3341e-05	0
0	0	0	0	0	0	0	0	0	0	0	0	0	0	0	0	0	0	0	0	0	0	0	0	0	0	0	0	1.016e-06	0	0	0	0	0	0	0	0	0	0	0	0	0.00039691	9.613e-06	0	0.00074756	3.896e-06	0	2.9781e-06	1.6187e-06	0
0	0	0	0	0	0	0	0	0	0	0	0	0	0	0	0	0	0	0	0	0	0	0	0	0	0	0	0	0	0	0	0	0	0	0	0	0	0	0	0	0	0.00011872	0.00013007	4.3824e-05	2.2123e-05	3.6351e-05	0	6.0887e-05	1.2178e-06	0
0	0	0	0	0	0	0	0	0	0	0	0	0	0	0	0	0	0	0	0	0	0	0	0	0	0	0	0	0	0	0	0	0	0	0	0	0	0	0	0	0	0.0044491	5.6251e-05	0	0.0001591	0.00071928	2.7228e-06	9.1344e-06	7.5406e-06	0
0	0	0	0	0	0	0	0	0	0	0	0	0	0	0	0	0	0	0	0	0	0	0	0	0	0	0	0	0	0	0	0	0	0	0	0	0	0	0	0	0	0	0	0	0	0	0	0	0	0
0	0	0	0	0	0	0	0	0	0	0	0	0	0	0	0	0	0	0	0	0	0	0	0	0	0	0	0	0	0	0	0	0	0	0	0	0	0	0	3.0129e-06	0	0.020147	0.00034358	0	0.0013013	0.02818	0.027908	0	2.2187e-06	0
0	0.00013959	0	0	6.71e-05	0	0	0	0	0	2.6056e-06	0	0	0	0	0	0	0	1.8164e-05	0	0	0	0	0	0	0	0	0	0	0	0	0	0	0	0.01418	0	0	7.5202e-05	0	3.4811e-05	0	0.00018205	0.0019043	0.00013385	1.5377e-05	0.0090515	0.00047249	0.002199	0.00053772	0
1.8785e-05	0	6.5465e-05	0.0053352	2.1637e-05	0	0.00030859	0.00042987	0	1.008e-05	0	0.00026249	2.15e-05	0	0	0	0	0	0	0	0	0	0	0	0	0	0	0	0	0	0	0	0	0	0.00015544	0.01601	0	0	0.0012311	0	0	0.00087462	6.231e-06	0.0024815	0.014054	0.01061	0.00034184	0.0061191	0.0020393	0
0	0	0	0	0	0	0	0	0	0.00024538	0	0	0	0	0	1.5968e-05	0	0	8.8377e-07	0	0	0	0	0	0	0	0	0	0	0	0	0	0	0	0	0	0.0001801	0.0016014	0	0.00013039	0	0.0011934	0.003578	0.0005632	0.0013807	0.0020129	0.0048081	0.00031416	0.00049823	0
0	0	0	0	0	0	0	0	0	5.8591e-05	0	0	0	0	0	2.8234e-05	0	0	0	0	0	0	0	0	0	0	0	0	0	0	0	0	0	0	0.00049838	0	0	0.00061826	0	0.001263	0	7.1199e-05	0.0012336	0.0014994	1.1286e-05	0	0	5.666e-06	0.00030598	0
0	0	0	0.0011201	0	0	0	0	0	0	0	0.00065926	0	0	0	0	0	0	0	0	0	0	0	0	5.1262e-06	0	0	0	0	0	0	0	0	0	0	0.00017384	0	0	0.00013006	0	0	0.00028752	0	0	0.020295	0	0	0	1.4965e-05	0
0	0	0	0	0	0	0	0	0	0	0	0	0	0	0.00039502	0	0	1.6914e-06	0	5.3526e-05	7.0816e-05	0.00012729	0	5.6102e-05	0	0	0	0	0	0	0	0	0	0	0.00010163	0	0	1.3896e-05	0	0.0015944	8.8808e-06	0	0	0	8.0466e-06	0	0	0	0	0
0	0	0	0	0	0	0	0	0	0	0	0	0	0	0	0	0	0	0	0	0	0	0	0	0	0	0	0	0	0	0	0	0	0	0.00065823	0	0	0	0	4.9418e-05	0	0	0	0	0.0031912	3.8448e-05	0	3.5285e-06	1.6135e-05	0
0	0	0	0	0.0006888	9.3374e-05	0.00011376	7.9373e-05	0	0.0061987	4.8716e-05	0	0	0	0	0.0071787	0	0.0041533	0.00073491	0.0041829	0	0	0	6.4075e-05	0.00042278	0.00030348	0.012176	0	0	2.7396e-06	7.536e-06	0	0	0	0.019195	0	0.0085432	0.036721	0	0.006686	0.0022198	0	0.00061263	0	0	0.0012613	0.00089144	1.9262e-06	3.0856e-06	0
[truncated: 33 more columns]
