# Supplementary material for: Reproducibility of the Structural Brain Connectome Derived from Diffusion Tensor Imaging
Source: PLoS One. 2015 Sep 2;10(9):e0135247. doi: 10.1371/journal.pone.0135247 (PMC4557836; doi:10.1371/journal.pone.0135247)
Supplement: S1 Data — Please refer to the README.txt file within the compressed folder for usage instructions. (ZIP) [file pone.0135247.s001.zip › Subject10_probabilistic_scanner_A_time_1.csv]

0	84312	20557	56292	39348	3342.8	23164	775.37	112.45	1983.6	248.46	180.33	37.016	69.399	2063	2478.8	4006.3	19670	8078	9940.6	9127	60865	55840	78350	29644	609.22	446.02	47940	13273	8830.2	1459.7	40353	968.88	2.1958e+05	33674	28499	3.1238e+05	46417	24795	35144	1709.4	452.03	1124.7	697.79	9367.9	614.33	58.013	855.25	2118.9	7.1097
84312	0	976.41	438.14	82995	4473.5	25201	2410.2	155.37	1574.4	423.84	53.694	167.02	57.786	1077.1	1906.3	3689.9	9770.1	4174	5113.2	2960.9	37186	30822	31673	12602	343.57	579.56	987.33	2937.9	1498.6	1647.2	6435.1	911.03	38241	69004	1.0048e+05	2.0668e+05	86365	1937.8	25003	3858.3	913.66	29102	4762.9	8009.5	35310	357.24	26837	16992	55.792
20557	976.41	0	37519	143.25	21.575	7110	3341.9	21.678	180.08	67.445	340.47	231.35	17.212	231.19	36.143	74.743	613.27	170.69	611.7	604.04	4265.9	1733.1	3124.8	1234.6	51.955	52.345	5301.1	502.99	321.8	41.749	858.59	46.717	4218.3	6640.8	61199	26415	16161	24599	3313.7	640.85	815.98	8942.9	22439	31241	856.67	28.328	2832.1	22180	2.4799
56292	438.14	37519	0	294.01	33.156	1443.9	27288	11.947	611.12	176.4	21701	673.3	77.401	309.69	117.25	269.35	1009.4	259.13	897.8	898.53	4966.3	2382.9	5294.4	1958.4	88.7	148.47	37867	3218.9	1837	66.054	11225	123.52	37106	11542	1.7352e+05	64792	3529.1	2.0896e+05	7212.6	735.67	1811.3	3822.5	31277	2.819e+05	924.43	111.08	4698.1	79233	9.2422
39348	82995	143.25	294.01	0	88412	91971	22318	1849.3	32278	3148.3	98.269	1004.7	458.45	645.24	46487	45881	44068	28198	12558	476.12	9030.5	14811	6549.7	6982.8	527.85	3607	3303.2	8520.8	5978.7	25450	17930	7414.9	2.427e+05	4.2284e+05	2.3513e+05	8.2294e+05	1.424e+05	1622.9	1.3939e+05	33753	409.66	5878	1327.8	3695	16450	10728	18706	15851	477.22
3342.8	4473.5	21.575	33.156	88412	0	82518	58994	1.7252e+05	1.3168e+05	994.18	10.025	383.75	97.907	66.055	21591	88302	9103.2	41520	2120.3	9.0441	272.56	653.74	137.62	394.51	27.635	183.48	290.41	1136.3	16501	71140	14989	2622.5	1.906e+05	65949	66327	2.0268e+05	26101	218.03	7541.7	2832.3	20.536	74.452	15.63	57.037	1260.8	16235	8292.1	7480.5	3240.9
23164	25201	7110	1443.9	91971	82518	0	1.1563e+05	1.3426e+05	69038	979.41	111.37	918.75	243.05	437.86	12103	14825	14210	29747	5368.2	846.82	8234.6	10964	10305	5951.9	178.09	962.34	1441.9	4251.8	2640.4	5445.3	3300.8	952.4	7753.9	1.8636e+05	2.5677e+05	1.3e+05	57053	4605.1	60784	9507.1	1126.1	12725	4722.3	15190	40116	64044	1.1549e+05	88531	4929.4
775.37	2410.2	3341.9	27288	22318	58994	1.1563e+05	0	37858	93030	19108	36563	92561	59594	1483.1	5032.5	6308.3	11250	8103.2	33327	276.59	2871.6	4659.7	3200.2	2377.8	79.507	451.68	560.24	2069.9	1810.6	3925.2	1486.2	430.88	3210.6	1.7103e+05	1.501e+05	1.2018e+05	76804	19730	31515	5609.5	577.1	6011.4	2566	21899	24790	72067	88435	5.2425e+05	38682
112.45	155.37	21.678	11.947	1849.3	1.7252e+05	1.3426e+05	37858	0	3.594e+05	149.24	1.5514	72.367	26.746	32.602	13360	9407.2	11136	30061	1206.2	2.7443	13.943	96.267	7.5375	28.821	15.512	16.837	20.988	176.92	484.6	769.58	732.65	70.686	802.11	23524	20836	19405	23972	36.044	1244.5	441.62	15.376	35.709	8.1783	21.099	162.56	5528.3	2144.3	9357.2	5064.5
1983.6	1574.4	180.08	611.12	32278	1.3168e+05	69038	93030	3.594e+05	0	34495	380.45	171.24	3265.7	79.166	2.7485e+05	1.2925e+05	1.1692e+05	2.3363e+05	4137.6	5.8987	187.03	977.11	157.68	180.1	101.06	30.032	65.444	676.11	6631.2	11959	9367.9	4574.3	71338	1.7152e+05	65689	2.1105e+05	1.3592e+05	3839.1	51148	5900.1	52.227	111.12	59.828	307.95	262.95	2516.8	1547.9	35400	7188.2
248.46	423.84	67.445	176.4	3148.3	994.18	979.41	19108	149.24	34495	0	206.62	5911.7	2.5736e+05	1127.4	5288	1761.9	18925	190.18	43031	13.805	14.209	15.54	15.446	18.553	211.71	18.389	7.4314	19.646	97.677	196.01	358.51	478.07	1905.9	29882	41773	22268	21736	1230	5813.5	3064.1	36.797	84.382	20.545	86.13	170.81	175.67	77.504	6060.7	62.952
180.33	53.694	340.47	21701	98.269	10.025	111.37	36563	1.5514	380.45	206.62	0	77803	21204	6152.8	38.265	155.03	94.344	32.567	6118.2	334.63	86.392	10.831	26.254	11.217	6.2478	9.1665	324.26	47.199	18.797	33.399	137.82	102.92	283.52	1557.7	1478.6	701.39	176.11	46113	355.89	347.3	7.4999	29.89	20.83	5488.5	125.94	129.99	267.34	7114.3	0.63573
37.016	167.02	231.35	673.3	1004.7	383.75	918.75	92561	72.367	171.24	5911.7	77803	0	3.5071e+05	46520	94.195	52.758	225.12	39.328	1.2736e+05	2464	531.31	10.54	122.35	76.961	64.647	123.65	72.762	109.46	18.448	21.492	39.432	24.364	82.94	12185	6273.8	5077	3787.8	3659.2	3201.5	838.89	39.24	143.85	102.58	532.44	2259.6	3695.3	3855.1	75835	531.76
69.399	57.786	17.212	77.401	458.45	97.907	243.05	59594	26.746	3265.7	2.5736e+05	21204	3.5071e+05	0	1.3527e+05	1346.8	1380.8	6007.4	50.259	2.8211e+05	4450.5	1077.5	11.172	515.2	14.758	109.62	44.626	16.347	29.183	29.913	153.57	371.2	348.78	303.54	2612.5	2255.7	1598	1074.9	924.99	883.45	186.07	79.14	118.29	11.189	60.083	608.32	1122.3	653.04	25403	279.67
2063	1077.1	231.19	309.69	645.24	66.055	437.86	1483.1	32.602	79.166	1127.4	6152.8	46520	1.3527e+05	0	88.383	761.48	58511	1365.5	3.6188e+05	49475	26320	13517	14600	756.35	74236	50748	590.45	627.24	736.28	799.33	2927.5	1186.2	3369.4	13978	1580.9	9251.1	2565.8	752.24	71964	3573	2165.3	1863.8	225.59	1421.1	2155.5	694.48	463.6	2168.5	80.142
2478.8	1906.3	36.143	117.25	46487	21591	12103	5032.5	13360	2.7485e+05	5288	38.265	94.195	1346.8	88.383	0	2.0139e+05	1.4098e+05	1.0347e+05	4360.6	5.1852	131.28	574.11	98.189	95.852	441.72	42.355	28.423	875.59	3323.6	4180.2	28810	9094	83728	78335	31246	2.5706e+05	71653	544.28	20882	10312	40.042	35.289	4.1148	49.969	111.76	714.45	539.01	524.01	84.153
4006.3	3689.9	74.743	269.35	45881	88302	14825	6308.3	9407.2	1.2925e+05	1761.9	155.03	52.758	1380.8	761.48	2.0139e+05	0	1.3513e+05	93614	64022	30.554	89.599	388.52	45.819	49.679	38.461	37.69	47.398	877.65	18357	99393	1.3791e+05	74836	2.0054e+05	30103	21324	1.7476e+05	7355.1	2606.9	1211.8	2150.5	416.6	210.81	29.016	430.86	422.46	958.13	693.26	702.35	103.08
19670	9770.1	613.27	1009.4	44068	9103.2	14210	11250	11136	1.1692e+05	18925	94.344	225.12	6007.4	58511	1.4098e+05	1.3513e+05	0	2.6231e+05	1.898e+05	56983	30960	76179	50492	23251	10057	3742.6	1427.4	45082	37841	23892	1.1826e+05	26565	64006	1.5881e+05	63450	2.0961e+05	58707	2788	42408	27347	2621.2	1057.4	95.4	1259.1	1997.2	1014.4	942.76	1750.9	163.33
8078	4174	170.69	259.13	28198	41520	29747	8103.2	30061	2.3363e+05	190.18	32.567	39.328	50.259	1365.5	1.0347e+05	93614	2.6231e+05	0	14006	74.744	181.61	73551	216.8	3534.7	216.75	456.4	456.33	1.4224e+05	2.2061e+05	1.2023e+05	1.2072e+05	14740	41279	39904	7037	1.3733e+05	24856	897.13	4552.6	13160	313.41	179.02	15.488	230.06	269.82	1123.6	1031.5	725.91	112.77
9940.6	5113.2	611.7	897.8	12558	2120.3	5368.2	33327	1206.2	4137.6	43031	6118.2	1.2736e+05	2.8211e+05	3.6188e+05	4360.6	64022	1.898e+05	14006	0	56396	22184	5853.5	31519	2193	73330	45708	1051.1	2613.1	8111.3	25327	72906	22525	25790	90126	25746	74412	18254	1682.1	1.2463e+05	12029	10191	5020.7	518.79	6301.1	5602.2	2690.1	1987.2	6881.3	358.48
9127	2960.9	604.04	898.53	476.12	9.0441	846.82	276.59	2.7443	5.8987	13.805	334.63	2464	4450.5	49475	5.1852	30.554	56983	74.744	56396	0	2.1197e+05	12871	1.5762e+05	1725.1	44676	9820.4	1647.2	2821.8	3686.6	41.996	3199.3	19.449	9421.9	50010	1384.6	18901	951.93	734.03	82555	2491.1	510.13	227.06	27.877	571.1	153.21	17.136	60.352	84.448	3.4033
60865	37186	4265.9	4966.3	9030.5	272.56	8234.6	2871.6	13.943	187.03	14.209	86.392	531.31	1077.5	26320	131.28	89.599	30960	181.61	22184	2.1197e+05	0	38797	2.562e+05	8235.4	70739	10358	7671.9	11437	20403	39.017	28583	16.194	83014	1.3143e+05	10031	2.4782e+05	26311	7669.5	1.2377e+05	12982	1299.7	1019.9	149.33	1496.6	831.94	33.413	528.67	380.94	8.1355
55840	30822	1733.1	2382.9	14811	653.74	10964	4659.7	96.267	977.11	15.54	10.831	10.54	11.172	13517	574.11	388.52	76179	73551	5853.5	12871	38797	0	39008	1.4418e+05	4963.3	2027	3180.5	1.1841e+05	77432	1919.7	1.2094e+05	224.25	1.0359e+05	67559	8318	2.5474e+05	32050	4201.3	19690	20900	581	625.68	73.704	629.64	788.97	34.904	899.8	675.02	8.8558
78350	31673	3124.8	5294.4	6549.7	137.62	10305	3200.2	7.5375	157.68	15.446	26.254	122.35	515.2	14600	98.189	45.819	50492	216.8	31519	1.5762e+05	2.562e+05	39008	0	1.0016e+05	92590	11416	6347.6	36959	43437	20.468	39533	7.8293	82186	48528	7415.9	1.945e+05	10068	4040.5	97132	5486	471.58	495.23	77.442	731.88	535.89	18.017	534.48	434.07	3.8164
29644	12602	1234.6	1958.4	6982.8	394.51	5951.9	2377.8	28.821	180.1	18.553	11.217	76.961	14.758	756.35	95.852	49.679	23251	3534.7	2193	1725.1	8235.4	1.4418e+05	1.0016e+05	0	68368	14325	5967.3	2.7347e+05	29735	137.21	25004	19.063	39219	25896	16782	77019	6035.9	1661.6	1.1358e+05	17134	94.843	186.08	26.175	227.07	210.4	76.317	310.73	253.07	3.8144
609.22	343.57	51.955	88.7	527.85	27.635	178.09	79.507	15.512	101.06	211.71	6.2478	64.647	109.62	74236	441.72	38.461	10057	216.75	73330	44676	70739	4963.3	92590	68368	0	1.4409e+05	1854.6	27478	1751.5	31.994	869.85	15.003	1046.3	11636	1757.9	2428.2	1522.2	141.46	2.1414e+05	2257.1	38.916	18.247	9.1262	52.031	7.652	5.6366	7.2907	8.1952	0.7679
446.02	579.56	52.345	148.47	3607	183.48	962.34	451.68	16.837	30.032	18.389	9.1665	123.65	44.626	50748	42.355	37.69	3742.6	456.4	45708	9820.4	10358	2027	11416	14325	1.4409e+05	0	18726	4242.6	468.56	115.12	473.22	16.099	7665.8	23288	13059	5578.6	7208.9	559.18	3.6714e+05	54827	27.81	32.813	5.2415	33.118	17.541	35.173	33.972	40.237	1.5904
47940	987.33	5301.1	37867	3303.2	290.41	1441.9	560.24	20.988	65.444	7.4314	324.26	72.762	16.347	590.45	28.423	47.398	1427.4	456.33	1051.1	1647.2	7671.9	3180.5	6347.6	5967.3	1854.6	18726	0	14148	7375	71.01	11192	23.756	90923	16265	13918	53666	6756.3	54306	36124	46713	74.642	46.365	44.415	5474.8	71.674	69.313	50.645	184.95	2.5817
13273	2937.9	502.99	3218.9	8520.8	1136.3	4251.8	2069.9	176.92	676.11	19.646	47.199	109.46	29.183	627.24	875.59	877.65	45082	1.4224e+05	2613.1	2821.8	11437	1.1841e+05	36959	2.7347e+05	27478	4242.6	14148	0	1.7382e+05	8624.8	37336	1767	26035	72721	26251	35195	10890	3741	2.5375e+05	26750	236.77	110.89	14.473	682.12	129.01	139.95	223.63	242.54	7.1771
8830.2	1498.6	321.8	1837	5978.7	16501	2640.4	1810.6	484.6	6631.2	97.677	18.797	18.448	29.913	736.28	3323.6	18357	37841	2.2061e+05	8111.3	3686.6	20403	77432	43437	29735	1751.5	468.56	7375	1.7382e+05	0	1.0948e+05	96128	3071.5	26012	12209	3390.2	31720	3785.4	1178.4	42699	2812.2	246.14	91.389	10.212	266.68	127.87	362.8	311.37	180.65	28.27
1459.7	1647.2	41.749	66.054	25450	71140	5445.3	3925.2	769.58	11959	196.01	33.399	21.492	153.57	799.33	4180.2	99393	23892	1.2023e+05	25327	41.996	39.017	1919.7	20.468	137.21	31.994	115.12	71.01	8624.8	1.0948e+05	0	1.3116e+05	12554	65081	11262	6422.9	42985	5658.5	696.04	727.81	3140.3	246.49	151.22	16.938	248.23	201.91	1890.5	975.21	414.72	47.61
40353	6435.1	858.59	11225	17930	14989	3300.8	1486.2	732.65	9367.9	358.51	137.82	39.432	371.2	2927.5	28810	1.3791e+05	1.1826e+05	1.2072e+05	72906	3199.3	28583	1.2094e+05	39533	25004	869.85	473.22	11192	37336	96128	1.3116e+05	0	1.4064e+05	2.3187e+05	36293	13406	1.0216e+05	11894	7196.2	20060	7484.2	871.47	361.86	34.385	1260.1	482.2	298.74	286.91	383.16	36.215
968.88	911.03	46.717	123.52	7414.9	2622.5	952.4	430.88	70.686	4574.3	478.07	102.92	24.364	348.78	1186.2	9094	74836	26565	14740	22525	19.449	16.194	224.25	7.8293	19.063	15.003	16.099	23.756	1767	3071.5	12554	1.4064e+05	0	91068	14227	15436	30239	2090.1	2470.4	166.68	826.24	132.83	147.11	25.768	139.85	203.73	149.41	61.854	81.754	11.03
2.1958e+05	38241	4218.3	37106	2.427e+05	1.906e+05	7753.9	3210.6	802.11	71338	1905.9	283.52	82.94	303.54	3369.4	83728	2.0054e+05	64006	41279	25790	9421.9	83014	1.0359e+05	82186	39219	1046.3	7665.8	90923	26035	26012	65081	2.3187e+05	91068	0	49164	20910	5.1398e+05	15660	25101	57417	23447	551.62	652.24	98.098	3631.5	849.18	395.38	783.41	832.22	68.468
33674	69004	6640.8	11542	4.2284e+05	65949	1.8636e+05	1.7103e+05	23524	1.7152e+05	29882	1557.7	12185	2612.5	13978	78335	30103	1.5881e+05	39904	90126	50010	1.3143e+05	67559	48528	25896	11636	23288	16265	72721	12209	11262	36293	14227	49164	0	1.2094e+06	4.4014e+05	4.356e+05	59775	9.0771e+05	2.0098e+05	1571.6	781.4	89.326	2000.3	3832.2	11549	9785.4	19795	3330.4
28499	1.0048e+05	61199	1.7352e+05	2.3513e+05	66327	2.5677e+05	1.501e+05	20836	65689	41773	1478.6	6273.8	2255.7	1580.9	31246	21324	63450	7037	25746	1384.6	10031	8318	7415.9	16782	1757.9	13059	13918	26251	3390.2	6422.9	13406	15436	20910	1.2094e+06	0	1.4558e+05	1.4724e+05	57888	4.9899e+05	1.1185e+05	3127.8	41051	18717	1.3548e+05	37089	80454	66334	92691	11826
3.1238e+05	2.0668e+05	26415	64792	8.2294e+05	2.0268e+05	1.3e+05	1.2018e+05	19405	2.1105e+05	22268	701.39	5077	1598	9251.1	2.5706e+05	1.7476e+05	2.0961e+05	1.3733e+05	74412	18901	2.4782e+05	2.5474e+05	1.945e+05	77019	2428.2	5578.6	53666	35195	31720	42985	1.0216e+05	30239	5.1398e+05	4.4014e+05	1.4558e+05	0	5.1269e+05	69281	1.351e+05	90226	1078.5	2767.1	469.12	9219.8	5181.3	6851.1	8482.1	14688	2582.1
46417	86365	16161	3529.1	1.424e+05	26101	57053	76804	23972	1.3592e+05	21736	176.11	3787.8	1074.9	2565.8	71653	7355.1	58707	24856	18254	951.93	26311	32050	10068	6035.9	1522.2	7208.9	6756.3	10890	3785.4	5658.5	11894	2090.1	15660	4.356e+05	1.4724e+05	5.1269e+05	0	28184	1.4296e+05	1.4357e+05	215.68	393.54	93.863	436.99	1912.1	5542.4	2776.4	7784.1	2566.4
24795	1937.8	24599	2.0896e+05	1622.9	218.03	4605.1	19730	36.044	3839.1	1230	46113	3659.2	924.99	752.24	544.28	2606.9	2788	897.13	1682.1	734.03	7669.5	4201.3	4040.5	1661.6	141.46	559.18	54306	3741	1178.4	696.04	7196.2	2470.4	25101	59775	57888	69281	28184	0	18795	9750.9	148.14	208.7	3320.6	73500	129.5	51.696	195.65	7228.2	4.0957
35144	25003	3313.7	7212.6	1.3939e+05	7541.7	60784	31515	1244.5	51148	5813.5	355.89	3201.5	883.45	71964	20882	1211.8	42408	4552.6	1.2463e+05	82555	1.2377e+05	19690	97132	1.1358e+05	2.1414e+05	3.6714e+05	36124	2.5375e+05	42699	727.81	20060	166.68	57417	9.0771e+05	4.9899e+05	1.351e+05	1.4296e+05	18795	0	1.9356e+05	6174.8	2761.8	366.12	5329.6	2465.9	1813.4	2573	3362.2	235.84
1709.4	3858.3	640.85	735.67	33753	2832.3	9507.1	5609.5	441.62	5900.1	3064.1	347.3	838.89	186.07	3573	10312	2150.5	27347	13160	12029	2491.1	12982	20900	5486	17134	2257.1	54827	46713	26750	2812.2	3140.3	7484.2	826.24	23447	2.0098e+05	1.1185e+05	90226	1.4357e+05	9750.9	1.9356e+05	0	285.52	190.88	33.274	243.09	340.31	554.57	409.11	496.82	33.015
452.03	913.66	815.98	1811.3	409.66	20.536	1126.1	577.1	15.376	52.227	36.797	7.4999	39.24	79.14	2165.3	40.042	416.6	2621.2	313.41	10191	510.13	1299.7	581	471.58	94.843	38.916	27.81	74.642	236.77	246.14	246.49	871.47	132.83	551.62	1571.6	3127.8	1078.5	215.68	148.14	6174.8	285.52	0	1.2402e+05	5411.3	26318	51119	2330.2	23522	1921.4	236.63
1124.7	29102	8942.9	3822.5	5878	74.452	12725	6011.4	35.709	111.12	84.382	29.89	143.85	118.29	1863.8	35.289	210.81	1057.4	179.02	5020.7	227.06	1019.9	625.68	495.23	186.08	18.247	32.813	46.365	110.89	91.389	151.22	361.86	147.11	652.24	781.4	41051	2767.1	393.54	208.7	2761.8	190.88	1.2402e+05	0	4097.7	1066	31292	1623.2	31585	9341	409.34
697.79	4762.9	22439	31277	1327.8	15.63	4722.3	2566	8.1783	59.828	20.545	20.83	102.58	11.189	225.59	4.1148	29.016	95.4	15.488	518.79	27.877	149.33	73.704	77.442	26.175	9.1262	5.2415	44.415	14.473	10.212	16.938	34.385	25.768	98.098	89.326	18717	469.12	93.863	3320.6	366.12	33.274	5411.3	4097.7	0	33592	192.49	83.487	10322	1968.1	154.24
9367.9	8009.5	31241	2.819e+05	3695	57.037	15190	21899	21.099	307.95	86.13	5488.5	532.44	60.083	1421.1	49.969	430.86	1259.1	230.06	6301.1	571.1	1496.6	629.64	731.88	227.07	52.031	33.118	5474.8	682.12	266.68	248.23	1260.1	139.85	3631.5	2000.3	1.3548e+05	9219.8	436.99	73500	5329.6	243.09	26318	1066	33592	0	460.26	189.54	1818.4	31306	222.09
614.33	35310	856.67	924.43	16450	1260.8	40116	24790	162.56	262.95	170.81	125.94	2259.6	608.32	2155.5	111.76	422.46	1997.2	269.82	5602.2	153.21	831.94	788.97	535.89	210.4	7.652	17.541	71.674	129.01	127.87	201.91	482.2	203.73	849.18	3832.2	37089	5181.3	1912.1	129.5	2465.9	340.31	51119	31292	192.49	460.26	0	89924	76861	17047	3029.3
58.013	357.24	28.328	111.08	10728	16235	64044	72067	5528.3	2516.8	175.67	129.99	3695.3	1122.3	694.48	714.45	958.13	1014.4	1123.6	2690.1	17.136	33.413	34.904	18.017	76.317	5.6366	35.173	69.313	139.95	362.8	1890.5	298.74	149.41	395.38	11549	80454	6851.1	5542.4	51.696	1813.4	554.57	2330.2	1623.2	83.487	189.54	89924	0	70625	53723	1.3555e+05
855.25	26837	2832.1	4698.1	18706	8292.1	1.1549e+05	88435	2144.3	1547.9	77.504	267.34	3855.1	653.04	463.6	539.01	693.26	942.76	1031.5	1987.2	60.352	528.67	899.8	534.48	310.73	7.2907	33.972	50.645	223.63	311.37	975.21	286.91	61.854	783.41	9785.4	66334	8482.1	2776.4	195.65	2573	409.11	23522	31585	10322	1818.4	76861	70625	0	1.5113e+05	49432
2118.9	16992	22180	79233	15851	7480.5	88531	5.2425e+05	9357.2	35400	6060.7	7114.3	75835	25403	2168.5	524.01	702.35	1750.9	725.91	6881.3	84.448	380.94	675.02	434.07	253.07	8.1952	40.237	184.95	242.54	180.65	414.72	383.16	81.754	832.22	19795	92691	14688	7784.1	7228.2	3362.2	496.82	1921.4	9341	1968.1	31306	17047	53723	1.5113e+05	0	1.1404e+05
7.1097	55.792	2.4799	9.2422	477.22	3240.9	4929.4	38682	5064.5	7188.2	62.952	0.63573	531.76	279.67	80.142	84.153	103.08	163.33	112.77	358.48	3.4033	8.1355	8.8558	3.8164	3.8144	0.7679	1.5904	2.5817	7.1771	28.27	47.61	36.215	11.03	68.468	3330.4	11826	2582.1	2566.4	4.0957	235.84	33.015	236.63	409.34	154.24	222.09	3029.3	1.3555e+05	49432	1.1404e+05	0
38.848	193.93	27.051	121.56	719.25	1479.2	3786.8	53827	3122.2	1.1115e+05	3.2945e+05	20.83	526.38	22525	393.7	9010.9	220.65	11031	176.1	14678	8.1638	14.973	23.378	24.687	13.709	6.2698	1.9028	4.6345	13.975	29.885	49.98	140.83	81.151	250.69	4383.1	14534	3688.6	3317.9	181.79	551.21	152.07	1882.1	1278.8	341.17	935.57	12186	1.0098e+05	5458.7	61727	1.5067e+05
36.547	58.158	4.7193	10.937	256.87	64.745	95.118	10396	86.314	59837	5.3944e+05	77.179	1551	3.1008e+05	11325	8290	464.04	12909	28.811	1.1277e+05	133.96	40.933	6.0551	22.548	0.96917	14.937	0.78941	3.8251	4.9879	19.144	65.741	142.4	121.46	221.12	1909.8	3950.2	2016.9	1542.6	54.092	405.52	176.82	65.264	101.66	12.038	71.009	167.96	108.46	45.717	8595.2	52.852
378.54	58.995	834.68	15570	57.19	6.2497	215.51	15766	0.99051	82.484	683.83	68571	32513	5696.7	4097.1	27.451	49.231	137.13	9.7363	4346.9	129.45	58.114	17.251	40.64	24.003	2.7888	10.676	1340.8	76.334	37.558	30.283	233.48	46.023	851.82	612.58	2210	1438.9	140.73	19497	268.71	72.993	24.02	71.126	59.898	32837	101.15	90.802	149.2	26993	2.8943
43.397	147	222.11	954.74	329.53	188.98	433.73	33188	33.876	44.185	3586.7	51610	1.8711e+05	21124	11409	140.46	105.11	578.79	26.06	15403	323.4	82.865	7.3543	31.748	21.041	16.047	21.579	43.03	39.25	35.589	102.6	247.09	133.65	140.3	3294.3	2383.3	1789.5	1473.3	1103.6	1069.4	247.07	37.62	120.76	54.414	1887.2	569.42	1146.3	863.51	92810	136.31
59.163	65.415	63.937	236.32	153.98	51.546	123.19	23521	17.551	3324.9	1.4435e+05	12834	55069	1.871e+05	46538	2485.8	278.24	5829	31.91	1.1264e+05	742.46	197.14	11.658	106.33	7.7012	19.324	10.304	26.726	32.465	58.388	115.09	308.07	171.63	233.62	1144.3	1239.7	1169.5	650.49	148.98	871.69	166.7	74.566	146.82	18.916	180.53	238.38	359.48	152.06	74870	216.94
821.57	447.28	99.306	175.83	324.66	39.635	214.2	693.24	10.607	45.089	4390	2012.2	2614.5	58275	6.714e+05	143.45	725.68	68786	557.97	2.6752e+05	69506	77213	32561	12702	171.2	1513.4	546.56	198.06	260.92	374.04	512.04	1557.1	650.02	1564.8	11955	893.39	4368.1	1182.9	190.74	22061	1218.7	1010.5	1002.6	134.32	612.46	1379	566.66	275.27	8318.4	68.069
175.19	346.57	76.582	231.22	1604.8	398.58	1210.5	2969.9	230.73	7222	1.4804e+05	21.361	160.48	34607	890.44	89193	3085.4	27957	201.4	33096	20.523	18.876	17.178	25.815	14.681	51.156	3.4351	3.5848	21.106	116.69	213.93	565.29	451.79	1166.8	6421	10316	11619	4404.8	87.986	1026.1	875.35	3760.9	5294	595.03	1235.2	10297	13733	2993	6408.3	11248
86.425	170.98	40.794	67.514	633.89	219.93	2148.7	1583.9	123.1	149.14	2359.5	11.203	56.2	6984.2	3910.1	466.94	1693.5	19294	111.06	32753	105.88	25.322	8.6398	26.419	5.8972	19.733	4.3613	5.3223	24.735	111.27	346.13	1277.7	537.51	584.88	2060.8	3469.8	1916.3	664.9	29.003	372.93	173.06	2828.6	4257.4	498.98	996.06	20531	63357	2992.2	5018.4	1452.5
6763.7	2345.8	439.3	1128.5	2934.7	482.39	4253.1	6891.9	276.89	2486.7	10321	101.75	702.78	6559.8	68133	10232	15362	1.7644e+05	6249.1	2.5218e+05	18456	35749	35911	11097	1295.4	692.45	298.62	948.92	2140	2912.3	2660.7	16775	5240.3	12627	22030	5940	27276	4451.7	603.09	28256	2746.2	17493	13429	1340.2	5629.8	31851	16779	12346	28023	2775.8
523.22	405.66	72.056	296.23	375.63	112.4	1529.2	2779.2	76.491	189.02	433.13	41.314	303.58	2595.1	5120.1	112.43	814.45	6349.2	461.63	29239	171.41	91.992	65.188	53.186	43.921	22.329	42.939	95.071	201.78	291.62	233.65	1182	350.59	966.27	1517.7	1270.3	1874.4	420.69	89.47	4156.6	323.39	9577.8	7736.8	636.83	2225.1	19399	24899	6174.4	8935.9	6883.7
8549.7	3235.1	555.94	989.54	4341.5	616.7	2764.1	6129.4	215.96	2875.4	47306	2791.9	11932	1.2803e+05	3.5765e+05	6859.8	23719	2.5881e+05	7746.2	6.5055e+05	14947	11881	8331.4	5858	780.17	720.28	501.66	1304.7	2490.2	4385.8	6358.7	27944	10199	19204	31402	8136.4	43782	8126.3	871.91	41902	5448.6	3997.6	5352.8	621.74	2659.1	8918.8	4401.6	3907.7	45786	688.79
3250	1374.2	321.92	359.76	223.02	11.6	492.32	264.46	72.777	71.546	13.868	43.616	438.9	787.31	97943	13.475	58.736	92356	1375	97838	48942	1.0779e+05	45346	29930	975.88	2163.9	565.07	587.99	798.91	884.51	86.913	1310.5	36.036	4967.5	31452	685.46	12068	1069.3	389.46	29379	1388.1	4513.1	2526.6	268.74	2325.7	2289.5	189.75	450.67	474.49	56.542
5116.1	1900	814.07	1244.7	312.96	29.139	747.73	561.87	58.756	69.705	9.6482	40.661	123.41	112.77	25045	28.865	325.29	56810	1336.5	23937	1.1368e+05	2.9856e+05	1.2936e+05	57515	3998.9	4150.1	1336.5	1491.6	1401	1744.5	177.99	2090.9	169.1	7533.9	86351	1656.1	13483	959.5	725.14	60167	2488.8	54730	30379	3501.8	23571	30862	2200.7	3999.5	2536.3	244.72
6804	1879.7	457.51	941.06	337.28	33.539	1403.6	1048.7	120.76	178.23	7.7057	21.036	94.403	27.261	9128.1	45.262	209.21	1.0159e+05	3467.5	47088	14679	43492	63600	11049	1799.6	203.88	135.62	951.95	1584.8	2097.8	111.79	2742.6	69.218	9314.2	23315	1281.2	18129	1004.3	510.45	15312	1290.6	50674	12165	907.81	7804.6	36324	4394.7	4685	4568.8	325.79
745.14	278.12	219.77	693.74	107.85	22.727	379.73	502.36	15.022	51.572	13.004	19.674	78.685	69.17	9772.7	33.718	227.97	13946	267.4	8399.5	37810	77424	26194	22904	1055.5	1917.1	512.13	152.93	321.47	338.45	86.331	597.79	73.68	936.15	22648	1226.4	1661.8	159.91	152.64	27752	484.69	93731	31021	3036.9	33215	26563	1232.7	6099.8	3100.5	211.53
773.11	268.93	75.347	194.18	77.281	12.81	298.9	454.54	13.612	29.027	6.1879	14.419	76.727	22.434	1438.2	18.102	202.38	6054.3	385.65	7079.7	3155.2	6743.3	1747.1	3118.5	288.79	667.79	228.53	138.03	286.68	304.25	96.281	574.56	70.208	1135	6346.7	352.59	2205.5	215.89	96.746	10161	418.31	6611.7	2406.8	213.75	3340.2	4093.6	959.41	997.67	1200	148.19
79.174	30.101	10.559	10.844	10.961	0.17306	13.648	16.152	1.4746	2.4165	25.528	2.5855	15.125	1145.1	19912	0.92207	8.5864	629.24	40.458	3740.6	2032.5	3563.5	162.3	1310.1	60.769	454.99	172.08	27.187	31.843	28.279	12.377	51.327	14.168	140.57	2297	37.708	302.31	53.175	16.226	3877.5	183.68	115.4	119.49	14.816	110.24	135.13	29.722	25.043	41.76	4.2165
23.667	89.354	22.669	74.982	43.786	12.265	207.57	461.17	5.0783	8.4789	30.699	65.679	243.01	963.78	17444	9.1022	32.138	302.1	21.045	2404.8	1206.3	2103.8	102.05	778.13	55.079	388.66	192.27	13.086	14.946	11.501	18.96	47.563	35.714	34.892	1477.5	141.44	116.7	80.363	32.933	2747.4	104.05	2251.8	2435.3	196.94	852.09	2108.9	142.91	572.82	833.63	44.276
140.7	801.45	350.26	1079.4	461.44	117.15	2285.6	4836.6	45.547	26.622	58.491	569.39	2262.7	137.43	1593.7	27.444	427.39	870.59	136.7	3654.5	599.79	1142.1	209.19	429.33	62.751	225.05	120.57	52.352	96.661	80.732	277.3	585.29	301.3	198.23	2291.8	2874	727.42	488.26	517.4	4145	304.21	33437	14853	1339	30524	17814	2127.9	4877.3	8279.9	553.96
1671.2	457.11	107.14	454.08	353.66	102.48	1165.5	1841.8	68.091	111.69	303.5	43.874	243.08	692.53	6124	168.5	1910.2	9119.5	1145.5	41645	1241.3	2503	1014.1	1080.5	239.92	195.04	134.09	390.56	1138.7	1184.7	834.29	3529.3	530.65	2544.9	5544.7	1234.8	4137.8	860.7	242.9	27164	1181.2	7348.2	2638.6	221.46	4123.7	7542.8	25662	2324.7	3669.4	2509
374.84	166.23	32.361	129.33	424.4	151.74	1273	1334.8	71.619	96.543	503.39	14.069	96.074	1045.7	5888.1	168.18	2780.4	6875.8	498.56	26305	547.03	1066.4	582.58	393.22	72.023	44.584	33.125	69.399	251.85	436.99	960.22	3408.6	815.88	920.95	2631.7	1867.6	1909.5	464.01	51.48	5835.9	328.23	9060.8	2398.2	187.01	1462.2	10414	37985	1978.5	2781.7	3752.5
131.44	192.11	29.98	55.839	1329.8	726.64	4428.9	2798.8	453.89	141.36	1879.6	10.432	98.189	3432.6	5765	230.94	2567.3	12181	156.24	29727	96.96	47.343	15.52	20.512	9.6771	14.355	8.6812	27.22	49.731	205.55	899.14	2280.5	1535.6	922.8	3344.2	10236	2679.5	1200.6	45.516	904.06	350.83	2114.1	3042.8	357.13	569.18	27398	1.5284e+05	3368.9	4372	6591.2
874.62	845.16	116.99	331.52	1808.6	405.94	2735.8	2771.6	139.39	321.22	2876.8	33.917	208.11	3826.9	11983	938.39	8735.7	47633	1156.4	82269	569.95	1008.5	990.93	417.59	86.226	45.804	35.724	121.01	340.14	820.19	1993.9	7498.7	2584.7	3148.3	7753.3	4677.4	7763.2	2012.6	131.89	7060.8	879.72	48170	21540	633.35	3543.7	97921	70313	4940.1	8519.4	1201.3
51.513	99.717	30.624	48.979	286.48	47.105	254.08	391.89	11.581	40	423.59	13.237	68.967	469.22	1095.3	134.57	930.39	2769.7	50.121	4431.2	16.12	10.484	5.6575	4.1133	3.3859	3.739	1.2496	8.85	11.385	46.589	263.38	577.11	533.95	345.02	1082.7	735.81	1067.8	495.58	22.078	272.54	180.74	620.24	1908	206.43	375.48	5505.4	8366.9	786.36	1362.9	387.44
591.8	382.01	177.31	632.84	371.18	204.67	1289.9	1523	80.528	118.12	373.53	30.198	176.22	374.4	4310.9	186.75	1350.2	4828.2	599.89	18353	1003.4	2338.3	900.74	740.19	128.09	90.137	62.889	125.47	413.89	405.11	625.26	1857.4	454.85	867.97	2605	2014.6	1795.8	560	185.42	10981	545.37	1.7492e+05	30012	1834.1	12470	3.1871e+05	1.8146e+05	5249.9	7060.9	940.55
2342.7	8507.5	1494.6	7658.3	8371.1	3973.3	45252	1.1399e+05	2143.9	2861	4524.5	4740.6	24800	3120.7	27918	1008.9	7104.8	26885	2105.3	68807	45021	1.0604e+05	32345	38060	5961	10400	5482.2	672.7	2085.1	1771.6	2959.6	8411.8	2769.2	3570.3	68108	27730	11660	6393.3	2633.1	1.0533e+05	4025.3	56663	1.1822e+05	14344	60591	2.315e+05	1.0693e+05	1.0126e+05	2.1253e+05	68659
6611.4	57371	39439	2.1745e+05	37423	11013	90805	77273	1639.4	4870.2	3744.1	2289.5	5999.4	3410	9008.3	1727.5	3249.2	6926.1	1481.8	20175	555.11	2200.8	1805.6	1491	638.64	61.098	74.303	2815.5	486.68	519.82	2098.5	2184.5	1264.7	3720.8	8561.2	1.4228e+05	14803	5427	54387	5949.7	747.1	40348	1.5057e+05	48832	1.8026e+05	2.288e+05	1.2303e+05	1.0599e+05	1.4538e+05	12394
1665.8	9815.6	1901.9	6680.9	5170.7	2607.3	19895	39983	1892.1	3631.8	3882.3	833.08	4444.4	2795.7	14190	1126.9	4667.4	14305	1941.5	52625	2204.3	5030	2236.1	1708.5	372.86	212.08	169.86	328.4	998.54	1089.2	1955.7	5314.2	1612.9	2630.5	10394	21603	8277.4	4804.8	1408.5	25221	1496.2	3.3228e+05	2.3134e+05	34375	77828	5.3851e+05	2.2617e+05	86453	1.5444e+05	40379
355.69	3335.2	1210.9	2102.8	2525.4	1170	6780.6	19228	1243.8	3920.4	5854.6	531.55	2652.2	1156.1	6366.9	729.53	1667	3504.2	445.63	13483	581.48	1242.7	357.27	369.26	97.372	75.631	73.613	123.34	219.75	248.63	865.08	1744.4	1125.7	700.26	7308	11006	5622.6	11375	769.26	6564.4	747.22	25997	54647	31334	17947	97670	35518	26663	65608	45633
3848.7	2296	15219	1.2436e+05	685.09	18.711	2978.2	4270.8	11.559	196.5	166.58	3921.2	185.61	46.961	829.43	31.567	128.09	312.78	54.418	1531.7	235.58	743.36	215.61	387.44	146.32	30.406	51.703	10582	447.33	132.08	95.743	708.88	86.134	3572.6	1118.9	25547	7378.3	316.79	92153	1710.2	195.17	5462.8	1250.1	6410.7	1.323e+05	421.89	194.95	642.64	5163.8	515.67
1725.9	1546.9	415.45	1789.3	1683.2	351.47	4778.7	9997.7	120.58	612.78	1414.6	648.11	2891.3	2013.3	37336	493.5	8059	18653	1357.4	49599	46615	83859	7921.4	38431	4193.6	13990	6669.2	636.68	2080.9	1869.3	4138.8	12893	3544.5	3767.3	72172	3767.4	7885.9	3239.4	708.03	1.3937e+05	4947.1	10655	20242	1853.6	27064	27450	5054.6	10763	18852	1829.9
475.4	899.64	811.51	2193.9	504.67	123.32	1625.1	3204.7	54.089	126.81	458.97	389.41	1497.4	307.05	6408.7	115.05	1281.8	2767.1	429.31	11603	1394.5	3049.9	556	988.44	180.12	528.42	417.64	182.79	286.7	267.43	883	1672.3	956.7	621.17	5002	3645.1	1713.4	1350.3	923.39	10946	965.82	8804.7	15089	2635.6	26893	14860	2318.2	3967	6280.1	1254.4
30304	62479	6382.1	3196.8	1.4946e+05	55862	70230	1.4107e+05	46773	4.6737e+05	62614	595.62	7849.6	2684.8	10107	1.5417e+05	19444	1.0635e+05	27905	50395	493.06	2675.9	5252.8	2671	3089.5	401.93	1330.6	1055.1	4073.9	2797.8	8787.7	16642	9448.8	12299	1.0142e+06	2.2169e+05	6.1819e+05	1.5903e+06	4503.8	1.6577e+05	61586	15941	22911	4842.3	5163.8	75280	58914	19482	1.1223e+05	92204
[truncated: 33 more columns]
