# Supplementary material for: Reproducibility of the Structural Brain Connectome Derived from Diffusion Tensor Imaging
Source: PLoS One. 2015 Sep 2;10(9):e0135247. doi: 10.1371/journal.pone.0135247 (PMC4557836; doi:10.1371/journal.pone.0135247)
Supplement: S1 Data — Please refer to the README.txt file within the compressed folder for usage instructions. (ZIP) [file pone.0135247.s001.zip › Subject10_probabilistic_scanner_A_time_2.csv]

0	1.57e+05	17729	94644	25160	3513.1	19920	2743	182.97	1612.6	141.41	4280.3	374.65	83.583	1866.9	1638.5	5873.2	22081	8589.1	19069	6926.8	56560	61797	75328	31373	1599.9	12165	1.5423e+05	41123	10283	1453.5	1.3511e+05	2303.4	3.351e+05	1.0291e+05	32061	4.2362e+05	58845	1.083e+05	60563	18012	8574.7	1048.7	1519.3	24350	1930.5	846.86	2287.8	3469.6	25.354
1.57e+05	0	1192.9	2264.4	85811	4341.4	57055	15294	217.58	2051	280.32	108.54	279.27	46.034	1559.5	1646.2	2300.4	8754.8	3127.9	8912.4	4251.6	39621	28437	41788	16647	333.05	2680.3	35487	13073	3417.7	1256.2	28383	1061.5	64811	1.8362e+05	1.089e+05	2.4102e+05	1.0068e+05	14640	35107	15839	1607.9	3222.8	536.15	1036.8	7474.3	607.63	4765.3	10275	33.256
17729	1192.9	0	24733	53.465	35.781	4376.8	354.31	4.9005	30.556	11.326	178.03	114.22	1.8095	72.675	19.446	38.106	250.98	86.256	228.19	213.79	1179.6	522.62	1100.3	498.99	57.299	1169	16256	1569.1	178.49	20.045	1432.5	50.39	7277.8	5931.3	19004	14097	11611	52374	2753.4	2492	5118	7794.6	7226.1	5604.1	148.58	23.393	3558.1	5982.1	5.1094
94644	2264.4	24733	0	474.72	77.459	7118.7	48671	9.2299	118.91	21.16	1.0714e+05	2577.5	24.506	387.76	46.304	295.47	926.4	345.49	1116.7	640.19	2829.4	1876.3	3549.1	2362.9	514	10693	55622	9123.8	567.77	83.154	4772	114.93	39656	34016	1.2299e+05	47333	6749.4	4.9052e+05	22016	15926	92508	28372	39636	3.2405e+05	1210.9	283.66	35052	1.0116e+05	10.333
25160	85811	53.465	474.72	0	1.2582e+05	1.4797e+05	53813	3373.4	19401	3511.7	68.461	588.51	266.5	1691.5	34014	60212	51201	27681	28166	442.51	7538	18445	7749.8	6547.3	513.64	5112.4	8006.6	10291	7274.1	20639	30952	13353	1.3235e+05	4.598e+05	2.5341e+05	7.3741e+05	1.1071e+05	1248	49164	25703	559.88	284.48	19.428	408	27500	16570	46674	30257	531.52
3513.1	4341.4	35.781	77.459	1.2582e+05	0	61407	44611	2.1206e+05	1.3963e+05	1892.7	7.152	242.45	221.6	323.53	42326	1.3552e+05	18936	71236	11796	47.425	426.85	1127.8	554.64	1299.1	64.11	1741.3	3164.3	3714.9	18494	96682	25099	11212	1.9756e+05	2.2229e+05	1.2e+05	4.0447e+05	63395	434.91	17835	8926.1	109.34	37.099	3.0123	41.869	3928.3	26286	8166.6	14617	5892.4
19920	57055	4376.8	7118.7	1.4797e+05	61407	0	96955	1.2478e+05	77917	178.47	175.56	645.3	64.038	314.46	5994.2	12359	4068.3	19951	2746.2	271.73	1829.8	2621.8	3053.3	2037.6	40.554	938.01	2891.3	3623.8	1686.3	1829.4	3429.7	471.34	4649.6	1.227e+05	1.4172e+05	53755	27314	13715	14437	4937.4	5207	5089.8	1420.2	3564.8	13985	61892	76074	84969	5749.7
2743	15294	354.31	48671	53813	44611	96955	0	45431	91324	22398	31209	93226	67030	1324.8	3877.2	9206.7	5517.1	5168.1	37469	230.1	1833.2	3564.6	2829.5	2278.8	50.954	1219.6	2226.6	4170.7	3114.6	4280.3	4387.8	738.98	3105.3	2.3715e+05	2.3238e+05	1.3079e+05	87300	8508.7	19191	7056.7	4151.1	4381.4	1507.5	16469	24340	1.5277e+05	1.3375e+05	6.1365e+05	45618
182.97	217.58	4.9005	9.2299	3373.4	2.1206e+05	1.2478e+05	45431	0	3.5079e+05	33.257	0.45497	132.46	15.918	25.261	17974	12758	7211.5	33187	554.96	7.1233	35.2	121.88	38.462	48.925	3.8537	53.01	91.541	145.92	1278.1	3934.9	1518.6	685.22	1426.5	27396	22308	35049	24340	60.65	823.35	518.16	32.554	6.4352	1.1688	8.6065	603.19	10190	2475	16876	12255
1612.6	2051	30.556	118.91	19401	1.3963e+05	77917	91324	3.5079e+05	0	46786	17.212	349.56	14159	88.533	2.7511e+05	1.02e+05	1.2053e+05	1.8378e+05	2951.1	5.411	29.313	250.44	57.99	137.98	13.43	123.41	153.39	392.69	3927.5	7963.2	10394	6534.5	48121	1.8498e+05	76939	1.5875e+05	1.2564e+05	325.41	22969	1785.6	182.26	84.722	10.963	77.112	1724.2	11263	4398	90495	12918
141.41	280.32	11.326	21.16	3511.7	1892.7	178.47	22398	33.257	46786	0	18.744	1265	2.8595e+05	469.57	5502.3	314.9	9958.9	96.494	24247	5.4108	5.173	9.1496	11.818	16.479	0.32237	30.225	22.57	14.113	36.461	58.404	74.061	78.611	1089.3	46702	35094	25703	18178	86.657	1780.8	736.35	309.79	204.23	16.438	23.844	1382.6	2843	201.05	7430.6	107.09
4280.3	108.54	178.03	1.0714e+05	68.461	7.152	175.56	31209	0.45497	17.212	18.744	0	32848	865.02	869.76	5.5477	72.149	68.347	32.599	686.4	90.317	207.88	67.159	178.86	146.51	30.415	687.25	1528.8	560.16	32.998	22.119	66.913	18.259	787.65	6558	1707.5	1166.1	109.78	42105	4795.4	4890.2	4538	39.734	969.13	40834	151.1	84.476	151.89	9677.1	1.2453
374.65	279.27	114.22	2577.5	588.51	242.45	645.3	93226	132.46	349.56	1265	32848	0	2.6109e+05	82761	29.245	82.186	320.61	42.65	2.1495e+05	4399.9	1095.9	271.49	743.39	36.173	16.441	103.59	105.74	96.776	39.397	55.673	142.06	44.917	87.637	5876.6	5741.4	1884.8	1452.8	549.75	775.09	594.66	228.04	179.33	210.12	1564.6	693.23	1745.2	1879.8	83807	198.35
83.583	46.034	1.8095	24.506	266.5	221.6	64.038	67030	15.918	14159	2.8595e+05	865.02	2.6109e+05	0	1.1272e+05	1542.6	868.78	8638.5	237.02	3.054e+05	2333.2	790.97	258.59	580.56	7.2198	12.569	29.544	29.814	26.515	84.844	271.62	773.78	946.51	342.64	1941.4	1439.3	1387.2	632.8	30.626	533.38	225.23	157.22	81.978	5.2883	57.528	621.16	723.03	168.87	34207	108.29
1866.9	1559.5	72.675	387.76	1691.5	323.53	314.46	1324.8	25.261	88.533	469.57	869.76	82761	1.1272e+05	0	89.971	1911.9	53651	1568.2	3.0384e+05	70449	32496	21471	25959	419.21	23538	66791	2334.8	1013.5	1255.3	4194.1	9011	1844.7	3521.2	35561	5528.7	10060	5757.8	1121.8	1.4973e+05	28845	5285.6	1310.4	70.328	881.22	12460	5156.5	466.12	1792.5	72.165
1638.5	1646.2	19.446	46.304	34014	42326	5994.2	3877.2	17974	2.7511e+05	5502.3	5.5477	29.245	1542.6	89.971	0	1.5561e+05	1.4806e+05	73318	4216.1	5.0643	26.036	157.65	34.875	78.951	11.704	56.416	84.161	308.26	3368.1	4452.1	16329	12439	68611	91479	28784	2.7056e+05	57658	188.76	6870.7	1743.6	120.54	43.185	2.5474	24.327	439.27	1562.2	514.4	952.29	169.78
5873.2	2300.4	38.106	295.47	60212	1.3552e+05	12359	9206.7	12758	1.02e+05	314.9	72.149	82.186	868.78	1911.9	1.5561e+05	0	1.385e+05	97725	72246	23.03	56.284	225.64	79.804	160.46	59.39	1140.7	774.31	862.84	9787.5	66318	1.3433e+05	88199	1.6978e+05	1.0787e+05	98192	2.9348e+05	18350	980.26	2778	8835.2	620.22	127.63	8.2265	135.25	1323.8	4713.2	1802.1	2288.5	485.44
22081	8754.8	250.98	926.4	51201	18936	4068.3	5517.1	7211.5	1.2053e+05	9958.9	68.347	320.61	8638.5	53651	1.4806e+05	1.385e+05	0	3.0042e+05	1.933e+05	71445	49148	65554	92642	15033	13875	8460.9	2999.9	43066	29863	26395	1.5361e+05	37159	69857	2.0039e+05	36633	2.322e+05	66394	3871.1	89816	42984	5601	1141.1	54.663	1064.3	6877.9	3422	824.75	1793.9	195.22
8589.1	3127.9	86.256	345.49	27681	71236	19951	5168.1	33187	1.8378e+05	96.494	32.599	42.65	237.02	1568.2	73318	97725	3.0042e+05	0	20854	39.577	70.133	81621	109.35	3456.9	383.5	631.99	767.92	1.9239e+05	2.1211e+05	1.5509e+05	1.8182e+05	21174	32448	57962	13815	1.3856e+05	33293	1163.1	5606.7	14741	1229.2	205	12.178	241.58	1723.6	1453.2	476.55	1533.1	276.7
19069	8912.4	228.19	1116.7	28166	11796	2746.2	37469	554.96	2951.1	24247	686.4	2.1495e+05	3.054e+05	3.0384e+05	4216.1	72246	1.933e+05	20854	0	76724	26797	16580	33473	1879.8	9337.3	41629	4831.2	4809.9	15950	36674	1.7386e+05	44989	41931	1.3511e+05	36807	1.2444e+05	29519	4001.6	2.356e+05	42170	13212	2167.4	107.12	2265	20433	10009	1691.3	8973.7	399.21
6926.8	4251.6	213.79	640.19	442.51	47.425	271.73	230.1	7.1233	5.411	5.4108	90.317	4399.9	2333.2	70449	5.0643	23.03	71445	39.577	76724	0	2.2599e+05	27242	1.4966e+05	3270.1	29886	27449	4482.8	9662.8	1838.1	54.261	2158.5	16.808	8181.8	67782	1507.4	13369	1009.8	1921.2	1.6912e+05	20882	893.04	202.03	10.367	213.78	702.56	84.067	31.382	97.952	2.8501
56560	39621	1179.6	2829.4	7538	426.85	1829.8	1833.2	35.2	29.313	5.173	207.88	1095.9	790.97	32496	26.036	56.284	49148	70.133	26797	2.2599e+05	0	36739	3.0935e+05	15155	49304	45113	21012	35578	20196	113.21	38612	19.631	76613	1.5e+05	6510.1	1.7152e+05	5366.9	11184	2.9869e+05	44042	2482.7	538.29	40.612	555.93	1606.2	119.71	89.77	172.46	2.7305
61797	28437	522.62	1876.3	18445	1127.8	2621.8	3564.6	121.88	250.44	9.1496	67.159	271.49	258.59	21471	157.65	225.64	65554	81621	16580	27242	36739	0	50290	1.3562e+05	17203	6593.5	7657.3	1.0962e+05	74175	4141.4	1.0411e+05	1578.1	94485	1.0755e+05	6583.7	2.4842e+05	20938	7589.9	37878	33892	1603.4	256.06	16.833	356.27	1029.3	143.57	119.83	353.4	13.13
75328	41788	1100.3	3549.1	7749.8	554.64	3053.3	2829.5	38.462	57.99	11.818	178.86	743.39	580.56	25959	34.875	79.804	92642	109.35	33473	1.4966e+05	3.0935e+05	50290	0	97328	1.0121e+05	56023	21743	1.0649e+05	35259	60.68	52501	15.72	88772	79271	8063.4	1.6752e+05	4175	9506.6	3.0992e+05	33854	998.21	142.22	24.072	366.61	694.25	178.3	86.835	252.18	4.3489
31373	16647	498.99	2362.9	6547.3	1299.1	2037.6	2278.8	48.925	137.98	16.479	146.51	36.173	7.2198	419.21	78.951	160.46	15033	3456.9	1879.8	3270.1	15155	1.3562e+05	97328	0	1.2103e+05	38452	13532	2.4987e+05	19270	347.24	22542	259.18	32432	36696	13630	70886	6872.7	5522.9	1.5333e+05	25812	375.11	37.014	7.7123	212.51	373.88	180.43	86.988	253.5	10.918
1599.9	333.05	57.299	514	513.64	64.11	40.554	50.954	3.8537	13.43	0.32237	30.415	16.441	12.569	23538	11.704	59.39	13875	383.5	9337.3	29886	49304	17203	1.0121e+05	1.2103e+05	0	2.4479e+05	6879.3	21949	246.67	133.45	1327.5	128.11	5115.2	5138.4	1080.8	4761	4134.3	1466.6	1.584e+05	35366	33.605	5.0999	2.6148	67.598	37.808	17.586	2.6496	8.4031	0.46931
12165	2680.3	1169	10693	5112.4	1741.3	938.01	1219.6	53.01	123.41	30.225	687.25	103.59	29.544	66791	56.416	1140.7	8460.9	631.99	41629	27449	45113	6593.5	56023	38452	2.4479e+05	0	54223	16112	452.57	509.37	1042.3	396.51	29130	49054	24468	22960	41947	34748	3.8203e+05	2.5971e+05	525.86	21.761	17.392	1312.4	853.26	375.04	74.27	193.9	23.923
1.5423e+05	35487	16256	55622	8006.6	3164.3	2891.3	2226.6	91.541	153.39	22.57	1528.8	105.74	29.814	2334.8	84.161	774.31	2999.9	767.92	4831.2	4482.8	21012	7657.3	21743	13532	6879.3	54223	0	44847	4170.9	406.11	17556	328.6	1.3658e+05	77654	34314	1.1763e+05	24912	1.0405e+05	1.0733e+05	1.1649e+05	1094.2	88.789	194.67	2966.6	1512.4	603	135.69	359.12	28.004
41123	13073	1569.1	9123.8	10291	3714.9	3623.8	4170.7	145.92	392.69	14.113	560.16	96.776	26.515	1013.5	308.26	862.84	43066	1.9239e+05	4809.9	9662.8	35578	1.0962e+05	1.0649e+05	2.4987e+05	21949	16112	44847	0	1.3451e+05	2984.8	25937	1361.6	31856	1.2404e+05	35488	54848	14281	13509	2.2306e+05	40015	1051.3	96.601	32.298	644.33	1152.4	533.43	227.77	575.08	36.116
10283	3417.7	178.49	567.77	7274.1	18494	1686.3	3114.6	1278.1	3927.5	36.461	32.998	39.397	84.844	1255.3	3368.1	9787.5	29863	2.1211e+05	15950	1838.1	20196	74175	35259	19270	246.67	452.57	4170.9	1.3451e+05	0	1.0352e+05	99222	3820.6	13266	41658	17865	57558	5087.2	1092.9	22755	4633.6	823.44	74.898	4.8958	138.44	1184.5	1289.2	397.74	546.76	85.415
1453.5	1256.2	20.045	83.154	20639	96682	1829.4	4280.3	3934.9	7963.2	58.404	22.119	55.673	271.62	4194.1	4452.1	66318	26395	1.5509e+05	36674	54.261	113.21	4141.4	60.68	347.24	133.45	509.37	406.11	2984.8	1.0352e+05	0	1.6881e+05	24245	20933	39689	36544	1.257e+05	10234	455.16	1647.3	5050.9	1290.4	343.47	13.719	236.17	2156.3	5406.7	1357.9	1036.8	270.4
1.3511e+05	28383	1432.5	4772	30952	25099	3429.7	4387.8	1518.6	10394	74.061	66.913	142.06	773.78	9011	16329	1.3433e+05	1.5361e+05	1.8182e+05	1.7386e+05	2158.5	38612	1.0411e+05	52501	22542	1327.5	1042.3	17556	25937	99222	1.6881e+05	0	1.8111e+05	2.2266e+05	74588	22069	1.85e+05	20444	5900	26709	13967	3676.3	581.39	34.001	728.65	4635.4	2643.1	715.08	1066.2	146.65
2303.4	1061.5	50.39	114.93	13353	11212	471.34	738.98	685.22	6534.5	78.611	18.259	44.917	946.51	1844.7	12439	88199	37159	21174	44989	16.808	19.631	1578.1	15.72	259.18	128.11	396.51	328.6	1361.6	3820.6	24245	1.8111e+05	0	89655	18180	10160	48449	11693	889.78	1260	6884.1	369.24	129.74	12.002	87.864	851.85	690.29	109.34	217.6	79.839
3.351e+05	64811	7277.8	39656	1.3235e+05	1.9756e+05	4649.6	3105.3	1426.5	48121	1089.3	787.65	87.637	342.64	3521.2	68611	1.6978e+05	69857	32448	41931	8181.8	76613	94485	88772	32432	5115.2	29130	1.3658e+05	31856	13266	20933	2.2266e+05	89655	0	54017	16125	6.744e+05	14141	50068	63429	35040	2076	175.81	82.571	2896.6	3057.1	1844.2	355.01	592.3	88.488
1.0291e+05	1.8362e+05	5931.3	34016	4.598e+05	2.2229e+05	1.227e+05	2.3715e+05	27396	1.8498e+05	46702	6558	5876.6	1941.4	35561	91479	1.0787e+05	2.0039e+05	57962	1.3511e+05	67782	1.5e+05	1.0755e+05	79271	36696	5138.4	49054	77654	1.2404e+05	41658	39689	74588	18180	54017	0	1.0553e+06	4.9781e+05	4.6532e+05	1.0789e+05	1.0081e+06	5.1795e+05	5895.5	950.53	279.1	6130.5	13899	19805	14269	41293	7431.9
32061	1.089e+05	19004	1.2299e+05	2.5341e+05	1.2e+05	1.4172e+05	2.3238e+05	22308	76939	35094	1707.5	5741.4	1439.3	5528.7	28784	98192	36633	13815	36807	1507.4	6510.1	6583.7	8063.4	13630	1080.8	24468	34314	35488	17865	36544	22069	10160	16125	1.0553e+06	0	1.1376e+05	1.0724e+05	95092	2.2469e+05	1.0563e+05	23159	34985	13138	29346	1.0318e+05	2.4571e+05	1.7473e+05	1.6191e+05	51707
4.2362e+05	2.4102e+05	14097	47333	7.3741e+05	4.0447e+05	53755	1.3079e+05	35049	1.5875e+05	25703	1166.1	1884.8	1387.2	10060	2.7056e+05	2.9348e+05	2.322e+05	1.3856e+05	1.2444e+05	13369	1.7152e+05	2.4842e+05	1.6752e+05	70886	4761	22960	1.1763e+05	54848	57558	1.257e+05	1.85e+05	48449	6.744e+05	4.9781e+05	1.1376e+05	0	4.3283e+05	83759	1.231e+05	1.2401e+05	4903	449.48	198.67	4648.1	11241	14415	6415.3	18902	3442
58845	1.0068e+05	11611	6749.4	1.1071e+05	63395	27314	87300	24340	1.2564e+05	18178	109.78	1452.8	632.8	5757.8	57658	18350	66394	33293	29519	1009.8	5366.9	20938	4175	6872.7	4134.3	41947	24912	14281	5087.2	10234	20444	11693	14141	4.6532e+05	1.0724e+05	4.3283e+05	0	60063	1.0889e+05	2.6338e+05	1275.5	251.16	139.65	1020.9	8738.1	9159.7	3736.8	14265	3524.4
1.083e+05	14640	52374	4.9052e+05	1248	434.91	13715	8508.7	60.65	325.41	86.657	42105	549.75	30.626	1121.8	188.76	980.26	3871.1	1163.1	4001.6	1921.2	11184	7589.9	9506.6	5522.9	1466.6	34748	1.0405e+05	13509	1092.9	455.16	5900	889.78	50068	1.0789e+05	95092	83759	60063	0	59044	67201	66609	13976	38629	2.2377e+05	4174.6	541.32	11682	24871	16.432
60563	35107	2753.4	22016	49164	17835	14437	19191	823.35	22969	1780.8	4795.4	775.09	533.38	1.4973e+05	6870.7	2778	89816	5606.7	2.356e+05	1.6912e+05	2.9869e+05	37878	3.0992e+05	1.5333e+05	1.584e+05	3.8203e+05	1.0733e+05	2.2306e+05	22755	1647.3	26709	1260	63429	1.0081e+06	2.2469e+05	1.231e+05	1.0889e+05	59044	0	5.6398e+05	17493	2201.1	234.48	5459.5	22791	8411.8	1673.2	3549.4	257.09
18012	15839	2492	15926	25703	8926.1	4937.4	7056.7	518.16	1785.6	736.35	4890.2	594.66	225.23	28845	1743.6	8835.2	42984	14741	42170	20882	44042	33892	33854	25812	35366	2.5971e+05	1.1649e+05	40015	4633.6	5050.9	13967	6884.1	35040	5.1795e+05	1.0563e+05	1.2401e+05	2.6338e+05	67201	5.6398e+05	0	2081.8	270.71	94.425	3011.9	3725.1	1764.6	467.7	1085.7	144.98
8574.7	1607.9	5118	92508	559.88	109.34	5207	4151.1	32.554	182.26	309.79	4538	228.04	157.22	5285.6	120.54	620.22	5601	1229.2	13212	893.04	2482.7	1603.4	998.21	375.11	33.605	525.86	1094.2	1051.3	823.44	1290.4	3676.3	369.24	2076	5895.5	23159	4903	1275.5	66609	17493	2081.8	0	1.3246e+05	21909	1.3103e+05	77042	3781.4	41046	8741.5	685.32
1048.7	3222.8	7794.6	28372	284.48	37.099	5089.8	4381.4	6.4352	84.722	204.23	39.734	179.33	81.978	1310.4	43.185	127.63	1141.1	205	2167.4	202.03	538.29	256.06	142.22	37.014	5.0999	21.761	88.789	96.601	74.898	343.47	581.39	129.74	175.81	950.53	34985	449.48	251.16	13976	2201.1	270.71	1.3246e+05	0	9133.6	3400.2	36951	1580.2	46165	7482.5	226.66
1519.3	536.15	7226.1	39636	19.428	3.0123	1420.2	1507.5	1.1688	10.963	16.438	969.13	210.12	5.2883	70.328	2.5474	8.2265	54.663	12.178	107.12	10.367	40.612	16.833	24.072	7.7123	2.6148	17.392	194.67	32.298	4.8958	13.719	34.001	12.002	82.571	279.1	13138	198.67	139.65	38629	234.48	94.425	21909	9133.6	0	26747	193.99	71.551	10733	1690.1	28.689
24350	1036.8	5604.1	3.2405e+05	408	41.869	3564.8	16469	8.6065	77.112	23.844	40834	1564.6	57.528	881.22	24.327	135.25	1064.3	241.58	2265	213.78	555.93	356.27	366.61	212.51	67.598	1312.4	2966.6	644.33	138.44	236.17	728.65	87.864	2896.6	6130.5	29346	4648.1	1020.9	2.2377e+05	5459.5	3011.9	1.3103e+05	3400.2	26747	0	5232.7	1158.2	5638.9	36046	333.19
1930.5	7474.3	148.58	1210.9	27500	3928.3	13985	24340	603.19	1724.2	1382.6	151.1	693.23	621.16	12460	439.27	1323.8	6877.9	1723.6	20433	702.56	1606.2	1029.3	694.25	373.88	37.808	853.26	1512.4	1152.4	1184.5	2156.3	4635.4	851.85	3057.1	13899	1.0318e+05	11241	8738.1	4174.6	22791	3725.1	77042	36951	193.99	5232.7	0	1.1049e+05	79985	18074	3919.9
846.86	607.63	23.393	283.66	16570	26286	61892	1.5277e+05	10190	11263	2843	84.476	1745.2	723.03	5156.5	1562.2	4713.2	3422	1453.2	10009	84.067	119.71	143.57	178.3	180.43	17.586	375.04	603	533.43	1289.2	5406.7	2643.1	690.29	1844.2	19805	2.4571e+05	14415	9159.7	541.32	8411.8	1764.6	3781.4	1580.2	71.551	1158.2	1.1049e+05	0	68452	55200	2.142e+05
2287.8	4765.3	3558.1	35052	46674	8166.6	76074	1.3375e+05	2475	4398	201.05	151.89	1879.8	168.87	466.12	514.4	1802.1	824.75	476.55	1691.3	31.382	89.77	119.83	86.835	86.988	2.6496	74.27	135.69	227.77	397.74	1357.9	715.08	109.34	355.01	14269	1.7473e+05	6415.3	3736.8	11682	1673.2	467.7	41046	46165	10733	5638.9	79985	68452	0	1.6977e+05	76707
3469.6	10275	5982.1	1.0116e+05	30257	14617	84969	6.1365e+05	16876	90495	7430.6	9677.1	83807	34207	1792.5	952.29	2288.5	1793.9	1533.1	8973.7	97.952	172.46	353.4	252.18	253.5	8.4031	193.9	359.12	575.08	546.76	1036.8	1066.2	217.6	592.3	41293	1.6191e+05	18902	14265	24871	3549.4	1085.7	8741.5	7482.5	1690.1	36046	18074	55200	1.6977e+05	0	1.2008e+05
25.354	33.256	5.1094	10.333	531.52	5892.4	5749.7	45618	12255	12918	107.09	1.2453	198.35	108.29	72.165	169.78	485.44	195.22	276.7	399.21	2.8501	2.7305	13.13	4.3489	10.918	0.46931	23.923	28.004	36.116	85.415	270.4	146.65	79.839	88.488	7431.9	51707	3442	3524.4	16.432	257.09	144.98	685.32	226.66	28.689	333.19	3919.9	2.142e+05	76707	1.2008e+05	0
96.688	145.31	6.3977	56.165	683.39	5016.2	5322.9	56155	4036.8	1.9255e+05	1.2781e+05	7.7843	172.38	20399	338.26	2677.2	913.23	2539.4	1133	6313.2	5.7144	7.1735	37.258	16.349	46.876	1.6795	46.373	46.242	98.343	142.66	170.13	299.25	152.02	181.95	12592	32693	7055.2	7971.5	80.337	1288.2	214.43	2041.7	745.87	76.246	379.22	9794.6	1.1335e+05	5666.6	62633	1.7393e+05
45.677	49.029	2.8569	13.386	650.3	397.48	30.097	7016.2	149.57	1.9248e+05	3.6193e+05	13.513	686.55	2.1235e+05	6972.1	7785.1	766.97	10262	794.67	44322	83.519	44.848	7.4495	37.117	3.3766	2.1784	9.4129	10.637	28.625	80.33	76.329	169.89	376.71	485.25	3386.1	3308	4284.2	1688.4	41.807	326.24	89.529	103.93	51.77	7.2748	28.962	405.41	288.07	45.651	13280	19.754
654.35	167.03	157.24	68013	165.75	7.2983	431.13	9749.7	1.0342	3.2493	181.03	83970	16626	1216.8	1045.1	5.51	9.2217	27.893	5.2223	1536.1	81.209	24.856	17.794	20.01	12.158	1.6288	69.016	87.865	16.473	10.613	5.8751	22.571	18.564	65.849	1315.4	1935.5	448.14	278.89	19462	317.94	592.65	4819.5	49.023	1948.7	71013	121.89	41.149	87.25	17439	1.3606
75.194	130.46	17.832	1491.2	227.77	67.138	212.26	13371	14.207	19.74	1837.4	29436	1.2168e+05	10945	4836.2	10.662	81.38	214.87	24.11	10366	214.01	37.241	13.96	29.118	10.5	0	46.215	33.296	22.56	21.587	43.997	130.02	135.78	55.65	1595.5	1523.7	567.89	348.67	176.75	266.17	170.11	68.118	62.406	14.774	9833	218.14	421.42	341.87	67289	27.785
89.885	72.308	5.2985	657.99	339	240.6	84.283	27318	50.386	8241.6	1.4233e+05	17187	44915	1.8715e+05	45827	2723.2	521.91	8687.1	280.28	91665	505.31	218.37	28.763	173.69	13.461	2.7243	32.663	45.609	37.684	84.636	192.61	519.78	489.43	364.02	2128.4	1244.6	2133.1	755.14	68.903	660.99	231.08	147.15	61.638	4.4445	3390.1	388.24	306.05	108.73	83734	87.4
1110.1	695.92	29.863	304.5	1147.2	332.71	109.54	981.64	18.801	75.732	890.55	7047.6	5761.2	64128	5.1615e+05	95.618	2192.4	64836	1259.5	2.7207e+05	93203	55625	40222	18615	293.37	1678.1	1989.9	770.05	716.52	1084.4	3375.9	7767.5	3092.4	2341.8	21280	2194.2	8048.5	3216.8	538.62	37829	5083.1	4314.7	1141.2	50.017	1695.1	9480.7	3654.2	381.67	7730.2	56.347
112.83	101.58	5.2934	51.205	1744.3	1234.7	969.83	3781.6	211.44	15117	1.3307e+05	7.558	73.744	38548	477.27	32263	1333.4	7932.2	674.76	18947	3.1219	3.2425	9.8447	7.5366	14.831	1.1249	9.1203	13.315	40.132	156.55	152.27	203.64	175.79	1311	6445	11565	11475	2210.8	73.612	414.1	132.36	3488.8	1732.5	107.15	180.58	14956	33998	2770.3	5615	9202.3
248.67	118.61	8.1969	57.563	855.83	403.87	1319	3044.4	136.89	271.47	169.56	10.252	36.042	1092.2	2012.6	170.28	1709.1	4878.3	1398.6	20281	20.516	18.229	40.669	21.2	47.235	7.0833	146.42	125.26	203.81	482.55	612.34	2713.7	1255.9	813.28	3517.1	6348.4	2957.6	724.36	120.35	2764.4	404.93	2245.3	967.75	66.538	267.92	9091.9	39115	2576.9	4752.9	4845.5
1339.9	568.58	29.175	252.92	2245	823.48	1446.2	4204.8	131.73	3419.8	12270	38.551	1468.7	10848	60872	6516.8	9377.3	1.4943e+05	5576.4	2.1148e+05	51913	32661	68887	15242	685.26	1149.5	897.18	409.13	1133.7	1710.7	2589.6	10780	4328.2	3256.2	20151	6956	9202	1977.9	418.59	18372	1726.9	19258	6215.8	361.48	3451.4	41912	27378	7000.9	15902	2022.7
58.221	26.375	2.298	20.571	137.06	80.276	197.62	646.8	33.271	220.68	16.649	4.6559	18.184	105.23	950.56	23.574	277.71	784.11	184.67	3726.9	16.653	17.318	22.452	8.9887	13.933	1.6537	17.692	25.736	45.155	79.043	136.23	624.51	177.65	166.55	707.68	994.53	520.32	173.54	29.669	654.79	106.07	2558.1	765.17	49.685	347.99	5186.1	11006	774.26	1771.6	2764.6
8645.9	4103.7	130.19	655.72	6247.1	1974.9	1160.5	7492.3	204.55	7007.2	33128	3296.5	10357	1.1121e+05	2.9578e+05	6160	16318	2.2248e+05	20424	5.9443e+05	31789	19634	21595	14049	1566.3	1440.3	3057.5	2778.1	4007	7656.5	11607	46932	10882	15421	53170	10798	49836	10648	2066.1	56656	13561	9676	3222.1	156.55	2819.1	20416	8275.1	3129.8	45958	486.44
765.53	448.36	17.079	85.941	140.42	17.395	44.361	166.09	3.7857	10.423	6.9356	57.77	3682.9	2764.3	1.1181e+05	17.817	61.364	94907	179.97	1.4587e+05	1.2828e+05	1.0558e+05	1.1205e+05	41116	562.37	3864.9	3407.5	521.45	676.92	368.04	171.26	901.83	64.349	1131.9	43248	283.73	2502	420.37	265.14	38350	3252	1607.2	764.67	33.711	419.84	2862.4	667.65	185.41	428.35	23.828
5654.9	3366.9	146.61	649.68	615.55	64.647	309.19	494.39	17.866	39.051	9.986	99.024	414.44	500.99	24068	26.119	84.795	78690	725.41	49180	1.0599e+05	1.8663e+05	1.6219e+05	39270	2308.7	581.3	2735.1	3912.2	2704.9	2480	386.9	3452.4	117.18	7668.2	99442	1605.5	15641	1539.2	2237.4	78855	6262.2	38910	12314	620.4	8692.4	59313	14737	2263.4	2630.1	143.56
1974.5	820.22	35.854	214.17	323.48	49.128	354.38	803.69	24.118	56.121	9.6322	19.933	75.107	57.705	4383	37.99	66.576	81172	343.43	45037	16769	14458	77427	3706.1	794.38	261.02	612.84	762.83	1087.2	1045.7	85.827	1440	37.487	2458.5	18025	978.26	5095	553.56	435.71	12027	1293.4	36336	7955.2	350.91	7406.7	39183	12491	3552	5297	308.9
1076.6	465.08	44.621	282.31	199.6	25.922	194.44	360.1	7.1731	21.183	6.0275	25.127	284.99	334.04	10112	10.204	38.539	25537	251.47	23456	37308	62574	39484	24264	1399.3	218.32	441.66	530.14	701.14	575.55	116.54	980.84	24.274	1396	23637	728.04	2684.6	292.08	342.61	28721	1018.6	71013	14223	556.63	10877	55323	10302	3058.5	2555.3	73.741
193.54	55.258	14.428	233.61	44.247	10.752	71.748	140.53	3.3839	19.459	4.279	57.221	13.842	7.1505	346.67	9.1325	16.042	2351.1	44.27	1230.2	1667.5	4629	1795	2066.4	276.35	11.261	45.971	60.485	66.483	64.843	20.382	133.73	7.4553	182.42	2442	278.62	375.46	121.19	265.35	2012.7	164.33	11127	2872.8	161.97	3853.1	7350.4	1190	699.85	1012.6	40.965
35.726	16.765	3.105	8.6058	9.675	19.803	14.669	49.966	53.678	12.481	3.0653	9.7733	27.758	565.14	3956.8	4.3717	6.7761	2687.7	23.107	2569.7	10161	26287	3388.9	7782.9	288.12	19.515	39.434	21.88	30.744	27.999	37.498	104.61	14.937	52.679	4384.1	37.942	232.71	667.41	15.667	4889.5	116.46	2684.7	233.04	14.521	198.71	380.06	41.039	26.272	52.252	9.6582
114.38	45.473	34.392	457.75	43.527	17.693	48.79	95.339	6.416	32.139	26.944	74.093	42.152	320.2	4379.6	21.838	22.87	2523.8	44.193	2253.9	11022	27409	2621.3	8403.2	295.91	26.637	92.841	49.702	36.916	31.06	73.992	123.52	34.532	100.03	4983.9	211.75	220.16	372.91	650.47	5548.7	329.71	26707	3339.1	322.06	6392.4	5488.1	264.14	355.62	706.46	77.784
379.45	114.6	90.236	1163.8	159.33	18.949	170.14	351.34	6.266	12.487	31.389	290.42	85.497	22.132	680.06	11.095	44.134	584.82	94.012	1136.5	281.87	642.61	124.69	215.66	41.289	30.595	419.61	281.29	87.16	50.013	100.31	207.96	71.294	306.99	1335.3	959.57	469.22	626.46	2074.6	1809	1438.1	72097	14149	1629	33381	18885	1183	1551.8	2525.4	144.43
998.96	374.75	37.256	682.94	272.47	31.597	299.4	602.23	15.952	48.01	6.2814	147.48	80.861	25.755	1913.9	14.03	107.33	7410.6	831.53	6521.1	639.1	1572.9	1091.8	807.09	212.74	30.866	226.48	371.62	535.54	493.63	304.05	1512.2	82.142	1199.6	3707.8	871.48	3010.9	563.01	793.76	6995.7	1138.3	19242	5536.3	321.39	7743.2	15432	3950.1	1681.2	3379.8	803.81
1679.3	629.34	51.731	712.8	715.05	176.21	811.83	1972.9	45.84	128.22	22.905	123.03	177.79	272.63	6930.4	54.126	974.12	10137	2037.4	21279	1440.5	3778.3	2718.6	1559.7	481.57	42.612	428.92	856.24	1300.7	1171	1901.8	6006.6	578.77	2417.3	6561	2883.4	5755.1	1126.7	968.13	21777	2025.7	20294	6249.2	305.41	5664.4	24187	17098	2750.6	6198.4	3242.5
136.93	74.519	12.25	41.573	460.51	503.99	1196.3	4249.9	304.84	401.19	39.87	7.4691	58.832	582.39	1833.8	42.777	682.04	1403.1	349.82	7503.5	38.253	25.98	27.265	18.011	24.567	1.4295	65.15	95.607	79.086	194.02	458.55	1334.9	856.32	413.81	2270.8	10190	1720.3	683.85	88.918	1416.7	411.09	2466.5	804.6	43.967	240.07	9530.4	88943	1645.3	10941	30189
2994.9	1224.4	123.22	1397.6	1968.9	951.03	2779.8	6517.5	375.26	460.4	385.93	177.03	282.96	2261.3	18187	300.26	3399.2	18385	4865.3	65015	861.83	1655.3	1642	853.98	596.97	41.532	818.83	1402.6	1932.8	2403.4	3035.4	11151	2378.3	4909.3	13973	11530	13398	2723.6	1598.8	30298	3821.2	1.2502e+05	36677	701.06	8396.1	1.1774e+05	95838	7920.9	13313	4074.3
256.62	175.51	14.451	97.282	1159.7	489.41	142.22	329.37	29.814	86.324	329.34	22.371	41.831	2500.1	2988.3	158.48	3043.3	12095	3763.6	19489	26.395	17.883	20.347	13.055	37.428	2.4971	132.22	203.79	199.9	526.37	911.38	2302.4	4554.5	1285.4	7012.2	2631.2	5631.5	1859.9	296.85	2432.6	766.74	1155.5	1184.1	52.049	176.71	6300.9	6423.3	436.96	718.88	268.31
2002	939.21	163.65	1457.2	1105	473.12	989.17	2344.5	186.51	427.26	1464.1	181.91	123	1186	10816	752.05	2335.2	18698	3805.7	29368	617.06	1484.1	1009	684.07	382.06	24.309	668.94	1208.3	1199.4	1357.4	1920.1	5542.3	1927.9	3183.9	8375.3	6084.2	8227.4	1857.4	1690.7	21975	2961.8	2.0545e+05	26106	1297.8	16334	2.7069e+05	2.1794e+05	5860	7807.5	1606.7
2143.6	1448.8	450.39	7195.6	13635	4552.2	18908	63406	2714	7000.6	9521.6	1248.7	10361	2912	12591	1331.5	2598.6	29029	2006.8	32869	46027	1.1038e+05	26109	41600	1809.7	251.1	862.98	973.26	938.18	926.94	2593.3	5029.2	1439.7	2282.9	42505	44296	7945.5	9597.3	5234.1	39716	3713.5	2.4817e+05	1.5243e+05	14423	1.1676e+05	5.9262e+05	1.0634e+05	79121	2.7032e+05	78888
11819	14434	17674	3.0276e+05	56653	22799	67971	1.1138e+05	7153.9	18768	3263.8	13887	3482.1	2716	4307.3	2363	6237.4	7239.6	1619.4	12285	132.93	163.8	145.54	168.25	106.15	16.378	153.83	395.18	257.32	946.44	6183.3	2256.5	1464.7	1259.6	17072	2.335e+05	10705	9204	1.3982e+05	2475.4	979.83	1.014e+05	1.3637e+05	27998	1.0616e+05	3.7264e+05	1.5365e+05	1.214e+05	99951	11819
4638	2372.7	444.9	5461.4	7147.4	3542.6	9435	32539	2432.4	11321	15077	603.18	2816.3	4549.1	25794	4073.6	5976.3	43546	7694.5	68845	1641.3	3585.2	2561.5	1624.2	943.06	114.47	1826.7	2965.8	2904.6	3105.6	5094	13502	4256.3	7443.9	25170	39536	21657	12545	5291	51065	7804.3	4.1864e+05	1.2665e+05	14286	96833	7.1863e+05	3.0473e+05	58561	1.7486e+05	25403
300.09	355.42	186.98	1435.8	2659	2002.2	2959.5	12116	2041.2	4966.9	3421.1	152.12	1087	754.55	2949.7	1125.9	1177.4	3582.6	918.58	6513.8	139.51	177.3	119.03	106.56	103.29	46.968	535.18	398.5	204.28	249.02	719.24	1184.8	813.15	597.8	12428	19386	8784.9	29956	1314.1	3524.5	2208	1.0338e+05	74025	15775	20183	1.9004e+05	36669	18837	58973	17749
17987	1581.8	18194	2.8887e+05	405	15.797	5252.8	7510.3	1.877	91.875	18.1	26119	481.56	18.38	138.24	12.82	38.269	127.04	36.967	207.53	73.064	237.27	84.889	178.53	103.53	51.932	2697.5	4913.8	316.63	28.002	22.952	145.89	41.61	2399.8	5162.8	27492	3617.9	918.94	3.2654e+05	2745.8	4240.4	67794	13364	32222	2.3814e+05	4110.3	1115.9	8102.5	14274	18.874
4759.6	1968.8	341.04	5040.8	1039.6	233.81	1336.1	2491.9	135.02	575.82	427.94	1024.6	512.71	1504.2	18871	139.15	725.51	28674	936.99	25755	67673	1.6641e+05	25276	71315	3035.6	253.1	1870.2	2931.6	2613.7	1915	2112.5	5273.3	495.31	5237	62423	5162	10470	4396.9	6467.8	95003	5992.7	79376	41688	3186.7	59712	73454	4979.5	8110.1	13960	1055.9
558.47	257.11	258.66	2024.1	325.25	79.661	364.33	761.4	29.456	79.91	145.43	146.38	189	151.91	3012.1	34.8	142.17	1696	273.35	4107.5	1553.3	3718.2	510.09	1273.3	128.27	107.67	899.7	620.3	213.67	148.89	399.4	747.6	207.37	732.67	3505.7	1583	1423.5	2715.2	2486.3	5011.1	3405.6	46842	13303	2386.9	31902	22443	2901.5	2060.6	3837	828.17
53624	66086	2871	6031.3	1.077e+05	1.0096e+05	35672	1.1296e+05	31978	4.991e+05	1.5776e+05	765.15	3485.2	5594.1	14329	2.3037e+05	91100	1.7527e+05	59491	75928	541.91	1991.9	12923	1577.1	2977.2	1004.1	4068.7	3512.6	12851	13929	39415	40086	28470	16440	1.1829e+06	2.5402e+05	4.1948e+05	1.528e+06	37242	1.1309e+05	1.415e+05	77621	25723	7997	9811.6	1.6606e+05	58869	22560	1.2453e+05	55440
[truncated: 33 more columns]
