# Supplementary material for: Reproducibility of the Structural Brain Connectome Derived from Diffusion Tensor Imaging
Source: PLoS One. 2015 Sep 2;10(9):e0135247. doi: 10.1371/journal.pone.0135247 (PMC4557836; doi:10.1371/journal.pone.0135247)
Supplement: S1 Data — Please refer to the README.txt file within the compressed folder for usage instructions. (ZIP) [file pone.0135247.s001.zip › Subject10_probabilistic_scanner_B_time_1.csv]

0	53188	10987	15848	24276	3243.9	6766.6	384.42	29.915	1439.8	213.1	547.64	60.881	152.23	617.87	1553.3	14136	8016.2	5547.6	6052.7	2296.2	22352	33928	30964	14680	640.11	2813.7	31613	10639	15114	4233.7	62575	3867.4	2.4862e+05	56695	41055	3.1985e+05	34275	24799	23721	13046	187.28	121.44	592.06	16200	27.35	19.272	736.82	1024.6	14.847
53188	0	127.86	49.951	47417	830.88	16566	1991.6	56.101	571.94	114.93	8.7404	87.676	77.512	414.46	573.4	3814.6	3484.3	2687.5	2423.3	202.93	3751.6	9122.1	4546	2879.7	141.49	249.56	465.52	1252.9	1628.5	2196.2	8185	2878	45462	1.0656e+05	66600	1.7558e+05	68613	1937.5	11393	7392.1	126.97	3362.6	619.26	2078.6	1697.4	49.566	2276.8	1657.9	18.87
10987	127.86	0	22063	20.965	4.2381	8052.7	2904.3	0.11023	1.6336	2.8713	123.62	60.87	1.7157	12.61	1.5913	13.151	100.57	42.095	71.176	134.03	1273.7	481.7	991.95	384.42	11.688	62.825	4216.5	280.99	908.99	37.296	1586.2	9.387	8160.5	2117.8	51140	17681	1837.8	23827	743.84	790.96	341.4	1433.3	9256.4	22510	43.52	9.8344	8601.3	11580	1.2564
15848	49.951	22063	0	25.979	0.92773	491.57	10708	0.13265	1.3234	3.1127	11891	140.81	6.3238	19.131	3.6228	27.035	158.7	62.978	139.5	146.72	1618.3	628.93	1356.2	817.22	25.87	290.23	14846	921.17	2469.3	43.412	8474.9	14.371	34730	3917.4	88699	37758	428.97	1.1845e+05	1908.4	1746.9	505.11	244.74	14564	1.5615e+05	24.519	4.4562	8581.9	33118	0.053855
24276	47417	20.965	25.979	0	60959	95569	13027	227.1	11409	2251.3	35.199	581.94	573.87	662.22	12014	60133	8885.9	11891	9674.3	108.91	1536.3	4212.3	1357.4	2008.1	78.846	779.78	482.87	2908	4883.7	18835	25328	8150.9	1.7719e+05	2.9764e+05	2.5166e+05	5.0703e+05	93981	301.71	46832	22369	102.79	2189.1	197.21	481.02	40740	27730	37752	6233.7	234.24
3243.9	830.88	4.2381	0.92773	60959	0	40256	68270	59222	84427	1192.5	23.545	6348.3	1174.4	95.847	13530	58083	4741.7	20049	2044.7	0.60417	33.8	95.606	29.072	98.108	1.3319	48.956	41.292	239.77	7715.6	39085	7563.4	1446.4	1.3875e+05	52921	59310	1.6389e+05	38708	25.839	1951.4	1143.2	7.1218	50.217	0.75547	3.7071	1908.6	41233	16652	14070	15267
6766.6	16566	8052.7	491.57	95569	40256	0	1.1718e+05	1.1731e+05	41512	267.86	240.42	3958.5	397.91	99.523	3218.5	5332.7	2333.4	9204.4	2106.2	47.323	800.9	3093.9	1189.9	1484.2	36.497	240.69	192.84	1509.5	955.93	2026.9	1897.1	143.23	7782.3	1.1683e+05	2.1825e+05	53389	24921	1716.9	20042	6849.3	404.9	5703.1	1081.1	8908.2	60494	83590	1.9048e+05	84034	7745.8
384.42	1991.6	2904.3	10708	13027	68270	1.1718e+05	0	43391	1.272e+05	19242	28647	1.4279e+05	66555	939.69	3800.1	9088.2	2068.3	11642	10638	8.5113	103.59	351.2	130.37	300.58	6.3446	77.37	219.37	507.27	1158.6	3297	488.21	69.805	1042.3	86569	59978	39830	46344	14177	5162.1	1910.9	51.326	678.44	860.81	18690	26683	50832	1.2885e+05	4.5232e+05	74001
29.915	56.101	0.11023	0.13265	227.1	59222	1.1731e+05	43391	0	2.957e+05	97.214	1.536	2130.2	110.71	5.3633	7703.2	5327.3	1812.8	12682	145.97	0	10.901	20.764	7.6421	15.992	1.8618	5.3975	7.2329	40.651	426.94	1270.1	30.206	5.6844	121.85	16556	12041	4959	5464.3	1.3633	373.56	178.3	2.2954	7.4739	0.22107	1.4783	62.543	29608	5082.9	37311	52077
1439.8	571.94	1.6336	1.3234	11409	84427	41512	1.272e+05	2.957e+05	0	58201	1.3073	3734.2	29301	23.193	2.9676e+05	73611	78447	1.123e+05	1326.3	0.47544	24.346	65.267	23.73	16.574	0.69044	27.055	12.775	127.07	5957.9	11710	6151.8	4354.8	51964	1.0607e+05	40432	1.093e+05	94519	11.37	14593	635.84	11.465	66.092	1.7615	3.5848	359.23	5558.5	946.57	57755	55295
213.1	114.93	2.8713	3.1127	2251.3	1192.5	267.86	19242	97.214	58201	0	157.85	11459	3.3987e+05	1257.4	6324.7	1453.6	7830.7	168.88	36499	3.0502	10.494	18.299	20.614	10.243	1.4917	42.801	8.4674	15.766	195.23	437.85	667.57	927.96	2026.9	58880	26857	21938	44284	123.95	6498.5	412.97	29.662	150.4	10.459	14.595	124.98	410.53	111.54	19824	154.1
547.64	8.7404	123.62	11891	35.199	23.545	240.42	28647	1.536	1.3073	157.85	0	62565	9009.9	3560.3	4.1153	10.491	31.366	12.201	2828.6	14.8	116.66	66.169	116.24	96.021	8.2454	135.05	791.62	145.22	43.371	6.9683	91.856	2.7997	595.99	1319.5	1569.6	999.67	159.64	31335	621.4	1511.9	7.0723	4.2965	118.86	6919.7	37.726	124.68	136.63	9741.4	3.3991
60.881	87.676	60.87	140.81	581.94	6348.3	3958.5	1.4279e+05	2130.2	3734.2	11459	62565	0	2.9243e+05	34798	185.07	450.42	374.45	531.99	94555	31.252	21.737	15.935	13.073	28.517	1.5206	17.409	33.344	66.514	89.045	386.28	334.66	216.23	100.06	9992.7	4266.5	3364.2	6834.3	1737.8	901.84	418.51	17.649	55.461	4.0725	1086.5	1072.4	7605.7	6073.2	1.255e+05	6196.3
152.23	77.512	1.7157	6.3238	573.87	1174.4	397.91	66555	110.71	29301	3.3987e+05	9009.9	2.9243e+05	0	81548	4402	2523.9	6998.8	698.65	1.9105e+05	119.74	39.461	18.321	30.163	22.046	2.6546	7.2749	12.481	72.926	200.57	489.57	2386.1	2165.9	689.56	8734.6	4413.4	5781.6	5861.5	79.785	1619.6	238.62	52.494	98.741	3.8092	78.876	147.91	519.37	411.67	47612	374.57
617.87	414.46	12.61	19.131	662.22	95.847	99.523	939.69	5.3633	23.193	1257.4	3560.3	34798	81548	0	53.552	1871.7	97170	5917.5	3.2554e+05	83136	56461	5463.6	28129	454.79	43205	20725	497.84	690.12	995.64	1121.4	4784.5	1858.4	1401.3	26472	1395.9	6772.8	3510.2	284.51	72448	7954.8	401.55	425.54	22.584	776.93	271.64	72.602	80.555	2344.3	26.125
1553.3	573.4	1.5913	3.6228	12014	13530	3218.5	3800.1	7703.2	2.9676e+05	6324.7	4.1153	185.07	4402	53.552	0	1.2704e+05	1.5039e+05	33636	3211.7	0.38975	8.0644	19.616	13.58	12.531	1.3797	43.44	7.3464	113.84	4346.6	6415.1	12762	2350.6	55897	77203	12066	1.1254e+05	58082	45.408	12013	807.51	6.9899	32.545	1.4657	4.8279	159.55	454.14	172.76	655.98	598.98
14136	3814.6	13.151	27.035	60133	58083	5332.7	9088.2	5327.3	73611	1453.6	10.491	450.42	2523.9	1871.7	1.2704e+05	0	1.3032e+05	60862	1.3257e+05	4.7139	49.234	120.14	85.498	58.54	6.9581	26.344	44.925	302.42	10513	61586	1.656e+05	93877	1.5828e+05	52055	20420	2.6187e+05	29637	575.51	3295.6	1687.2	67.719	89.947	5.6493	113.24	161.7	1009.6	358.91	1145.5	1276.8
8016.2	3484.3	100.57	158.7	8885.9	4741.7	2333.4	2068.3	1812.8	78447	7830.7	31.366	374.45	6998.8	97170	1.5039e+05	1.3032e+05	0	2.4421e+05	2.8318e+05	85563	63800	59795	52320	12491	3832.7	1063.9	1470.2	28216	21995	7720.9	78776	7990.6	17810	1.6115e+05	13995	78094	36196	1502.5	40601	8708.1	1634.5	896.39	38.422	2091.4	616.12	313.75	316.94	820.87	371.55
5547.6	2687.5	42.095	62.978	11891	20049	9204.4	11642	12682	1.123e+05	168.88	12.201	531.99	698.65	5917.5	33636	60862	2.4421e+05	0	42260	80.219	87.243	40985	108.83	3110	75.588	75.017	533.39	93816	1.5664e+05	93925	67859	6374.8	18105	59818	4235.9	99480	37641	599.26	7920.6	1914.8	382.55	172.94	15.095	754.43	224.15	913.63	320.72	1227.8	1286.1
6052.7	2423.3	71.176	139.5	9674.3	2044.7	2106.2	10638	145.97	1326.3	36499	2828.6	94555	1.9105e+05	3.2554e+05	3211.7	1.3257e+05	2.8318e+05	42260	0	57480	38965	4841.2	32920	2038.3	44456	27648	894.18	4081.6	14790	29342	1.2004e+05	30925	14409	1.4629e+05	35366	56164	24238	1765.4	1.4609e+05	13506	2909.3	2180.4	95.478	5047.8	1637.8	1186.7	922.23	11319	253.81
2296.2	202.93	134.03	146.72	108.91	0.60417	47.323	8.5113	0	0.47544	3.0502	14.8	31.252	119.74	83136	0.38975	4.7139	85563	80.219	57480	0	2.6404e+05	11316	1.1567e+05	1682.8	16295	1985.8	355.53	1490.3	6455.1	8.0899	6009.4	7.0488	2080.7	61470	915	5058.9	1187.3	811.9	55636	1716.8	817.86	552.88	19.994	968.59	154.73	2.3631	65.935	26.972	0.91475
22352	3751.6	1273.7	1618.3	1536.3	33.8	800.9	103.59	10.901	24.346	10.494	116.66	21.737	39.461	56461	8.0644	49.234	63800	87.243	38965	2.6404e+05	0	26382	2.4848e+05	5794.2	23058	4788.2	9143.9	8403.6	33287	143.77	40676	15.378	34376	1.9006e+05	8803.1	93229	43071	9391.2	1.2175e+05	28845	748.09	305.59	24.029	2305.5	171.61	10.43	51.803	37.548	2.1529
33928	9122.1	481.7	628.93	4212.3	95.606	3093.9	351.2	20.764	65.267	18.299	66.169	15.935	18.321	5463.6	19.616	120.14	59795	40985	4841.2	11316	26382	0	42213	83258	2904.8	2242.4	15411	68749	41801	839.31	87440	113.12	84287	1.1816e+05	11575	2.0564e+05	72219	6596	25219	35151	288.75	89.302	6.9022	930.35	111.47	17.972	47.782	61.291	4.8045
30964	4546	991.95	1356.2	1357.4	29.072	1189.9	130.37	7.6421	23.73	20.614	116.24	13.073	30.163	28129	13.58	85.498	52320	108.83	32920	1.1567e+05	2.4848e+05	42213	0	49956	52240	9879	9432.5	22313	48747	124.34	47654	14.529	48141	95397	10107	1.1056e+05	32129	7650.1	86478	23656	690.24	229.75	12.598	1802	99.036	5.063	53.487	47.744	2.3468
14680	2879.7	384.42	817.22	2008.1	98.108	1484.2	300.58	15.992	16.574	10.243	96.021	28.517	22.046	454.79	12.531	58.54	12491	3110	2038.3	1682.8	5794.2	83258	49956	0	59590	15236	8783.7	2.9152e+05	30840	240.96	23680	20.609	30188	37278	9814.9	52391	13499	4314.8	1.0278e+05	27941	31.253	10.127	1.5439	938.99	20.23	20.843	33.997	47.553	5.1403
640.11	141.49	11.688	25.87	78.846	1.3319	36.497	6.3446	1.8618	0.69044	1.4917	8.2454	1.5206	2.6546	43205	1.3797	6.9581	3832.7	75.588	44456	16295	23058	2904.8	52240	59590	0	1.5181e+05	1963.4	5864.6	684.05	16.888	809.64	4.6508	2055.6	4873.9	706.41	3137.4	2096.5	375.77	1.5418e+05	23161	14.139	31.286	4.348	38.096	4.2579	0.94932	1.8578	2.1402	0.54287
2813.7	249.56	62.825	290.23	779.78	48.956	240.69	77.37	5.3975	27.055	42.801	135.05	17.409	7.2749	20725	43.44	26.344	1063.9	75.017	27648	1985.8	4788.2	2242.4	9879	15236	1.5181e+05	0	27163	5416	69.06	22.786	113.89	10.412	10478	18280	5367.1	8029.8	11591	3494.8	2.2408e+05	1.0411e+05	7.1592	4.5969	2.1096	170.17	7.7165	5.9947	7.5634	11.315	0.88731
31613	465.52	4216.5	14846	482.87	41.292	192.84	219.37	7.2329	12.775	8.4674	791.62	33.344	12.481	497.84	7.3464	44.925	1470.2	533.39	894.18	355.53	9143.9	15411	9432.5	8783.7	1963.4	27163	0	15721	5701	584.65	14291	26.838	1.2097e+05	17077	6446.4	77018	7442.3	83304	19636	64718	23.892	7.8041	23.156	14518	13.349	8.8791	7.4096	257.9	1.2292
10639	1252.9	280.99	921.17	2908	239.77	1509.5	507.27	40.651	127.07	15.766	145.22	66.514	72.926	690.12	113.84	302.42	28216	93816	4081.6	1490.3	8403.6	68749	22313	2.9152e+05	5864.6	5416	15721	0	1.1679e+05	2110.3	19730	391.97	17245	61939	14050	31647	12144	4783.8	1.4137e+05	33145	85.234	24.571	4.4756	1373.6	48.705	44.168	64.507	90.543	9.0936
15114	1628.5	908.99	2469.3	4883.7	7715.6	955.93	1158.6	426.94	5957.9	195.23	43.371	89.045	200.57	995.64	4346.6	10513	21995	1.5664e+05	14790	6455.1	33287	41801	48747	30840	684.05	69.06	5701	1.1679e+05	0	1.1693e+05	1.1775e+05	1818.7	28730	13455	3410.1	49433	6235.2	3325.4	22218	1294.9	111.13	35.154	2.9978	1934.5	31.028	165.53	69.489	171.65	128.28
4233.7	2196.2	37.296	43.412	18835	39085	2026.9	3297	1270.1	11710	437.85	6.9683	386.28	489.57	1121.4	6415.1	61586	7720.9	93925	29342	8.0899	143.77	839.31	124.34	240.96	16.888	22.786	584.65	2110.3	1.1693e+05	0	1.1627e+05	14685	47187	28728	7257.9	97706	15051	494.44	1196.6	1145.5	63.049	55.557	4.2315	228.08	78.949	735.36	208.66	400.4	465.11
62575	8185	1586.2	8474.9	25328	7563.4	1897.1	488.21	30.206	6151.8	667.57	91.856	334.66	2386.1	4784.5	12762	1.656e+05	78776	67859	1.2004e+05	6009.4	40676	87440	47654	23680	809.64	113.89	14291	19730	1.1775e+05	1.1627e+05	0	1.7659e+05	2.5034e+05	41742	5145.6	1.7753e+05	21918	8663.7	8273.6	2986	182.79	150.01	7.4755	2911.9	149	122.72	83.308	469.83	24.855
3867.4	2878	9.387	14.371	8150.9	1446.4	143.23	69.805	5.6844	4354.8	927.96	2.7997	216.23	2165.9	1858.4	2350.6	93877	7990.6	6374.8	30925	7.0488	15.378	113.12	14.529	20.609	4.6508	10.412	26.838	391.97	1818.7	14685	1.7659e+05	0	96073	5219.9	2085	48958	5929.5	284.21	303.44	688.11	41.936	97.615	4.3999	39.835	67.509	42.584	17.25	106.32	4.3838
2.4862e+05	45462	8160.5	34730	1.7719e+05	1.3875e+05	7782.3	1042.3	121.85	51964	2026.9	595.99	100.06	689.56	1401.3	55897	1.5828e+05	17810	18105	14409	2080.7	34376	84287	48141	30188	2055.6	10478	1.2097e+05	17245	28730	47187	2.5034e+05	96073	0	24104	11745	5.7361e+05	14078	56922	15245	15729	74.053	39.81	25.944	22052	63.759	119.28	67.024	866.06	116.24
56695	1.0656e+05	2117.8	3917.4	2.9764e+05	52921	1.1683e+05	86569	16556	1.0607e+05	58880	1319.5	9992.7	8734.6	26472	77203	52055	1.6115e+05	59818	1.4629e+05	61470	1.9006e+05	1.1816e+05	95397	37278	4873.9	18280	17077	61939	13455	28728	41742	5219.9	24104	0	7.7158e+05	4.2198e+05	4.9481e+05	50144	7.2753e+05	3.8003e+05	1107.9	851.14	124.44	5515	4233.4	9152.2	9456.1	16054	6447.7
41055	66600	51140	88699	2.5166e+05	59310	2.1825e+05	59978	12041	40432	26857	1569.6	4266.5	4413.4	1395.9	12066	20420	13995	4235.9	35366	915	8803.1	11575	10107	9814.9	706.41	5367.1	6446.4	14050	3410.1	7257.9	5145.6	2085	11745	7.7158e+05	0	1.1721e+05	1.2652e+05	60649	1.7687e+05	99628	1894.9	17499	18049	1.7478e+05	51941	1.5384e+05	1.0652e+05	66169	28217
3.1985e+05	1.7558e+05	17681	37758	5.0703e+05	1.6389e+05	53389	39830	4959	1.093e+05	21938	999.67	3364.2	5781.6	6772.8	1.1254e+05	2.6187e+05	78094	99480	56164	5058.9	93229	2.0564e+05	1.1056e+05	52391	3137.4	8029.8	77018	31647	49433	97706	1.7753e+05	48958	5.7361e+05	4.2198e+05	1.1721e+05	0	5.3851e+05	1.0197e+05	97354	99532	271.29	437.83	29.988	29023	4340.8	10097	7723	9008.9	6334.6
34275	68613	1837.8	428.97	93981	38708	24921	46344	5464.3	94519	44284	159.64	6834.3	5861.5	3510.2	58082	29637	36196	37641	24238	1187.3	43071	72219	32129	13499	2096.5	11591	7442.3	12144	6235.2	15051	21918	5929.5	14078	4.9481e+05	1.2652e+05	5.3851e+05	0	19309	1.4706e+05	1.7804e+05	162.27	612.63	11.604	528.45	6257.7	12625	7946.6	9973.9	7172.9
24799	1937.5	23827	1.1845e+05	301.71	25.839	1716.9	14177	1.3633	11.37	123.95	31335	1737.8	79.785	284.51	45.408	575.51	1502.5	599.26	1765.4	811.9	9391.2	6596	7650.1	4314.8	375.77	3494.8	83304	4783.8	3325.4	494.44	8663.7	284.21	56922	50144	60649	1.0197e+05	19309	0	19889	27130	127.66	100.69	6015	1.353e+05	23.542	7.6608	1421.2	10149	0.44791
23721	11393	743.84	1908.4	46832	1951.4	20042	5162.1	373.56	14593	6498.5	621.4	901.84	1619.6	72448	12013	3295.6	40601	7920.6	1.4609e+05	55636	1.2175e+05	25219	86478	1.0278e+05	1.5418e+05	2.2408e+05	19636	1.4137e+05	22218	1196.6	8273.6	303.44	15245	7.2753e+05	1.7687e+05	97354	1.4706e+05	19889	0	3.4677e+05	3173.4	1318.5	107.19	7542.2	1081.2	685.75	813.07	1336.1	208.2
13046	7392.1	790.96	1746.9	22369	1143.2	6849.3	1910.9	178.3	635.84	412.97	1511.9	418.51	238.62	7954.8	807.51	1687.2	8708.1	1914.8	13506	1716.8	28845	35151	23656	27941	23161	1.0411e+05	64718	33145	1294.9	1145.5	2986	688.11	15729	3.8003e+05	99628	99532	1.7804e+05	27130	3.4677e+05	0	154.26	109.44	27.515	1278.3	200.93	200.31	205.09	268.73	49.436
187.28	126.97	341.4	505.11	102.79	7.1218	404.9	51.326	2.2954	11.465	29.662	7.0723	17.649	52.494	401.55	6.9899	67.719	1634.5	382.55	2909.3	817.86	748.09	288.75	690.24	31.253	14.139	7.1592	23.892	85.234	111.13	63.049	182.79	41.936	74.053	1107.9	1894.9	271.29	162.27	127.66	3173.4	154.26	0	1.0685e+05	5426.5	26471	30391	867.56	11437	201.75	13.808
121.44	3362.6	1433.3	244.74	2189.1	50.217	5703.1	678.44	7.4739	66.092	150.4	4.2965	55.461	98.741	425.54	32.545	89.947	896.39	172.94	2180.4	552.88	305.59	89.302	229.75	10.127	31.286	4.5969	7.8041	24.571	35.154	55.557	150.01	97.615	39.81	851.14	17499	437.83	612.63	100.69	1318.5	109.44	1.0685e+05	0	2358.5	844.05	48964	941.28	16767	3133.9	58.153
592.06	619.26	9256.4	14564	197.21	0.75547	1081.1	860.81	0.22107	1.7615	10.459	118.86	4.0725	3.8092	22.584	1.4657	5.6493	38.422	15.095	95.478	19.994	24.029	6.9022	12.598	1.5439	4.348	2.1096	23.156	4.4756	2.9978	4.2315	7.4755	4.3999	25.944	124.44	18049	29.988	11.604	6015	107.19	27.515	5426.5	2358.5	0	25429	80.902	16.765	3640.3	851.22	3.7286
16200	2078.6	22510	1.5615e+05	481.02	3.7071	8908.2	18690	1.4783	3.5848	14.595	6919.7	1086.5	78.876	776.93	4.8279	113.24	2091.4	754.43	5047.8	968.59	2305.5	930.35	1802	938.99	38.096	170.17	14518	1373.6	1934.5	228.08	2911.9	39.835	22052	5515	1.7478e+05	29023	528.45	1.353e+05	7542.2	1278.3	26471	844.05	25429	0	155	56.924	1526.6	35598	3.509
27.35	1697.4	43.52	24.519	40740	1908.6	60494	26683	62.543	359.23	124.98	37.726	1072.4	147.91	271.64	159.55	161.7	616.12	224.15	1637.8	154.73	171.61	111.47	99.036	20.23	4.2579	7.7165	13.349	48.705	31.028	78.949	149	67.509	63.759	4233.4	51941	4340.8	6257.7	23.542	1081.2	200.93	30391	48964	80.902	155	0	48164	55326	15560	125.03
19.272	49.566	9.8344	4.4562	27730	41233	83590	50832	29608	5558.5	410.53	124.68	7605.7	519.37	72.602	454.14	1009.6	313.75	913.63	1186.7	2.3631	10.43	17.972	5.063	20.843	0.94932	5.9947	8.8791	44.168	165.53	735.36	122.72	42.584	119.28	9152.2	1.5384e+05	10097	12625	7.6608	685.75	200.31	867.56	941.28	16.765	56.924	48164	0	53725	68220	2.2365e+05
736.82	2276.8	8601.3	8581.9	37752	16652	1.9048e+05	1.2885e+05	5082.9	946.57	111.54	136.63	6073.2	411.67	80.555	172.76	358.91	316.94	320.72	922.23	65.935	51.803	47.782	53.487	33.997	1.8578	7.5634	7.4096	64.507	69.489	208.66	83.308	17.25	67.024	9456.1	1.0652e+05	7723	7946.6	1421.2	813.07	205.09	11437	16767	3640.3	1526.6	55326	53725	0	1.7797e+05	50760
1024.6	1657.9	11580	33118	6233.7	14070	84034	4.5232e+05	37311	57755	19824	9741.4	1.255e+05	47612	2344.3	655.98	1145.5	820.87	1227.8	11319	26.972	37.548	61.291	47.744	47.553	2.1402	11.315	257.9	90.543	171.65	400.4	469.83	106.32	866.06	16054	66169	9008.9	9973.9	10149	1336.1	268.73	201.75	3133.9	851.22	35598	15560	68220	1.7797e+05	0	1.3398e+05
14.847	18.87	1.2564	0.053855	234.24	15267	7745.8	74001	52077	55295	154.1	3.3991	6196.3	374.57	26.125	598.98	1276.8	371.55	1286.1	253.81	0.91475	2.1529	4.8045	2.3468	5.1403	0.54287	0.88731	1.2292	9.0936	128.28	465.11	24.855	4.3838	116.24	6447.7	28217	6334.6	7172.9	0.44791	208.2	49.436	13.808	58.153	3.7286	3.509	125.03	2.2365e+05	50760	1.3398e+05	0
59.669	42.737	1.2474	2.5214	610.23	9479.1	3836.1	73521	21880	2.2054e+05	1.0534e+05	4.3476	2363.1	41122	99.665	2044.9	1410.7	959.33	1571.3	2948.1	1.1877	18.904	32.234	32.902	29.98	8.1219	8.345	3.7564	29.351	163.09	351.46	119.32	32.712	324.33	13181	41170	13402	14970	6.5614	2273.9	166.57	211.87	719.63	27.784	38.054	1404.1	1.0149e+05	3495.4	1.1057e+05	1.7336e+05
74.458	51.326	5.1693	2.5328	778.38	524.67	82.969	5011.5	124.51	1.3906e+05	5.3405e+05	160.43	1014.6	2.9318e+05	920.51	4529.9	899.52	5777.8	123.41	28113	2.7039	3.6967	4.5135	3.5518	4.0803	2.0788	2.5579	1.4783	9.8593	140.48	141.36	434.02	409.37	602.84	8897.6	7321.7	9796.5	8605.4	23.923	1373.3	61.714	15.387	98.025	5.0916	7.9061	118.84	165.78	40.246	15628	107.9
193.39	45.051	687.13	10822	288.2	33.737	1905	35024	2.8955	1.9165	898.04	63823	56539	5379.5	2621.7	8.4523	38.953	72.69	16.433	2716	20.145	52.474	24.251	44.875	37.011	3.3518	41.284	1273.2	67.328	39.549	18.099	212.16	53.643	1180.4	903.24	2513.1	1144.8	121.73	23700	350.16	433.91	19.488	15.706	313.44	31765	78.901	67.022	179.81	32000	4.4385
46.459	66.87	81.259	428.83	590.2	4565.6	3393	90339	1518.4	1488.9	9832.1	43494	2.0243e+05	36554	10378	177.74	700.28	543.39	249.36	19134	46.123	17.245	8.0175	11.414	17.733	0.70692	11.038	37.876	35.805	81.77	338.33	735.93	634.06	121.57	6449.7	3236.1	2323.3	4261.9	2536.9	449.25	266.12	18.48	75.812	6.9026	1571.6	795.22	4818.5	3205.7	1.5193e+05	3733.6
101.43	84.568	3.0502	69.514	423.11	858.13	287.97	39711	123.55	21583	2.4804e+05	16611	65239	2.8804e+05	32666	4189.8	2499.6	9095.7	349.78	1.0341e+05	116.51	23.18	6.819	15.685	12.92	1.9278	5.6084	9.6402	43.171	213.54	426.42	2417.1	1951.4	550.74	6813.4	4125.6	4024.2	3172	251.83	870.97	133.5	46.368	106.34	8.2511	125.37	111.67	312.42	122.42	1.013e+05	214.89
447.15	337.32	9.64	18.884	555.55	45.908	74.972	711.4	3.3844	22.139	6861.2	1288.5	7944	71289	4.9361e+05	89.208	1806.8	1.0944e+05	5030.2	2.7613e+05	1.2586e+05	1.0582e+05	11753	39122	211.84	2904.1	706.59	84.545	373.97	797.29	897.61	4874.8	2850.3	1050.1	33099	1170.8	5464.8	2542	190.93	33183	2006.6	292.02	312.56	11.021	443.08	241.09	58.457	53.382	4701	12.484
71.608	22.158	3.2108	2.5506	744.4	684.47	907.63	2879.7	341.56	12015	2.1532e+05	12.333	205.48	43004	191.85	10172	2835.6	2672.3	311.27	15023	2.2927	30.404	32.966	35.516	28.846	23.618	13.93	3.6919	33.943	470.99	891.75	307.35	98.053	1143.9	8242.4	8329.9	5006.3	3444.3	12.861	1369.4	163.63	306	849.99	31.894	68.537	1170.2	11549	733.84	5311.5	16260
64.219	37.37	24.956	29.049	1025.6	1103.9	2980.5	1292.3	298.1	526.37	1514.6	14.906	280.92	2059	279.13	420.56	1527.9	3517.9	212.17	15671	7.1772	60.657	63.71	51.813	55.133	23.834	19.677	14.551	102.12	116.7	209.55	1591.1	655.22	216.05	10826	8515.6	1581.6	1355.8	53.107	2400.2	463.25	3635.5	7516.5	321.9	929.01	5534.9	43745	3005.9	4829.4	2140.9
1443	347.77	42.524	106.13	1316.6	475.88	723.16	1256.3	102.26	2789.2	38837	49.311	491.67	20549	1.2522e+05	13598	10383	2.9668e+05	9234.5	3.5142e+05	80349	94023	26153	57154	902.47	2408.8	394.02	165.71	1553.2	3162.8	2358.6	15357	4886.7	2795.2	62179	8325.2	12498	5020.3	383.63	33657	2560.5	6430.5	5901.5	218.41	3628.9	7250.5	3745.8	2307.6	6132.8	652.82
298.9	96.381	18.095	49.418	371.57	161.85	462.7	486.41	80.036	233.6	564.47	34.648	403.73	2130.1	6134.6	129.85	1349.9	7638.9	3514.2	41275	173.14	211.11	243.17	157.33	135.2	9.8615	27.492	44.422	423.6	607.28	558.72	3202.9	1052.2	490	11077	1258.6	2707.2	1515.5	115.53	7529	715.77	4777.1	4931.6	161.67	1472	7387.3	6426.4	1719.2	2135.6	2999
2736.1	1123.1	34.386	85.92	3763.3	817.85	942.65	7170.2	100.56	2550.4	90957	2100.7	26890	1.5714e+05	2.4282e+05	12167	42304	1.6577e+05	28775	7.6782e+05	19185	15116	3898.7	8188.4	662.2	486.51	282.24	245.07	2454.9	6564.5	9703.1	54693	17403	6849.9	71884	14912	29216	10776	667.12	30159	3847.4	1821.1	1850.5	90.803	2910.9	1969.9	2025.2	922.19	37465	269.47
352.67	35.181	25.399	47.87	34.229	0.52638	14.635	5.1179	0	0	3.8607	9.3007	18.463	112.89	1.182e+05	0.35414	8.3411	1.0329e+05	156	96597	1.5724e+05	2.1498e+05	17844	85153	490.85	4329.6	746.27	82.161	359.53	1080.2	10.031	931.17	17.739	384.74	54087	175.3	1221.7	424.37	169.52	32918	1390.6	1447.6	580.95	28.736	939.22	236.37	3.9468	85.012	21.39	0.53475
582.57	54.368	99.564	200.72	39.355	1.3258	51.478	31.099	0.062802	1.4597	2.5243	115.24	15.755	28.422	37301	0.50944	13.742	74709	208.23	25660	1.0976e+05	3.3119e+05	58667	1.0539e+05	566.44	2761.6	913.64	222.54	448.57	740.35	32.011	782.48	14.355	612.31	1.2184e+05	721.78	2319.8	1508.5	706.29	51130	3470.1	20904	15052	713.04	11631	7227	92.638	1707.5	180.17	1.7145
704.35	43.395	57.605	214.79	61.373	7.3775	179.53	141.68	1.8745	5.6982	4.1819	99.284	20.728	32.352	25938	1.5322	44.165	1.6696e+05	783.44	78778	30045	65123	68230	27232	344.74	62.92	83.444	133.9	639.64	475.77	41.677	761.99	23.679	654.53	32680	747.61	3422	1628.1	424.94	6624	1331.6	32626	14903	470.65	10187	16769	377.39	3651.7	749.86	18.091
501.33	54.458	156.93	397.45	64.541	3.1457	136.67	79.827	0.94453	2.4665	8.8212	152.54	23.135	39.338	16828	2.2106	43.291	39225	306.66	17784	46693	1.0432e+05	20124	46785	731.28	1084.1	479.23	160.2	339.9	372.66	62.46	424.36	19.783	470.44	49349	1097.8	2180	1334.3	892.9	46406	2016.6	66792	27818	1176.6	27917	11768	145.83	4992.3	574.94	4.1286
139.25	12.7	21.332	70.79	35.316	6.9143	50.693	47.213	0.60907	6.5252	17.69	32.569	14.545	22.904	701.21	4.2801	219.93	4531.9	409.54	3390.3	1749.2	4273.9	869.26	2100.5	112.39	40.715	29.139	27.739	157.76	281.9	271.96	300.52	50.208	108.6	5724.3	316.38	717.16	510.3	181.56	6029.1	297.24	5009.1	1872.9	84.256	5117.5	1667.6	189.05	421.03	234.39	20.682
8.9795	2.4967	2.5385	4.7862	9.9717	1.9068	4.5046	8.0885	0.27978	1.215	13.248	9.2142	73.48	226.76	1545.9	0.92164	7.9002	863.94	38.559	3254.8	2456.5	4567.7	117.69	1546.1	12.882	96.219	53.731	6.3586	13.12	14.819	9.3937	42.396	15.734	10.192	3244.3	49.158	80.924	65.332	18.266	4582.9	209.2	65.971	38.606	1.5685	206.74	39.051	5.8069	7.7775	83.206	1.8775
57.466	18.597	31.98	67.125	26.529	3.9074	36.882	32.15	0.59941	8.4331	36.282	26.602	79.708	73.056	637.89	5.2747	105.51	330.73	118.99	1547.5	898.76	1886.7	38.272	598.76	18.583	31.991	24.474	22.424	62.189	114.49	176.74	167.72	127.95	50.182	2617.3	523.58	239.65	301.04	260.2	3301.5	248.48	1378	664.48	26.254	1105.3	500.03	44.804	95.833	158.04	8.992
369.16	155.46	218.48	476.24	189.48	34.41	471.04	446.65	3.2172	26.07	141.04	197.44	146.49	103.88	682.45	21.779	997.58	617.13	981.26	2888.6	234.96	824.5	335.52	389.46	153.37	16.129	79.015	218.88	398.52	896.37	1841.9	969.83	503.07	406.67	14395	2589.1	2512.2	3228.2	2049.2	9377.8	1582.5	32515	8881.1	323.27	29871	8179.7	519.98	1456.8	2433	38.233
160.41	21.399	24.944	87.083	77.929	39.719	167.14	130.49	14.581	33.324	60.91	44.848	43.479	142.75	903.78	14.392	598.61	2200.1	1151.5	5457.4	608.31	1316.7	790.69	749.4	81.439	10.731	15.606	29.807	256.25	684.07	741.89	715.8	138.16	145.56	5042.9	475.53	859.23	670.48	193	6809.6	318.46	9485.4	3276.5	116.53	5529.5	5742.9	2207.7	941.9	664.63	326.95
138.05	19.701	21.982	84.69	228.62	257.23	734.12	301.66	53.454	84.263	219.68	64.437	152.1	1231.4	3058.3	41.661	1054.7	2075.2	926.16	16072	589.52	1115.9	615.05	622.04	48.076	14.019	10.719	21.557	137.04	395.53	535.13	1598	469.83	223.57	4121	1704.6	896.14	602.12	170.85	5382.4	248.28	13025	3581.4	142.1	4802	3373.1	13883	1268.5	1212.9	1060
131.8	90.175	19.904	23.585	2134.2	2367.9	6029.4	1353.6	170.32	175.86	1087.3	45.109	727.98	4912.9	3429.7	135.97	2478.9	3342.7	348.08	31132	6.0118	38.818	34.371	23.339	26.453	10.357	29.244	10.678	60.183	193.89	605.23	4545.7	3517.5	568.3	7249	20468	2352.1	1960.2	73.556	1358.4	371.14	3003	5590.7	260.01	675.55	4635.6	68722	2933	2705.6	1099.8
463.01	183.07	77.817	144.07	1134	314.81	1426.8	820.14	35.109	123.41	2549.3	85.827	326.79	7411.4	6360.8	573.38	5585.1	16904	1553.3	78982	683.58	721.47	609.67	583.04	89.253	14.948	22.977	39.566	215.59	717.77	1332	11733	5680	1442.2	12107	4280.1	4458.6	1836.9	306.96	4337.3	583.09	62008	45747	544.63	8689.6	45587	16639	4440.5	3740.8	139.95
43.632	35.976	14.92	3.6686	187.04	67.64	131.31	86.206	14.549	51.466	775.91	6.8196	71.811	959.53	1030	137.46	802.85	1436.1	164.39	8912.6	4.436	17.35	9.429	9.3711	7.6949	0.49423	8.6414	6.4186	21.887	95.531	268.68	1172.4	1188.4	185.4	2080.4	949.08	656.17	473.56	25.406	522.44	154.68	636.42	2818.9	97.596	173.6	1971	2193.7	325.52	467.37	86.408
147.96	69.057	150.91	238.63	1337.5	635.98	2159.1	1608.5	110.12	607.43	424.74	90.365	309.73	296.48	987.61	102.92	335.02	3083	627.88	6948.5	1262.6	1087.2	470.93	817.53	47.642	35.707	13.915	46.088	116.66	180.62	191.24	523.35	202.33	179.29	2398	3853.6	1042.1	879.17	421.09	4608.4	286.92	1.8902e+05	77608	1094.8	15613	2.44e+05	1.1005e+05	6373.9	5070.2	340.65
1833.4	1038.5	678.8	1855.3	6823.5	7998.5	20132	30207	5184.1	13704	27459	450.39	9944.4	6558.8	17989	1514.9	4783.2	34329	5515.9	80240	51463	1.3511e+05	21767	45655	776.69	946.43	569.02	326.95	844.97	2243.9	3648.9	5497.1	2010.8	1509.8	87873	43109	10044	13210	2508	76228	3508.9	20382	1.5038e+05	3926	27896	2.436e+05	86886	49032	1.6555e+05	36319
9600.8	12995	28264	1.1011e+05	33419	49371	89379	35887	7846	20083	9292.4	2064.5	6488.7	6179.7	4016.9	1801.5	4319.4	3335.4	1883.9	26227	355.78	591.18	303.75	438.74	273.32	19.536	72.217	3593.9	620.24	753.24	2679.2	2550.8	1305.5	5160.1	25196	2.5122e+05	14487	15293	54956	6827	1211.7	25415	1.2246e+05	19058	1.314e+05	1.092e+05	99207	77696	1.011e+05	8110.4
1944.1	498.63	1183.4	2865	9341	5713.4	14254	15481	2509.5	12416	12048	1262.1	3395.6	3705.1	10272	2108.7	3785.4	19805	6566.2	65076	5829.7	6146.3	3446.8	4446.1	682.05	187.99	160.96	433.97	1145	1765	2295.7	4944.4	1976.4	1715.3	43777	34462	19112	30936	4180.2	40806	4044.6	2.1163e+05	2.4122e+05	11217	85753	3.1545e+05	1.1152e+05	52558	63476	9856.2
1166.3	268.87	402.74	315.78	3574.7	3563.6	3292.7	7308.7	2357.9	16549	19337	72.63	2605.4	4325.1	6528.3	3899.7	2937.9	5955.3	4865.1	28526	983.15	3185	2639.3	2160.6	954.4	181.4	529.09	355.21	1062.1	834.65	1822.4	2705.9	1948.1	1248.5	85067	26090	39626	1.1537e+05	905.99	43508	10530	8221.4	52003	5944.3	6259	57179	28109	10871	33765	12349
7070.7	1907.2	9971.7	76331	445.92	2.4646	2287.4	4269.1	0.52742	3.5662	19.204	6366.1	292.05	54.593	478.59	3.0375	50.943	698.51	216.34	1832.4	470.82	1197.2	423.9	830.06	473.67	36.683	262.51	27262	821.87	682.99	108.51	1845.1	62.255	17918	4273.7	31383	15146	482.4	1.2131e+05	3760.7	1115.7	1249.7	385.25	2754.8	1.759e+05	98.362	47.732	355.69	6062.7	1.8929
1537.5	488.73	267.44	951.11	957	228.94	1878.2	1904.7	64.9	1319.2	2403.6	231.67	629.2	1236	10914	502.55	5784.7	21556	10438	43213	33439	77300	5026.7	28209	753.95	1191.1	752.65	318.59	2387.6	6606.9	9170.5	6323.4	1687.1	1440.1	89240	7321	8348.9	10195	1898.5	1.2318e+05	4825	2962.8	18620	493.46	20270	20708	2426.9	5528.9	9869.3	307.14
1755.5	324.03	421.64	1072	332.83	70.294	884.93	834.98	21.618	115.77	587.54	570.86	393.67	438.55	2767	50.705	574.38	2251.1	1062.4	9825.3	1016.9	4948.5	3144.7	2945.5	1211.8	127.28	707.85	711.88	1364.2	630.94	805.81	1152.4	606.83	1190.9	1.0208e+05	5005	17622	32348	5083.1	42504	13564	7690.2	20806	655	28485	15841	1400.6	3040	4055.3	216.18
8104.1	19736	184.68	223.36	40745	60244	19402	75156	11276	3.2004e+05	3.199e+05	159.27	14162	19369	16199	2.8824e+05	1.5446e+05	2.2785e+05	1.021e+05	1.7575e+05	384.29	2886	12788	1971.8	1239.1	585.13	2109.6	4500.4	4555.6	12630	63364	70040	19001	19367	1.0635e+06	2.6284e+05	5.0711e+05	1.5363e+06	2332	1.2807e+05	56132	2751.4	10791	695.23	1604.7	40811	65721	14942	90638	48507
[truncated: 33 more columns]
