# Supplementary material for: Reproducibility of the Structural Brain Connectome Derived from Diffusion Tensor Imaging
Source: PLoS One. 2015 Sep 2;10(9):e0135247. doi: 10.1371/journal.pone.0135247 (PMC4557836; doi:10.1371/journal.pone.0135247)
Supplement: S1 Data — Please refer to the README.txt file within the compressed folder for usage instructions. (ZIP) [file pone.0135247.s001.zip › Subject11_determistic_scanner_A_time_1.csv]

0	0.012382	0.00037533	0.0069743	0.0015906	0	0.0011828	0	0	0	0	2.6112e-05	0	0	0	0	0	0.00025553	5.9685e-06	7.1349e-05	0	0.00017132	2.6167e-05	0.00064106	0	0	0	0.0036044	1.7379e-05	0.00030728	0	0.0020843	0	0.013497	0.00014356	0	0.012168	0.0024598	0.00064896	0.0010744	3.8463e-05	0	0	0	0	0	0	0	0	0
0.012382	0	0	0	0.0049363	0	0.0010442	0	0	0	0	0	0	0	0	0	0	0.0003494	0	9.6569e-05	0	0	0	7.8457e-05	0	0	0	0	5.2735e-06	0	0	2.553e-05	0	0.00034834	0	0	0.0015995	0	0	0.00041956	0	0	0	0	0	0	0	0	0	0
0.00037533	0	0	0.00042079	0	0	0	0.00038834	0	0	0	0	0	0	0	0	0	0	0	0	0	0	0	0	0	0	0	0	0	0	0	0	0	0	0.0018676	0.005952	0.0012048	0.0034374	0.0030093	0	0	0	0	0	0.00028741	0	0	0	0	0
0.0069743	0	0.00042079	0	0	0	5.9931e-05	0.00079183	0	0	0	0.0035977	6.6303e-05	0	0	0	0	0	0	0	0	0	0	0	0	0	0	0	0	0	0	0	0	0.00011047	4.371e-06	0.0017711	0.0055818	0.001334	0.020369	0	0	0	0	0	0.0060792	0	0	0	0	0
0.0015906	0.0049363	0	0	0	0.0052955	0.008889	0	0	0	0	0	0	0	0	0	0	0.00041905	0.00038379	0.00049803	0	0	0	0	0	0	0	0	0.00021307	0.00025452	0	0	0	0.010491	0	0	0.00043644	0	0	0	0	0	0	0	0	0	0	0	0	0
0	0	0	0	0.0052955	0	0.0014899	8.0259e-06	0.018607	0.019004	0	0	0	0	0	4.5502e-05	0.0031131	0	0.00048339	0	0	0	0	0	0	0	0	0	2.8544e-05	0.0021688	0.0014219	0	0	0.014983	0	0	0.0030967	0.00036997	0	0	0	0	0	0	0	0	0	0	1.1764e-05	0
0.0011828	0.0010442	0	5.9931e-05	0.008889	0.0014899	0	0.0070212	0.012852	1.3973e-05	0	0	2.516e-05	0	0	2.28e-05	0	8.7009e-05	3.6549e-06	2.6713e-05	0	0	0	5.8328e-06	0	0	0	0	1.2712e-05	6.5442e-07	0	0	0	4.568e-06	0.0064629	0.0026133	0.0086734	0.0038463	3.3973e-05	4.5302e-06	0	0	0	0	2.3238e-05	0	0.00090429	2.177e-05	4.41e-05	0
0	0	0.00038834	0.00079183	0	8.0259e-06	0.0070212	0	0.021974	0.0043143	0.00021178	0.0025222	0.011782	0.003915	0.00020043	0	0	0	0	9.9825e-05	0	0	0	0	0	0	0	0	0	0	0	0	0	0	0.0027057	0.00014364	0.00033612	0.00086865	4.9172e-05	0	0	1.1527e-06	0	0	0.0015137	0	0.00044058	5.2715e-05	0.01272	0
0	0	0	0	0	0.018607	0.012852	0.021974	0	0.017404	0	0	0	0	0	0	0	0	0	0	0	0	0	0	0	0	0	0	0	0	0	0	0	0	0.00091019	0	0.0034905	0.0016827	0	0	0	0	0	0	0	0	0	0	0	0
0	0	0	0	0	0.019004	1.3973e-05	0.0043143	0.017404	0	0.0022111	0	0	0	0	0.026425	0.0058312	0.0022737	0.0043205	0	0	0	0	0	0	0	2.6924e-06	0	0	1.152e-05	0	3.6298e-05	0.00056771	0.0082676	0.0032459	0.0011147	0.0028052	0.0020074	0	0.00062726	1.5105e-05	0	0	0	0	0	0	0	0	0
0	0	0	0	0	0	0	0.00021178	0	0.0022111	0	0	0	0.019938	1.8392e-05	0.0015186	0	0.00025552	0	0.0052263	0	0	0	0	0	0	0	0	0	0	0	0	0	0	0.007729	0.0084581	0	2.471e-05	0	0	0	0	0	0	0	0	0	0	0.0022296	0
2.6112e-05	0	0	0.0035977	0	0	0	0.0025222	0	0	0	0	0.015698	0.0046388	0.00048674	0	0	0	0	0.00074131	0	0	0	0	0	0	0	0	0	0	0	0	0	0	0	0	0.00048442	0	0.0084124	0	0	0	0	0	0.0017607	0	0	0	0	0
0	0	0	6.6303e-05	0	0	2.516e-05	0.011782	0	0	0	0.015698	0	0.038865	0.003745	0	0	0	0	0.0013371	0	0	0	0	0	0	0	0	0	0	0	0	0	0	0	0	0	0	3.4495e-05	0	0	0	0	0	0	0	0	0	0.00087859	0
0	0	0	0	0	0	0	0.003915	0	0	0.019938	0.0046388	0.038865	0	0.017962	0.0012339	0	0.00021576	0	0.0067841	0	0	0	0	0	0	0	0	0	0	0	0	0	0	0	0	0	0	0	0	0	0	0	0	0	0	0	0	0.00055354	0
0	0	0	0	0	0	0	0.00020043	0	0	1.8392e-05	0.00048674	0.003745	0.017962	0	0	0	0	0	0.017813	9.8921e-05	0	0	0.0013226	0.00017498	0.0039521	0.00023076	0	1.9029e-05	0	0	0	0	0	8.6485e-05	0	0	0	0	0.0058987	0	0	0	0	0	0	0	0	5.2899e-06	0
0	0	0	0	0	4.5502e-05	2.28e-05	0	0	0.026425	0.0015186	0	0	0.0012339	0	0	0.014255	0.0068183	8.8689e-06	0.00081869	0	0	0	0	0	0	3.1948e-06	0	0	0	0	4.9634e-05	4.4272e-05	0.0037648	0.00052012	0.00051007	0.00013352	0.0033625	0	3.9158e-05	0	0	0	0	0	0	0	0	0	0
0	0	0	0	0	0.0031131	0	0	0	0.0058312	0	0	0	0	0	0.014255	0	0.0021299	0.0029247	0	0	0	0	0	0	0	0	0	0	0.0089313	0.0063387	0.010641	0.0013568	0.0028423	0	0	1.495e-05	0	0	0	0	0	0	0	0	0	0	0	0	0
0.00025553	0.0003494	0	0	0.00041905	0	8.7009e-05	0	0	0.0022737	0.00025552	0	0	0.00021576	0	0.0068183	0.0021299	0	0.022723	0.0082457	0.0025081	4.7627e-05	0.0030271	3.4929e-06	3.6012e-05	0	0	0	2.7372e-05	3.0012e-05	2.1321e-06	0.00075347	9.9409e-05	0.0028285	0.0018174	0.0049701	0.0016146	0.00090725	0	5.7456e-05	0	0	0	0	0	0	0	0	0	0
5.9685e-06	0	0	0	0.00038379	0.00048339	3.6549e-06	0	0	0.0043205	0	0	0	0	0	8.8689e-06	0.0029247	0.022723	0	0	0	0	0.0056532	0	0.00029098	0	0	0	0.002811	0.018691	0.0020513	0.0021156	5.4533e-06	0.00078579	0	0	0.00082082	0	0	0	0	0	0	0	0	0	0	0	0	0
7.1349e-05	9.6569e-05	0	0	0.00049803	0	2.6713e-05	9.9825e-05	0	0	0.0052263	0.00074131	0.0013371	0.0067841	0.017813	0.00081869	0	0.0082457	0	0	0.0004724	0	0	0.0018702	0	0.00015006	1.4297e-05	0	0	3.0085e-05	0	0.00026482	1.1528e-05	0.0004487	0.0012602	0.0013829	0.00062291	0.00065206	0	0.0037782	7.6582e-05	0	0	0	0	0	0	0	0	0
0	0	0	0	0	0	0	0	0	0	0	0	0	0	9.8921e-05	0	0	0.0025081	0	0.0004724	0	0.048978	0.0022704	0.0026081	0	0	0	0	0	0	0	0	0	0	5.2796e-05	0	0	0	0	5.9138e-05	0	0	0	0	0	0	0	0	0	0
0.00017132	0	0	0	0	0	0	0	0	0	0	0	0	0	0	0	0	4.7627e-05	0	0	0.048978	0	0.00067589	0.0051421	0	0	0	0	0	0	0	3.2514e-05	0	5.4257e-05	0.00035832	0	4.5334e-06	0	0	0.00060024	0	0	0	0	0	0	0	0	0	0
2.6167e-05	0	0	0	0	0	0	0	0	0	0	0	0	0	0	0	0	0.0030271	0.0056532	0	0.0022704	0.00067589	0	0.00043948	0.0040722	0	0	0	0.0010719	0.0012834	0	0.00042613	0	0.00099346	0	0	0.00017023	0	0	0	0	0	0	0	0	0	0	0	0	0
0.00064106	7.8457e-05	0	0	0	0	5.8328e-06	0	0	0	0	0	0	0	0.0013226	0	0	3.4929e-06	0	0.0018702	0.0026081	0.0051421	0.00043948	0	0.0025017	0.0065008	7.3423e-05	0	8.7066e-05	2.4448e-05	0	0.00040135	0	0.0027998	0.00089563	0	0.00060135	0	0	0.0037157	0	0	0	0	0	0	0	0	0	0
0	0	0	0	0	0	0	0	0	0	0	0	0	0	0.00017498	0	0	3.6012e-05	0.00029098	0	0	0	0.0040722	0.0025017	0	0.017037	0.0076512	0	0.029283	0.00025826	0	1.8759e-06	0	0	0	0	0	0	0	0.0045088	0.00026429	0	0	0	0	0	0	0	0	0
0	0	0	0	0	0	0	0	0	0	0	0	0	0	0.0039521	0	0	0	0	0.00015006	0	0	0	0.0065008	0.017037	0	0.030411	0	0.0067845	0	0	0	0	0	0	0	0	0	0	0.0073429	0.00062947	0	0	0	0	0	0	0	0	0
0	0	0	0	0	0	0	0	0	2.6924e-06	0	0	0	0	0.00023076	3.1948e-06	0	0	0	1.4297e-05	0	0	0	7.3423e-05	0.0076512	0.030411	0	0.0063387	0.0074284	0	0	0	0	0.010671	0.00056979	0	0	0	0	0.030847	0.078588	0	0	0	0	0	0	0	0	0
0.0036044	0	0	0	0	0	0	0	0	0	0	0	0	0	0	0	0	0	0	0	0	0	0	0	0	0	0.0063387	0	0.00056305	0.00059446	0	0.00245	0	0.0084419	0.00042707	7.8671e-05	7.9675e-05	0	0	0.0074957	0.045838	0	0	0	0	0	0	0	0	0
1.7379e-05	5.2735e-06	0	0	0.00021307	2.8544e-05	1.2712e-05	0	0	0	0	0	0	0	1.9029e-05	0	0	2.7372e-05	0.002811	0	0	0	0.0010719	8.7066e-05	0.029283	0.0067845	0.0074284	0.00056305	0	0.01428	0.00011051	0	0	0.0002432	0.0013812	0.00013561	0.00060934	1.0956e-05	0	0.011388	0.0018	0	0	0	0	0	0	0	0	0
0.00030728	0	0	0	0.00025452	0.0021688	6.5442e-07	0	0	1.152e-05	0	0	0	0	0	0	0.0089313	3.0012e-05	0.018691	3.0085e-05	0	0	0.0012834	2.4448e-05	0.00025826	0	0	0.00059446	0.01428	0	0.012625	0.01052	0	0.0048215	0.00038798	7.9224e-06	0.00069942	0	0	0.00068632	0.00062027	0	0	0	0	0	0	0	0	0
0	0	0	0	0	0.0014219	0	0	0	0	0	0	0	0	0	0	0.0063387	2.1321e-06	0.0020513	0	0	0	0	0	0	0	0	0	0.00011051	0.012625	0	0.0037963	0	0.0040738	0	0	0.00065642	0	0	0	0	0	0	0	0	0	0	0	0	0
0.0020843	2.553e-05	0	0	0	0	0	0	0	3.6298e-05	0	0	0	0	0	4.9634e-05	0.010641	0.00075347	0.0021156	0.00026482	0	3.2514e-05	0.00042613	0.00040135	1.8759e-06	0	0	0.00245	0	0.01052	0.0037963	0	0.015696	0.022481	0	8.0667e-06	3.1416e-05	0	0	0	8.7039e-06	0	0	0	0	0	0	0	0	0
0	0	0	0	0	0	0	0	0	0.00056771	0	0	0	0	0	4.4272e-05	0.0013568	9.9409e-05	5.4533e-06	1.1528e-05	0	0	0	0	0	0	0	0	0	0	0	0.015696	0	0.0056441	0	0	7.8517e-05	0	0	0	0	0	0	0	0	0	0	0	0	0
0.013497	0.00034834	0	0.00011047	0.010491	0.014983	4.568e-06	0	0	0.0082676	0	0	0	0	0	0.0037648	0.0028423	0.0028285	0.00078579	0.0004487	0	5.4257e-05	0.00099346	0.0027998	0	0	0.010671	0.0084419	0.0002432	0.0048215	0.0040738	0.022481	0.0056441	0	0.00091132	0.00057734	0.007304	0.0016056	0.0021239	0.00035007	0.003155	0	0	0	0	0	0	0	0	0
0.00014356	0	0.0018676	4.371e-06	0	0	0.0064629	0.0027057	0.00091019	0.0032459	0.007729	0	0	0	8.6485e-05	0.00052012	0	0.0018174	0	0.0012602	5.2796e-05	0.00035832	0	0.00089563	0	0	0.00056979	0.00042707	0.0013812	0.00038798	0	0	0	0.00091132	0	0.03571	0.00044872	0.0024303	4.5328e-05	0.016064	0.013623	0	0	0	0	0	0	0	3.2292e-05	0
0	0	0.005952	0.0017711	0	0	0.0026133	0.00014364	0	0.0011147	0.0084581	0	0	0	0	0.00051007	0	0.0049701	0	0.0013829	0	0	0	0	0	0	0	7.8671e-05	0.00013561	7.9224e-06	0	8.0667e-06	0	0.00057734	0.03571	0	0.00041432	0.00058374	0.0038314	0	0.00061018	0	0	0	0.00088318	0	0	0	0	0
0.012168	0.0015995	0.0012048	0.0055818	0.00043644	0.0030967	0.0086734	0.00033612	0.0034905	0.0028052	0	0.00048442	0	0	0	0.00013352	1.495e-05	0.0016146	0.00082082	0.00062291	0	4.5334e-06	0.00017023	0.00060135	0	0	0	7.9675e-05	0.00060934	0.00069942	0.00065642	3.1416e-05	7.8517e-05	0.007304	0.00044872	0.00041432	0	0.0096288	0.011954	0	0.0011945	0	0	0	7.3024e-05	0	0	0	0	0
0.0024598	0	0.0034374	0.001334	0	0.00036997	0.0038463	0.00086865	0.0016827	0.0020074	2.471e-05	0	0	0	0	0.0033625	0	0.00090725	0	0.00065206	0	0	0	0	0	0	0	0	1.0956e-05	0	0	0	0	0.0016056	0.0024303	0.00058374	0.0096288	0	0.00042838	0.00052748	0.0059114	0	0	0	9.9406e-06	0	0	0	0	0
0.00064896	0	0.0030093	0.020369	0	0	3.3973e-05	4.9172e-05	0	0	0	0.0084124	3.4495e-05	0	0	0	0	0	0	0	0	0	0	0	0	0	0	0	0	0	0	0	0	0.0021239	4.5328e-05	0.0038314	0.011954	0.00042838	0	0	0	0	0	0	0.00047199	0	0	0	0	0
0.0010744	0.00041956	0	0	0	0	4.5302e-06	0	0	0.00062726	0	0	0	0	0.0058987	3.9158e-05	0	5.7456e-05	0	0.0037782	5.9138e-05	0.00060024	0	0.0037157	0.0045088	0.0073429	0.030847	0.0074957	0.011388	0.00068632	0	0	0	0.00035007	0.016064	0	0	0.00052748	0	0	0.024041	0	0	0	0	0	0	0	0	0
3.8463e-05	0	0	0	0	0	0	0	0	1.5105e-05	0	0	0	0	0	0	0	0	0	7.6582e-05	0	0	0	0	0.00026429	0.00062947	0.078588	0.045838	0.0018	0.00062027	0	8.7039e-06	0	0.003155	0.013623	0.00061018	0.0011945	0.0059114	0	0.024041	0	0	0	0	0	0	0	0	0	0
0	0	0	0	0	0	0	1.1527e-06	0	0	0	0	0	0	0	0	0	0	0	0	0	0	0	0	0	0	0	0	0	0	0	0	0	0	0	0	0	0	0	0	0	0	0.023599	0.00063007	0.0027521	0.00032458	5.3547e-05	0.00046438	0	0
0	0	0	0	0	0	0	0	0	0	0	0	0	0	0	0	0	0	0	0	0	0	0	0	0	0	0	0	0	0	0	0	0	0	0	0	0	0	0	0	0	0.023599	0	0	0	0.021529	0	0.0025509	0	0
0	0	0	0	0	0	0	0	0	0	0	0	0	0	0	0	0	0	0	0	0	0	0	0	0	0	0	0	0	0	0	0	0	0	0	0	0	0	0	0	0	0.00063007	0	0	0	0	0	0.0022643	0	0
0	0	0.00028741	0.0060792	0	0	2.3238e-05	0.0015137	0	0	0	0.0017607	0	0	0	0	0	0	0	0	0	0	0	0	0	0	0	0	0	0	0	0	0	0	0	0.00088318	7.3024e-05	9.9406e-06	0.00047199	0	0	0.0027521	0	0	0	0	0	0.000114	1.419e-05	0
0	0	0	0	0	0	0	0	0	0	0	0	0	0	0	0	0	0	0	0	0	0	0	0	0	0	0	0	0	0	0	0	0	0	0	0	0	0	0	0	0	0.00032458	0.021529	0	0	0	0.02963	0.011082	0.00029291	0
0	0	0	0	0	0	0.00090429	0.00044058	0	0	0	0	0	0	0	0	0	0	0	0	0	0	0	0	0	0	0	0	0	0	0	0	0	0	0	0	0	0	0	0	0	5.3547e-05	0	0	0	0.02963	0	0.0032569	0.0055153	0.010829
0	0	0	0	0	0	2.177e-05	5.2715e-05	0	0	0	0	0	0	0	0	0	0	0	0	0	0	0	0	0	0	0	0	0	0	0	0	0	0	0	0	0	0	0	0	0	0.00046438	0.0025509	0.0022643	0.000114	0.011082	0.0032569	0	0.0081414	0.024058
0	0	0	0	0	1.1764e-05	4.41e-05	0.01272	0	0	0.0022296	0	0.00087859	0.00055354	5.2899e-06	0	0	0	0	0	0	0	0	0	0	0	0	0	0	0	0	0	0	0	3.2292e-05	0	0	0	0	0	0	0	0	0	1.419e-05	0.00029291	0.0055153	0.0081414	0	0.014307
0	0	0	0	0	0	0	0	0	0	0	0	0	0	0	0	0	0	0	0	0	0	0	0	0	0	0	0	0	0	0	0	0	0	0	0	0	0	0	0	0	0	0	0	0	0	0.010829	0.024058	0.014307	0
0	0	0	0	0	0	0	0	0	0	0.0014268	0	0	0.00015627	0	0	0	0	0	0	0	0	0	0	0	0	0	0	0	0	0	0	0	0	0	0	0	0	0	0	0	0	0	0	0	9.7411e-05	0.0090757	0	0.005956	0.034602
0	0	0	0	0	0	0	0	0	0	0.0076662	0	0	0.00061671	0	0	0	0	0	9.1095e-06	0	0	0	0	0	0	0	0	0	0	0	0	0	0	0	0	0	0	0	0	0	0	0	0	0	0	0	0	0.00013919	0
0	0	0	0.0025278	0	0	0	0.00019909	0	0	0	0.0051324	0.003181	0.0010918	0	0	0	0	0	4.5032e-06	0	0	0	0	0	0	0	0	0	0	0	0	0	0	0	0	0	0	2.3549e-05	0	0	9.9161e-05	0	0	0.0040006	0	0	0	0.0013038	0
0	0	0	0	0	0	0	0.0019303	0	0	0	2.2532e-05	0.024334	0.005764	2.7067e-05	0	0	0	0	3.5269e-05	0	0	0	0	0	0	0	0	0	0	0	0	0	0	0	0	0	0	0	0	0	0	0	0	0.00013444	0	0	0	0.001947	0
0	0	0	0	0	0	0	9.5098e-06	0	0	4.6341e-05	2.6483e-05	0.0058597	0.023631	0.002064	0	0	0	0	0.0010086	0	0	0	0	0	0	0	0	0	0	0	0	0	0	0	0	0	0	0	0	0	0	0	0	0	0	0	0	0.0026412	0
0	0	0	0	0	0	0	4.1921e-06	0	0	0	0	1.4363e-05	0.00064969	0.026139	0	0	0	0	3.8624e-05	9.5466e-05	0	0	0	0	0	0	0	0	0	0	0	0	0	0	0	0	0	0	0	0	0	4.877e-06	0	0	0	0	4.3568e-06	2.6613e-05	0
0	0	0	0	0	0	0	0	0	0	0.0015022	0	0	5.6765e-05	3.0469e-05	0.00020195	0	0	0	0.00017602	0	0	0	0	0	0	0	0	0	0	0	0	0	0	2.3207e-05	1.0745e-05	0	0	0	0	0	0	0	0	0	0	0	0	0	0.00046683
0	0	0	0	0	0	0	0	0	0	0	0	0	0	0	0	0	0	0	0	0	0	0	0	0	0	0	0	0	0	0	0	0	0	0	0	0	0	0	0	0	0	0	0	0	0	0.0006214	1.6867e-05	0	0.00019408
0	0	0	0	0	0	0	0	0	0	0	0	0	0	4.6813e-05	0	0	5.6258e-05	0	2.0809e-05	0	0	0	0	0	0	0	0	0	0	0	0	0	0	0	0	0	0	0	0	0	5.8985e-05	0.0003043	0	0	0.00042568	0.00011815	0.00030841	0	0
0	0	0	0	0	0	0	0	0	0	0	0	0	0	0	0	0	0	0	0	0	0	0	0	0	0	0	0	0	0	0	0	0	0	0	0	0	0	0	0	0	6.0793e-05	0.00012398	0	0	0.00043269	0.00026644	0.00016875	0	1.024e-05
0	0	0	0	0	0	0	0	0	0	6.5399e-06	0	0	0.0012772	0.001572	0	0	0.00015921	0	0.0019289	2.729e-05	0	0	0	0	0	0	0	0	0	0	0	0	0	0	0	0	0	0	0	0	0	0.00029001	0	0	0.00046456	1.632e-06	0.00014396	0.0002307	0
0	0	0	0	0	0	0	0	0	0	0	0	0	0	0.0018242	0	0	0	0	0.00025859	0.00057762	7.839e-05	0	0	0	0	0	0	0	0	0	0	0	0	0	0	0	0	0	0	0	0	0	0	0	1.2751e-05	0	0	0	0
7.0887e-05	0	0	0	0	0	0	0	0	0	0	0	0	0	0	0	0	0	0	0	0	5.8551e-05	9.3483e-05	2.1162e-06	0	0	0	0	4.3619e-06	0	0	0	0	0	1.2954e-05	0	0	0	0	0.00021625	0	7.7016e-06	7.704e-05	0	2.9476e-06	0	0	0	0	0
0	0	0	0	0	0	0	0	0	0	0	0	0	0	0	0	0	0	0	0	0	2.435e-06	2.3441e-06	0	0	0	0	0	0	0	0	0	0	0	0	0	0	0	0	0	0	0.00061492	5.0083e-05	0	0	2.1647e-05	0	0.00014533	0	0
0	0	0	0	0	0	0	0	0	0	0	0	0	0	0	0	0	0	0	0	0	0.00012217	3.3717e-05	0.00015804	0	0	0	0	0	0	0	1.0017e-06	0	0	0	0	0	0	0	0	0	0.0024154	0.00039547	0	0	5.6761e-06	0	2.5143e-05	0	0
0	0	0	0	0	0	0	0	0	0	0	0	0	0	0	0	0	0	0	0	0	0	0	0	0	0	0	0	0	0	0	0	0	0	0	0	0	0	0	0	0	9.1496e-05	3.7531e-06	0	3.2815e-06	5.2571e-06	0	1.5287e-06	0	0
0	0	0	0	0	0	0	0	0	0	0	0	0	0	0	0	0	0	0	0	0	0	0	0	0	0	0	0	0	0	0	0	0	0	0	0	0	0	0	0	0	0	0	0	0	0	0	0	0	0
0	0	0	0	0	0	0	0	0	0	0	0	0	0	0	0	0	0	0	0	0	0	0	0	0	0	0	0	0	0	0	0	0	0	0	0	0	0	0	0	0	0	0	0	0	0	0	0	0	0
0	0	0	0	0	0	0	0	0	0	0	0	0	0	0	0	0	0	0	0	0	0	0	0	0	0	0	0	0	0	0	0	0	0	0	0	0	0	0	0	0	0.0027884	0	0	0	0	0	0	0	0
0	0	0	0	0	3.3057e-06	1.0554e-05	0	0	0	0	0	0	0	0	0	0	0	0	0	0	0	0	0	0	0	0	0	0	0	0	0	0	0	2.2102e-06	0	1.0914e-05	1.4499e-06	0	0	0	0	6.4814e-06	0	0	0.00040455	0.00018412	0.00011521	0	0
0	0	0	0	0	0	0	0	0	0	0	0	0	0	0	0	0	0	0	0	0	0	0	0	0	0	0	0	0	0	0	0	0	0	0	0	0	0	0	0	0	4.1971e-06	0	0	0	0.0007752	0.00050308	6.2142e-06	0	5.767e-05
0	0	0	0	0	0	0	0	0	0	0	0	0	0	0	0	0	0	0	0	0	0	0	0	0	0	0	0	0	0	0	0	0	0	0	0	0	0	0	0	0	0	0	0	0	2.2427e-05	1.5806e-05	0	0	7.6986e-06
0	0	0	0	0	0	0	0	0	0	0	0	0	0	0	0	0	0	0	0	0	0	0	0	0	0	0	0	0	0	0	0	0	0	0	0	0	0	0	0	0	0.00082226	7.8748e-06	0	0	0	7.5111e-05	9.5004e-06	0	0
0	0	0	0	0	0	0	0	0	0	0	0	0	0	0	0	0	0	0	0	0	0	0	0	0	0	0	0	0	0	0	0	0	0	0	0	0	0	0	0	0	0	0	0	0	0	0	0	0	0
3.3166e-05	0	0	0.0022043	0	0	5.7993e-06	9.9379e-05	0	0	0	0.0058454	0.00036201	0	0	0	0	0	0	0	0	0	0	0	0	0	0	0	0	0	0	0	0	0.00012591	0	0.00035427	0.00011561	0	0.001853	0	0	0.025202	0.00090952	0	0.0050674	0.0066151	0.022448	0.00012652	0.00023628	0
0	0	0	0	0	0	0	0.0010805	0	0	0.00019062	0	0	0	0	8.1124e-06	0	5.0805e-06	0	5.4657e-05	0	9.1012e-05	0	0.00031202	0	0	0	0	0	0	0	0	0	0	0.0072577	0.00089621	0	0	0	0	0	0.0016389	0	0	0.001572	0	0	0.0016194	0.0033046	0
0	0	2.2418e-05	0.00017566	0	0	0	2.0178e-06	0	0	0.00015746	0.00086267	0.00010699	0	0	0	0	0	0	0	0	0	0	0	0	0	0	0	0	0	0	0	0	0	4.7991e-05	0.0011608	0	0	0	0	0	0.00042676	0	0	0.012104	0	0	0.00097807	0.0003485	0
0	0	0	8.8296e-05	0	7.1087e-05	0.00017622	4.7122e-05	0	0	0	0	0	0	5.9583e-06	0	0	0	0	9.9513e-06	0	0	0	0	0	0	0	0	0	0	0	0	0	0	0.0019153	0	0.00031408	0.00086543	0	0	0	0.0068109	0.006045	0	0.0033995	0.00027769	0.0030909	0.019711	0.0054522	0
0	0	0	0	0	0	1.7116e-05	4.3885e-06	0	0	0	0	0	0	0.0002273	0	0	0	0	0.00031381	0	0	0	0	0	0	0	0	0	0	0	0	0	0	0.00021687	0	0	0.00051145	0	0	0.00043514	0.001984	0	0	0.00045107	0	0.00077706	0.0042918	0.0033766	0
0	0	0	0.0012455	0	0	0	0	0	0	0	0.0055454	0.00041149	0	0	0	0	0	0	0	0	0	0	0	0	0	0	0	0	0	0	0	0	0	0	8.8485e-05	0	0	0	0	0	0	0	0	0.0040526	0	0	0	0	0
2.7534e-05	0	0	0	0	0	0	0	0	0	0	0	0	0	1.6739e-05	0	0	0	0	0.00013961	2.1419e-05	0.00032485	5.7905e-06	0	0	0	0	0	0	0	0	0	0	0	0	0	0	0	0	0.00013817	0	0	4.752e-05	0	0	0	0	4.4955e-05	0	0
0	0	0	0	0	0	0	0	0	0	0	0	0	0	0	0	0	0	0	0	0	0	0	0	0	0	0	0	0	0	0	0	0	0	0	0	0	2.9032e-05	0	0	0	1.6329e-05	0	0	0	0	0	0	0	0
1.2831e-05	0	0.00105	0	0	0	0.0002533	0.0016694	0	0.013345	0.0072344	0	0	0	0	0.00055288	0	0.00048494	0	0.00046924	0	0	0	0	0	0.0040877	0.013036	0.0012143	0.00029626	4.8146e-05	0	0	0	2.2935e-05	0.012032	0.00046354	0	0.038673	0	0.0086207	0.033725	0	0	0	0	0	0	0	0.00096191	0
[truncated: 33 more columns]
