# Supplementary material for: Reproducibility of the Structural Brain Connectome Derived from Diffusion Tensor Imaging
Source: PLoS One. 2015 Sep 2;10(9):e0135247. doi: 10.1371/journal.pone.0135247 (PMC4557836; doi:10.1371/journal.pone.0135247)
Supplement: S1 Data — Please refer to the README.txt file within the compressed folder for usage instructions. (ZIP) [file pone.0135247.s001.zip › Subject11_determistic_scanner_A_time_2.csv]

0	0.0053759	0.00030448	0.0043634	0.0013267	0	0.00094809	0	0	0	0	0	0	0	0	0	0	1.4465e-05	2.3468e-05	0.00013044	0	4.2938e-06	0.0001196	0.0015032	0.0001664	0	0	0.0024491	2.529e-05	4.931e-05	0	0.0029737	0	0.014453	3.59e-05	0.000492	0.001521	3.7898e-05	5.8959e-05	0	0	0	0	0	0	0	0	0	0	0
0.0053759	0	0	0	0.0029475	0	0.0020262	0	0	0	0	0	0	0	0	0	0	7.7633e-05	0.0001601	0.00013169	0	0	6.331e-05	0.0011322	1.9766e-05	0	0	0	0	2.9987e-06	0	0.00045467	0	0.0018008	0	0	0.0024652	0	0	0	0	0	0	0	0	0	0	0	0	0
0.00030448	0	0	0.00087714	0	0	1.3149e-05	1.5274e-05	0	0	0	0	0	0	0	0	0	0	0	0	0	0	0	3.4195e-05	0	0	0	3.7228e-05	0	0	0	0	0	0.00032889	0	0.0039997	0.0030881	0.00080591	0.0025832	0	0	0	0	0	0	0	0	0	0	0
0.0043634	0	0.00087714	0	0	0	0.00016555	0.0027722	0	0	0	0.0085196	9.1103e-05	0	0	0	0	0	0	0	0	0	0	2.2391e-05	0	0	0	0	0	0	0	0	0	0.0026583	0	0.0020153	0.0037658	0.00023042	0.012162	0	0	0	0	0	0.0069953	0	0	0	1.792e-06	0
0.0013267	0.0029475	0	0	0	0.0047864	0.014693	0	0	0	0	0	0	0	0	0	0	0	3.6429e-06	3.3703e-06	0	0	6.1625e-06	0	0	0	0	0	0	4.8702e-05	3.4471e-05	0	0	0.017086	0	0	0.0032884	0	0	0	0	0	0	0	0	0	0	0	0	0
0	0	0	0	0.0047864	0	0.0017291	0	0.011356	0.012861	0	0	0	0	0	0	0.0039895	0	2.568e-05	0	0	0	0	0	0	0	0	0	0	0.0011133	0.0028832	0	0	0.0083593	0	0	5.3196e-05	0	0	0	0	0	0	0	0	0	0	0	0	0
0.00094809	0.0020262	1.3149e-05	0.00016555	0.014693	0.0017291	0	0.0081769	0.0085081	0	0	0	0.00016098	0	0	0	0	1.0301e-05	2.6909e-05	2.4942e-05	0	0	2.5027e-05	0.00018554	2.8443e-05	0	0	0	1.6245e-06	3.2838e-05	2.1032e-06	0	0	9.1806e-07	0.0016799	0.0023399	0.014924	0.0028016	8.042e-06	2.5037e-06	2.4901e-06	0	0	0	0	0	0	4.4817e-06	1.8813e-05	0
0	0	1.5274e-05	0.0027722	0	0	0.0081769	0	0.013306	0.0022304	0.0003222	0.0030592	0.011033	0.0034967	5.4171e-05	0	0	0	0	6.8131e-05	0	0	0	0	6.5194e-07	0	0	9.7929e-07	1.946e-06	5.0269e-06	0	0	0	1.3907e-05	0.004478	0.0010466	0.0013607	0.00079865	0.00041582	0.00010677	0.00048835	0	0	0	0.00010462	0	0	3.8606e-05	0.0099361	0
0	0	0	0	0	0.011356	0.0085081	0.013306	0	0.010342	0	0	0.00083365	0	0	0	0	0	0	0	0	0	0	0	0	0	0	0	0	0	0	0	0	8.9559e-05	0.0031266	0	0.0032162	0.0021594	0	0	0	0	0	0	0	0	0	0	6.5352e-06	0
0	0	0	0	0	0.012861	0	0.0022304	0.010342	0	2.839e-05	0	0	0	0	0.012426	0.0049154	0.00092562	0.0059107	0	0	0	0	0	0	0	0	0	0	0	0.00010168	0	0.00018625	0.0047787	0.0018178	0.00038127	0.0014869	0.00018687	0	1.5373e-05	0	0	0	0	0	0	0	0	0	0
0	0	0	0	0	0	0	0.0003222	0	2.839e-05	0	0	0.00035203	0.019329	0	0.0064238	0	0.0021826	0	0.0040167	0	0	0	0	0	0	0	0	0	0	0	0	0	0	0.0060438	0.0031791	0	0	0	0	0	0	0	0	0	0	0	0	0.0017274	0
0	0	0	0.0085196	0	0	0	0.0030592	0	0	0	0	0.023027	0	0.0010144	0	0	0	0	0.00052538	0	0	0	1.1633e-05	0	0	0	0	0	0	0	0	0	0	0	1.7904e-05	0	0	0.0089603	0	0	0	0	0	0.0025028	0	0	0	0.00053606	0
0	0	0	9.1103e-05	0	0	0.00016098	0.011033	0.00083365	0	0.00035203	0.023027	0	0.024497	0.0042273	0	0	0	0	0.0016458	0	0	0	0.00019832	0	0	0	0	0	0	0	0	0	0	0	0	0	0	0.0011626	0	0	0	0	0	0.00026138	0	0	9.184e-05	0.003275	0
0	0	0	0	0	0	0	0.0034967	0	0	0.019329	0	0.024497	0	0.0086251	0.00039896	0	0	0	0.005538	7.4269e-05	0	0	0.00029852	0	0	0	0	0	0	0	0	0	0	0	0	0	0	0	0	0	0	0	0	0	0	0	0	0.00095849	0
0	0	0	0	0	0	0	5.4171e-05	0	0	0	0.0010144	0.0042273	0.0086251	0	0	0	2.2404e-05	0	0.019959	0.0033144	0.00017989	0	0.0031522	0	0.0034729	0	0	1.1865e-05	0	0	0	0	0	0.0010442	0	0	0	0	0.0063894	0	0	0	0	0	7.7088e-06	0	2.0031e-06	0	0
0	0	0	0	0	0	0	0	0	0.012426	0.0064238	0	0	0.00039896	0	0	0.022792	0.0080355	0.00023322	0.0022103	0	0	0	0	0	0	0	0	0	0	4.0279e-06	1.8946e-05	7.6035e-06	0.0059421	0.0012889	0.00033013	0.00080033	0	0	0.00015364	0	0	0	0	0	0	0	0	0	0
0	0	0	0	0	0.0039895	0	0	0	0.0049154	0	0	0	0	0	0.022792	0	0.00013526	0.010414	0	0	0	0	0	0	0	0	0	5.1299e-05	0.0042906	0.0075093	0.0068197	0.0007476	0.0033529	0	0	5.3733e-06	0	0	0	0	0	0	0	0	0	0	0	0	0
1.4465e-05	7.7633e-05	0	0	0	0	1.0301e-05	0	0	0.00092562	0.0021826	0	0	0	2.2404e-05	0.0080355	0.00013526	0	0.015043	0.005867	0.00046486	0.000263	0.0023765	2.8876e-05	0.00058938	0	0	1.6814e-06	1.9275e-05	2.3738e-06	8.2774e-05	0.00054345	0	7.796e-05	0.0012513	2.2266e-05	0.00023176	0.00026645	1.8363e-06	0.00030371	1.689e-05	0	0	0	0	0	0	4.6303e-07	0	0
2.3468e-05	0.0001601	0	0	3.6429e-06	2.568e-05	2.6909e-05	0	0	0.0059107	0	0	0	0	0	0.00023322	0.010414	0.015043	0	0	0	0	0.0031123	0	0.0033885	0	0	0	0.0011701	0.016417	0.0073087	0.00058878	0	0.00026473	0	0	0.0016167	0.00019773	0	6.0247e-05	4.552e-06	0	0	0	0	0	0	0	0	0
0.00013044	0.00013169	0	0	3.3703e-06	0	2.4942e-05	6.8131e-05	0	0	0.0040167	0.00052538	0.0016458	0.005538	0.019959	0.0022103	0	0.005867	0	0	0.014464	0.0018995	5.3826e-05	0.0036586	2.6333e-06	4.0909e-05	0	0	0	3.0447e-05	0.00011186	0.00050397	1.6037e-05	4.742e-06	0.0019749	0.00042597	0.000516	0.00090505	0	0.00058858	0	1.4015e-06	5.1036e-06	0	0	0	0	1.7844e-05	1.9936e-06	0
0	0	0	0	0	0	0	0	0	0	0	0	0	7.4269e-05	0.0033144	0	0	0.00046486	0	0.014464	0	0.05832	0.00028599	0.004499	0	0	0	0	0	0	0	0	0	0	4.1014e-05	0	0	1.6555e-05	0	0.00051709	0	0	0	0	0	0	0	0	0	0
4.2938e-06	0	0	0	0	0	0	0	0	0	0	0	0	0	0.00017989	0	0	0.000263	0	0.0018995	0.05832	0	0.0018959	0.0081289	0	0	0	0	0	0	0	0	0	0	7.2277e-05	0	0	0	0	0.00032414	0	0	0	0	0	0	0	0	0	0
0.0001196	6.331e-05	0	0	6.1625e-06	0	2.5027e-05	0	0	0	0	0	0	0	0	0	0	0.0023765	0.0031123	5.3826e-05	0.00028599	0.0018959	0	0.002381	0.015682	0	0	0	0.0031776	0.0037413	0	5.6612e-05	0	0.00055993	0	0	0.0002579	0	0	3.3508e-05	0	0	0	0	0	0	0	0	0	0
0.0015032	0.0011322	3.4195e-05	2.2391e-05	0	0	0.00018554	0	0	0	0	1.1633e-05	0.00019832	0.00029852	0.0031522	0	0	2.8876e-05	0	0.0036586	0.004499	0.0081289	0.002381	0	0.0038395	0.0078594	0	0	0.00014645	9.749e-05	0	6.1921e-05	0	0.00061422	0.0024103	0	0.00019983	0	1.4351e-05	0.0045246	0	0	0	0	0	0	0	0	0	0
0.0001664	1.9766e-05	0	0	0	0	2.8443e-05	6.5194e-07	0	0	0	0	0	0	0	0	0	0.00058938	0.0033885	2.6333e-06	0	0	0.015682	0.0038395	0	0.0086431	0.00092427	0.00013302	0.032147	0.00065801	0	0.00019208	0	0.00020192	0.00014123	0	0.00010436	5.3173e-06	6.0113e-06	0.0023786	0	0	0	0	0	0	0	0	0	0
0	0	0	0	0	0	0	0	0	0	0	0	0	0	0.0034729	0	0	0	0	4.0909e-05	0	0	0	0.0078594	0.0086431	0	0.0032855	0.00040054	0.0084208	0.00050133	0	3.0542e-06	0	0	0	0	0	0	0	0.017542	0.00015678	0	0	0	0	0	0	0	0	0
0	0	0	0	0	0	0	0	0	0	0	0	0	0	0	0	0	0	0	0	0	0	0	0	0.00092427	0.0032855	0	0.020442	0.0022547	0	0	0	0	1.9653e-05	0	0	0	0	0.0001187	0.011201	0.03313	0	0	0	0	0	0	0	0	0
0.0024491	0	3.7228e-05	0	0	0	0	9.7929e-07	0	0	0	0	0	0	0	0	0	1.6814e-06	0	0	0	0	0	0	0.00013302	0.00040054	0.020442	0	0.00118	0.00022107	0	0.0019131	0	0.025128	0.0020411	6.4341e-06	0.002868	0.00058166	0.011752	0.022398	0.068268	0	0	0	0	0	0	0	0	0
2.529e-05	0	0	0	0	0	1.6245e-06	1.946e-06	0	0	0	0	0	0	1.1865e-05	0	5.1299e-05	1.9275e-05	0.0011701	0	0	0	0.0031776	0.00014645	0.032147	0.0084208	0.0022547	0.00118	0	0.028326	3.0163e-05	0.00052054	0	0.00096609	0.00011733	1.4229e-05	0.00029681	0	0	0.0062232	8.7427e-05	0	0	0	0	0	0	0	0	0
4.931e-05	2.9987e-06	0	0	4.8702e-05	0.0011133	3.2838e-05	5.0269e-06	0	0	0	0	0	0	0	0	0.0042906	2.3738e-06	0.016417	3.0447e-05	0	0	0.0037413	9.749e-05	0.00065801	0.00050133	0	0.00022107	0.028326	0	0.011585	0.016547	0	0.0013591	0.00020917	3.7113e-05	0.00060992	0	0	0.00049106	1.7526e-05	0	0	0	0	0	0	0	0	0
0	0	0	0	3.4471e-05	0.0028832	2.1032e-06	0	0	0.00010168	0	0	0	0	0	4.0279e-06	0.0075093	8.2774e-05	0.0073087	0.00011186	0	0	0	0	0	0	0	0	3.0163e-05	0.011585	0	0.0033254	0	0.0022187	0	0	0.001152	0	0	0	0	0	0	0	0	0	0	0	0	0
0.0029737	0.00045467	0	0	0	0	0	0	0	0	0	0	0	0	0	1.8946e-05	0.0068197	0.00054345	0.00058878	0.00050397	0	0	5.6612e-05	6.1921e-05	0.00019208	3.0542e-06	0	0.0019131	0.00052054	0.016547	0.0033254	0	0.023203	0.026733	0	0	0.0011035	0	0	0	0	0	0	0	0	0	0	0	0	0
0	0	0	0	0	0	0	0	0	0.00018625	0	0	0	0	0	7.6035e-06	0.0007476	0	0	1.6037e-05	0	0	0	0	0	0	0	0	0	0	0	0.023203	0	0.0063205	0	0	0.00060173	0	0	0	0	0	0	0	0	0	0	0	0	0
0.014453	0.0018008	0.00032889	0.0026583	0.017086	0.0083593	9.1806e-07	1.3907e-05	8.9559e-05	0.0047787	0	0	0	0	0	0.0059421	0.0033529	7.796e-05	0.00026473	4.742e-06	0	0	0.00055993	0.00061422	0.00020192	0	1.9653e-05	0.025128	0.00096609	0.0013591	0.0022187	0.026733	0.0063205	0	0.0021116	6.1679e-05	0.0064988	0.00010121	0.0015782	0.00074828	0.0053392	0	0	0	0	0	0	0	0	0
3.59e-05	0	0	0	0	0	0.0016799	0.004478	0.0031266	0.0018178	0.0060438	0	0	0	0.0010442	0.0012889	0	0.0012513	0	0.0019749	4.1014e-05	7.2277e-05	0	0.0024103	0.00014123	0	0	0.0020411	0.00011733	0.00020917	0	0	0	0.0021116	0	0.059313	0.0019041	0.0065621	0.0062253	0.012149	0.0089402	0	0	0	0	0	0	0	0	0
0.000492	0	0.0039997	0.0020153	0	0	0.0023399	0.0010466	0	0.00038127	0.0031791	1.7904e-05	0	0	0	0.00033013	0	2.2266e-05	0	0.00042597	0	0	0	0	0	0	0	6.4341e-06	1.4229e-05	3.7113e-05	0	0	0	6.1679e-05	0.059313	0	0.001268	0.012161	0.0059071	0.00088914	0.00083154	0	0	0	7.5406e-05	0	0	0	0	0
0.001521	0.0024652	0.0030881	0.0037658	0.0032884	5.3196e-05	0.014924	0.0013607	0.0032162	0.0014869	0	0	0	0	0	0.00080033	5.3733e-06	0.00023176	0.0016167	0.000516	0	0	0.0002579	0.00019983	0.00010436	0	0	0.002868	0.00029681	0.00060992	0.001152	0.0011035	0.00060173	0.0064988	0.0019041	0.001268	0	0.011456	0.011218	0	0.0011139	0	0	0	0	0	0	0	0	0
3.7898e-05	0	0.00080591	0.00023042	0	0	0.0028016	0.00079865	0.0021594	0.00018687	0	0	0	0	0	0	0	0.00026645	0.00019773	0.00090505	1.6555e-05	0	0	0	5.3173e-06	0	0	0.00058166	0	0	0	0	0	0.00010121	0.0065621	0.012161	0.011456	0	0.0054161	0.0015606	0.012127	0	0	0	0	0	0	0	0	0
5.8959e-05	0	0.0025832	0.012162	0	0	8.042e-06	0.00041582	0	0	0	0.0089603	0.0011626	0	0	0	0	1.8363e-06	0	0	0	0	0	1.4351e-05	6.0113e-06	0	0.0001187	0.011752	0	0	0	0	0	0.0015782	0.0062253	0.0059071	0.011218	0.0054161	0	6.0533e-05	0.0047322	0	0	0	0.00070473	0	0	0	0	0
0	0	0	0	0	0	2.5037e-06	0.00010677	0	1.5373e-05	0	0	0	0	0.0063894	0.00015364	0	0.00030371	6.0247e-05	0.00058858	0.00051709	0.00032414	3.3508e-05	0.0045246	0.0023786	0.017542	0.011201	0.022398	0.0062232	0.00049106	0	0	0	0.00074828	0.012149	0.00088914	0	0.0015606	6.0533e-05	0	0.036378	0	0	0	0	0	0	0	0	0
0	0	0	0	0	0	2.4901e-06	0.00048835	0	0	0	0	0	0	0	0	0	1.689e-05	4.552e-06	0	0	0	0	0	0	0.00015678	0.03313	0.068268	8.7427e-05	1.7526e-05	0	0	0	0.0053392	0.0089402	0.00083154	0.0011139	0.012127	0.0047322	0.036378	0	0	0	0	0	0	0	0	2.4789e-06	0
0	0	0	0	0	0	0	0	0	0	0	0	0	0	0	0	0	0	0	1.4015e-06	0	0	0	0	0	0	0	0	0	0	0	0	0	0	0	0	0	0	0	0	0	0	0.010124	0	0.0095444	0.0013537	4.3856e-05	0.00051367	0	0
0	0	0	0	0	0	0	0	0	0	0	0	0	0	0	0	0	0	0	5.1036e-06	0	0	0	0	0	0	0	0	0	0	0	0	0	0	0	0	0	0	0	0	0	0.010124	0	0	0	0.027355	0	0.0023534	0	0
0	0	0	0	0	0	0	0	0	0	0	0	0	0	0	0	0	0	0	0	0	0	0	0	0	0	0	0	0	0	0	0	0	0	0	0	0	0	0	0	0	0	0	0	0.0036911	0	0	0.0025852	0	0
0	0	0	0.0069953	0	0	0	0.00010462	0	0	0	0.0025028	0.00026138	0	0	0	0	0	0	0	0	0	0	0	0	0	0	0	0	0	0	0	0	0	0	7.5406e-05	0	0	0.00070473	0	0	0.0095444	0	0.0036911	0	0	0	0.00050287	0.0006206	0
0	0	0	0	0	0	0	0	0	0	0	0	0	0	7.7088e-06	0	0	0	0	0	0	0	0	0	0	0	0	0	0	0	0	0	0	0	0	0	0	0	0	0	0	0.0013537	0.027355	0	0	0	0.01353	0.013358	8.2893e-05	0
0	0	0	0	0	0	0	0	0	0	0	0	0	0	0	0	0	0	0	0	0	0	0	0	0	0	0	0	0	0	0	0	0	0	0	0	0	0	0	0	0	4.3856e-05	0	0	0	0.01353	0	0.0062852	0.0033724	0.0099647
0	0	0	0	0	0	4.4817e-06	3.8606e-05	0	0	0	0	9.184e-05	0	2.0031e-06	0	0	4.6303e-07	0	1.7844e-05	0	0	0	0	0	0	0	0	0	0	0	0	0	0	0	0	0	0	0	0	0	0.00051367	0.0023534	0.0025852	0.00050287	0.013358	0.0062852	0	0.0090602	0.018486
0	0	0	1.792e-06	0	0	1.8813e-05	0.0099361	6.5352e-06	0	0.0017274	0.00053606	0.003275	0.00095849	0	0	0	0	0	1.9936e-06	0	0	0	0	0	0	0	0	0	0	0	0	0	0	0	0	0	0	0	0	2.4789e-06	0	0	0	0.0006206	8.2893e-05	0.0033724	0.0090602	0	0.0078317
0	0	0	0	0	0	0	0	0	0	0	0	0	0	0	0	0	0	0	0	0	0	0	0	0	0	0	0	0	0	0	0	0	0	0	0	0	0	0	0	0	0	0	0	0	0	0.0099647	0.018486	0.0078317	0
0	0	0	0	0	0	0	3.5436e-06	0	1.0803e-06	0.0034851	0	0	0	0	0	0	0	0	0	0	0	0	0	0	0	0	0	0	0	0	0	0	0	0	0	0	0	0	0	0	0	0	0	0	0	0.013157	0.00024894	0.0026755	0.023081
0	0	0	0	0	0	0	1.1599e-05	0	0	0.015121	0	0	0.00189	0	0.00051642	0	1.6195e-05	0	0.00020453	0	0	0	0	0	0	0	0	0	0	0	0	0	0	0	0	0	0	0	0	0	0	0	0	0	0	0	0	0.00052549	0
0	0	0	0.0010813	0	0	0	0.00018813	0	0	0	0.001286	0.003605	6.2579e-06	0	0	0	0	0	8.9834e-06	0	0	0	0	0	0	0	0	0	0	0	0	0	0	0	0.00048079	0	0	0.00020511	0	0	0.00016108	0	0	0.0080182	0	0	0	0.0036286	0
0	0	0	0	0	0	0.00027399	0.00054005	3.7931e-05	0	0	0.0042122	0.039806	0.00032387	0.00010925	0	0	0	0	9.574e-05	0	0	0	3.5749e-05	0	0	0	0	0	0	0	0	0	0	0	0	0	0	0	0	0	0	0	0	0.00018437	0	0	0	0.0062593	0
0	0	0	0	0	0	0	0	0	0	7.9066e-06	0	0.0029955	0.021291	0.0008032	0	0	0	0	5.0215e-05	0	0	0	0	0	0	0	0	0	0	0	0	0	0	0	0	0	0	0	5.1139e-05	0	0	0	0	0	0	0	0	0.0024212	0
0	0	0	0	0	0	0	0	0	0	0	0	0	0.001032	0.054085	0	0	0	0	0.00021012	2.6348e-05	0	0	0	0	0	0	0	0	0	0	0	0	0	0	0	0	0	0	4.1843e-05	0	0	0	0	0	4.733e-06	0	0	0.00021866	0
0	0	0	0	0	0	0	0	0	0	0.00060263	0	0	1.7314e-05	0	0.00025404	0	0.00011131	0	0.00010314	0	0	0	0	0	0	0	0	0	0	0	0	0	0	0	0	0	0	0	0	0	0	0	0	0	0	0	0	0	2.5844e-05
0	0	0	0	0	0	0	0	0	0	0	0	0	0	0	0	0	0	0	0	0	0	0	0	0	0	0	0	0	0	0	0	0	0	0	0	0	0	0	0	0	0	0	0	0	0	0	0	0	0
0	0	0	0	0	0	0	0	0	0	0	0	0	0	0.00025365	0	0	0.00038432	0	0.00051166	0.00042155	1.1674e-06	7.495e-07	0	0	0	0	0	0	0	0	0	0	0	0	0	0	0	0	0	0	1.6265e-05	1.9973e-05	0	0	0.0001646	7.3714e-06	0.00015278	5.0449e-06	0
0	0	0	0	0	0	0	0	0	0	0	0	0	0	0	0	0	0	0	0	0	0	0	0	0	0	0	0	0	0	0	0	0	0	0	0	0	0	0	0	0	2.2421e-06	1.5548e-06	0	0	1.3872e-06	1.8295e-06	9.3959e-05	3.8955e-06	6.1908e-06
0	0	0	0	0	0	0	0	0	0	0	0	0	3.1634e-05	0.0005802	0	0	0.00017243	0	0.0010413	0.00039312	0	0	0.00012743	0	0	0	0	0	0	0	0	0	0	0	0	0	0	0	0	0	1.3047e-05	0.00021593	0	0	3.7086e-05	0	0.00010714	9.5682e-05	0
0	0	0	0	0	0	0	0	0	0	0	0	0	0	0.0010845	0	0	0.00012772	0	9.2434e-06	0.0014127	0.0023848	1.1712e-05	0.00069719	0	0	0	0	0	0	0	0	0	0	8.3688e-05	0	0	0	0	0.00013414	0	0	3.4413e-06	0	0	0	0	4.0685e-06	0	0
0	0	0	0	0	0	0	0	0	0	0	0	0	0	0.00086956	0	0	0	0	0	0.00040283	0.00015109	0	6.9116e-05	0	0	0	0	0	0	0	0	0	0	0.00027669	0	0	0	0	1.2993e-05	0	5.564e-05	0.00052044	0	0	6.1745e-06	0	8.6553e-05	0	0
0	0	0	0	0	0	0	0	0	0	0	0	0	0	0	0	0	1.615e-05	0	0	0.00011491	3.4106e-05	0.00015802	6.1665e-05	0	0	0	0	0	6.808e-07	0	0	0	0	0	0	0	0	0	6.3142e-05	0	5.2564e-05	4.9254e-05	0	1.4391e-05	8.4096e-05	0	0.00020544	0	0
2.6412e-05	5.7894e-06	0	0	0	0	1.5292e-06	0	0	0	0	0	0	0	1.4588e-05	0	0	0	0	1.3328e-05	0.00084235	0.00036989	0	0.00047949	0	0	0	0	0	1.8497e-06	0	0	0	0	0.0012587	0	0	0	0	9.2143e-05	0	0.00045358	0.0014159	0	8.6264e-05	3.9466e-05	0	0.00049223	3.4174e-06	0
0	0	0	0	0	0	0	0	0	0	0	0	0	0	0	0	0	0	0	0	0	0	0	0	0	0	0	0	0	0	0	0	0	0	0	0	0	0	0	0	0	0.00024196	4.5754e-05	0	0.00011892	0	0	9.2313e-06	0	0
0	0	0	0	0	0	0	0	0	0	0	0	0	0	0	0	0	0	0	0	0	0	0	0	0	0	0	0	0	0	0	0	0	0	0	0	0	0	0	0	0	0	0	0	0	0	0	0	0	0
0	0	0	0	0	0	0	0	0	0	0	0	0	0	0	0	0	0	0	0	0	0	0	0	0	0	0	0	0	0	0	0	0	0	0	0	0	0	0	0	0	0	0	0	0	0	0	0	0	0
0	0	0	0	0	0	0	0	0	0	0	0	0	0	0	0	0	0	0	0	0	0	0	0	0	0	0	0	0	0	0	0	0	0	0	0	0	0	0	0	0	0.0016105	0	0	0.001231	0	0	1.7719e-05	0	0
0	0	0	0	0	0	0	0	0	0	0	0	0	0	0	0	0	0	0	0	0	0	0	0	0	0	0	0	0	0	0	0	0	0	0	0	0	0	0	0	0	0.00020663	0	0	0.00023166	0	0.00017409	0.00010048	1.9483e-06	1.6443e-06
0	0	0	0	0	0	0	0	0	0	0	0	0	0	1.4951e-05	0	0	0	0	0	0	0	0	0	0	0	0	0	0	0	0	0	0	0	0	0	0	0	0	0	0	0.00033309	0	0	2.1423e-05	4.0721e-06	0.00045561	0.0002305	4.9572e-07	0
0	0	0	0	0	0	0	0	0	0	0	0	0	0	0	0	0	0	0	0	0	0	0	0	0	0	0	0	0	0	0	0	0	0	0	0	0	0	0	0	0	0	0	0	0	0	6.1432e-05	8.3056e-05	0	0
0	0	0	0	0	0	0	0	0	0	0	0	0	0	0.00020528	0	0	0	0	0	0	0	0	0	0	0	0	0	0	0	0	0	0	0	0	0	0	0	0	0	0	0.0020666	0.00013537	0	0	6.8865e-05	2.584e-06	0.00016844	0	0
0	0	0	0	0	0	0	0	0	0	0	0	0	0	0	0	0	0	0	0	0	0	0	0	0	0	0	0	0	0	0	0	0	0	0	0	0	0	0	0	0	0	0	0	0	0	0	0	0	0
0	0	0	0	0	0	0	0	0	0	0	0	0	0	3.9127e-05	0	0	9.3725e-07	0	0	0	0	0	0	0	0	0	0	0	0	0	0	0	0	0	0	0	0	0	0	0	0.018787	0.0010085	0	0.0011242	0.0064864	0.020725	4.4635e-06	0.00053805	0
0	0	0	0	0	0	1.6998e-06	0.0014431	0	0	0.00017455	0	0	0	0	0	0	0	0	1.5074e-05	5.1839e-06	0	0	9.7033e-06	0	0	0	0	0	0	0	0	0	0	0.0061009	7.0397e-06	0	0	0	0	0	0	0	0	2.4034e-05	0	0	0.00025903	0.0020808	0
0	0	0	0.0039728	0	0	2.5876e-06	2.4431e-05	0	0	5.2997e-06	0	0	0	0	1.0194e-05	0	0	0	0	0	0	0	0	0	0	0	0	0	0	0	0	0	0	0.00027734	0.0029141	5.5749e-05	0	0.00031638	0	0	0.00085654	0	0.0020783	0.0064469	0	0	0.00038507	0.00047435	0
0	0	9.0146e-06	0	0	0	0	1.2144e-05	0	0	0	0	0	0	0.00014117	0	0	0	0	2.9117e-05	0	0	0	0	0	0	0	0	0	0	0	0	0	0	8.1509e-06	0	0	0	0	0	0	0.00014777	0.00022304	0.0023822	0.011232	0.00050402	0.0040933	0.01761	0.009922	0
0	0	0	0	0	0	0	0	0	0	0	0	0	0	2.129e-05	0	0	0	0	0	0	0	0	0	0	0	0	0	0	0	0	0	0	0	5.1269e-06	0	0	0	0	0.000155	0.0020017	0	0	0	7.8294e-05	0	0	0.00088112	0.0031768	0
0	0	0	0.00017188	0	0	0	0	0	0	0	0.00027677	0	0	0	0	0	0	0	0	0	0	0	0	0	0	0	0	0	0	0	0	0	0	0	7.8528e-05	0	0	0	0	0	0.00011497	0	0	0.0091741	0	0	0	0	0
0	0	0	0	0	0	0	0	0	0	0	0	0	0	5.791e-06	0	0	0	0	4.1089e-05	0.00024084	2.1292e-05	0	6.6078e-05	0	0	0	0	0	0	0	0	0	0	0.00023138	0	0	0	0	0.0032064	0.00059823	1.2922e-05	0	0	2.9703e-05	5.1446e-06	0	1.6517e-06	0.0002653	0
0	0	0	0	0	0	0	0	0	0	0	0	0	0	0	0	0	0	0	0	0	0	0	0	0	0	0	0	0	0	0	0	0	0	0	0	0	0	0	0.00090541	0.0039851	0.00015584	0	0	0.00081266	0	0	0	4.3345e-05	0
4.3661e-05	0	0	0	0	0	0.00036644	0.0058364	0.00082646	0.012451	0.010484	0	0	0	0	0.0037487	0	0.00030992	0	0.00031146	6.4635e-06	0	0	0	0	0.0014104	0.010608	0	1.517e-05	2.3409e-06	0	0	0	1.3633e-05	0.022294	0.012832	3.9347e-05	0.0059933	0	0.0087393	0.01809	0	0	0	0.00062223	0	0	4.1745e-06	0.0030846	0
[truncated: 33 more columns]
