# Supplementary material for: Reproducibility of the Structural Brain Connectome Derived from Diffusion Tensor Imaging
Source: PLoS One. 2015 Sep 2;10(9):e0135247. doi: 10.1371/journal.pone.0135247 (PMC4557836; doi:10.1371/journal.pone.0135247)
Supplement: S1 Data — Please refer to the README.txt file within the compressed folder for usage instructions. (ZIP) [file pone.0135247.s001.zip › Subject11_determistic_scanner_B_time_1.csv]

0	0.0085406	0.00070132	0.0062818	0.00035035	0	0.00043373	0	0	0	0	0	0	0	0	0	0	0	0	0	0	0.00031203	1.3531e-05	0.00058727	0	0	0	0.0062045	0	0.00076714	0	0.0028514	0	0.023819	7.1406e-05	0.0002908	0.0027558	0.00067399	0.00096778	0.00022608	0	0	0	0	0	0	0	0	0	0
0.0085406	0	0	0	0.0086653	0	0.0028891	0	0	0	0	0	0	0	0	0	0	8.0203e-05	0.00023025	9.9131e-06	0	0.00058318	8.8702e-06	0.0024968	0	0	0	0	0	1.5084e-05	0	0	0	0.0030982	5.6027e-06	0	0.0040532	0	0	0	0	0	0	0	0	0	0	0	0	0
0.00070132	0	0	4.8177e-05	0	0	5.4343e-05	2.0969e-05	0	0	0	0	0	0	0	0	0	0	0	0	0	0	0	0	0	0	0	0	0	0	0	0	0	0	2.6558e-05	0.00037401	0.0002878	0.00067418	0.00056658	0	0	0	0	0	0	0	0	0	0	0
0.0062818	0	4.8177e-05	0	0	0	0	0.0003498	0	0	0	0.00114	0.00024712	0	0	0	0	0	0	0	0	0	0	0	0	0	0	0.0018396	0	4.011e-05	0	0	0	0.0057443	5.8219e-05	0.0059693	0.0046776	0.00045804	0.016366	2.2636e-05	9.0651e-06	0.0016009	0	0.00018966	0.012469	0	0	4.5854e-05	3.2056e-06	0
0.00035035	0.0086653	0	0	0	0.0040762	0.013446	0	0	5.9084e-06	0	0	0	0	0	0.00011446	1.0062e-05	0.00040457	0.0015194	7.3968e-05	0	0	1.1409e-05	0	0	0	0	0	1.5065e-05	0.0018854	3.1837e-06	0.00030934	0	0.012546	0	0	0.0046544	0.00078739	0	0	0	0	0	0	0	0	0	0	0	0
0	0	0	0	0.0040762	0	0.0031166	0.00011977	0.021558	0.01446	0	0	0	0	0	0	0.0013504	0	0.00052714	0	0	0	0	0	0	0	0	0	0	0.0012462	0.0023973	2.9511e-05	0	0.022744	0	0	0.0019074	0	0	0	0	0	0	0	0	0	6.7139e-06	0	8.3254e-05	0
0.00043373	0.0028891	5.4343e-05	0	0.013446	0.0031166	0	0.0067625	0.015074	0	0	0	2.1001e-05	0	0	1.2541e-05	0	3.6041e-05	0.00052621	3.9333e-06	0	0.0001164	0	0.00071797	0	0	0	0	2.6303e-05	7.4015e-05	0	9.4323e-07	0	0.0001578	0.0051538	0.004729	0.012317	0.0034977	0	5.5233e-05	1.8769e-05	0	0	0	0	0	1.4056e-06	2.4463e-05	0.0011123	0
0	0	2.0969e-05	0.0003498	0	0.00011977	0.0067625	0	0.020161	0.0041433	0.0015053	0.0035753	0.005467	0.0075068	0.00017477	0	0	0	0	0.00012416	0	0	0	0	0	0	0	0	0	0	0	0	0	0	0.0056138	0.0012635	0.00060866	0.00044727	3.0679e-05	1.3015e-06	0	0	0	3.2356e-06	9.1739e-05	0	0	0.00010366	0.0090865	0
0	0	0	0	0	0.021558	0.015074	0.020161	0	0.01782	0	0	0	0	0	5.2735e-05	0	0	0	0	0	0	0	0	0	0	0	0	0	0	0	0	0	0	0	0	0.0013725	7.6982e-05	0	0	0	0	0	0	0	0	0	0	5.9769e-05	0
0	0	0	0	5.9084e-06	0.01446	0	0.0041433	0.01782	0	0.0020856	0	0	0	0	0.020428	0.0071077	0.0025447	0.0029438	0	0	0	0	0	0	0	0	0	0	0	0	5.5521e-05	0	0.005199	0.00011147	6.9354e-05	0.0018195	0.004043	0	0	0	0	0	0	0	0	0	0	0	0
0	0	0	0	0	0	0	0.0015053	0	0.0020856	0	0	0	0.031042	0	0.0014137	0	0.00077137	0	0.0042793	0	0	0	0	0	0	0	0	0	0	0	0	0	0	0.0080038	0.0063167	0	6.7211e-05	0	0	0	0	0	0	0	0	0	0	0.0013159	0
0	0	0	0.00114	0	0	0	0.0035753	0	0	0	0	0.021256	0.0010738	0.00036228	0	0	0	0	0.00095639	0	0	0	0	0	0	0	0	0	0	0	0	0	0.0022186	0	0	0	0	0.013783	0	0	0	0	0	0.014348	0	0	0	0.00039207	0
0	0	0	0.00024712	0	0	2.1001e-05	0.005467	0	0	0	0.021256	0	0.048639	0.0070396	0	0	0	0	0.00071282	0	0	0	0	0	0	0	0	0	0	0	0	0	0.00044867	0	0	0	0	0.0010684	0	0	0	0	0.00058329	0.0013765	0	0	2.6554e-05	0.00065711	0
0	0	0	0	0	0	0	0.0075068	0	0	0.031042	0.0010738	0.048639	0	0.018659	0	0	0	0	0.0010745	0	0	0	4.159e-06	0	0	0	0	0	0	0	0	0	0	0	0	0	0	0	0	0	0	0	0	0	0	0	0	0.00050071	0
0	0	0	0	0	0	0	0.00017477	0	0	0	0.00036228	0.0070396	0.018659	0	0	0	0	0	0.01971	4.3341e-05	0	0	0.0022334	0	0.0034869	0.00016998	0	0	0	0	0	0	0	0	0	0	0	0	0.0022358	6.9774e-05	0	0	0	0	0	0	0	0	0
0	0	0	0	0.00011446	0	1.2541e-05	0	5.2735e-05	0.020428	0.0014137	0	0	0	0	0	0.013718	0.012068	0	0.00036187	0	0	0	0	0	0	0	0	0	0	0	1.5881e-05	0	0.0029119	9.7602e-05	0.0038641	3.6797e-06	0.0014252	0	2.2232e-05	0	0	0	0	0	0	0	0	0	0
0	0	0	0	1.0062e-05	0.0013504	0	0	0	0.0071077	0	0	0	0	0	0.013718	0	0.0019375	0.0046804	0	0	0	0	0	0	0	0	0	0	0.0019238	0.0054014	0.01439	0.002477	0.0015797	0	0	0.00034285	0	0	0	0	0	0	0	0	0	0	0	0	0
0	8.0203e-05	0	0	0.00040457	0	3.6041e-05	0	0	0.0025447	0.00077137	0	0	0	0	0.012068	0.0019375	0	0.01684	0.0064103	0.00043016	0.00105	0.0020539	9.5502e-05	0.00060533	0	0	0	3.9051e-05	7.3365e-05	0	0.00084115	0.00016134	0.0021276	0.0013054	0.0024866	0.00082532	0.0015051	0	0.00012859	9.9823e-06	0	0	0	0	0	0	0	0	0
0	0.00023025	0	0	0.0015194	0.00052714	0.00052621	0	0	0.0029438	0	0	0	0	0	0	0.0046804	0.01684	0	0	0	0	0.0051659	0	0.0001738	0	0	0	0.0030193	0.01101	0.010103	0.00058032	8.1349e-06	0.00023775	0	0	0.0014166	0.00015666	0	0	0	0	0	0	0	0	0	0	0	0
0	9.9131e-06	0	0	7.3968e-05	0	3.9333e-06	0.00012416	0	0	0.0042793	0.00095639	0.00071282	0.0010745	0.01971	0.00036187	0	0.0064103	0	0	0.0042915	0.00015365	2.6893e-05	0.0014386	0	4.7176e-05	0	0	0	0	0	3.385e-05	1.1321e-05	9.6286e-05	0.0018058	0.0023169	4.8229e-05	0.00015939	1.4543e-05	2.3118e-05	3.225e-06	0	0	0	0	0	0	0	0	0
0	0	0	0	0	0	0	0	0	0	0	0	0	0	4.3341e-05	0	0	0.00043016	0	0.0042915	0	0.039828	0.0059425	0.0025484	0	0	0	0	0	0	0	0	0	0	0	0	0	0	0	0.00011672	0	0	0	0	0	0	0	0	0	0
0.00031203	0.00058318	0	0	0	0	0.0001164	0	0	0	0	0	0	0	0	0	0	0.00105	0	0.00015365	0.039828	0	0.0012315	0.0075796	0	0	0	0	0	2.7971e-05	0	0.00043562	0	0.00053781	0	0	4.7042e-06	0	0	0.00010297	0	0	0	0	0	0	0	0	0	0
1.3531e-05	8.8702e-06	0	0	1.1409e-05	0	0	0	0	0	0	0	0	0	0	0	0	0.0020539	0.0051659	2.6893e-05	0.0059425	0.0012315	0	0.005044	0.0083417	0	0	0	0.0038777	0.0020705	0	6.8553e-05	0	5.5943e-05	0	0	0	0	0	0	0	0	0	0	0	0	0	0	0	0
0.00058727	0.0024968	0	0	0	0	0.00071797	0	0	0	0	0	0	4.159e-06	0.0022334	0	0	9.5502e-05	0	0.0014386	0.0025484	0.0075796	0.005044	0	0.0063751	0.0042727	0	0	0.00032765	0.00048365	0	0.0010554	0	0.00073812	0.00019064	0	0	0	0	0.00071879	0	0	0	0	0	0	0	0	0	0
0	0	0	0	0	0	0	0	0	0	0	0	0	0	0	0	0	0.00060533	0.0001738	0	0	0	0.0083417	0.0063751	0	0.012517	0.0024866	0	0.023677	0	0	0	0	9.8869e-06	1.2572e-05	0	1.2416e-05	0	0	0.0033959	0.00039996	0	0	0	0	0	0	0	0	0
0	0	0	0	0	0	0	0	0	0	0	0	0	0	0.0034869	0	0	0	0	4.7176e-05	0	0	0	0.0042727	0.012517	0	0.012453	0.00046089	0.0053384	0	0	0	0	0	0	0	0	0	0	0.026715	0	0	0	0	0	0	0	0	0	0
0	0	0	0	0	0	0	0	0	0	0	0	0	0	0.00016998	0	0	0	0	0	0	0	0	0	0.0024866	0.012453	0	0.0015369	0.00068156	0	0	0	0	0.00031214	0.00073244	0	0	0	0	0.043761	0.028863	0	0	0	0	0	0	0	0	0
0.0062045	0	0	0.0018396	0	0	0	0	0	0	0	0	0	0	0	0	0	0	0	0	0	0	0	0	0	0.00046089	0.0015369	0	0.00025177	0	0	0.00018224	0	0.02748	0.0026405	0	0.003003	0	0.0005074	0.016484	0.030748	0	0	0	0	0	0	0	0	0
0	0	0	0	1.5065e-05	0	2.6303e-05	0	0	0	0	0	0	0	0	0	0	3.9051e-05	0.0030193	0	0	0	0.0038777	0.00032765	0.023677	0.0053384	0.00068156	0.00025177	0	0.0087979	0	6.1745e-05	0	0.0010216	0.0018908	0.00048334	0.0012948	0.00012135	3.9148e-05	0.010603	0.0021072	0	0	0	0	0	0	0	0	0
0.00076714	1.5084e-05	0	4.011e-05	0.0018854	0.0012462	7.4015e-05	0	0	0	0	0	0	0	0	0	0.0019238	7.3365e-05	0.01101	0	0	2.7971e-05	0.0020705	0.00048365	0	0	0	0	0.0087979	0	0.0086177	0.015488	0	0.00092573	0.00021891	1.5522e-05	0.0013138	0	8.7021e-05	0.0001307	0.00028154	0	0	0	0	0	0	0	0	0
0	0	0	0	3.1837e-06	0.0023973	0	0	0	0	0	0	0	0	0	0	0.0054014	0	0.010103	0	0	0	0	0	0	0	0	0	0	0.0086177	0	0.0026731	0	0.0013139	0	0	0.0027107	0	0	0	0	0	0	0	0	0	0	0	0	0
0.0028514	0	0	0	0.00030934	2.9511e-05	9.4323e-07	0	0	5.5521e-05	0	0	0	0	0	1.5881e-05	0.01439	0.00084115	0.00058032	3.385e-05	0	0.00043562	6.8553e-05	0.0010554	0	0	0	0.00018224	6.1745e-05	0.015488	0.0026731	0	0.022241	0.020602	0	0	0.0030427	0	0	0	0	0	0	0	0	0	0	0	0	0
0	0	0	0	0	0	0	0	0	0	0	0	0	0	0	0	0.002477	0.00016134	8.1349e-06	1.1321e-05	0	0	0	0	0	0	0	0	0	0	0	0.022241	0	0.0035037	0	0	1.715e-05	0	0	0	0	0	0	0	0	0	0	0	0	0
0.023819	0.0030982	0	0.0057443	0.012546	0.022744	0.0001578	0	0	0.005199	0	0.0022186	0.00044867	0	0	0.0029119	0.0015797	0.0021276	0.00023775	9.6286e-05	0	0.00053781	5.5943e-05	0.00073812	9.8869e-06	0	0.00031214	0.02748	0.0010216	0.00092573	0.0013139	0.020602	0.0035037	0	0.00031699	4.3204e-05	0.0086581	2.2504e-05	0.0036331	0.00016769	0.0010817	0	0	0	2.2492e-05	0	0	0	0	0
7.1406e-05	5.6027e-06	2.6558e-05	5.8219e-05	0	0	0.0051538	0.0056138	0	0.00011147	0.0080038	0	0	0	0	9.7602e-05	0	0.0013054	0	0.0018058	0	0	0	0.00019064	1.2572e-05	0	0.00073244	0.0026405	0.0018908	0.00021891	0	0	0	0.00031699	0	0.057713	0.0021115	0.0066353	0	0.015501	0.0032633	0	0	0	0	0	0	0	0	0
0.0002908	0	0.00037401	0.0059693	0	0	0.004729	0.0012635	0	6.9354e-05	0.0063167	0	0	0	0	0.0038641	0	0.0024866	0	0.0023169	0	0	0	0	0	0	0	0	0.00048334	1.5522e-05	0	0	0	4.3204e-05	0.057713	0	0.0078862	0.013151	0.013695	0.001498	0	0	0	0	0.0020213	0	0	0	0	0
0.0027558	0.0040532	0.0002878	0.0046776	0.0046544	0.0019074	0.012317	0.00060866	0.0013725	0.0018195	0	0	0	0	0	3.6797e-06	0.00034285	0.00082532	0.0014166	4.8229e-05	0	4.7042e-06	0	0	1.2416e-05	0	0	0.003003	0.0012948	0.0013138	0.0027107	0.0030427	1.715e-05	0.0086581	0.0021115	0.0078862	0	0.019596	0.0052365	3.8352e-05	0.0013794	0	0	0	0	0	0	0	8.1934e-05	0
0.00067399	0	0.00067418	0.00045804	0.00078739	0	0.0034977	0.00044727	7.6982e-05	0.004043	6.7211e-05	0	0	0	0	0.0014252	0	0.0015051	0.00015666	0.00015939	0	0	0	0	0	0	0	0	0.00012135	0	0	0	0	2.2504e-05	0.0066353	0.013151	0.019596	0	0.0044041	0.00070257	0.004748	0	0	0	0	0	0	0	0	0
0.00096778	0	0.00056658	0.016366	0	0	0	3.0679e-05	0	0	0	0.013783	0.0010684	0	0	0	0	0	0	1.4543e-05	0	0	0	0	0	0	0	0.0005074	3.9148e-05	8.7021e-05	0	0	0	0.0036331	0	0.013695	0.0052365	0.0044041	0	8.0811e-06	0	0	0	0	0.0049085	0	0	0	0	0
0.00022608	0	0	2.2636e-05	0	0	5.5233e-05	1.3015e-06	0	0	0	0	0	0	0.0022358	2.2232e-05	0	0.00012859	0	2.3118e-05	0.00011672	0.00010297	0	0.00071879	0.0033959	0.026715	0.043761	0.016484	0.010603	0.0001307	0	0	0	0.00016769	0.015501	0.001498	3.8352e-05	0.00070257	8.0811e-06	0	0.046185	0	0	0	0	0	0	0	0	0
0	0	0	9.0651e-06	0	0	1.8769e-05	0	0	0	0	0	0	0	6.9774e-05	0	0	9.9823e-06	0	3.225e-06	0	0	0	0	0.00039996	0	0.028863	0.030748	0.0021072	0.00028154	0	0	0	0.0010817	0.0032633	0	0.0013794	0.004748	0	0.046185	0	0	0	0	0	0	0	0	0	0
0	0	0	0.0016009	0	0	0	0	0	0	0	0	0	0	0	0	0	0	0	0	0	0	0	0	0	0	0	0	0	0	0	0	0	0	0	0	0	0	0	0	0	0	0.011627	0.0043863	0.021044	0.0015206	0	9.5515e-05	2.2091e-06	0
0	0	0	0	0	0	0	0	0	0	0	0	0	0	0	0	0	0	0	0	0	0	0	0	0	0	0	0	0	0	0	0	0	0	0	0	0	0	0	0	0	0.011627	0	0	0	0.0041488	0.00044634	0.0012765	0	0
0	0	0	0.00018966	0	0	0	3.2356e-06	0	0	0	0	0.00058329	0	0	0	0	0	0	0	0	0	0	0	0	0	0	0	0	0	0	0	0	0	0	0	0	0	0	0	0	0.0043863	0	0	0.0039663	0	0	0.0020968	0	0
0	0	0	0.012469	0	0	0	9.1739e-05	0	0	0	0.014348	0.0013765	0	0	0	0	0	0	0	0	0	0	0	0	0	0	0	0	0	0	0	0	2.2492e-05	0	0.0020213	0	0	0.0049085	0	0	0.021044	0	0.0039663	0	0	0	0.00039752	0.00017727	0
0	0	0	0	0	0	0	0	0	0	0	0	0	0	0	0	0	0	0	0	0	0	0	0	0	0	0	0	0	0	0	0	0	0	0	0	0	0	0	0	0	0.0015206	0.0041488	0	0	0	0.0058097	0.010009	0.00011211	1.4462e-05
0	0	0	0	0	6.7139e-06	1.4056e-06	0	0	0	0	0	0	0	0	0	0	0	0	0	0	0	0	0	0	0	0	0	0	0	0	0	0	0	0	0	0	0	0	0	0	0	0.00044634	0	0	0.0058097	0	0.0055877	0.0021284	0.013736
0	0	0	4.5854e-05	0	0	2.4463e-05	0.00010366	0	0	0	0	2.6554e-05	0	0	0	0	0	0	0	0	0	0	0	0	0	0	0	0	0	0	0	0	0	0	0	0	0	0	0	0	9.5515e-05	0.0012765	0.0020968	0.00039752	0.010009	0.0055877	0	0.012523	0.02426
0	0	0	3.2056e-06	0	8.3254e-05	0.0011123	0.0090865	5.9769e-05	0	0.0013159	0.00039207	0.00065711	0.00050071	0	0	0	0	0	0	0	0	0	0	0	0	0	0	0	0	0	0	0	0	0	0	8.1934e-05	0	0	0	0	2.2091e-06	0	0	0.00017727	0.00011211	0.0021284	0.012523	0	0.011704
0	0	0	0	0	0	0	0	0	0	0	0	0	0	0	0	0	0	0	0	0	0	0	0	0	0	0	0	0	0	0	0	0	0	0	0	0	0	0	0	0	0	0	0	0	1.4462e-05	0.013736	0.02426	0.011704	0
0	0	0	0	0	0	0	0	0	0	0.00044494	0	0	0.00022681	0	2.0829e-05	0	0	0	0	0	0	0	0	0	0	0	0	0	0	0	0	0	0	0	0	0	0	0	0	0	0	3.558e-06	0	0	0	0.0065264	7.8022e-06	0.0051693	0.026474
0	0	0	0	0	0	0	0	0	0	0.0073317	0	0	0.0030367	0	2.0543e-06	0	0	0	0	0	0	0	0	0	0	0	0	0	0	0	0	0	0	0	0	0	0	0	0	0	0	0	0	0	0	0	0	0.00042466	0
0	0	0	0.00030036	0	0	0	1.4832e-05	0	0	0	0.012062	0.001294	0	0	0	0	0	0	0	0	0	0	0	0	0	0	0	0	0	0	0	0	0	0	0	0	0	0	0	0	0	0	0	0.0065874	0	0	0	0.0055356	0
0	0	0	6.5667e-06	0	0	0.00014761	0.0042463	0	0	0	6.5257e-05	0.031036	0.0056	0	0	0	0	0	0	0	0	0	0	0	0	0	0	0	0	0	0	0	0	0	0	0	0	0	0	0	0	0	0.00042004	8.5455e-05	0	0	6.7933e-05	0.0061771	0
0	0	0	0	0	0	0	0.00066078	0	0	0.0050299	6.0909e-05	0.0016854	0.024507	0.0037972	0	0	0	0	0.00048684	0	0	0	0	0	0	0	0	0	0	0	0	0	0	0	0	0	0	0	0	0	0	0	0	0	0	0	0	0.0028123	0
0	0	0	0	0	0	0	0	0	0	0	0	5.4656e-05	0.00052995	0.037227	0	0	4.074e-05	0	0.00066459	0.00083262	0	0	0	0	0	0	0	0	0	0	0	0	0	0	0	0	0	0	0	0	0	0	0	0	0	0	0	8.4025e-05	0
0	0	0	0	0	0	0	0	0	0	0.0013369	0	0	0	0	6.0024e-05	0	0	0	0.0011699	0	0	0	0	0	0	0	0	0	0	0	0	0	0	0	0	0	0	0	0	0	0	0	0	0	0	0.00018643	0	0	0.0013936
0	0	0	0	0	0	0	0	0	0	0	0	0	0	0	0	0	0	0	0	0	0	0	0	0	0	0	0	0	0	0	0	0	0	0	0	0	0	0	0	0	1.2257e-06	0	0	0	0	0.00013988	3.1419e-05	1.2854e-05	0.00026419
0	0	0	0	0	0	0	0	0	0	0	0	0	0	6.187e-05	0	0	1.7267e-05	0	0.00017694	5.6443e-05	0	0	0	0	0	0	0	0	0	0	0	0	0	0	0	0	0	0	0	0	2.4866e-05	1.1804e-05	0	1.4872e-05	1.6368e-05	0.00016445	3.2798e-05	0	0.00032047
0	0	0	0	0	0	0	0	0	0	0	0	0	0	0	0	0	0	0	0	0	0	0	0	0	0	0	0	0	0	0	0	0	0	0	0	0	0	0	0	0	9.1844e-06	6.6307e-06	0	1.0284e-05	1.2429e-05	2.8839e-05	5.3075e-05	1.8052e-06	4.4575e-05
0	0	0	0	0	0	0	0	0	0	3.3176e-06	0	0	0.00074241	0.0007682	0	0	1.4014e-05	0	0.0024574	3.7275e-06	0	0	0	0	0	0	0	0	0	0	0	0	0	0	0	0	0	0	0	0	1.5776e-05	3.5375e-05	0	2.9909e-06	0	0	3.9584e-05	0.00044499	0
0	0	0	0	0	0	0	0	0	0	0	0	0	0	0.00020525	0	0	2.8139e-05	0	1.5582e-05	0.00094386	0.00018435	0	0	0	0	0	0	0	0	0	0	0	0	0	0	0	0	0	0	0	0	0	0	0	0	0	0	0	0
0	0	0	0	0	0	0	0	0	0	0	0	0	0	0	0	0	0	0	2.5618e-06	2.1931e-05	0.00093984	1.4374e-05	3.6034e-05	0	0	0	0	0	0	0	0	0	0	8.4437e-05	0	0	0	0	0.00058712	0	0	0	0	0	0	0	0	0	0
0	0	0	0	0	0	0	0	0	0	0	0	0	0	0	0	0	4.0056e-05	0	2.107e-06	0.00037067	0.00021072	5.1269e-06	4.6733e-06	0	0	0	0	0	0	0	0	0	0	0	0	0	0	0	0	0	0	0.00014989	0	1.239e-06	1.1912e-06	0	3.0678e-05	0	0
1.6937e-06	0	0	0	0	0	0	0	0	0	0	0	0	0	0	0	0	0	0	0	3.0267e-06	0.00026601	3.1507e-05	1.4751e-05	0	0	0	0	0	0	0	0	0	0	0.00017244	0	0	0	0	0.00021968	0	0.0010275	3.9846e-05	0	0.00010443	0	0	0	0	0
0	0	0	0	0	0	0	0	0	0	0	0	0	0	0	0	0	0	0	0	0	0	0	0	0	0	0	0	0	0	0	0	0	0	0	0	0	0	0	0	0	2.3763e-05	0	0	0.00011979	0	0	0	0	0
0	0	0	0	0	0	0	0	0	0	0	0	0	0	0	0	0	0	0	0	0	0	0	0	0	0	0	0	0	0	0	0	0	0	0	0	0	0	0	0	0	0	0	0	0	0	0	0	0	0
0	0	0	0	0	0	0	0	0	0	0	0	0	0	0	0	0	0	0	0	0	0	0	0	0	0	0	0	0	0	0	0	0	0	0	0	0	0	0	0	0	0	0	0	0	0	0	0	0	0
0	0	0	0	0	0	0	0	0	0	0	0	0	0	0	0	0	0	0	0	0	0	0	0	0	0	0	0	0	0	0	0	0	0	0	0	0	0	0	0	0	0.0012007	0	0	0.00075047	0	0	0	1.7557e-06	0
0	0	0	0	0	0	0	0	0	0	0	0	0	0	0	0	0	0	0	0	0	0	0	0	0	0	0	0	0	0	0	0	0	0	0	0	0	0	0	0	0	2.5143e-05	0.00010262	0	2.5204e-05	1.9251e-05	0.00084059	7.0173e-05	7.7485e-07	3.2675e-05
0	0	0	0	0	0	0	0	0	0	0	0	0	0	0	0	0	0	0	0	0	0	0	0	0	0	0	0	0	0	0	0	0	0	0	0	0	0	0	0	0	3.77e-05	0	0	0	3.7192e-06	0.00038717	7.3582e-07	0	0.00013369
0	0	0	0	0	0	0	0	0	0	0	0	0	0	0	0	0	0	0	0	0	0	0	0	0	0	0	0	0	0	0	0	0	0	0	0	0	0	0	0	0	1.9921e-05	4.1235e-05	0	0	0	0.00080602	8.6443e-05	0	0.00017469
0	0	0	0	0	0	0	0	0	0	0	0	0	0	0	0	0	0	0	0	0	0	0	0	0	0	0	0	0	0	0	0	0	0	0	0	0	0	0	0	0	0.0016828	6.0274e-05	0	1.5117e-05	0.00016507	0.00013153	3.2438e-06	0	0
0	0	0	0	0	0	0	0	0	0	0	0	0	0	0	0	0	0	0	0	0	0	0	0	0	0	0	0	0	0	0	0	0	0	0	0	0	0	0	0	0	0	0	0	0	0	0	0	0	0
0	0	0	0	0	1.0924e-05	0	0	0	0	0	0	0	0	0	0	0	0	0	0	0	0	0	0	0	0	0	0	0	0	0	0	0	0	0	0	0	0	0	0	0	0.013172	0.0035371	0	6.1609e-05	0.0072098	0.015155	0.00077802	0.00015889	0
0	0	0	0	0	0	0	0	0	0	0	0	0	0	0	9.8603e-06	0	0	0	0	0	0	0	0	0	0	0	9.4689e-06	0	0	0	0	0	0	0.0040472	0	0	0	0	0	0	1.0121e-05	0	0	0.00037618	0	0	0.0025627	0.0067611	0
0	0	0	0.0038073	0	0	0	0	0	0	8.2919e-05	0.00011354	0	0	0	4.9932e-06	0	0	0	0	0	0	0	0	0	0	0	0	0	0	0	0	0	0	0.00013609	0.0010559	0	0	0	0	0	6.6567e-06	0	0	0.0058984	0	0	0.00084477	0.0012537	0
0	0	0	0.00016564	0	0.00019315	0	0	0	0	0	8.1007e-06	0	0	6.2323e-06	0	0	0	6.9765e-05	0	0	0	0	0	0	0	0	0	0	0	0	0	0	0	0	0	9.2366e-05	0.00018857	0	0	0	0.0030692	0.0017343	0	0.0057965	0.00016741	0.0053406	0.010096	0.012754	0.0017434
0	0	0	0	0	0	0	0	0	0	0	0	0	0	0	0	0	0	0	2.6564e-06	0	0	0	0	0	0	0	0	0	0	0	0	0	0	0	0	0	0	0	0	0	6.1173e-05	0	0	0.00069974	0	0	0.0049592	0.0022156	0
0	0	0	0.00094558	0	0	0	0	0	0	0	0.002215	0.0020723	0	0	0	0	0	0	0	0	0	0	0	0	0	0	0	0	0	0	0	0	0	0	0	0	0	0	0	0	0	0	0	0.00082079	0	0	0	0	0
0	0	0	0	0	0	0	0	0	0	0	0	0	0	0.00055237	0	0	0	0	0	0	0	0	0	0	0	0	0	0	0	0	0	0	0	0	0	0	0	0	0.0012078	0	2.1837e-05	0	0	0	0	0	0	0.00015385	0
0	0	0	0	0	0	0	0	0	0	0	0	0	0	0	0	0	0	0	0	0	0	0	0	0	0	0	0	0	0	0	0	0	0	0	0	0	0	0	0	0	0.00027863	0	0	0.00010908	0	0	5.9777e-05	4.6371e-05	0
0	0	0	0	0	0	0.00046425	0.0019092	0	0.010472	0.013965	0	0	0	0	0.0014392	0	0.0028028	1.0628e-05	0.0021815	0	0	0	0	0	0.00017382	0.0063314	0	0	0	0	0	0	7.3257e-05	0.019069	0.00048837	0.00026945	0.026186	0	0.010537	0.023774	4.9437e-06	0	0	0	0	0	1.9841e-05	0.0020748	0
[truncated: 33 more columns]
