# Supplementary material for: Reproducibility of the Structural Brain Connectome Derived from Diffusion Tensor Imaging
Source: PLoS One. 2015 Sep 2;10(9):e0135247. doi: 10.1371/journal.pone.0135247 (PMC4557836; doi:10.1371/journal.pone.0135247)
Supplement: S1 Data — Please refer to the README.txt file within the compressed folder for usage instructions. (ZIP) [file pone.0135247.s001.zip › Subject11_probabilistic_scanner_A_time_1.csv]

0	1.4567e+05	19158	69472	35182	4328.7	26105	2301.2	375.54	5806.5	186.16	2060	613.06	134.01	701.38	20866	6384.6	38038	13458	9212.1	5495.6	1.6769e+05	1.0702e+05	3.5715e+05	31082	707.97	565.91	41229	9073.6	15183	2648.9	44864	2352.9	2.4145e+05	48998	44337	5.7759e+05	44843	38473	30524	2196.5	1352.8	83.073	313.91	17502	86.32	138.24	829.8	1518	3.2944
1.4567e+05	0	25.049	36.099	79055	2133.7	41147	132.93	192.8	3454	142.37	1.7997	14.973	4.0616	676.41	8643	2938.3	24114	8244.4	6308.7	2494.9	80022	36598	91651	6316.1	109.41	130.53	54.617	3452.5	1906	1631.5	5930.1	2171.9	36030	3679.3	352.89	4.7183e+05	21817	175.76	2433.7	323.29	71.36	60.987	0.69223	18.721	62.944	56.952	31.71	54.18	1.1925
19158	25.049	0	67974	12.121	20.204	8070.3	3914.8	70.588	74.763	20.888	1605.8	996.03	161.44	112.04	57.175	7.6506	151.46	28.805	90.534	6.6374	151.39	66.914	122.65	35.611	5.575	116.93	1182.9	333.38	77.508	2.103	68.425	5.7788	1264.9	34706	89453	25159	35583	33070	3068.9	1799.8	3769.4	8.5029	9077.7	63991	12.236	178.97	3761.7	2714	2.5226
69472	36.099	67974	0	41.758	65.466	4143	44347	186.54	155.36	40.635	1.0636e+05	9396.2	2177.4	1065.4	131.19	23.343	652.8	150.74	646.21	48.894	1389.4	709.46	1059	318.68	40.332	145.67	5613.7	1107.5	959.88	11.679	1044.3	17.777	17208	22696	1.7629e+05	52488	14177	2.732e+05	2838.3	2015.5	30683	31.863	18326	6.7526e+05	52.868	648.6	18436	15347	13.348
35182	79055	12.121	41.758	0	1.2111e+05	88520	1853.4	5706.8	21709	427.3	10.524	565.7	99.39	558.84	35184	21541	39598	25254	7145.2	442.63	8283.9	9000.9	5144.9	3601.7	66.655	107.99	37.668	5339.6	12677	10024	6436.9	2007.3	1.1068e+05	12386	2592.8	4.9157e+05	23163	33.549	1115.1	550.61	37.617	82.478	1.8109	43.355	141.25	2998.7	734.97	1267.6	23.513
4328.7	2133.7	20.204	65.466	1.2111e+05	0	38759	5661.3	3.9677e+05	2.6836e+05	96.795	24.831	871.65	105.5	55.237	35770	1.4974e+05	36726	85464	242.28	5.6886	25.191	5415.8	10.796	186.94	2.0385	2.6355	24.287	10648	97281	1.2131e+05	5024.5	754.87	1.5094e+05	16420	10532	75434	10711	24.563	618.74	459.3	9.5507	146	7.1256	77.763	373.43	8146.5	1741.3	2954.5	100.64
26105	41147	8070.3	4143	88520	38759	0	1.1546e+05	1.4435e+05	17193	380.39	311.43	3849.7	675.38	628.18	9238.5	10225	27035	14877	6142	409.73	10811	14963	8143.8	2863.7	41.081	222.22	1033.6	5626.2	6831.6	1290.7	4161	811.43	6354.5	2.1685e+05	2.1558e+05	3.6482e+05	1.1726e+05	2634.4	23299	5009.1	1866.8	636.03	1747.2	18734	1870.8	30832	39291	50442	580.18
2301.2	132.93	3914.8	44347	1853.4	5661.3	1.1546e+05	0	2.0148e+05	59209	20040	42488	1.4144e+05	95264	20144	1684.1	719.18	1509.5	575.05	19494	183.56	54.923	56.913	207.09	71.689	6.5551	93.777	438.15	1631.2	466.35	86.976	119.7	9.8826	750.7	1.7042e+05	1.025e+05	58456	63467	11843	16649	5503.9	6372.2	561.68	6778.1	94970	2471.3	27452	1.0753e+05	5.8063e+05	2085.6
375.54	192.8	70.588	186.54	5706.8	3.9677e+05	1.4435e+05	2.0148e+05	0	1.7196e+05	241.11	7.8339	338.47	39.32	18.657	15644	11029	15370	35010	207.91	1.4699	1.455	200.26	1.5504	32.974	2.263	8.5907	10.604	1120.1	1717.6	300.54	115.71	2.2473	908.26	18532	3797.4	42894	48303	90.893	3026.5	3753.3	35.338	94.83	11.671	136.41	313.42	13013	1875.4	18402	556.78
5806.5	3454	74.763	155.36	21709	2.6836e+05	17193	59209	1.7196e+05	0	35030	1.6314	75.108	710.99	128.86	2.7484e+05	1.5051e+05	1.4105e+05	1.3251e+05	6308.7	47.491	15.502	1437.2	30.529	174.51	409.31	1308.6	84.638	4336	28655	31680	10204	3294.4	73873	2.91e+05	38725	2.6037e+05	2.0764e+05	556.73	1.284e+05	25650	52.234	33.438	1.4082	28.297	26.173	953.69	240.77	1744.8	24.166
186.16	142.37	20.888	40.635	427.3	96.795	380.39	20040	241.11	35030	0	844.06	4804.8	2.7184e+05	22356	40488	354.33	15514	18.937	1.229e+05	73.412	16.364	3.3676	51.533	11.156	111.67	187.95	33.731	44.728	155.82	134.04	742.69	91.75	1247.1	2.4015e+05	1.0593e+05	13188	32692	132.32	23335	3054.9	66.056	21.085	4.9774	50.166	74.849	110.42	399.23	43160	14.353
2060	1.7997	1605.8	1.0636e+05	10.524	24.831	311.43	42488	7.8339	1.6314	844.06	0	3.9279e+05	2.4234e+05	74612	1.2561	1.5458	12.673	3.7505	14913	306.9	48.952	11.324	91.8	4.4233	0.72468	1.1363	61.076	8.9936	11.946	2.6385	8.1423	1.0183	764.99	562.49	8016.9	1235.4	170	1.4363e+05	141.96	38.211	1173.6	7.5115	698.27	1.0096e+05	26.858	52.919	479.74	4824.1	2.2142
613.06	14.973	996.03	9396.2	565.7	871.65	3849.7	1.4144e+05	338.47	75.108	4804.8	3.9279e+05	0	7.1548e+05	2.0393e+05	40.125	109.81	31.296	52.192	49555	894.39	47.462	4.5109	346.62	2.9976	0.72317	3.2103	33.311	24.991	57.441	56.144	4.9066	0.68576	201.45	2580.4	2423.9	3165.2	3272.7	29271	126.69	85.102	423.16	34.829	668.33	7681	181.37	1134.9	2016.5	70877	28.455
134.01	4.0616	161.44	2177.4	99.39	105.5	675.38	95264	39.32	710.99	2.7184e+05	2.4234e+05	7.1548e+05	0	3.481e+05	15818	15.631	796.94	6.7117	1.0791e+05	1038.8	104.07	0.43544	1663.6	1.0772	4.2086	5.2578	4.5625	5.8298	14.641	12.908	16.33	1.6518	48.18	1085.1	1508.7	861.79	745.19	5455.7	112.74	56.806	94.447	7.555	104.87	1168.2	34.798	181.75	378.52	34366	20.151
701.38	676.41	112.04	1065.4	558.84	55.237	628.18	20144	18.657	128.86	22356	74612	2.0393e+05	3.481e+05	0	1201.2	179.53	12356	154.16	1.9548e+05	58693	33050	2954.7	18377	5729.1	9571.7	25373	2695.8	5834.6	1238.3	774.37	1930.7	342.08	2971.2	6216.3	1991.3	7900	2252.1	1981.7	85181	10686	831.41	898.14	71.02	690.5	934.05	243.36	454.57	5310.5	2.8922
20866	8643	57.175	131.19	35184	35770	9238.5	1684.1	15644	2.7484e+05	40488	1.2561	40.125	15818	1201.2	0	1.6454e+05	2.2755e+05	1.254e+05	7400.4	3.5705	14.604	1909.2	14.026	501.09	202.18	182.03	80.032	6678	19507	10915	15633	2362.8	93899	73437	26890	2.9133e+05	77400	566.74	27493	6291.9	15.842	7.6711	1.9413	32.128	26.934	227.7	687.47	1518.2	7.3124
6384.6	2938.3	7.6506	23.343	21541	1.4974e+05	10225	719.18	11029	1.5051e+05	354.33	1.5458	109.81	15.631	179.53	1.6454e+05	0	1.1647e+05	1.4544e+05	3987.5	12.747	11.181	461.33	9.4163	55.039	22.579	8.5125	19.403	2392.6	95292	2.1466e+05	1.7383e+05	45470	2.3692e+05	7162.7	1226.3	1.9866e+05	6025.4	89.697	1708.2	604.19	8.6007	8.2669	0.45109	7.7806	22.347	1076.6	216.4	387.39	4.0838
38038	24114	151.46	652.8	39598	36726	27035	1509.5	15370	1.4105e+05	15514	12.673	31.296	796.94	12356	2.2755e+05	1.1647e+05	0	3.7715e+05	2.009e+05	47464	15497	80790	2669.7	33805	687.26	695.3	3351.5	23244	34886	23816	85308	18238	1.2661e+05	1.3452e+05	29943	4.0056e+05	73305	2864.2	30143	22880	2233.1	897.58	6.0507	320.13	517.2	244.64	1034.8	1738.1	7.1091
13458	8244.4	28.805	150.74	25254	85464	14877	575.05	35010	1.3251e+05	18.937	3.7505	52.192	6.7117	154.16	1.254e+05	1.4544e+05	3.7715e+05	0	7813.2	70.252	68.953	1.0125e+05	138.17	36763	231.78	196.41	857.49	65923	2.5469e+05	1.0971e+05	68254	2194.6	91678	8791.7	1699.4	1.9667e+05	22381	595.79	6669.4	5738.4	67.794	33.698	0.87784	20.234	24.532	477.05	140.18	255.1	2.6893
9212.1	6308.7	90.534	646.21	7145.2	242.28	6142	19494	207.91	6308.7	1.229e+05	14913	49555	1.0791e+05	1.9548e+05	7400.4	3987.5	2.009e+05	7813.2	0	93465	20181	4173.2	19335	3914.6	1871.4	6176.2	2638.9	8231	20435	9138.5	30284	4569.5	32682	50043	27169	82250	19839	1479.8	58153	13956	6153	3607.2	26.513	819.82	3503.5	902.14	2756.2	6766.1	19.231
5495.6	2494.9	6.6374	48.894	442.63	5.6886	409.73	183.56	1.4699	47.491	73.412	306.9	894.39	1038.8	58693	3.5705	12.747	47464	70.252	93465	0	4.0343e+05	28623	30037	192.78	95.003	397.52	269.5	285.32	245.44	47.996	914.07	88.659	4052	7240.4	135.51	8165.1	511.89	208.12	16914	1093.8	602.31	266.36	0.1042	86.756	191.03	36.77	58.381	56.39	0.029182
1.6769e+05	80022	151.39	1389.4	8283.9	25.191	10811	54.923	1.455	15.502	16.364	48.952	47.462	104.07	33050	14.604	11.181	15497	68.953	20181	4.0343e+05	0	59091	2.057e+05	1309.3	471.63	322.18	1780.6	1472.7	2618.3	11.775	28028	16.931	1.4566e+05	39541	1050.3	1.8438e+05	907.45	5107	45347	3560.9	1565.9	262.32	3.7225	381.78	41.046	10.162	55.329	37.892	0.6256
1.0702e+05	36598	66.914	709.46	9000.9	5415.8	14963	56.913	200.26	1437.2	3.3676	11.324	4.5109	0.43544	2954.7	1909.2	461.33	80790	1.0125e+05	4173.2	28623	59091	0	38066	60036	307.19	110.33	1520	50978	37951	526.75	68405	73.649	2.0342e+05	6941.8	1079.7	1.6464e+05	3148.3	3207	2330.4	7853.7	1373.3	302.28	0.95405	232.25	36.958	19.856	122.06	60.703	0.11906
3.5715e+05	91651	122.65	1059	5144.9	10.796	8143.8	207.09	1.5504	30.529	51.533	91.8	346.62	1663.6	18377	14.026	9.4163	2669.7	138.17	19335	30037	2.057e+05	38066	0	52538	18448	4940.6	5311.8	11499	13207	24.533	78496	16.765	2.7042e+05	21687	475.87	1.1745e+05	241.17	1678.9	1.1242e+05	3149.6	229.92	34.457	1.8763	121.64	15.928	2.8743	13.694	41.862	0.20479
31082	6316.1	35.611	318.68	3601.7	186.94	2863.7	71.689	32.974	174.51	11.156	4.4233	2.9976	1.0772	5729.1	501.09	55.039	33805	36763	3914.6	192.78	1309.3	60036	52538	0	50673	18589	3087	1.3231e+05	19429	516.91	27717	281.75	38454	6058.3	1283.3	27612	2106.7	528.02	1.0335e+05	3417.6	81.176	19.475	0.45713	40.422	5.8342	2.0802	15.382	30.54	0.75212
707.97	109.41	5.575	40.332	66.655	2.0385	41.081	6.5551	2.263	409.31	111.67	0.72468	0.72317	4.2086	9571.7	202.18	22.579	687.26	231.78	1871.4	95.003	471.63	307.19	18448	50673	0	52576	723.86	14752	1424.5	14.788	821.89	21.151	1696.5	620.45	258.03	1291.1	533.73	96.246	59272	1300.8	6.2165	5.9468	1.2112	2.751	5.5188	3.1272	1.4615	2.1938	0
565.91	130.53	116.93	145.67	107.99	2.6355	222.22	93.777	8.5907	1308.6	187.95	1.1363	3.2103	5.2578	25373	182.03	8.5125	695.3	196.41	6176.2	397.52	322.18	110.33	4940.6	18589	52576	0	50051	18839	176.67	21.241	335.9	41.615	5980.1	10819	4020.1	3606.3	3935.8	1338.4	1.7083e+05	1.0312e+05	20.527	21.111	2.9254	24.689	13.659	6.3968	12.782	14.797	0.033543
41229	54.617	1182.9	5613.7	37.668	24.287	1033.6	438.15	10.604	84.638	33.731	61.076	33.311	4.5625	2695.8	80.032	19.403	3351.5	857.49	2638.9	269.5	1780.6	1520	5311.8	3087	723.86	50051	0	20548	5736.5	22.906	17272	41.621	1.2591e+05	30374	27460	19250	13506	22399	58950	1.5053e+05	92.722	47.085	38.517	537.83	54.438	20.651	81.849	122.09	0.46305
9073.6	3452.5	333.38	1107.5	5339.6	10648	5626.2	1631.2	1120.1	4336	44.728	8.9936	24.991	5.8298	5834.6	6678	2392.6	23244	65923	8231	285.32	1472.7	50978	11499	1.3231e+05	14752	18839	20548	0	97000	34727	14377	1464.1	46425	33572	35457	61737	7176.9	3769.6	1.5987e+05	51571	134.49	54.908	8.8793	201.86	71.072	58.262	247.32	384.42	2.2945
15183	1906	77.508	959.88	12677	97281	6831.6	466.35	1717.6	28655	155.82	11.946	57.441	14.641	1238.3	19507	95292	34886	2.5469e+05	20435	245.44	2618.3	37951	13207	19429	1424.5	176.67	5736.5	97000	0	2.8528e+05	1.6347e+05	6170.7	1.3349e+05	11042	4569.7	1.2605e+05	2740.8	2375.2	41541	11130	119.85	63.248	2.2834	94.08	90.43	354.01	199.37	295.32	3.0934
2648.9	1631.5	2.103	11.679	10024	1.2131e+05	1290.7	86.976	300.54	31680	134.04	2.6385	56.144	12.908	774.37	10915	2.1466e+05	23816	1.0971e+05	9138.5	47.996	11.775	526.75	24.533	516.91	14.788	21.241	22.906	34727	2.8528e+05	0	84440	12122	1.7929e+05	2502.2	530.04	1.1265e+05	3191.2	70.225	732.58	392.8	33.29	30.324	0	6.7783	46.371	429.78	83.272	113.25	1.944
44864	5930.1	68.425	1044.3	6436.9	5024.5	4161	119.7	115.71	10204	742.69	8.1423	4.9066	16.33	1930.7	15633	1.7383e+05	85308	68254	30284	914.07	28028	68405	78496	27717	821.89	335.9	17272	14377	1.6347e+05	84440	0	2.1675e+05	3.1852e+05	10887	2195.2	1.0531e+05	7151.5	1863	26845	5539.3	163.41	77.341	2.5606	96.66	83.749	31.839	105.85	178.37	0.84023
2352.9	2171.9	5.7788	17.777	2007.3	754.87	811.43	9.8826	2.2473	3294.4	91.75	1.0183	0.68576	1.6518	342.08	2362.8	45470	18238	2194.6	4569.5	88.659	16.931	73.649	16.765	281.75	21.151	41.615	41.621	1464.1	6170.7	12122	2.1675e+05	0	1.0972e+05	880.9	298.75	58701	3287.8	175.67	475.17	684.36	10.082	7.7969	0.91078	3.5662	14.929	5.0558	6.8089	10.366	0.032252
2.4145e+05	36030	1264.9	17208	1.1068e+05	1.5094e+05	6354.5	750.7	908.26	73873	1247.1	764.99	201.45	48.18	2971.2	93899	2.3692e+05	1.2661e+05	91678	32682	4052	1.4566e+05	2.0342e+05	2.7042e+05	38454	1696.5	5980.1	1.2591e+05	46425	1.3349e+05	1.7929e+05	3.1852e+05	1.0972e+05	0	37560	17133	6.2219e+05	35993	31902	56748	45561	629.65	352.27	42.056	1809.3	499.85	150.91	225.89	319.41	1.5837
48998	3679.3	34706	22696	12386	16420	2.1685e+05	1.7042e+05	18532	2.91e+05	2.4015e+05	562.49	2580.4	1085.1	6216.3	73437	7162.7	1.3452e+05	8791.7	50043	7240.4	39541	6941.8	21687	6058.3	620.45	10819	30374	33572	11042	2502.2	10887	880.9	37560	0	1.3456e+06	2.6323e+05	2.2122e+05	25160	4.6836e+05	1.8649e+05	1180	671.66	598.41	7110.4	1891.3	11677	15914	33579	486.32
44337	352.89	89453	1.7629e+05	2592.8	10532	2.1558e+05	1.025e+05	3797.4	38725	1.0593e+05	8016.9	2423.9	1508.7	1991.3	26890	1226.3	29943	1699.4	27169	135.51	1050.3	1079.7	475.87	1283.3	258.03	4020.1	27460	35457	4569.7	530.04	2195.2	298.75	17133	1.3456e+06	0	68603	93074	44792	2.5043e+05	67217	3641.4	206.53	2456.4	1.4232e+05	1063.2	8266	15900	25121	170.67
5.7759e+05	4.7183e+05	25159	52488	4.9157e+05	75434	3.6482e+05	58456	42894	2.6037e+05	13188	1235.4	3165.2	861.79	7900	2.9133e+05	1.9866e+05	4.0056e+05	1.9667e+05	82250	8165.1	1.8438e+05	1.6464e+05	1.1745e+05	27612	1291.1	3606.3	19250	61737	1.2605e+05	1.1265e+05	1.0531e+05	58701	6.2219e+05	2.6323e+05	68603	0	4.8641e+05	77616	83452	1.0466e+05	2058.4	1218.8	384.33	10198	1772	6786.1	4065.8	12181	209.3
44843	21817	35583	14177	23163	10711	1.1726e+05	63467	48303	2.0764e+05	32692	170	3272.7	745.19	2252.1	77400	6025.4	73305	22381	19839	511.89	907.45	3148.3	241.17	2106.7	533.73	3935.8	13506	7176.9	2740.8	3191.2	7151.5	3287.8	35993	2.2122e+05	93074	4.8641e+05	0	21446	1.0026e+05	1.8468e+05	363.56	517.75	240.19	2409.8	867.85	8022.1	2771.3	10880	285.75
38473	175.76	33070	2.732e+05	33.549	24.563	2634.4	11843	90.893	556.73	132.32	1.4363e+05	29271	5455.7	1981.7	566.74	89.697	2864.2	595.79	1479.8	208.12	5107	3207	1678.9	528.02	96.246	1338.4	22399	3769.6	2375.2	70.225	1863	175.67	31902	25160	44792	77616	21446	0	7532.2	18662	4562.7	60.536	1860.8	1.4764e+05	81.492	187.67	768.47	2060.2	4.9573
30524	2433.7	3068.9	2838.3	1115.1	618.74	23299	16649	3026.5	1.284e+05	23335	141.96	126.69	112.74	85181	27493	1708.2	30143	6669.4	58153	16914	45347	2330.4	1.1242e+05	1.0335e+05	59272	1.7083e+05	58950	1.5987e+05	41541	732.58	26845	475.17	56748	4.6836e+05	2.5043e+05	83452	1.0026e+05	7532.2	0	1.9693e+05	2861.7	839.84	57.892	1125.4	327.99	302.9	1567.2	3534.4	22.414
2196.5	323.29	1799.8	2015.5	550.61	459.3	5009.1	5503.9	3753.3	25650	3054.9	38.211	85.102	56.806	10686	6291.9	604.19	22880	5738.4	13956	1093.8	3560.9	7853.7	3149.6	3417.6	1300.8	1.0312e+05	1.5053e+05	51571	11130	392.8	5539.3	684.36	45561	1.8649e+05	67217	1.0466e+05	1.8468e+05	18662	1.9693e+05	0	303.65	321.93	39.099	425.13	372.83	199.53	303.83	2233.2	31.694
1352.8	71.36	3769.4	30683	37.617	9.5507	1866.8	6372.2	35.338	52.234	66.056	1173.6	423.16	94.447	831.41	15.842	8.6007	2233.1	67.794	6153	602.31	1565.9	1373.3	229.92	81.176	6.2165	20.527	92.722	134.49	119.85	33.29	163.41	10.082	629.65	1180	3641.4	2058.4	363.56	4562.7	2861.7	303.65	0	2.0084e+05	2775.4	66382	33398	7623.9	49047	4691.1	149.64
83.073	60.987	8.5029	31.863	82.478	146	636.03	561.68	94.83	33.438	21.085	7.5115	34.829	7.555	898.14	7.6711	8.2669	897.58	33.698	3607.2	266.36	262.32	302.28	34.457	19.475	5.9468	21.111	47.085	54.908	63.248	30.324	77.341	7.7969	352.27	671.66	206.53	1218.8	517.75	60.536	839.84	321.93	2.0084e+05	0	36.17	174.74	1.8284e+05	28218	41186	4930.3	3859
313.91	0.69223	9077.7	18326	1.8109	7.1256	1747.2	6778.1	11.671	1.4082	4.9774	698.27	668.33	104.87	71.02	1.9413	0.45109	6.0507	0.87784	26.513	0.1042	3.7225	0.95405	1.8763	0.45713	1.2112	2.9254	38.517	8.8793	2.2834	0	2.5606	0.91078	42.056	598.41	2456.4	384.33	240.19	1860.8	57.892	39.099	2775.4	36.17	0	48417	8.766	74.93	7902.6	1690.7	2.0627
17502	18.721	63991	6.7526e+05	43.355	77.763	18734	94970	136.41	28.297	50.166	1.0096e+05	7681	1168.2	690.5	32.128	7.7806	320.13	20.234	819.82	86.756	381.78	232.25	121.64	40.422	2.751	24.689	537.83	201.86	94.08	6.7783	96.66	3.5662	1809.3	7110.4	1.4232e+05	10198	2409.8	1.4764e+05	1125.4	425.13	66382	174.74	48417	0	74.614	935.5	12512	34959	22.952
86.32	62.944	12.236	52.868	141.25	373.43	1870.8	2471.3	313.42	26.173	74.849	26.858	181.37	34.798	934.05	26.934	22.347	517.2	24.532	3503.5	191.03	41.046	36.958	15.928	5.8342	5.5188	13.659	54.438	71.072	90.43	46.371	83.749	14.929	499.85	1891.3	1063.2	1772	867.85	81.492	327.99	372.83	33398	1.8284e+05	8.766	74.614	0	1.8084e+05	69303	13635	4050.3
138.24	56.952	178.97	648.6	2998.7	8146.5	30832	27452	13013	953.69	110.42	52.919	1134.9	181.75	243.36	227.7	1076.6	244.64	477.05	902.14	36.77	10.162	19.856	2.8743	2.0802	3.1272	6.3968	20.651	58.262	354.01	429.78	31.839	5.0558	150.91	11677	8266	6786.1	8022.1	187.67	302.9	199.53	7623.9	28218	74.93	935.5	1.8084e+05	0	45208	1.14e+05	1.8302e+05
829.8	31.71	3761.7	18436	734.97	1741.3	39291	1.0753e+05	1875.4	240.77	399.23	479.74	2016.5	378.52	454.57	687.47	216.4	1034.8	140.18	2756.2	58.381	55.329	122.06	13.694	15.382	1.4615	12.782	81.849	247.32	199.37	83.272	105.85	6.8089	225.89	15914	15900	4065.8	2771.3	768.47	1567.2	303.83	49047	41186	7902.6	12512	69303	45208	0	2.119e+05	2.7693e+05
1518	54.18	2714	15347	1267.6	2954.5	50442	5.8063e+05	18402	1744.8	43160	4824.1	70877	34366	5310.5	1518.2	387.39	1738.1	255.1	6766.1	56.39	37.892	60.703	41.862	30.54	2.1938	14.797	122.09	384.42	295.32	113.25	178.37	10.366	319.41	33579	25121	12181	10880	2060.2	3534.4	2233.2	4691.1	4930.3	1690.7	34959	13635	1.14e+05	2.119e+05	0	1.4833e+05
3.2944	1.1925	2.5226	13.348	23.513	100.64	580.18	2085.6	556.78	24.166	14.353	2.2142	28.455	20.151	2.8922	7.3124	4.0838	7.1091	2.6893	19.231	0.029182	0.6256	0.11906	0.20479	0.75212	0	0.033543	0.46305	2.2945	3.0934	1.944	0.84023	0.032252	1.5837	486.32	170.67	209.3	285.75	4.9573	22.414	31.694	149.64	3859	2.0627	22.952	4050.3	1.8302e+05	2.7693e+05	1.4833e+05	0
11.37	16.548	7.041	144.57	69.154	171.46	1074.8	11867	431.82	5500.9	96676	29.969	54.549	8585.7	206.34	1457.9	29.928	491.99	26.545	2575.7	4.5647	2.9398	10.041	33.556	96.484	9.4099	3.8873	2.3848	7.6664	16.238	8.9316	21.664	2.8289	25.199	1230.9	1387.4	1141.4	4269.2	101.35	1630.7	3619.3	5761.9	6356.4	38.946	416.07	12603	1.3157e+05	10465	1.1161e+05	2.8174e+05
12.465	6.8984	2.7541	33.96	9.0489	11.023	80.789	5377.9	6.6346	15867	4.2425e+05	470.32	2238.9	1.0131e+05	27019	27749	95.147	19671	2.7034	55241	87.788	13.278	1.3354	35.307	5.3122	1.201	3.8347	7.5238	7.9115	41.012	35.43	216.42	11.671	62.444	4285.4	6208.7	356.85	300.93	25.387	177.78	70.501	35.167	12.398	3.3812	40.507	44.14	33.742	63.888	10267	1.5445
1295.6	14.866	3028.6	79600	259.39	358.02	1915.3	37381	40.477	9.5384	233.47	65578	82489	26580	5252	23.401	13.974	27.982	21.599	1685	341.4	73.115	14.824	33.079	4.4503	0.45738	6.7294	50.383	21.276	42.157	19.081	9.5736	0	266.46	1243.8	7307.9	2326.7	1704.7	27732	131.45	44.9	1044	2.9589	893.44	1.0275e+05	10.954	113.03	494.06	46916	1.6415
542.98	27.018	872.62	16075	964.79	1660.5	5683	86001	547.43	106.73	2293.3	63060	2.1022e+05	42999	10932	193.55	171.13	70.383	87.695	6769.5	1170.5	197.3	7.006	81.183	3.9295	1.2828	6.2738	32.6	28.291	100.69	85.578	6.7236	1.2456	107.11	3494.4	2489.8	4096.5	5114	8285.7	191.45	120.24	523.94	64.665	481.89	11223	303.56	1561	1939.7	79782	45.113
31.855	1.6884	15.412	5919.6	16.289	15.563	100.01	48353	13.852	821.91	1.8543e+05	22727	56610	1.5155e+05	30567	13731	7.4685	1390.8	1.6226	28034	614.12	107.22	0.56122	179.43	3.1486	1.145	2.8669	6.0175	3.8042	9.6928	5.0848	23.686	2.0755	22.31	1069	1447.6	278.27	317.71	1082	187.84	40.575	108.01	6.0998	35.802	3491.1	28.619	49.775	71.929	47911	17.878
399.58	299.31	29.269	6332.6	170.63	5.4862	214	3789.4	6.358	56.151	4282.7	16836	9689.7	15646	1.7971e+05	200.85	88.83	23707	84.106	1.1725e+05	85765	57904	6670.4	3786.8	92.087	56.051	288.57	315.92	348.12	717.64	431.67	810.74	135.16	2052.2	2528.9	1000.5	5420.7	1395.5	1344.3	3459.5	1826	2168.3	2793.9	64.641	4289.8	3496	575.29	587.44	6834.9	4.359
8.9666	3.937	4.74	101	8.8152	18.746	161.05	2805.8	40.634	1780.9	1.5699e+05	49.981	146.39	35451	9135.7	34277	30.784	6984.7	3.6981	30246	8.0018	4.2086	5.8	70.431	162.75	13.618	8.2982	5.6562	5.7524	13.621	9.203	70.804	3.8294	34.093	3260.1	6457.8	228.1	387.23	86.128	254.76	256.37	10205	9382.2	4.368	232.19	10200	16820	5242.3	3494.3	19494
1.4601	0.92928	0.3402	4.8199	7.6236	24.084	166.65	242.21	29.439	9.0078	5.0874	0.71777	7.144	9.5553	12.497	1.4096	2.2968	8.7528	2.1747	59.224	1.7036	0.47893	0.38589	0.82458	0.73551	0	0.084882	0.67707	0.6164	2.8574	1.7977	2.006	0.30711	7.3316	61.932	33.923	54.182	95.288	2.9858	33.968	93.367	4707.4	7569.2	0.62671	44.044	10702	58371	7122.4	4256.9	61761
5644.5	1347.5	16.312	239.94	183.49	5.2285	655.74	373.04	16.669	209.63	6889.1	39.069	25.152	509.81	15683	1463.2	117.23	72589	1016.4	98799	34667	22477	38805	1930.1	1151.6	19.969	50.474	682.8	1378.6	1879.1	348.42	2151.9	77.283	8000.6	4084.9	1157.4	17202	1350.1	524.37	9966.9	2593.3	13094	9214.9	5.2799	888.54	13265	3770.3	4126.2	1696.8	3516.2
490.72	142.86	23.831	488.5	43.717	13.347	201.01	324.29	42.529	112.59	62.111	98.875	14.178	6.7408	765.85	14.667	4.5042	5012.7	138.32	9681.1	751.5	435.27	1132.8	64.808	116.39	3.866	12.403	103.43	230.8	167.56	15.96	199.38	6.6494	1082.9	1946	265.63	3009	778.89	367.83	2276.7	938.74	43541	35389	21.494	3374	33387	20619	13059	3605.8	19046
3089.9	1352.9	27.91	2162.6	671.85	20.634	1169.1	8612.9	25.336	495.99	46347	7167.9	11163	20786	1.6298e+05	8045.5	564.28	76431	741.32	3.6723e+05	41382	29545	16994	3529.1	695.14	50.354	201.84	976.98	1809.8	5530.7	2315.2	5519.8	419.6	10943	11043	3876.8	27273	4532	962.27	10102	5476.8	6391.8	6085.2	19.144	1902.7	11170	1707.9	2552.7	13472	71.866
2980.3	941.29	3.9816	56.426	60.827	0.061971	158.23	53.647	2.0937	8.1775	16.211	59.211	91.025	58.093	79947	3.3892	1.6466	58651	246.11	67327	2.1653e+05	2.379e+05	67512	16504	523.66	17.452	73.217	370.58	430.17	441.51	14.221	515.94	10.283	3402.4	5523.5	101.31	6811.4	323.94	243.11	12416	957.52	2612.1	1064.2	1.4842	385.52	490.49	47.32	214.95	124.67	0.5857
5953.6	955.08	29.441	528.74	52.922	1.438	159.49	96.172	8.1326	22.231	93.767	101.26	50.506	21.844	45241	19.365	8.2258	29811	113.83	63748	1.9927e+05	4.8953e+05	66283	48982	2126.3	161.83	1007.8	1028.8	796.01	1019.7	41.536	2129.7	16.088	5707.8	40045	320.19	4496.8	239.44	429.31	74144	870.84	37268	10830	23.039	6923.8	1382.7	88.131	1747.5	366.98	1.4463
5769.2	1298.9	21.521	533.58	67.81	2.0441	390.97	92.875	7.3568	35.974	53.765	38.811	8.3118	3.5504	2705.3	16.384	3.1273	43628	591.92	28752	37585	65339	55008	5972.9	743.44	9.5036	14.379	472.38	801.78	1029.4	21.209	1012.3	8.1368	5987.5	3465	268.66	10942	378.31	411.37	9758.4	1154.7	61701	19550	18.345	6501.1	3889.3	515.01	5859.5	550.43	160.3
5997.1	555.66	48.681	1292	26.034	0.74807	122.59	229.04	2.9134	27.582	69.692	308.17	229.2	106.05	1840.6	16.84	6.677	2386.4	27.045	7266	10155	21623	3902.7	16717	2261	167.39	930.11	783.31	796.87	936.37	15.062	2310.4	10.844	4928.8	21033	356.97	1727.1	64.224	478.23	48610	566.35	99316	10368	32.12	18525	800.24	47.518	2469.9	518.68	0.97169
172.04	32.949	32.242	470.31	14.229	4.254	217.7	980.33	17.911	17.155	67.837	25.464	58.014	18.516	146.74	28.001	4.2431	731.36	13.739	1746.4	286.9	514.53	390.65	377.51	46.238	1.8921	20.418	33.273	63.88	53.609	8.2719	86.798	4.8758	188.18	626.96	417.3	344.73	61.933	168.58	1729	80.18	26649	3432.5	53.1	5324.3	1390	792.58	5015.6	3863	30.072
37.405	6.7456	0.1955	1.0507	2.4149	0	1.3575	2.2165	0.22617	2.0192	33.543	2.2102	4.1131	1.2958	113.87	16.643	0.53768	33.076	1.106	222.29	41.199	65.615	8.1213	111.33	16.879	1.4708	29.812	18.339	9.3956	8.8223	2.805	19.675	0.42717	45.659	319.97	14.307	33.303	5.4991	6.6985	704.71	14.332	83.302	89.011	0.31862	11.254	113.12	13.909	11.675	4.5895	0.22719
176.14	36.966	118.94	451.7	11.075	0	40.168	92.239	2.9467	11.648	34.147	104.53	13.109	3.8851	1189.4	7.6819	1.5002	481.5	13.346	1904.6	265.1	490.85	216.95	348.1	74.669	8.1104	82.072	88.534	59.212	46.842	8.0673	88.891	6.6576	240.19	1982	137.69	326.86	82.096	454.5	3221.8	155.19	3389.2	950.05	32.642	720.35	1260.8	235.48	462.03	300.96	2.9316
147.38	49.957	284.89	1497	30.806	13.229	262.2	1212.4	16.46	31.827	73.459	305.73	142.71	32.625	789.95	19.331	10.146	1361.8	38.113	4461.2	407.97	1178.7	821.73	138.48	57.34	1.3875	21.543	145.99	85.5	55.7	38.45	119.63	19.744	253.26	1661.2	964.1	698.01	277.41	1687.8	3409.2	299.87	21442	678.68	326.59	6177.3	1129	1286.5	5958.5	5073.3	15.602
368.54	129.02	44.929	377.43	82.334	27.44	500.16	1248.6	65.486	115.31	85.88	31.864	63.081	22.991	2266	34.994	11.246	2792.2	78.056	11438	612.42	1083.2	973.64	231.76	66.325	8.9114	29.756	137.77	236.24	229.9	45.425	308.57	20.451	1231.5	1475.7	605.49	3168.5	587.29	230.58	4023	655.68	12720	9550.3	71.83	2681.1	13566	45938	8333.2	5257.9	3299.7
267.59	134.3	5.1411	85.983	84.988	52.483	442.56	388.66	77.461	53.801	40.647	7.5497	12.788	13.163	1892	9.1147	13.288	1839.7	56.759	10730	565.79	437.74	284.36	100.77	32.027	14.547	39.837	145.83	222.75	218.91	70.039	266.84	26.737	1560.8	1264.1	236.22	4213.3	760.76	116.83	1472.1	831.37	16448	16520	5.7885	1279.6	23494	1.3823e+05	10623	5063	30371
10.133	7.6164	3.7104	9.0666	22.207	46.126	195.23	319.49	41.814	5.7221	8.4164	1.9165	12.834	31.483	141.13	1.5988	1.9738	48.305	2.8371	441.12	27	3.4148	2.865	1.8587	0.56399	0.98714	3.0769	8.368	10.016	11.325	3.9756	8.3901	2.4025	81.677	141.41	72.395	251.01	136.63	10.758	39.08	93.232	3995.1	15908	2.3067	43.381	20534	1.459e+05	12907	7020	67492
673.63	342.64	8.8992	102.38	184.78	35.454	598.22	310.27	58.418	106.49	90.537	9.305	8.0385	6.7414	5207.5	15.06	22.28	4714.5	162.39	26319	1474.1	653.1	471.73	186.62	73.476	36.28	95.158	301.24	535.45	555.8	161.85	601.35	55.321	4023	2782.6	444.1	10363	1716.8	245.5	2050.1	1924.6	57224	19799	5.9295	933.21	25957	85852	5618.7	2073.1	3199.6
1.1321	1.9695	0.46728	0.23579	0.0609	0.34841	2.7402	5.3195	1.0181	0.077727	2.0136	0	0.58337	0.27402	17.058	0.31492	0.084746	4.7063	0	54.531	3.22	0.19834	0.16897	0.11848	0.22481	0	0	0.21854	0.065094	0.30403	0.57094	0.4607	1.1834	1.5017	7.6196	0.97958	6.3254	4.7109	0	1.0208	2.4823	1967.6	1010.1	0.10791	2.729	3793.9	2957.8	192.15	44.133	3.558
2955.8	164.29	4831.5	58174	137.89	64.741	1669.4	4479.1	182.31	147.95	123.08	16353	2035.9	259.57	2987.6	34.005	29.904	5694.5	163.9	18712	1478.8	4906	3647.5	620.03	242.02	17.539	55.966	273.54	520.5	410.56	106.74	515.88	36.538	1893	13354	5410.1	5162.6	826.77	21971	13288	984.73	3.0923e+05	74624	221.6	73248	2.0873e+05	2.4614e+05	19455	12077	644.3
3594.1	1009.9	2042.8	15365	1254.5	770.55	8521.4	45843	3654.4	4522.9	97333	2192.2	3607.5	5782.2	24569	35433	888.86	43439	492.12	2.0827e+05	1955.3	3939.2	4530.1	2666.9	1046.3	70.49	809.32	5141.8	2137.9	3238	2048.6	7153.3	824.69	8746.2	33503	43955	20196	8328.7	26298	57821	7247.1	26545	2285.2	5774.2	54185	10488	17620	98055	1.9631e+05	1099.6
4334.2	304.16	11340	1.5168e+05	437.33	356.46	12071	41756	1183.9	6803.7	90462	21938	3696.5	3193.3	6806.7	48144	621.5	29764	88.769	70365	356.83	354.66	364.21	88.721	89.853	14.922	82.537	738.35	726.69	1346.8	905.58	2551.9	295.44	2677.9	51104	1.145e+05	10523	5387.9	50957	11247	2350.1	50622	809.79	11053	3.0109e+05	3769.7	8349.8	1.2289e+05	1.3176e+05	457.03
1576.3	569.43	1163.6	10207	1165.9	2778.8	12884	44170	8483.4	1345.6	1698.3	794.3	2033.7	1146.7	15564	426.4	479.5	13991	574.78	63487	2960.8	4256.3	5624	605.06	486.85	59.059	207.46	533.09	774.33	904.77	475.57	1613.2	154.73	3025.3	17413	13363	12932	11598	3738.4	16651	7687.2	4.7447e+05	4.1421e+05	3606.3	91176	7.3436e+05	2.5928e+05	3.5087e+05	1.8351e+05	4961.4
852.1	488.22	3027.7	9588.7	758.19	1507.2	6919.9	28442	5765	1156.3	3664.9	746.5	1953	1401.5	19056	401.49	192.66	3486.3	204.28	33179	1055.6	569.67	672.96	165.89	208.21	52.962	282.37	479.89	353.6	445.69	374.49	895.93	170.42	1458.4	14071	11191	9336	22138	6124.3	8872	19521	68094	48216	13326	73005	26329	11625	1.8901e+05	1.6946e+05	2537.9
3288.4	34.408	2100.7	63265	83.268	80.327	346.66	2431.7	6.3676	15.778	41.688	31421	10754	325.47	865.41	12.212	8.3049	704.32	26.408	2591.2	272.45	814.31	451.49	97.975	42.634	6.008	14.249	223.95	76.288	63.091	23.939	88.38	17.359	711.67	1668.1	5851.6	2972.3	824.41	83411	2067	299.54	6472.5	174.45	699.52	1.0512e+05	155.62	95.36	116.9	510.18	2.5496
8878.5	821.16	306.06	3264.6	141.76	44.766	1196.5	4310.6	222.59	366.92	868.34	536.76	337.94	132.72	6531.6	158.09	36.964	5099.4	116.71	21658	16634	57299	5560.9	21018	3297.8	259.63	1874.7	2358.8	2190.7	2401.3	138.96	4609.2	43.001	10178	41994	3217.6	7225.5	5376.8	7661.3	1.1247e+05	5701	12451	2529.7	495.23	7891.8	4360.6	2862	16666	23141	215.86
571.54	328.73	852.37	3222.7	246.72	22.26	587.68	1928	110.87	357.95	293.22	733.45	221.01	58.133	11596	61.094	33.638	5202.1	162.26	27810	1408.9	2456.9	2031.9	269.18	152	30.017	232.93	445.8	337.15	329.36	205.98	651.89	152.86	1106.4	7519.6	1875.6	4143.7	9398.1	3833.9	12624	11544	12768	2068.6	720.09	9560.8	2598.8	1979.8	8294.5	11693	146.91
32870	7920.6	17171	9568	13514	10026	51673	1.5826e+05	82455	7.1036e+05	2.7845e+05	399.23	2616	3679.5	36305	99601	7484.4	87074	14733	1.1747e+05	1162.9	1770	1863.5	707.78	828.62	572.22	3843.3	5206.1	3062.5	3626.5	3351.9	6541.8	1613.7	9932.8	8.5451e+05	81814	3.9623e+05	9.6284e+05	8457.2	1.5913e+05	1.9053e+05	20377	8558.2	3572.4	22786	7099.6	7573.4	56093	1.1166e+05	1927.6
[truncated: 33 more columns]
