# Supplementary material for: Reproducibility of the Structural Brain Connectome Derived from Diffusion Tensor Imaging
Source: PLoS One. 2015 Sep 2;10(9):e0135247. doi: 10.1371/journal.pone.0135247 (PMC4557836; doi:10.1371/journal.pone.0135247)
Supplement: S1 Data — Please refer to the README.txt file within the compressed folder for usage instructions. (ZIP) [file pone.0135247.s001.zip › Subject11_probabilistic_scanner_A_time_2.csv]

0	80714	4494.6	50492	28910	3021.9	7902.5	484.96	28.219	548.63	14.973	2536.6	42.676	3.7726	1069	838.37	4861.5	8410.9	7360.4	8646.9	920.17	5848.1	70060	1.1749e+05	36730	412.54	353.2	48882	6675.3	15356	2393.5	56592	4658.8	1.906e+05	3185.4	7423.5	2.1848e+05	4018.4	19863	14410	1006.7	628.46	31.664	74.593	8182.8	34.59	13.105	65.242	207.62	0.27707
80714	0	2.9826	8.2522	80973	1084.8	18002	67.857	55.579	777.83	24.226	0.5204	3.967	2.3702	1941.8	1216.1	6415.4	9169.2	6754.4	8952.2	1354.8	10813	78266	1.8603e+05	32315	114.56	2.5682	197.2	2067.7	9290.7	4061.2	14320	8837.6	49534	5212.1	1317.2	3.0301e+05	5598.9	19.618	6289	264.76	17.809	39.253	1.3045	27.101	61.769	15.191	22.931	14.059	1.0124
4494.6	2.9826	0	34832	2.0787	2.7793	3220	1155.3	14.055	12.949	2.7915	1368.6	91.549	9.213	12.443	2.4947	1.6245	7.6919	2.559	14.4	1.0152	11.1	26.421	94.381	35.362	1.7728	2.0163	180.88	16.503	8.2956	1.2378	12.849	1.0731	431.98	2420.8	20952	18231	14748	17837	127.93	110.93	705.21	9.8781	2097.2	18107	2.3376	2.7099	274.54	346.96	0
50492	8.2522	34832	0	2.9018	3.4934	1704.8	18791	15.01	12.878	14.456	71830	2843.6	174.86	252.84	70.236	9.2151	277.16	65.065	453.28	22.247	181.13	999.57	3226.1	1031.2	17.704	38.727	9310.7	1223.3	417.65	8.8777	367.67	6.6696	15774	3468.7	1.1133e+05	49968	3044.4	1.4509e+05	1697.9	1104.1	7539.2	67.251	11342	3.3857e+05	31.939	21.515	2535.7	9467.8	1.0054
28910	80973	2.0787	2.9018	0	1.0656e+05	84258	799.38	1980.2	12392	123.43	1.2532	53.511	3.1884	1366.2	10774	26957	18056	11120	12591	1377.2	4840.7	34055	46898	7775.3	65.236	2.3088	27.439	8348.1	9309.4	17390	25165	16715	1.9921e+05	2866.8	479.23	5.5089e+05	4717.9	7.9551	809.87	154.52	12.501	22.302	1.3109	39.129	37.119	143.02	50.496	380.47	8.1085
3021.9	1084.8	2.7793	3.4934	1.0656e+05	0	28957	15230	2.666e+05	1.7992e+05	37.884	0.72975	232.93	17.526	21.004	12958	68851	1953.6	21330	94.229	2.9099	2.9738	2451.5	9.1201	475.63	0.59923	0.60274	7.4602	25912	31052	73081	3518.9	512.74	90783	9896.9	1207.8	54279	13000	6.6346	497.34	565.61	9.6989	10.541	4.4829	8.1874	153.79	1407	254.66	4940.9	286.26
7902.5	18002	3220	1704.8	84258	28957	0	74745	1.0648e+05	8806.4	258.38	258.96	1265.1	110.53	428.95	2777.6	5509.6	6227.9	4295.8	4084.1	392.77	2331	21317	38842	10268	36.262	1.5995	101.64	2569.2	4024.9	2255.1	4853.5	1405.8	11934	1.1466e+05	90494	3.6883e+05	89017	897.63	6095.3	861.48	83.926	71.633	641.81	10628	462.63	4308.5	9888.9	32042	261.63
484.96	67.857	1155.3	18791	799.38	15230	74745	0	1.2124e+05	35098	26531	35673	85770	37262	26207	159.81	274.66	462.14	118.74	7807	114.51	51.926	98.025	1916.3	55.731	1.2557	6.2593	66.238	171.31	174.15	141.25	117.67	7.7694	423.81	1.5453e+05	1.0953e+05	61036	71694	4307.2	10343	4984.1	345.53	156.26	2439.7	39760	1567.6	8257.8	29027	3.8604e+05	1973.2
28.219	55.579	14.055	15.01	1980.2	2.666e+05	1.0648e+05	1.2124e+05	0	1.3732e+05	146.64	2.7108	871.33	52.611	44.919	4104.5	2912.3	5371.1	13646	319.34	2.2281	1.519	1268.2	3.9231	275.52	0.60204	5.3335	5.1056	5044.3	3502.1	1147.1	84.987	5.9862	955.87	49446	3718.8	28626	37769	8.7003	1631.4	2261.8	19.522	11.565	0.62728	24.747	236.23	2383.2	690.8	24090	755.05
548.63	777.83	12.949	12.878	12392	1.7992e+05	8806.4	35098	1.3732e+05	0	28432	2.5769	7.467	32.331	63.22	2.445e+05	1.0153e+05	69755	1.8472e+05	16796	75.291	10.713	8315.8	10.381	1605.8	283.49	131.72	24.592	33509	34886	22389	5175.2	927.27	46217	3.8384e+05	37196	1.6447e+05	1.7458e+05	99.436	67650	10431	4.2707	5.6204	0.27438	28.619	9.5316	37.401	17.223	965.35	15.552
14.973	24.226	2.7915	14.456	123.43	37.884	258.38	26531	146.64	28432	0	31.383	2018.8	1.7679e+05	1023.1	95290	108.11	41300	132.88	1.1662e+05	39.47	18.458	8.0235	41.944	9.8471	171.02	23.463	31.282	51.458	57.082	72.669	71.458	5.9073	191.53	3.2273e+05	1.58e+05	16151	30312	69.51	11489	2272.8	20.694	22.576	1.0411	80.276	180.34	298.2	141.25	33073	20.627
2536.6	0.5204	1368.6	71830	1.2532	0.72975	258.96	35673	2.7108	2.5769	31.383	0	2.6108e+05	1.1375e+05	1.0037e+05	17.374	4.8086	80.706	16.378	21198	827.93	141.89	30.073	4467.7	40.378	3.6987	8.854	427.54	34.458	12.939	5.1968	15.402	2.1364	1955.4	1102.8	13019	1055.5	157.53	88250	633.26	779.51	182.39	41.735	811.74	67516	16.274	26.129	249.84	12538	0.31541
42.676	3.967	91.549	2843.6	53.511	232.93	1265.1	85770	871.33	7.467	2018.8	2.6108e+05	0	5.5681e+05	5.5233e+05	4.5597	2.8167	8.4292	1.1787	1.1549e+05	4116.7	835.76	4.3494	29946	5.5801	8.1677	1.5407	5.2221	3.4953	4.1489	5.4776	2.6002	0	41.656	4073.7	1938.5	2892	6095.9	9394.7	221.87	99.777	217.89	10.601	550.16	4053.2	73.323	400.49	1689.9	68698	6.3818
3.7726	2.3702	9.213	174.86	3.1884	17.526	110.53	37262	52.611	32.331	1.7679e+05	1.1375e+05	5.5681e+05	0	5.411e+05	2395.2	0.051518	279.08	0.14533	1.4422e+05	4490.8	814.34	6.5402	27776	9.2503	12.352	1.3626	2.5684	3.1908	1.8944	0.095251	3.6146	0.26047	11.881	634.97	332.22	309.37	591.64	312.6	186.09	44.376	19.764	1.9557	62.554	441.74	17.91	83.777	101.73	17936	0.94412
1069	1941.8	12.443	252.84	1366.2	21.004	428.95	26207	44.919	63.22	1023.1	1.0037e+05	5.5233e+05	5.411e+05	0	29.783	5.23	13223	44.54	2.0533e+05	68441	1.2048e+05	5977.2	62686	1292.4	18091	1000.5	1868.6	1758.1	311.03	169.57	1232.2	129.22	4314.8	9120.9	778.23	14057	9123.2	1340	34257	12254	241.54	875.71	86.876	1515.9	1235.3	414.22	712.26	3977.9	11.508
838.37	1216.1	2.4947	70.236	10774	12958	2777.6	159.81	4104.5	2.445e+05	95290	17.374	4.5597	2395.2	29.783	0	2.0078e+05	1.4006e+05	81614	11773	27.901	8.4283	1047.6	12.828	314.63	634.83	256.92	378.73	4514.2	4142.2	5978.7	4725.3	2803.3	70633	1.3654e+05	17802	2.1463e+05	1.7262e+05	1586.7	57132	15614	2.1738	1.7556	0.83244	19.593	5.6674	18.357	14.855	307.29	2.627
4861.5	6415.4	1.6245	9.2151	26957	68851	5509.6	274.66	2912.3	1.0153e+05	108.11	4.8086	2.8167	0.051518	5.23	2.0078e+05	0	34898	1.1257e+05	3768.7	10.305	2.6976	407.02	22.529	97.458	25.312	6.0925	53.24	9653.6	41095	1.8766e+05	84694	20718	1.4803e+05	2779.7	478.06	1.4966e+05	7390.2	126.37	1591.7	1402.5	4.1561	3.6543	0.56681	43.059	9.0281	9.9725	8.3072	65.952	3.3287
8410.9	9169.2	7.6919	277.16	18056	1953.6	6227.9	462.14	5371.1	69755	41300	80.706	8.4292	279.08	13223	1.4006e+05	34898	0	2.9384e+05	2.2393e+05	30109	34620	51371	3243	30970	253.44	97.651	2269.5	5505.9	10523	6744	53076	5021.9	27852	1.0805e+05	12575	1.575e+05	73634	2264.6	30572	25067	407.79	537.71	11.037	2411.2	575.04	184.63	668.25	626.62	8.4072
7360.4	6754.4	2.559	65.065	11120	21330	4295.8	118.74	13646	1.8472e+05	132.88	16.378	1.1787	0.14533	44.54	81614	1.1257e+05	2.9384e+05	0	15677	153.45	566.51	74071	99.993	67596	63.263	16.747	639.44	72357	1.6572e+05	1.5243e+05	34325	932.71	37097	4203	216.97	1.0561e+05	28868	606.32	7948.5	7185.1	3.17	6.6339	0.46719	45.468	6.0732	4.7663	10.727	67.776	0.75519
8646.9	8952.2	14.4	453.28	12591	94.229	4084.1	7807	319.34	16796	1.1662e+05	21198	1.1549e+05	1.4422e+05	2.0533e+05	11773	3768.7	2.2393e+05	15677	0	1.26e+05	1.1208e+05	32815	58462	10360	3039.1	212.44	3094.7	3706.3	9411.7	6484.2	34190	1903.6	24906	1.0645e+05	27396	79476	34543	2637	25986	26418	1377.4	2448.3	56.957	9036.4	3293.1	938.58	2888.5	2979	41.591
920.17	1354.8	1.0152	22.247	1377.2	2.9099	392.77	114.51	2.2281	75.291	39.47	827.93	4116.7	4490.8	68441	27.901	10.305	30109	153.45	1.26e+05	0	4.8808e+05	27155	81777	787.59	771.99	35.763	363	237.9	718.16	554.13	2739.8	194.17	2215.5	5254.6	91.98	7370.1	2678.7	218.11	20310	2279.7	103.39	306.74	2.3229	333.74	248.45	50.112	144	66.534	1.616
5848.1	10813	11.1	181.13	4840.7	2.9738	2331	51.926	1.519	10.713	18.458	141.89	835.76	814.34	1.2048e+05	8.4283	2.6976	34620	566.51	1.1208e+05	4.8808e+05	0	1.5768e+05	2.1646e+05	2995.1	1459.8	84.288	998.14	772.33	1407.9	70.152	2235.5	31.786	15393	21234	183.44	43743	1744.4	441.6	54700	3742.4	214.8	571.5	11.396	795.48	237.21	36.159	257.37	64.649	1.246
70060	78266	26.421	999.57	34055	2451.5	21317	98.025	1268.2	8315.8	8.0235	30.073	4.3494	6.5402	5977.2	1047.6	407.02	51371	74071	32815	27155	1.5768e+05	0	91536	1.4625e+05	260.21	26.867	2067.4	66827	70343	74.672	37376	53.335	1.2734e+05	9234.8	471.01	1.9391e+05	3178.9	1111.3	19282	7072.1	109.7	205.94	5.2085	587.38	119.66	21.602	189.89	56.256	1.8365
1.1749e+05	1.8603e+05	94.381	3226.1	46898	9.1201	38842	1916.3	3.9231	10.381	41.944	4467.7	29946	27776	62686	12.828	22.529	3243	99.993	58462	81777	2.1646e+05	91536	0	2.0767e+05	19999	512.67	6665.5	36823	52181	40.33	36689	33.34	1.3433e+05	33045	888.01	2.3475e+05	1114.1	2482.4	2.6946e+05	6545.9	204.73	374.05	8.0799	428.81	135.33	25.776	185.73	325.79	0.91174
36730	32315	35.362	1031.2	7775.3	475.63	10268	55.731	275.52	1605.8	9.8471	40.378	5.5801	9.2503	1292.4	314.63	97.458	30970	67596	10360	787.59	2995.1	1.4625e+05	2.0767e+05	0	43310	8840	4931.5	1.8086e+05	46140	281.41	42036	242.9	61177	6653.7	542.73	79764	5641.4	1348.3	94840	9527.5	14.25	24.711	0.73615	89.523	23.776	7.758	26.258	22.064	0.89669
412.54	114.56	1.7728	17.704	65.236	0.59923	36.262	1.2557	0.60204	283.49	171.02	3.6987	8.1677	12.352	18091	634.83	25.312	253.44	63.263	3039.1	771.99	1459.8	260.21	19999	43310	0	20264	2558.4	28993	7857.9	30.09	4297.8	8.1944	1327	845.09	50.558	1670.8	659.7	56.373	95292	3011.4	0.66368	2.2515	0.15639	4.2897	4.1064	0.53139	1.7006	1.0936	0
353.2	2.5682	2.0163	38.727	2.3088	0.60274	1.5995	6.2593	5.3335	131.72	23.463	8.854	1.5407	1.3626	1000.5	256.92	6.0925	97.651	16.747	212.44	35.763	84.288	26.867	512.67	8840	20264	0	35777	12014	28.491	9.8441	17.604	0.99032	2395	282.39	56.419	696.2	328.09	440.46	59984	39512	9.9172	3.483	0	3.4402	5.3311	1.1818	1.1017	1.7705	0.24273
48882	197.2	180.88	9310.7	27.439	7.4602	101.64	66.238	5.1056	24.592	31.282	427.54	5.2221	2.5684	1868.6	378.73	53.24	2269.5	639.44	3094.7	363	998.14	2067.4	6665.5	4931.5	2558.4	35777	0	18332	2655	71.643	13755	51.293	1.4565e+05	7391.8	1918.9	45023	5229.3	27248	45724	1.4127e+05	38.192	127.83	10.843	215.97	133.75	30.44	58.246	29.735	2.1439
6675.3	2067.7	16.503	1223.3	8348.1	25912	2569.2	171.31	5044.3	33509	51.458	34.458	3.4953	3.1908	1758.1	4514.2	9653.6	5505.9	72357	3706.3	237.9	772.33	66827	36823	1.8086e+05	28993	12014	18332	0	1.2943e+05	7856.2	14131	2230.4	47952	5369.8	1856.1	65502	4748.2	2056	75278	28249	28.049	52.275	0.7527	62.707	64.079	21.38	49.115	59.6	0.95228
15356	9290.7	8.2956	417.65	9309.4	31052	4024.9	174.15	3502.1	34886	57.082	12.939	4.1489	1.8944	311.03	4142.2	41095	10523	1.6572e+05	9411.7	718.16	1407.9	70343	52181	46140	7857.9	28.491	2655	1.2943e+05	0	1.5767e+05	1.1725e+05	6510	59065	4391.6	1294.2	61809	4556.2	403.92	40397	2649.4	16.528	23.047	0.443	44.055	20.275	9.8454	25.323	55.514	1.2835
2393.5	4061.2	1.2378	8.8777	17390	73081	2255.1	141.25	1147.1	22389	72.669	5.1968	5.4776	0.095251	169.57	5978.7	1.8766e+05	6744	1.5243e+05	6484.2	554.13	70.152	74.672	40.33	281.41	30.09	9.8441	71.643	7856.2	1.5767e+05	0	69855	7424.3	82783	3225.3	411.28	89506	9162.9	170.77	1588.1	2136.4	2.8882	5.1476	0	40.343	4.4418	12.163	5.757	41.416	4.0475
56592	14320	12.849	367.67	25165	3518.9	4853.5	117.67	84.987	5175.2	71.458	15.402	2.6002	3.6146	1232.2	4725.3	84694	53076	34325	34190	2739.8	2235.5	37376	36689	42036	4297.8	17.604	13755	14131	1.1725e+05	69855	0	1.5945e+05	2.7059e+05	4885.3	999.17	1.2778e+05	11367	505.68	25283	4009.9	18.42	26.706	0.2893	109.79	30.696	10.722	33.808	46.352	0.71053
4658.8	8837.6	1.0731	6.6696	16715	512.74	1405.8	7.7694	5.9862	927.27	5.9073	2.1364	0	0.26047	129.22	2803.3	20718	5021.9	932.71	1903.6	194.17	31.786	53.335	33.34	242.9	8.1944	0.99032	51.293	2230.4	6510	7424.3	1.5945e+05	0	92049	124.05	8.7656	70912	1777.5	60.681	96.417	525.07	0.95887	6.3008	0	5.459	1.2312	1.3114	0.9133	2.2379	0
1.906e+05	49534	431.98	15774	1.9921e+05	90783	11934	423.81	955.87	46217	191.53	1955.4	41.656	11.881	4314.8	70633	1.4803e+05	27852	37097	24906	2215.5	15393	1.2734e+05	1.3433e+05	61177	1327	2395	1.4565e+05	47952	59065	82783	2.7059e+05	92049	0	18929	4290.2	5.148e+05	13087	23240	43656	46072	121.71	259.41	4.9783	760.2	331.83	97.544	218.12	172.54	3.592
3185.4	5212.1	2420.8	3468.7	2866.8	9896.9	1.1466e+05	1.5453e+05	49446	3.8384e+05	3.2273e+05	1102.8	4073.7	634.97	9120.9	1.3654e+05	2779.7	1.0805e+05	4203	1.0645e+05	5254.6	21234	9234.8	33045	6653.7	845.09	282.39	7391.8	5369.8	4391.6	3225.3	4885.3	124.05	18929	0	9.9855e+05	1.7534e+05	2.0557e+05	27793	2.8332e+05	63089	415.55	714.28	60.695	2990.1	1175.3	6253.8	4751.9	28932	281.82
7423.5	1317.2	20952	1.1133e+05	479.23	1207.8	90494	1.0953e+05	3718.8	37196	1.58e+05	13019	1938.5	332.22	778.23	17802	478.06	12575	216.97	27396	91.98	183.44	471.01	888.01	542.73	50.558	56.419	1918.9	1856.1	1294.2	411.28	999.17	8.7656	4290.2	9.9855e+05	0	42234	64333	38329	93578	12954	3079.2	110.18	2975.7	1.3345e+05	377.17	2872.6	3616.4	14358	42.469
2.1848e+05	3.0301e+05	18231	49968	5.5089e+05	54279	3.6883e+05	61036	28626	1.6447e+05	16151	1055.5	2892	309.37	14057	2.1463e+05	1.4966e+05	1.575e+05	1.0561e+05	79476	7370.1	43743	1.9391e+05	2.3475e+05	79764	1670.8	696.2	45023	65502	61809	89506	1.2778e+05	70912	5.148e+05	1.7534e+05	42234	0	4.3961e+05	46078	98287	82788	381.88	772.33	60.504	1983.9	1303.4	2851.8	1962.5	13587	214.36
4018.4	5598.9	14748	3044.4	4717.9	13000	89017	71694	37769	1.7458e+05	30312	157.53	6095.9	591.64	9123.2	1.7262e+05	7390.2	73634	28868	34543	2678.7	1744.4	3178.9	1114.1	5641.4	659.7	328.09	5229.3	4748.2	4556.2	9162.9	11367	1777.5	13087	2.0557e+05	64333	4.3961e+05	0	16371	88138	1.3173e+05	118.77	362.13	62.311	669.57	795.99	3173.2	1577.2	13033	205.73
19863	19.618	17837	1.4509e+05	7.9551	6.6346	897.63	4307.2	8.7003	99.436	69.51	88250	9394.7	312.6	1340	1586.7	126.37	2264.6	606.32	2637	218.11	441.6	1111.3	2482.4	1348.3	56.373	440.46	27248	2056	403.92	170.77	505.68	60.681	23240	27793	38329	46078	16371	0	11102	33703	4010.2	385.21	556.56	58089	144.82	29.841	198.04	1550.9	3.195
14410	6289	127.93	1697.9	809.87	497.34	6095.3	10343	1631.4	67650	11489	633.26	221.87	186.09	34257	57132	1591.7	30572	7948.5	25986	20310	54700	19282	2.6946e+05	94840	95292	59984	45724	75278	40397	1588.1	25283	96.417	43656	2.8332e+05	93578	98287	88138	11102	0	1.4691e+05	679.53	1267.3	29.425	2681.8	623.15	382.77	780.5	2053.8	24.032
1006.7	264.76	110.93	1104.1	154.52	565.61	861.48	4984.1	2261.8	10431	2272.8	779.51	99.777	44.376	12254	15614	1402.5	25067	7185.1	26418	2279.7	3742.4	7072.1	6545.9	9527.5	3011.4	39512	1.4127e+05	28249	2649.4	2136.4	4009.9	525.07	46072	63089	12954	82788	1.3173e+05	33703	1.4691e+05	0	237.85	979.63	9.1555	571.54	1138.7	388.57	504.58	3385.6	96.306
628.46	17.809	705.21	7539.2	12.501	9.6989	83.926	345.53	19.522	4.2707	20.694	182.39	217.89	19.764	241.54	2.1738	4.1561	407.79	3.17	1377.4	103.39	214.8	109.7	204.73	14.25	0.66368	9.9172	38.192	28.049	16.528	2.8882	18.42	0.95887	121.71	415.55	3079.2	381.88	118.77	4010.2	679.53	237.85	0	1.1897e+05	1139.9	71235	22659	2886.8	12823	1035.1	140.89
31.664	39.253	9.8781	67.251	22.302	10.541	71.633	156.26	11.565	5.6204	22.576	41.735	10.601	1.9557	875.71	1.7556	3.6543	537.71	6.6339	2448.3	306.74	571.5	205.94	374.05	24.711	2.2515	3.483	127.83	52.275	23.047	5.1476	26.706	6.3008	259.41	714.28	110.18	772.33	362.13	385.21	1267.3	979.63	1.1897e+05	0	17.14	317.92	1.274e+05	4653.2	36855	1449.9	180.98
74.593	1.3045	2097.2	11342	1.3109	4.4829	641.81	2439.7	0.62728	0.27438	1.0411	811.74	550.16	62.554	86.876	0.83244	0.56681	11.037	0.46719	56.957	2.3229	11.396	5.2085	8.0799	0.73615	0.15639	0	10.843	0.7527	0.443	0	0.2893	0	4.9783	60.695	2975.7	60.504	62.311	556.56	29.425	9.1555	1139.9	17.14	0	50943	13.985	3.8378	4817.5	661.36	0.20322
8182.8	27.101	18107	3.3857e+05	39.129	8.1874	10628	39760	24.747	28.619	80.276	67516	4053.2	441.74	1515.9	19.593	43.059	2411.2	45.468	9036.4	333.74	795.48	587.38	428.81	89.523	4.2897	3.4402	215.97	62.707	44.055	40.343	109.79	5.459	760.2	2990.1	1.3345e+05	1983.9	669.57	58089	2681.8	571.54	71235	317.92	50943	0	254.63	134.63	3520.3	22081	24.551
34.59	61.769	2.3376	31.939	37.119	153.79	462.63	1567.6	236.23	9.5316	180.34	16.274	73.323	17.91	1235.3	5.6674	9.0281	575.04	6.0732	3293.1	248.45	237.21	119.66	135.33	23.776	4.1064	5.3311	133.75	64.079	20.275	4.4418	30.696	1.2312	331.83	1175.3	377.17	1303.4	795.99	144.82	623.15	1138.7	22659	1.274e+05	13.985	254.63	0	1.2779e+05	1.2405e+05	13172	2058
13.105	15.191	2.7099	21.515	143.02	1407	4308.5	8257.8	2383.2	37.401	298.2	26.129	400.49	83.777	414.22	18.357	9.9725	184.63	4.7663	938.58	50.112	36.159	21.602	25.776	7.758	0.53139	1.1818	30.44	21.38	9.8454	12.163	10.722	1.3114	97.544	6253.8	2872.6	2851.8	3173.2	29.841	382.77	388.57	2886.8	4653.2	3.8378	134.63	1.2779e+05	0	69869	78367	1.584e+05
65.242	22.931	274.54	2535.7	50.496	254.66	9888.9	29027	690.8	17.223	141.25	249.84	1689.9	101.73	712.26	14.855	8.3072	668.25	10.727	2888.5	144	257.37	189.89	185.73	26.258	1.7006	1.1017	58.246	49.115	25.323	5.757	33.808	0.9133	218.12	4751.9	3616.4	1962.5	1577.2	198.04	780.5	504.58	12823	36855	4817.5	3520.3	1.2405e+05	69869	0	1.5232e+05	1.7709e+05
207.62	14.059	346.96	9467.8	380.47	4940.9	32042	3.8604e+05	24090	965.35	33073	12538	68698	17936	3977.9	307.29	65.952	626.62	67.776	2979	66.534	64.649	56.256	325.79	22.064	1.0936	1.7705	29.735	59.6	55.514	41.416	46.352	2.2379	172.54	28932	14358	13587	13033	1550.9	2053.8	3385.6	1035.1	1449.9	661.36	22081	13172	78367	1.5232e+05	0	90575
0.27707	1.0124	0	1.0054	8.1085	286.26	261.63	1973.2	755.05	15.552	20.627	0.31541	6.3818	0.94412	11.508	2.627	3.3287	8.4072	0.75519	41.591	1.616	1.246	1.8365	0.91174	0.89669	0	0.24273	2.1439	0.95228	1.2835	4.0475	0.71053	0	3.592	281.82	42.469	214.36	205.73	3.195	24.032	96.306	140.89	180.98	0.20322	24.551	2058	1.584e+05	1.7709e+05	90575	0
2.4657	0.96484	0.84345	58.403	5.2212	33.895	118.84	3824.9	90.213	3889.4	1.8321e+05	22.449	31.001	4543.2	136.86	697.79	7.0644	412.11	36.211	2677	7.5518	4.378	6.0089	4.535	4.2614	1.2915	1.7036	4.9912	3.6146	4.9384	4.4492	10.814	0.36105	20.654	3123.7	3129.3	589.77	1415.8	47.129	763.39	2133.3	766.32	521.84	5.8955	380.26	6140.7	1.3337e+05	5859.3	1.1106e+05	2.4245e+05
1.5842	1.7931	0.38208	6.8489	7.155	15.686	84.047	7061.4	70.712	6913.8	9.6752e+05	56.263	664.8	1.133e+05	13106	40203	8.5273	16042	9.4327	1.2463e+05	259.39	28.89	1.5418	34.183	0.52705	13.836	1.0699	1.9374	4.3393	4.8003	9.2177	6.8329	0.33057	11.947	38154	41758	346.32	767.65	8.3344	218.96	154.46	62.018	37.274	1.3151	65.231	651.84	484.6	186.48	13438	39.029
3006.4	0.16732	2442.4	55748	1.8685	15.571	744.9	13801	125.19	0.4893	15.057	38963	40580	8149.6	6494	1.5707	0.33878	23.902	1.4886	2766.6	303.75	143.5	11.765	294.83	10.563	0.97448	1.0593	62.517	9.184	4.6042	0.077541	3.7218	0.069213	315.01	511.42	11741	711.85	581.39	20017	108.38	77.443	4059.6	45.99	863.81	83043	9.3328	15.803	107.61	39844	0.28969
121.32	6.3653	113.38	4247	231.26	1379.9	5594	47498	5801.9	29.577	482.38	30268	1.9101e+05	33374	24009	15.404	12.891	26.849	3.3494	13391	1785	755.31	5.0161	1567.1	2.0899	0.30547	0.48849	15.359	17.95	9.1574	14.347	5.9499	5.2338	59.989	14957	4267.2	8475.8	16769	3399.6	642.33	341.26	2069.9	19.405	323.83	10266	166.14	1105.3	1667.9	1.0751e+05	15.117
26.523	1.6731	15.54	1654.8	2.1298	20.476	85.546	12076	139.7	94.74	1.3128e+05	5981.9	36880	88026	16579	1866	0.060316	214.57	0.58105	22140	1028.6	364.31	1.5088	1083.6	2.957	1.2453	0.83636	3.4045	1.3499	1.0559	0.24223	2.1345	1.9198	6.8978	431.15	292.29	119.27	162.1	257.44	109.42	17.06	461.64	3.996	17.882	2547	14.013	21.205	12.539	38363	1.4481
282.57	544.57	27.385	1622.3	309.52	9.3615	99.153	2405	21.739	21.478	9831.5	4658.7	13226	14874	1.4863e+05	529.63	4.5095	17718	39.586	91914	70232	1.6725e+05	9235.4	17443	519.6	50.864	23.721	596.31	212.75	48.871	10.659	167.7	21.935	1732.1	2896.8	406.03	5336.9	3192.1	856.27	4185.5	5831.2	1197.7	2993.8	36.806	3316.8	4670.1	1231.9	1814.6	12787	51.077
1.1131	0.94907	0.63134	37.112	1.5203	7.08	37.416	311.26	14.628	180.03	45428	11.189	27.2	3455	1078.3	5206.8	3.3674	2962.2	2.3805	17490	8.2169	1.6083	1.0771	2.0711	0.90713	1.4953	1.3654	1.2775	1.3516	1.6646	1.883	1.6169	0.042985	6.1024	3293.8	4161	59.059	87.802	11.7	163.74	254.98	520.62	628.93	5.9403	543.56	4178.3	24131	4183.3	1694.1	20574
1.0515	1.5029	0.18339	7.6346	0.54176	1.9941	20.566	132.07	8.8388	0.43467	2.4497	1.2323	3.1378	0.12648	15.948	0.43092	0	9.7918	0.58032	46.145	3.665	1.6172	2.5695	0.84899	0.15357	0.031815	0.30202	2.1261	1.1868	0.51427	0.023364	1.2362	0.023983	7.9426	35.599	11.464	21.326	13.944	2.5339	11.312	26.716	287.89	521.96	2.1562	75.455	1371.6	1.0326e+05	9415.6	5723.7	96212
521.31	170.9	13.321	143.46	79.769	43.967	337.91	1045.4	78.699	201.95	16027	27.963	110.69	864.91	19003	1162.3	579.34	28359	304.7	1.3265e+05	11376	36354	18342	12513	1063.6	5.5906	6.7514	332.47	689.94	1157.1	301.11	1008.5	13.446	2064.1	7079.4	3903.2	3355	521.86	146.72	13403	1393.2	5379.2	5229.7	98.332	9610	21244	8972.5	10025	5173	9762.7
237.41	184.87	5.0255	60.056	106.89	19.318	153.91	273.39	30.708	31.788	10.918	17.701	30.496	2.6736	5248.9	5.9952	0.94107	3042.8	58.967	17524	1439.3	3313	3958.8	1312	284.81	7.294	8.3871	305.44	225.44	178.2	9.3446	235	5.0498	1237.6	893.82	118.89	3274.1	747.95	178.82	2923.6	1902	3341.9	4483.7	46.756	2694.4	9613.3	7556.9	5728.9	1958.4	22935
871.02	726.78	8.8351	600.01	480.19	38.252	459.86	3599.9	86.513	648.41	81588	2032.2	9573	22370	80989	6893.3	489.04	60834	500.73	3.2278e+05	49064	1.1574e+05	34874	29586	2749.4	36.962	40.482	1499	1301.3	978.02	305.61	1264.4	30.649	5093.2	16820	5780.1	13228	3640.9	975.32	16553	9131.6	2905.3	4751.4	36.847	6470.9	12009	3739.1	6719.5	10367	242.35
517.07	233.6	13.502	86.211	86.854	5.2494	130.5	121.64	9.3624	19.355	25.829	64.691	501.97	398.24	95997	4.2734	8.7572	30443	127.48	1.0924e+05	1.2674e+05	4.0882e+05	40955	89357	1699.8	46.966	10.917	550.03	591.17	740.3	17.691	661.59	7.9181	2165.3	4900	139.75	3692	517.79	219.79	45158	1892	1061	2729.9	51.232	2914	2636.2	603.62	1667.3	511.61	22.895
336.4	160.86	60.873	189.02	29.345	0.8961	68.528	48.798	1.1219	2.2413	20.745	18.024	56.335	38.955	1.2784e+05	3.8209	0.69687	46966	65.188	1.6641e+05	2.5924e+05	1.0293e+06	1.3403e+05	2.38e+05	2976.2	167.25	12.657	248.68	384.69	502.39	2.8616	414.44	2.8359	1186.7	27254	153.9	1782.8	199.6	198.45	96052	742.7	4572.4	12871	187.86	7320	2505.2	150.6	4064.6	416.81	2.3727
965.87	1124.1	37.929	328.61	300.31	25.236	487.56	770.76	48.475	38.725	61.686	42.979	101.44	5.8849	9208.5	8.6156	8.2419	20260	138.38	51297	27372	1.4302e+05	53158	43567	2084.7	9.435	2.8941	256.73	620.29	1158.7	8.3419	805.57	2.4441	2170.4	2765.6	292.85	3150.5	215.29	165.24	20330	732.51	18480	34160	216.37	15647	54516	7311.6	31974	5988.2	1185.3
884.58	1091.7	240.32	909.66	211.36	15.573	293.11	762.73	20.514	7.5739	210.52	201.22	1058.9	952.94	11280	8.8511	17.46	8546.8	13.914	28735	47056	1.8621e+05	35126	95496	6007.7	410.78	9.5665	140.45	437.5	617.64	6.7473	664.6	1.2128	1335.7	29987	662.04	1797.1	129	428.05	78640	332.16	79314	1.8248e+05	845.72	50783	80945	3847.2	69404	7626.6	44.593
63.147	20.191	100.43	432.97	13.468	18.146	95.009	502.39	28.117	15.582	31.773	20.152	59.751	4.6105	729.63	4.4871	25.644	1993.3	29.751	6597.2	1711.8	7749.4	2937.3	3706.5	302.68	27.32	0.78347	28.78	48.094	58.192	16.718	93.908	1.5911	162.71	1693.1	419.78	304.76	105.31	236.32	4870.2	134.12	40965	69481	351.01	23873	29845	3307.5	25867	3586.5	392.8
26.428	10.102	2.0538	11.088	3.8926	3.8535	6.4074	8.6054	1.506	1.6534	10.515	4.1738	11.879	12.076	271.48	0.7311	2.2162	43.531	0.39424	372.69	60.964	86.026	30.04	1397.3	252.55	87.808	3.6219	40.031	27.057	39.85	1.7436	51.436	0.64695	112.47	4414.6	23.083	157	66.25	33.004	6223.5	171.85	370.01	1020.1	16.922	449.44	491.07	124.24	278.81	50.1	3.8838
6.5191	4.4432	2.8083	17.41	3.8653	1.7835	7.6808	46.882	3.0223	4.3866	15.676	4.3392	12.191	13.278	390.42	0.65959	2.9571	97.021	5.4809	524.77	36.403	64.715	29.242	208.08	41.167	24.835	1.3499	16.7	8.6981	6.4601	5.7022	11.428	1.9322	31.24	843.18	62.517	83.03	65.522	23.691	1101.2	105.17	6855.8	380.57	11.527	1449.2	516.17	134.65	228.1	191.98	3.4972
66.491	65.597	79.566	298.51	50.111	1.7664	50.636	451.66	4.3192	29.077	63.764	94.593	84.193	7.5761	1545.5	8.9358	30.33	3112.2	65.458	11380	577.75	1476.8	840.53	561.62	125.16	20.74	5.2398	259.54	78.439	41.916	35.673	151.53	19.75	362.38	1579.1	776.39	992.22	560.28	908.88	4069.8	1365.7	21989	698.15	199.27	16041	530.53	272.16	875.27	1524.9	7.8497
52.727	36.002	10.184	137.38	37.632	6.6999	69.609	646.2	9.6749	28.604	82.635	30.67	44.893	6.8499	1927.8	9.4032	87.355	2705.3	71.77	10220	495.92	1261.1	1011.2	634.78	109.59	5.8223	3.186	85.073	71.867	68.051	44.01	147.59	5.2431	284.5	952.91	393.49	726.97	253.84	224.65	2235.7	502.73	8755.2	2234.9	31.059	6059.7	2660.5	49648	5120.7	4194.2	43774
118.93	150.02	8.5283	79.618	94.256	4.5149	64.499	190.74	10.753	18.936	27.697	19.431	15.411	7.7017	3119.1	3.7613	43.146	1907.8	16.308	9326	554.5	586.55	405.98	445.91	63.329	4.7088	10.748	317.31	201.24	61.681	13.075	108.15	4.7619	1027.3	1555.6	168.25	3061.9	975.48	312.87	1212.9	2370.2	26649	18161	33.105	4150.1	6187.2	1.0221e+05	15007	5652.9	87601
9.7971	37.954	1.4495	4.7565	11.377	0.8257	8.5387	68.413	3.1737	0.64872	5.1177	0.79344	2.0251	0.91811	308.88	1.169	0	136.01	0.26027	642.07	87.542	26.982	5.4383	44.687	2.0224	0.82178	1.8259	27.275	11.765	2.8123	1.3864	6.0934	0.62423	72.671	154.05	12.515	253.13	137.55	29.063	47.137	255.81	174.46	372.94	1.0622	38.536	949.77	97378	6696.7	3640.6	63221
337.29	393.09	12.668	140.68	264.9	34.373	244.76	420.62	52.725	62.32	53.34	36.048	32.817	21.212	7141.1	11.212	16.605	5102.9	35.506	24787	1556.1	1219.8	1024.7	941.41	170.26	14.262	21.624	790.96	503.86	151.36	19.071	310.32	14.202	2766.7	3834.9	379.01	8172.8	2541.5	678.11	2745.9	6029.4	51638	17487	50.279	3001.9	19864	77661	7727	4462.5	4675.2
1.1044	7.6624	0	0.10695	2.7956	0	0.70677	4.9357	0.033313	0	1.2515	0	0	0.25179	29.85	0.3478	0	8.5813	0	52.821	9.7558	2.3674	0.37978	3.4181	0	0.11082	0	1.5349	0.74891	0.3572	0	1.1074	0	4.8805	8.9938	1.4931	22.238	28.532	2.9819	4.2051	55.38	11.252	23.73	0.15485	2.2413	110.62	4815.3	19.527	88.074	27.282
116.11	59.53	159.84	884.5	65.627	280.65	601.26	1912.9	369.92	35.717	167.82	95.749	113.91	21.41	1623.2	12.736	30.888	2886	47.739	10927	577.18	1492.7	901.02	861.75	102.6	6.55	4.3595	182	104.76	67.347	27.336	140.26	6.7689	515.18	1891.8	885.47	1677.5	782.3	848.14	3126.8	1123.5	1.7135e+05	53096	486.84	43217	1.271e+05	2.5119e+05	19601	19193	2416.8
323.24	243.37	201.95	4925.2	261.34	673.6	4977.1	57764	1749.5	738.26	92797	927.69	3644.7	948.86	6449.9	4120.6	836.68	23153	259.21	1.0001e+05	1072.4	2557.3	1575.4	6069.1	901.79	170.85	20.309	719.86	518.56	550.2	627.14	839.01	38.218	1839.9	30840	38879	8429.9	9126.8	3512.4	19227	4372.8	1137.5	5005	2115	26661	16412	9079.6	57451	1.8047e+05	1435.5
3885.7	41.704	7174.9	1.4774e+05	69.949	153.85	10175	58799	652.21	640.55	1.1658e+05	17596	4138.8	693.75	1506	9583.5	107.42	8985.3	32.685	35899	136.67	261.35	192.89	191.7	32.43	6.6581	5.5903	162.38	97.304	78.944	82.372	102	4.5429	404.49	34157	1.0085e+05	5077	7323.5	28971	2237.8	1188.9	4890.3	4022.4	15348	2.191e+05	12251	7686.5	70049	1.1954e+05	169.9
588.09	494.46	1337.5	5389.1	1012.4	6037.7	13028	47128	8157.4	690.94	3271.7	994.15	5759.3	610.16	17839	361.17	270.48	25116	499.76	1.0858e+05	4031	8599.9	6525.2	3419.2	891.91	56.218	37.656	1377.3	638.96	416.59	331	1331.8	83.754	3357.4	20855	14625	16671	13363	3024	22151	14533	96469	3.0231e+05	12700	1.8071e+05	5.2167e+05	2.2162e+05	4.0239e+05	2.7308e+05	19333
149.26	211.52	554.43	2588.1	656.88	8186.1	9983.4	26744	8399	822.44	6788.3	574.94	2479.7	385.96	10157	807.11	252.81	8285.9	246.77	43928	1237.9	1519.8	988.16	461.75	181.14	28.078	25.917	751.45	232.72	195.87	343.18	486.35	44.592	1111.8	14468	6423.8	11996	22586	895.91	8690.7	31667	472.77	31544	11974	35019	16339	8413.9	73066	1.5518e+05	7123.3
3404.7	27.545	3400.7	48988	27.78	0.68471	214.44	1228.3	6.2549	15.056	216.9	11334	2707.8	160.12	1285.2	17.927	24.254	1114.2	14.347	5331.4	234.45	489.8	265.28	153.13	39.916	5.3396	0.94268	151.96	28.244	18.464	21.459	64.613	17.879	206.41	792.77	10730	689.07	310.16	37937	1348.6	565.94	5415.4	292.28	5108.1	73867	99.322	28.776	575.54	545.06	9.6198
417.06	145.93	41.586	1294.7	118.78	43.511	396.09	3765.7	71.606	213.99	2221.7	238.63	320.94	138.32	11232	206.45	692.71	17457	267.86	61001	57986	2.5732e+05	47740	97107	4216.4	739.64	25.176	380.71	729.98	860.01	389.89	1090.3	26.321	1601.3	59677	3149.9	3012.6	2680.8	1611.3	1.1165e+05	6450.5	6842.9	3148.8	236.97	13042	2540.2	1062.1	5350.7	18551	414.36
245.58	294.99	135.58	774.26	291.66	14.265	168.34	1471.1	29.649	305.67	1347.4	238.87	181.16	77.28	8264.3	243.67	93.118	14346	308.01	55362	2365.5	4896.2	3145.6	1385.7	532.56	61.696	32.899	1204.6	306.28	180.02	185.89	698.9	75.428	1563	5895.4	1931.4	4837.9	4869	2020.4	18890	23336	14844	4254.6	340.61	36769	1769.1	761.49	2130.8	11712	461.63
858.58	2478.5	2465.2	2573.5	2813.1	15100	39810	1.323e+05	52958	5.1495e+05	2.507e+05	354.96	4053.7	852.41	23586	1.5543e+05	6914.2	1.4546e+05	15062	1.4648e+05	2734.1	1731.8	1377.5	1272.5	1886.7	782.8	944.77	2656.7	2710.3	4757.7	9517	8110.8	359.26	6738.4	9.4279e+05	1.1802e+05	3.3013e+05	8.2959e+05	2628	1.0467e+05	1.4097e+05	534.56	8196.1	1188.8	13115	7218.7	8008.8	25394	1.1507e+05	5081.8
[truncated: 33 more columns]
