# Supplementary material for: Reproducibility of the Structural Brain Connectome Derived from Diffusion Tensor Imaging
Source: PLoS One. 2015 Sep 2;10(9):e0135247. doi: 10.1371/journal.pone.0135247 (PMC4557836; doi:10.1371/journal.pone.0135247)
Supplement: S1 Data — Please refer to the README.txt file within the compressed folder for usage instructions. (ZIP) [file pone.0135247.s001.zip › Subject11_probabilistic_scanner_B_time_1.csv]

0	96445	15777	97687	29937	2336.4	10886	386.59	158.41	2090	56.524	281.76	38.953	4.0625	445.63	5954.6	3256.5	14451	8675.8	8297.8	3261.3	96539	31543	1.0337e+05	11972	220.29	1428.9	87000	9949.3	26448	2877.5	66068	557.36	2.4767e+05	17996	28578	3.7356e+05	21906	34719	11717	7279.6	863.14	10.076	382.12	16707	6.3179	10.23	329.47	182.37	1.5177
96445	0	49.776	54.288	78593	1951.3	31947	140.1	254.73	8926.3	339.87	10.811	30.365	5.0356	1626.5	30084	9584.9	40703	27528	17479	5188.9	1.4206e+05	34444	1.035e+05	8727.1	120.69	137.92	464.27	5574.3	9008.4	9541.2	18066	3153.5	83155	5276.3	1470.1	6.0096e+05	9462.9	81.57	2668.4	297.7	40.231	15.243	5.3025	127.86	10.619	33.473	28.565	49.566	2.3294
15777	49.776	0	17580	3.1749	6.4826	3092.5	922.61	60.101	27.68	10.596	70.535	82.268	8.4553	14.854	11.224	2.2058	78.283	42.352	79.426	17.068	401.23	46.751	245.71	29.933	2.674	15.271	1420.7	205.32	122.78	0.70839	124.42	0.75956	1325.2	7160.4	33292	19821	18078	10467	987.25	1848.7	251.57	8.2829	3572	10530	2.5315	6.9129	2766.9	1342.6	10.956
97687	54.288	17580	0	6.8805	3.8389	394.12	8045	68.263	138.78	21.123	38301	1947	634.72	361.86	71.14	3.8096	585.3	259.25	710.59	161.39	3669.2	512.22	2224.4	360.44	60.655	310.27	27723	4859.5	4031.8	3.4617	4380.7	1.8877	38142	12155	1.4055e+05	85263	17659	1.8658e+05	3809.1	9161.3	13418	7.4697	21170	4.5909e+05	8.9198	10.323	20590	4641	2.366
29937	78593	3.1749	6.8805	0	82380	72685	1082.2	8698.9	34083	368.43	5.6312	274.07	52.434	473.64	60107	30826	27394	27371	6502.9	1495.6	25542	7355.4	9505.3	671.46	30.207	24.804	9.0869	5085.4	30100	40360	9262.8	1168.8	1.9078e+05	9609.4	2530.5	6.0142e+05	28276	27.921	993.56	549.37	8.4897	2.8697	1.0438	56.916	36.303	626.94	327.5	454.58	16.412
2336.4	1951.3	6.4826	3.8389	82380	0	34334	11319	3.9214e+05	1.8644e+05	50.512	1.6278	694.98	111.28	150.54	22313	1.0014e+05	7761.9	42084	149.71	29.377	259.76	3473	51.062	47.779	2.4886	3.4514	6.8938	7975.1	69904	1.0435e+05	6390.7	2946.9	1.5431e+05	17245	4008.1	83676	12870	8.0903	858.52	455.47	3.3008	3.5784	0.32543	1.6034	90.775	1534.7	614.03	3208	112.3
10886	31947	3092.5	394.12	72685	34334	0	1.083e+05	1.2224e+05	14288	272.03	105.17	8456.8	787.08	1248.7	13003	4948.1	10803	10118	5083.7	430.03	17498	5730.9	22482	2392.4	19.13	25.644	195.92	2369.3	5428.6	3247.9	2635.5	175.43	7724.3	1.7183e+05	1.4901e+05	3.655e+05	1.2349e+05	429.87	10813	3024.2	90.25	66.475	622.13	3259.9	1773.5	15076	33434	47670	846.2
386.59	140.1	922.61	8045	1082.2	11319	1.083e+05	0	1.6151e+05	63869	25849	37339	1.2535e+05	92414	47820	315.77	358.28	283.1	531.89	15928	875.75	49.706	18.971	591.83	12.608	1.5279	8.4146	47.386	318.02	220.77	60.41	34.405	1.7696	542.38	1.6977e+05	67639	78373	91358	3167.4	11078	4595.6	289.13	112.51	2682.8	23703	4455.3	27344	74041	3.9206e+05	1514.2
158.41	254.73	60.101	68.263	8698.9	3.9214e+05	1.2224e+05	1.6151e+05	0	1.719e+05	118.78	7.589	1541.3	106.76	84.759	6927.3	4431.4	9793.9	37665	61.888	0.73023	6.2368	433.07	3.2471	5.0037	1.2854	1.3629	3.2953	2087	4426.7	417.97	55.437	6.4429	487.59	38776	1277.7	38482	42760	33.816	1666.9	1420.1	10.047	9.024	1.3228	10.439	185.73	3427.4	1300.3	16400	247.36
2090	8926.3	27.68	138.78	34083	1.8644e+05	14288	63869	1.719e+05	0	30897	64.877	141.79	586.23	306.46	2.6149e+05	1.2564e+05	79631	1.0753e+05	8792	46.442	778.61	2166.3	194.05	32.91	1013.1	2005.1	6.5452	6772.8	24862	11158	10520	2452.2	78956	3.4087e+05	31630	2.7859e+05	2.8612e+05	1267.6	1.1773e+05	13747	10.203	1.5372	0.86313	178.79	11.813	206.1	181.62	3210.7	9.4117
56.524	339.87	10.596	21.123	368.43	50.512	272.03	25849	118.78	30897	0	540.75	5833.9	3.0026e+05	24303	39931	47.11	9090.2	141.8	85254	21.821	9.416	2.2775	5.3115	0.47228	110.46	87.203	1.4029	11.364	99.524	66.562	399.51	263.15	473.09	2.3441e+05	95590	13110	28309	220.46	8757.4	1491.9	15.763	3.8504	18.007	33.526	15.08	105.27	204.05	26464	5.6987
281.76	10.811	70.535	38301	5.6312	1.6278	105.17	37339	7.589	64.877	540.75	0	3.3894e+05	2.3408e+05	1.3984e+05	30.266	2.6236	39.549	12.857	28420	3457.6	166.9	11.283	648.46	5.9855	2.9188	26.292	715.09	97.145	27.273	0.91649	18.308	1.8812	8862.5	360.18	2302.6	824.82	698.3	1.0655e+05	476.27	3076.8	595.1	11.178	1245	63650	28.428	44.599	264.74	7327.1	3.8496
38.953	30.365	82.268	1947	274.07	694.98	8456.8	1.2535e+05	1541.3	141.79	5833.9	3.3894e+05	0	8.8912e+05	4.2114e+05	70.306	34.046	10.853	30.547	88999	10000	312.88	5.5959	2144	0.82072	0.4043	4.2984	33.253	29.76	49.855	47.473	5.4216	2.5392	701.41	5585.6	2955.9	8231.8	12239	13711	390.44	716.97	265.69	14.585	574.11	5485	336.36	2081.7	4405.6	1.01e+05	71.48
4.0625	5.0356	8.4553	634.72	52.434	111.28	787.08	92414	106.76	586.23	3.0026e+05	2.3408e+05	8.8912e+05	0	3.7355e+05	9419.2	9.3846	111.31	7.3625	96062	5905.9	254.74	0.81796	2931.8	0.1296	3.268	0.40968	2.3444	2.9949	5.2751	6.5812	1.1389	2.3572	300.74	1836.1	990.79	1942.5	2993.7	3749.9	173.5	142.36	22.157	1.0717	61.434	713.22	61.288	429.46	352.35	28804	5.4137
445.63	1626.5	14.854	361.86	473.64	150.54	1248.7	47820	84.759	306.46	24303	1.3984e+05	4.2114e+05	3.7355e+05	0	840.36	29.138	15517	40.88	1.4539e+05	42903	31652	3569.1	8015.8	2064.3	7416.7	6352.4	1342.5	1526.4	242.32	45.313	711.76	220.72	1212.2	4253.9	2324.9	9053	6160.8	1500.7	33595	928.76	118.43	121.3	52.236	902.94	117.66	429.29	370.02	5516.3	4.3111
5954.6	30084	11.224	71.14	60107	22313	13003	315.77	6927.3	2.6149e+05	39931	30.266	70.306	9419.2	840.36	0	1.4868e+05	2.095e+05	89026	7447.9	87.399	877.54	879.86	207.5	26.905	1485	1850.8	3.0475	4877	8598	3262.9	7057.7	2645.6	1.0478e+05	72229	10199	3.7054e+05	79280	822.85	31702	3671.9	25.881	1.1305	0.99094	108.52	4.2243	99.902	73.3	170.46	3.911
3256.5	9584.9	2.2058	3.8096	30826	1.0014e+05	4948.1	358.28	4431.4	1.2564e+05	47.11	2.6236	34.046	9.3846	29.138	1.4868e+05	0	83746	1.0158e+05	564.08	35.608	326.86	312.76	75.959	19.963	80.074	141.52	0.19697	3572.4	61596	1.4543e+05	1.7571e+05	25011	1.5309e+05	1037.4	290.19	1.6225e+05	3926	48.082	1227.7	180.15	0.73845	0	0.041006	6.8579	2.9301	71.491	46.613	68.529	1.6667
14451	40703	78.283	585.3	27394	7761.9	10803	283.1	9793.9	79631	9090.2	39.549	10.853	111.31	15517	2.095e+05	83746	0	3.0501e+05	1.3537e+05	21061	10750	37398	1154	29862	1129.2	591.61	233.69	30062	27880	7247.4	96570	27773	93877	1.0467e+05	9475.1	2.6446e+05	73298	1850.8	28438	3878.3	159.77	50.133	3.1637	381.02	34.737	34.964	109.65	190.24	1.6522
8675.8	27528	42.352	259.25	27371	42084	10118	531.89	37665	1.0753e+05	141.8	12.857	30.547	7.3625	40.88	89026	1.0158e+05	3.0501e+05	0	3689.4	30.097	447.91	63751	134.98	32422	144.24	103.67	33.7	73601	1.8565e+05	77546	22914	750.27	52488	5236.8	1273.7	1.7618e+05	23248	703.61	6678.8	2221.6	14.148	2.3147	0.90418	70.254	3.4127	49.455	40.772	111.19	1.0851
8297.8	17479	79.426	710.59	6502.9	149.71	5083.7	15928	61.888	8792	85254	28420	88999	96062	1.4539e+05	7447.9	564.08	1.3537e+05	3689.4	0	56495	31588	4211.7	14139	1166.6	1261.2	1136	618.5	1483	4591.4	780.48	25229	8839.7	32229	64775	26164	1.0593e+05	30635	2141.9	22029	2430.9	433.04	119.83	15.194	1865.2	88.416	151.63	497.07	3246.1	9.202
3261.3	5188.9	17.068	161.39	1495.6	29.377	430.03	875.75	0.73023	46.442	21.821	3457.6	10000	5905.9	42903	87.399	35.608	21061	30.097	56495	0	2.7353e+05	17617	15971	159.01	50.028	96.622	116.75	295.46	448.79	4.2405	1580.5	6.5357	7074.7	1295.1	117.81	15225	357.73	350.26	5293.7	312.63	46.305	56.281	0.71961	67.195	27.379	1.6306	11.998	71.767	0.051015
96539	1.4206e+05	401.23	3669.2	25542	259.76	17498	49.706	6.2368	778.61	9.416	166.9	312.88	254.74	31652	877.54	326.86	10750	447.91	31588	2.7353e+05	0	80008	1.6996e+05	1803.3	159.71	87.769	3620.7	8283.6	18417	36.512	66394	15.012	2.0221e+05	18713	1304.6	3.7242e+05	2457.7	6415.5	21160	4282.7	213.98	73.912	9.1563	556.43	35.024	4.6587	26.283	16.933	0
31543	34444	46.751	512.22	7355.4	3473	5730.9	18.971	433.07	2166.3	2.2775	11.283	5.5959	0.81796	3569.1	879.86	312.76	37398	63751	4211.7	17617	80008	0	39674	46213	61.614	5.5252	231.33	88862	31256	90.973	75628	16.657	1.5912e+05	1859.2	325.95	1.2186e+05	1122	918.56	771.95	913.67	81.903	19.708	1.7943	135.12	4.951	5.9886	11.649	17.758	0.18922
1.0337e+05	1.035e+05	245.71	2224.4	9505.3	51.062	22482	591.83	3.2471	194.05	5.3115	648.46	2144	2931.8	8015.8	207.5	75.959	1154	134.98	14139	15971	1.6996e+05	39674	0	35424	7269.2	252.5	3459	26243	33557	24.424	84540	14.188	1.4332e+05	17261	852.71	2.2422e+05	590.83	2613.9	49132	1172.9	91.694	13.272	3.9423	246.46	3.0697	1.9246	7.2919	69.107	0
11972	8727.1	29.933	360.44	671.46	47.779	2392.4	12.608	5.0037	32.91	0.47228	5.9855	0.82072	0.1296	2064.3	26.905	19.963	29862	32422	1166.6	159.01	1803.3	46213	35424	0	36969	11594	1629.9	1.2786e+05	15138	50.566	10389	23.976	13757	3924.1	811.44	28300	689.17	627.27	88896	3003.8	5.6515	0.4558	0.49683	40.172	1.529	1.4941	1.6911	3.9049	0.040371
220.29	120.69	2.674	60.655	30.207	2.4886	19.13	1.5279	1.2854	1013.1	110.46	2.9188	0.4043	3.268	7416.7	1485	80.074	1129.2	144.24	1261.2	50.028	159.71	61.614	7269.2	36969	0	38423	2617.2	15817	1726.8	102.84	345.84	15.527	622.99	1570.8	187.79	2290.3	1646.8	374.83	83663	1534.9	2.0042	1.1714	0.16888	10.848	0.5491	0.98387	0.12984	0.35912	0
1428.9	137.92	15.271	310.27	24.804	3.4514	25.644	8.4146	1.3629	2005.1	87.203	26.292	4.2984	0.40968	6352.4	1850.8	141.52	591.61	103.67	1136	96.622	87.769	5.5252	252.5	11594	38423	0	46218	3641	67.244	91.258	108.33	11.599	1830.4	2641.3	356.67	3308.1	3322.1	980.28	1.1336e+05	43277	1.0531	0	0.48814	36.962	0.81006	1.2423	0.098022	0.75765	0.031685
87000	464.27	1420.7	27723	9.0869	6.8938	195.92	47.386	3.2953	6.5452	1.4029	715.09	33.253	2.3444	1342.5	3.0475	0.19697	233.69	33.7	618.5	116.75	3620.7	231.33	3459	1629.9	2617.2	46218	0	18529	2461.9	1.0258	21712	1.5382	1.6669e+05	23323	8361.9	49638	4232.4	60102	65922	2.0918e+05	123.81	10.042	82.526	2843.1	2.9042	3.1146	16.513	11.285	0.097511
9949.3	5574.3	205.32	4859.5	5085.4	7975.1	2369.3	318.02	2087	6772.8	11.364	97.145	29.76	2.9949	1526.4	4877	3572.4	30062	73601	1483	295.46	8283.6	88862	26243	1.2786e+05	15817	3641	18529	0	85140	5912.3	13559	1097.3	43805	43103	19352	58751	6923.4	11328	1.5319e+05	73292	51.181	0.76815	8.8537	578.81	2.267	26.756	30.449	56.829	1.6157
26448	9008.4	122.78	4031.8	30100	69904	5428.6	220.77	4426.7	24862	99.524	27.273	49.855	5.2751	242.32	8598	61596	27880	1.8565e+05	4591.4	448.79	18417	31256	33557	15138	1726.8	67.244	2461.9	85140	0	1.996e+05	1.8748e+05	14313	1.5956e+05	12034	3394	1.7827e+05	5019.1	3313.7	35200	5270.7	27.478	4.619	7.2365	313.45	4.113	64.083	54.6	99.538	1.675
2877.5	9541.2	0.70839	3.4617	40360	1.0435e+05	3247.9	60.41	417.97	11158	66.562	0.91649	47.473	6.5812	45.313	3262.9	1.4543e+05	7247.4	77546	780.48	4.2405	36.512	90.973	24.424	50.566	102.84	91.258	1.0258	5912.3	1.996e+05	0	59994	13358	1.8561e+05	1044.7	341.33	1.721e+05	4738.1	58.309	1268.8	231.38	0.64588	0.093233	0	11.943	4.1154	80.615	38.717	34.674	1.2708
66068	18066	124.42	4380.7	9262.8	6390.7	2635.5	34.405	55.437	10520	399.51	18.308	5.4216	1.1389	711.76	7057.7	1.7571e+05	96570	22914	25229	1580.5	66394	75628	84540	10389	345.84	108.33	21712	13559	1.8748e+05	59994	0	2.4793e+05	3.7089e+05	4425.2	1117.8	1.4701e+05	4440	1995.5	7722.8	1314.3	28.822	3.7833	8.683	346.07	3.5629	5.309	12.278	17.032	0.16392
557.36	3153.5	0.75956	1.8877	1168.8	2946.9	175.43	1.7696	6.4429	2452.2	263.15	1.8812	2.5392	2.3572	220.72	2645.6	25011	27773	750.27	8839.7	6.5357	15.012	16.657	14.188	23.976	15.527	11.599	1.5382	1097.3	14313	13358	2.4793e+05	0	1.0298e+05	284.77	48.113	35949	772.89	15.055	176.46	33.194	1.3165	0	0	14.882	0.68567	0	0.55701	1.6909	0
2.4767e+05	83155	1325.2	38142	1.9078e+05	1.5431e+05	7724.3	542.38	487.59	78956	473.09	8862.5	701.41	300.74	1212.2	1.0478e+05	1.5309e+05	93877	52488	32229	7074.7	2.0221e+05	1.5912e+05	1.4332e+05	13757	622.99	1830.4	1.6669e+05	43805	1.5956e+05	1.8561e+05	3.7089e+05	1.0298e+05	0	28319	9953.7	5.697e+05	16035	44268	22374	44418	427.39	34.342	64.248	3775.3	27.569	57.557	84.284	109.73	2.0434
17996	5276.3	7160.4	12155	9609.4	17245	1.7183e+05	1.6977e+05	38776	3.4087e+05	2.3441e+05	360.18	5585.6	1836.1	4253.9	72229	1037.4	1.0467e+05	5236.8	64775	1295.1	18713	1859.2	17261	3924.1	1570.8	2641.3	23323	43103	12034	1044.7	4425.2	284.77	28319	0	1.2191e+06	3.0058e+05	3.2112e+05	24539	4.5218e+05	2.0777e+05	402.05	77.86	105.35	2727.6	722.38	5798.3	4546.1	18339	430.33
28578	1470.1	33292	1.4055e+05	2530.5	4008.1	1.4901e+05	67639	1277.7	31630	95590	2302.6	2955.9	990.79	2324.9	10199	290.19	9475.1	1273.7	26164	117.81	1304.6	325.95	852.71	811.44	187.79	356.67	8361.9	19352	3394	341.33	1117.8	48.113	9953.7	1.2191e+06	0	87778	1.6857e+05	50381	1.8895e+05	63044	3600.6	70.507	6226	1.2728e+05	1480.3	9323.2	9330.1	10528	2080.7
3.7356e+05	6.0096e+05	19821	85263	6.0142e+05	83676	3.655e+05	78373	38482	2.7859e+05	13110	824.82	8231.8	1942.5	9053	3.7054e+05	1.6225e+05	2.6446e+05	1.7618e+05	1.0593e+05	15225	3.7242e+05	1.2186e+05	2.2422e+05	28300	2290.3	3308.1	49638	58751	1.7827e+05	1.721e+05	1.4701e+05	35949	5.697e+05	3.0058e+05	87778	0	4.8819e+05	70779	1.0011e+05	57409	555.04	141.99	348.21	7481.4	831.83	11275	7334.1	15856	454.07
21906	9462.9	18078	17659	28276	12870	1.2349e+05	91358	42760	2.8612e+05	28309	698.3	12239	2993.7	6160.8	79280	3926	73298	23248	30635	357.73	2457.7	1122	590.83	689.17	1646.8	3322.1	4232.4	6923.4	5019.1	4738.1	4440	772.89	16035	3.2112e+05	1.6857e+05	4.8819e+05	0	34664	1.562e+05	1.222e+05	278.86	112.21	238	2248.7	1044.1	12457	6185.4	13014	380.89
34719	81.57	10467	1.8658e+05	27.921	8.0903	429.87	3167.4	33.816	1267.6	220.46	1.0655e+05	13711	3749.9	1500.7	822.85	48.082	1850.8	703.61	2141.9	350.26	6415.5	918.56	2613.9	627.27	374.83	980.28	60102	11328	3313.7	58.309	1995.5	15.055	44268	24539	50381	70779	34664	0	15347	1.0509e+05	3383.8	36.744	1451.4	1.2631e+05	14.07	21.001	484.9	552.88	2.5315
11717	2668.4	987.25	3809.1	993.56	858.52	10813	11078	1666.9	1.1773e+05	8757.4	476.27	390.44	173.5	33595	31702	1227.7	28438	6678.8	22029	5293.7	21160	771.95	49132	88896	83663	1.1336e+05	65922	1.5319e+05	35200	1268.8	7722.8	176.46	22374	4.5218e+05	1.8895e+05	1.0011e+05	1.562e+05	15347	0	1.772e+05	751.99	87.488	21.941	2025.1	47.972	400.32	407.74	1330.2	15.19
7279.6	297.7	1848.7	9161.3	549.37	455.47	3024.2	4595.6	1420.1	13747	1491.9	3076.8	716.97	142.36	928.76	3671.9	180.15	3878.3	2221.6	2430.9	312.63	4282.7	913.67	1172.9	3003.8	1534.9	43277	2.0918e+05	73292	5270.7	231.38	1314.3	33.194	44418	2.0777e+05	63044	57409	1.222e+05	1.0509e+05	1.772e+05	0	252.22	29.428	55.631	4596.2	34.998	555.5	333.69	651.63	14.803
863.14	40.231	251.57	13418	8.4897	3.3008	90.25	289.13	10.047	10.203	15.763	595.1	265.69	22.157	118.43	25.881	0.73845	159.77	14.148	433.04	46.305	213.98	81.903	91.694	5.6515	2.0042	1.0531	123.81	51.181	27.478	0.64588	28.822	1.3165	427.39	402.05	3600.6	555.04	278.86	3383.8	751.99	252.22	0	1.1308e+05	2704.6	87955	17582	5238.5	11525	442.22	251.15
10.076	15.243	8.2829	7.4697	2.8697	3.5784	66.475	112.51	9.024	1.5372	3.8504	11.178	14.585	1.0717	121.3	1.1305	0	50.133	2.3147	119.83	56.281	73.912	19.708	13.272	0.4558	1.1714	0	10.042	0.76815	4.619	0.093233	3.7833	0	34.342	77.86	70.507	141.99	112.21	36.744	87.488	29.428	1.1308e+05	0	3.2771	72.134	1.167e+05	14345	21262	641.17	413.33
382.12	5.3025	3572	21170	1.0438	0.32543	622.13	2682.8	1.3228	0.86313	18.007	1245	574.11	61.434	52.236	0.99094	0.041006	3.1637	0.90418	15.194	0.71961	9.1563	1.7943	3.9423	0.49683	0.16888	0.48814	82.526	8.8537	7.2365	0	8.683	0	64.248	105.35	6226	348.21	238	1451.4	21.941	55.631	2704.6	3.2771	0	45737	4.3067	11.408	6066.8	1111.8	3.9421
16707	127.86	10530	4.5909e+05	56.916	1.6034	3259.9	23703	10.439	178.79	33.526	63650	5485	713.22	902.94	108.52	6.8579	381.02	70.254	1865.2	67.195	556.43	135.12	246.46	40.172	10.848	36.962	2843.1	578.81	313.45	11.943	346.07	14.882	3775.3	2727.6	1.2728e+05	7481.4	2248.7	1.2631e+05	2025.1	4596.2	87955	72.134	45737	0	163	227.15	3450.5	10343	29.985
6.3179	10.619	2.5315	8.9198	36.303	90.775	1773.5	4455.3	185.73	11.813	15.08	28.428	336.36	61.288	117.66	4.2243	2.9301	34.737	3.4127	88.416	27.379	35.024	4.951	3.0697	1.529	0.5491	0.81006	2.9042	2.267	4.113	4.1154	3.5629	0.68567	27.569	722.38	1480.3	831.83	1044.1	14.07	47.972	34.998	17582	1.167e+05	4.3067	163	0	1.2577e+05	61499	10800	9072.1
10.23	33.473	6.9129	10.323	626.94	1534.7	15076	27344	3427.4	206.1	105.27	44.599	2081.7	429.46	429.29	99.902	71.491	34.964	49.455	151.63	1.6306	4.6587	5.9886	1.9246	1.4941	0.98387	1.2423	3.1146	26.756	64.083	80.615	5.309	0	57.557	5798.3	9323.2	11275	12457	21.001	400.32	555.5	5238.5	14345	11.408	227.15	1.2577e+05	0	63349	71358	1.8328e+05
329.47	28.565	2766.9	20590	327.5	614.03	33434	74041	1300.3	181.62	204.05	264.74	4405.6	352.35	370.02	73.3	46.613	109.65	40.772	497.07	11.998	26.283	11.649	7.2919	1.6911	0.12984	0.098022	16.513	30.449	54.6	38.717	12.278	0.55701	84.284	4546.1	9330.1	7334.1	6185.4	484.9	407.74	333.69	11525	21262	6066.8	3450.5	61499	63349	0	1.3757e+05	2.6929e+05
182.37	49.566	1342.6	4641	454.58	3208	47670	3.9206e+05	16400	3210.7	26464	7327.1	1.01e+05	28804	5516.3	170.46	68.529	190.24	111.19	3246.1	71.767	16.933	17.758	69.107	3.9049	0.35912	0.75765	11.285	56.829	99.538	34.674	17.032	1.6909	109.73	18339	10528	15856	13014	552.88	1330.2	651.63	442.22	641.17	1111.8	10343	10800	71358	1.3757e+05	0	86588
1.5177	2.3294	10.956	2.366	16.412	112.3	846.2	1514.2	247.36	9.4117	5.6987	3.8496	71.48	5.4137	4.3111	3.911	1.6667	1.6522	1.0851	9.202	0.051015	0	0.18922	0	0.040371	0	0.031685	0.097511	1.6157	1.675	1.2708	0.16392	0	2.0434	430.33	2080.7	454.07	380.89	2.5315	15.19	14.803	251.15	413.33	3.9421	29.985	9072.1	1.8328e+05	2.6929e+05	86588	0
5.5998	4.8834	3.5758	35.93	19.02	14.957	378.98	6253	73.178	3587.6	62244	6.9352	78.42	6259	416.21	3187.1	1.3407	339.41	13.398	2809.4	2.1804	2.1993	0.47394	2.2058	3.8123	1.4013	1.4051	0.70539	0.81551	2.2569	2.7546	3.8247	1.911	15.152	3908	3925	417.74	659.96	15.765	255.06	84.327	1026.2	1417.1	53.518	189.45	4878	1.6336e+05	17552	66665	2.4505e+05
8.9469	18.63	1.3613	5.2095	15.043	12.142	148.93	7061.4	114.86	12268	5.0513e+05	610.99	3768.9	1.0088e+05	20672	16809	2.3443	10460	12.535	48275	7.1403	0.96908	0.42299	3.7622	0.13763	12.195	3.3559	0.28762	3.1266	10.993	4.6443	47.589	38.106	46.412	29263	19910	711.43	1314.4	17.048	402.97	54.106	11.051	25.461	5.6822	9.429	28.556	85.378	354.92	13299	22.952
639.21	12.111	302.31	40175	10.549	12.967	754.07	17608	29.612	28.644	78.435	55643	51359	12111	7107.9	18.243	0.94224	28.166	5.5981	1431.8	108.35	64.936	7.014	68.976	3.8594	2.0363	19.675	342.81	70.282	24.288	2.3686	15.931	3.1988	964.92	713.45	3309.9	1238.5	1170.6	21932	223.87	1031.7	1631.9	6.3996	2001.9	1.0694e+05	27.123	54.525	284.01	49178	3.9289
142.15	56.223	125.24	5990.9	529.63	1742.6	15043	91907	3890.6	241.31	1298.1	73249	2.5611e+05	58411	17186	125.19	61.145	33.248	55.584	6050.6	565.26	88.705	9.1031	172.13	3.1007	0.65388	1.5313	48.924	37.18	93.009	81.173	6.8732	1.0943	165.83	9642.2	4613.1	13871	18550	5434.5	592.89	997.53	1303.7	24.023	1195	17054	508.95	4141.7	5110.7	1.9975e+05	220.09
24.806	3.8738	14.695	1597.6	19.012	22.766	364.03	37201	308.8	2164.9	2.3356e+05	26567	52525	1.3319e+05	19639	8824.1	0.14127	545.84	5.7722	18562	257.79	35.179	2.0465	105.01	0.8155	1.3232	0.48061	4.561	1.7526	2.4106	0.5459	0.94725	0.55457	20.616	3196.8	1750	753.08	1268.7	728.69	297.32	82.398	343.65	0.66667	220.08	4145.1	20.964	149.46	180.74	73743	4.6254
642.46	2610.2	17.867	557.22	324.38	7.4287	563.46	3246.4	32.597	118.02	16847	8292	13407	13304	1.4447e+05	626.34	7.2846	16653	55.114	81968	38639	45474	3820.5	1550.6	64.921	128.22	191.78	75.879	94.761	203.7	24.474	419.85	114.91	1800.6	3771.5	1208.5	11909	3417.5	719.39	4690.3	391.41	1308	1683.8	127.08	3599	1193.8	169.08	732.77	24468	2.3292
3.8008	3.1041	1.8756	27.799	7.4102	8.7755	142.29	358.67	24.027	1143.9	63268	11.73	41.766	8758.2	6624.1	7673	3.8739	2458.1	0.65617	24422	1.3634	0.62765	0.46764	3.3093	7.9258	2.4212	1.5827	0.20708	1.087	4.066	2.17	19.976	25.468	19.841	5950.2	10656	177.54	148.03	17.531	43.691	10.641	1198.4	1700.6	22.013	412.41	4708.2	16631	5226.8	1972.4	10156
1.4703	0.071619	0.48818	11.539	0.95333	4.233	83.194	153.12	14.169	0.52385	1.3765	12.728	13.549	0.25564	0.91224	0.16116	0	1.5389	0.65958	2.6445	0.1637	0.64013	0.15508	0.023754	0	0	0.025402	0.16346	0.19343	0.61001	0	0.32138	0	8.0269	19.403	37.002	33.191	25.308	9.7454	1.399	1.2233	2380.9	1866.8	6.6911	210.73	4910.5	47548	4036.5	993.31	31721
4010.3	2931	35.006	656.84	244.74	10.203	1513.4	341.79	16.659	135.07	6119.9	778.94	161.74	196.12	12582	222.8	5.766	65271	1494.5	1.1155e+05	16175	41669	35925	3941.1	744.62	18.784	12.837	365.62	1231.1	1793.7	5.3435	1851.4	61.96	9609.7	3480.3	2210.1	24612	1238.2	1256.7	6783.3	456.25	5565.7	5511.1	47.144	5821	6671	2688.9	6414.3	1503	4199.7
440.18	523	10.592	369.87	47.376	7.9188	352.1	463.93	22.682	5.7598	18.04	680.94	138	19.941	304.35	0.87397	1.3617	3273.7	159.26	8342.6	496.43	476.15	805.76	39.211	52.262	2.863	1.2927	34.481	84.187	103.65	0.7318	167.65	2.0226	1414.3	285.69	228.51	3971.2	224.22	505.95	345.86	62.147	14411	13551	95.79	7010.8	13431	10957	11716	2226.6	28406
1738.1	1819.2	25.308	953.8	312.53	19.521	810.51	8072.3	190.88	1209.9	63342	8135.5	11655	16386	84743	6456.5	10.161	73614	416.36	2.8602e+05	15372	25844	11335	4407.7	467.85	85.979	50.72	134.41	586.83	813.06	23.83	1085	176.14	4308.4	14102	6306.3	15868	3913.1	784.03	14659	334.71	3928.3	3846.9	105.8	5625.4	4193.2	690.25	3381.4	50514	28.429
2045.1	1406.7	22.367	206.08	63.889	0.87341	503.16	110.04	0.83582	4.8433	16.577	266.77	327.9	114.52	73096	6.8406	1.1779	54035	560.37	55836	95620	2.209e+05	47041	14874	683.92	30.471	13.534	340.09	742.49	1111.9	1.7999	863.92	3.3524	3853	7550.7	351.33	9891.9	479.89	532.74	26422	419.57	2283.6	2974.9	13.823	921.93	1305.3	79.482	749.39	1226	4.4203
2493.9	1202	28.9	453.94	22.182	2.7781	507.59	40.76	0.95244	13.811	4.8623	65.972	45.798	12.007	63071	12.703	2.2148	31930	272.77	52573	1.2232e+05	6.3709e+05	88892	46268	1718.5	548.9	43.318	838.66	1411.7	2134.3	1.3871	1272.3	1.3305	4076.7	47481	1472.8	8706.4	1154.6	983	1.0877e+05	1742.5	18341	14186	43.523	7089.5	2752.1	77.262	2093.6	238.34	1.3239
7719.2	4060.8	66.868	1017.9	261.08	3.9424	2362.4	157.28	5.3214	44.929	15.566	431.62	57.821	8.4397	8768.1	30.53	3.4912	45039	1173.7	30288	31457	1.5065e+05	73433	14097	736.92	21.372	17.716	1175.2	2187.1	4764.3	3.8445	3582.6	4.5393	14830	6787.3	2420.1	35474	2045.4	2058.5	11351	2222.7	27281	26654	51.612	7440.1	10354	2679.4	9048.4	711.92	2063.3
569.53	221.46	8.5905	625.06	13.521	1.1594	98.624	137.2	1.6316	11.42	10.921	177	229.4	71.101	1336.8	9.4893	1.9412	2525.1	43.157	4379.3	5638.5	43512	9758.1	16541	1465.1	332.25	28.034	158.39	580.06	627.38	0.54305	364.23	0.34605	794.97	21991	459.78	1562.9	363.84	396.17	41390	397.25	64076	19491	53.008	19516	2362.6	54.729	3379.2	1383.9	2.6471
112.82	41.539	3.3959	207.88	8.618	0.60054	36.096	77.269	2.3701	11.429	6.1774	106.89	15.771	1.14	30.599	7.8298	1.0496	266.5	9.2347	918.01	26.334	119.75	73.964	54.609	3.6924	0.38001	0.53793	50.015	44.186	36.9	0.05504	32.359	1.1631	202.02	230.71	152.02	480.43	186.47	243.12	817.17	160.19	12176	2616.3	16.216	5649.5	1314.3	1207.8	958.6	172.35	266.69
8.887	15.916	0.2781	3.8323	17.54	0.079392	1.6428	1.4246	0.20191	0.42246	24.39	11.261	2.9712	12.002	147.44	0.34131	0.98851	17.778	1.5504	291.08	9.376	25.626	1.9275	71.913	1.63	0.68357	0.098635	2.3603	1.97	2.2487	0.24116	7.6999	3.6546	10.846	137.38	26.157	56.009	41.556	10.727	100.57	15.524	53.765	66.232	0.45195	45.182	44.611	6.8949	20.416	10.906	0.072849
10.941	22.63	3.7476	97.633	5.5011	0	7.6545	18.773	0.37574	3.6203	7.2048	491.05	42.44	8.9344	78.212	0.47789	0.48236	25.273	1.3475	185.68	10.51	19.852	5.2613	32.385	2.4941	1.4857	1.01	3.1769	2.0085	2.194	1.3103	5.0882	1.8668	34.677	154.24	27.665	74.76	52.605	334.68	143.32	24.39	10801	156.97	13.235	1183	107.6	21.107	105.11	31.323	4.1622
102.56	134.17	33.97	567.87	32.019	3.1456	115.61	307.85	9.6851	4.4679	20.47	2640	275.22	60.321	254.81	5.1437	3.3688	200.81	10.089	1241.6	55.018	134.08	70.422	8.807	5.1386	1.7093	1.1203	55.015	23.436	20.812	1.0997	33.062	26.127	181.55	328.68	197	537.95	441.82	1726.5	783.1	183.31	39568	755.76	409.66	6873.5	727.62	508.79	1484.1	566.79	35.516
161.19	74.286	5.0811	125	22.159	7.709	108.77	198.71	16.288	25.903	15.59	81.935	27.072	2.738	121.39	20.485	3.6088	366.55	18.963	1709.5	29.261	98.427	77.815	136.27	10.698	0.65027	1.6859	157.86	94.995	57.85	1.6669	55.986	4.9597	349.2	485.32	379.93	759.65	576	517.11	1493.1	468.15	9665.9	3942.9	16.577	1865.6	6220.4	58691	4786.4	787.43	9071.3
12.868	18.947	0.18886	8.2221	7.5686	8.1803	105.65	153.55	20.128	2.3831	0.13985	9.0952	17.003	2.046	132.96	0.62033	2.6323	38.711	1.8073	296.58	6.0368	10.792	5.417	4.9289	0.48853	0.26762	0.74505	1.096	3.0362	4.4524	0.22531	10.754	2.0641	22.466	56.949	61.635	160.27	72.18	11.494	37.294	9.0912	6193.9	3456.1	2.7712	196.86	7293.8	96636	5959.2	823.49	30175
0.9092	0.71614	0	1.6934	1.1939	2.0896	49.319	68.004	12.64	0.60301	0.3511	5.2564	11.502	0.93563	2.8187	0.85663	0.093785	0.74274	0	2.6954	0.12196	0	0.12847	0.48586	0.047511	0	0	0	0	0	0	0.16417	0	1.9293	23.187	35.886	38.638	45.281	1.3674	1.2961	0.39996	1792	1938	4.2209	51.991	4593.3	75721	4017.9	505.14	48554
47.607	78.367	1.6697	84.465	27.847	10.121	132.73	153.83	28.843	1.6116	1.1525	70.921	27.156	2.5608	350.18	0.60145	0.75846	171.29	7.3248	999.86	32.479	72.477	20.522	10.316	2.0271	1.0811	1.407	4.5324	2.8358	10.151	0.55331	40.975	4.2539	87.382	109.87	77.399	543.5	178.56	72.451	87.831	19.088	54038	19084	40.559	2366.7	18791	1.4759e+05	8303.2	1071.1	6192.9
1.1791	1.8251	0	0.82484	0.095983	0.72469	4.8765	5.4884	0.99341	0.025899	0	0.068983	1.6783	0	2.1597	0	0	1.4497	0	5.4248	1.6723	3.1057	0.14105	0.99757	0	0	0	0	0	0.045468	0	0.13109	0	2.8897	1.9322	5.2422	10.019	3.2843	1.3774	0.99481	0.58784	839.79	528.59	0.49499	29.161	1719	5305.1	183.85	44.641	18.399
131.26	58.255	9.611	515.76	33.618	88.982	672.41	860.93	207.83	19.358	3.992	178.35	142.05	9.3909	167.79	12.667	3.3346	189.41	15.273	583.03	84.752	250.55	104.62	41.9	5.1204	2.1537	0.7901	86.21	44.561	24.498	2.5979	26.925	1.7376	182.56	540.46	626.1	773.9	662.86	415.95	877.9	271.08	2.6352e+05	99762	187.48	15177	1.9103e+05	1.5582e+05	37428	7391.1	1531.8
2868.6	2661	1369.9	7317.3	996.9	141.5	8905.8	56181	2337.3	2405.8	40480	925.81	4192.5	2232	7706.1	1744.8	42.731	8769.1	317.5	67173	344.06	1086.1	796.73	1204	303.71	158.75	104.06	5424.9	1562.3	555.96	59.494	1130.8	352.36	5890.5	37726	20077	19033	18500	13820	17616	12861	13016	5079.6	4959.7	29501	2947.1	4974.3	1.0661e+05	1.2834e+05	4946.7
5258.2	541.06	3933.8	1.1267e+05	196.89	66.746	15876	39907	455.44	1930.6	44966	6459.5	4999.9	1061	2028.3	4080.6	5.3585	7604.3	49.874	31093	52.007	172.86	130.53	59.138	24.023	19.187	9.5488	695.4	225.21	166.94	10.922	245.62	69.472	1236.5	18732	55138	7140.1	6028.3	51238	3237.6	1646	26393	2456.5	14899	1.8815e+05	2201.5	5662	1.4973e+05	1.0531e+05	425.14
1888.2	1306.8	239.43	8792.9	986.88	1732.6	17387	38618	4137.9	307.88	236.19	5349.7	5752.7	580.46	4441.1	112.82	65.123	2181.1	171.58	13969	553.56	1281.8	763.25	203.53	69.284	21.905	39.697	480.58	316.53	339.77	63.51	652.48	109.95	2007.7	8461.7	15147	13593	11227	6820.8	6940.5	2146.4	3.992e+05	5.7003e+05	5396.1	1.7156e+05	6.2012e+05	1.6792e+05	5.3067e+05	2.3329e+05	23398
928.39	1824	606.44	3499.7	822.16	229.27	6302.1	25108	1025.9	272.9	664.95	4022.7	3301.9	709.25	7506.4	17.805	26.543	1272.8	76.874	14937	290.37	271.04	145.37	29.766	33.088	33.471	98.301	127.21	84.667	175.88	42.887	668.81	256.85	1169.8	5729.5	6816.4	8019.8	9337.6	3985	2506	1799.9	19576	23201	12126	42713	8264.5	6171.7	1.2378e+05	1.6544e+05	8448.4
3299.3	348.71	694.65	47110	127.9	4.7585	191.19	1958.6	4.9917	24.92	15.335	23466	19406	630.65	1653.4	15.51	3.2819	254.36	17.519	2709.4	75.569	157.34	56.165	42.13	11.782	10.313	22.81	714.46	105.61	78.959	7.808	140.88	116.7	1905.5	1051.4	4147.7	1954.9	1719.7	57547	790.31	1448.6	8689.6	298.43	1119	1.0964e+05	562.9	287.67	460.88	640.49	69.92
1549.8	562.67	120.44	1042.9	98.042	7.3761	546.85	1087.9	23.593	158	138.44	319.4	172.41	25.452	2719.8	116.74	11.808	3118.6	91.439	13649	4522.3	16926	546.99	15988	1864.3	796.87	75.401	1466.3	1569.1	1203.8	7.8677	638.42	20.36	3584.5	47864	3682.1	6960.8	5117.7	3457.9	82248	4737	6298.7	545.98	556.94	4960	537.18	212.83	4459.2	8252.7	151.68
541.82	844.84	150.64	2797.1	291.05	5.2593	270.34	714.2	19.638	18.06	78.269	8773.1	1162.7	205.8	2291.5	12.329	14.831	819.57	44.474	6502.2	218.01	430.68	231.22	46.741	20.033	10.962	25.864	235.4	109.77	106.85	12.387	253.38	95.018	1062.6	1671.1	1117.2	2939.8	2641	7896.2	3042.3	1124.2	41190	651.84	664.51	25063	710.64	467.35	2571.1	4215.8	163.18
7092.2	5410.7	5027.3	7761.6	15647	14649	59285	2.1513e+05	71255	1.3298e+06	3.5192e+05	692.73	7134.1	3648.5	19253	1.8162e+05	3472.6	2.2905e+05	24136	1.2506e+05	489.98	1073.4	467.21	270.94	251.02	670.45	854.68	2157.2	1884.2	4128.9	3918.2	4871.2	1622.4	5032.5	1.3561e+06	1.6265e+05	4.5287e+05	1.2471e+06	10555	1.3098e+05	1.3079e+05	2600	8363.7	641.14	4126.3	3624.2	6496.6	44258	1.2017e+05	6256
[truncated: 33 more columns]
