# Supplementary material for: Reproducibility of the Structural Brain Connectome Derived from Diffusion Tensor Imaging
Source: PLoS One. 2015 Sep 2;10(9):e0135247. doi: 10.1371/journal.pone.0135247 (PMC4557836; doi:10.1371/journal.pone.0135247)
Supplement: S1 Data — Please refer to the README.txt file within the compressed folder for usage instructions. (ZIP) [file pone.0135247.s001.zip › Subject12_determistic_scanner_A_time_1.csv]

0	0.004463	0.0020403	0.011164	0.00069013	0	0.0017867	0	0	0	0	0	0	0	0	0	0	0.00015415	8.0379e-05	0	0	0	0.00022482	0.00021467	0	0	0	0.0026002	2.9374e-05	0.00010489	0	0.0023831	0	0.0078786	0	0	0.00072417	0	0	0	0	0	0	0	0	0	0	0	0	0
0.004463	0	0	0	0.00030538	0	0.011147	0.00038007	0	0	0	0	0	0	0	0	0	0	5.3956e-06	0	0	0	0	0	0	0	0	0	0	0	0	0	0	0	0	0	0.00010111	0	0	0	0	0	0	0	0	0	0	0	0	0
0.0020403	0	0	0.0042043	0	0	0	0	0	0	0	0	0	0	0	0	0	0	0	0	0	0	0	0	0	0	0	0	0	4.2663e-05	0	0	0	7.1794e-06	0.00097657	0.00089886	0.011019	0.00029643	0.0018592	0	0	0	0	0	0	0	0	0	0.00033547	0
0.011164	0	0.0042043	0	0	0	0	0.00033421	0	0	0	0.016262	0	0	0	0	0	0	0	0	0	0	0	0	3.0919e-05	0	0	0.0011346	0.00021288	5.5845e-06	0	1.4057e-05	0	0.0051959	0.00057011	0.0019425	0.0052856	0.00011511	0.0049629	0	0	0	0	0	0.002154	0	0	0	0.00032282	0
0.00069013	0.00030538	0	0	0	0.0059529	0.0035042	0.0089786	0.0021556	0	0	0	0	0	0	0	0	0.00073801	0.00043658	0	0	0	0	0	0	0	0	0	2.5623e-05	0.00012657	0	0	0	0.017657	0	0	0.013402	0	0	0	0	0	0	0	0	0	0	0	0	0
0	0	0	0	0.0059529	0	0.0052891	0.0026657	0.012846	0.0043295	0	0	0	0	0	0.00052718	0.00052851	1.1798e-05	0.0019638	0	0	0	0	0	0	0	0	0	0.00052228	0.0035459	2.8121e-05	0	0	0.0054035	0	0	0	0	0	0	0	0	0	0	0	0	0	0	0	0
0.0017867	0.011147	0	0	0.0035042	0.0052891	0	0.0098419	0.0073603	0	0	0	0	0	0	0	0	0	0	0	0	3.2095e-05	2.2359e-05	5.8756e-05	0	0	0	0	0	0	0	0	0	3.6882e-05	0	5.1775e-05	0.0046536	0.00019599	0	0	0	0	0	0	0	0	0	0	0	0
0	0.00038007	0	0.00033421	0.0089786	0.0026657	0.0098419	0	0.015103	0.0048499	0.0035935	0.001188	0.0051563	0.0034414	2.0888e-05	6.1392e-05	0	1.9763e-05	0	0.00063756	0	0	0	0	0	0	0	0	3.4179e-05	0.00010656	0	0	0	8.9681e-05	0.0038936	0.00012449	0.021708	0.0037597	0	0	0	0	0	0	0	0	0	0	0.00080865	0
0	0	0	0	0.0021556	0.012846	0.0073603	0.015103	0	0.028786	0	0	0	0	0	0.0030642	0	0	0.0011709	0	0	0	0	0	0	0	0	0	0	0	0	0	0	0	0	0	0	0	0	0	0	0	0	0	0	0	0	0	0	0
0	0	0	0	0	0.0043295	0	0.0048499	0.028786	0	0.00012147	0	0	0	0	0.025522	0.0049104	0.001906	0.0048528	0	0	0	0	0	0	0	0	0	0	8.5278e-06	0	0	0	0.0082678	0.0018813	0.00055226	0.0077865	0.0012697	0	0.00066674	0.00014609	0	0	0	0	0	0	0	2.3493e-05	0
0	0	0	0	0	0	0	0.0035935	0	0.00012147	0	0	0	0.015462	0	0.00041304	0	0.00059143	0	0.0032813	0	0	0	0	0	0	0	0	0	0	0	0	0	0	0.0014511	0	0	0	0	0	0	0	0	0	2.6246e-06	0	0	0	9.677e-06	0
0	0	0	0.016262	0	0	0	0.001188	0	0	0	0	0.0061852	0	0.00024775	0	0	0	0	0.00016263	0	0	0	0	0	0	0	0	0	0	0	0	0	0	0	0	0	0	0.0025593	0	0	0	0	0	0.00064148	0	0	4.6496e-06	0.0004204	0
0	0	0	0	0	0	0	0.0051563	0	0	0	0.0061852	0	0.0098431	0.0054807	0	0	0	0	0.002992	0	0	0	0	0	0	0	0	0	0	0	0	0	0	0.00017813	0	0	0	0	0	0	0	0	0	0	0	0	0	0.00086713	0
0	0	0	0	0	0	0	0.0034414	0	0	0.015462	0	0.0098431	0	0.018641	0.00029829	0	0.00027072	0	0.021716	0	0	0	0	0	0	0	0	0	0	0	0	0	0	9.1968e-06	0	0	0	0	0	0	0	0	0	0	0	0	0	0.00039585	0
0	0	0	0	0	0	0	2.0888e-05	0	0	0	0.00024775	0.0054807	0.018641	0	0	0	0.0024791	0	0.011128	5.0878e-05	6.121e-05	0	0.00081183	0	0.00080592	0	0	0	0	0	0	0	0	0	0	8.7899e-06	0	0	0.0013539	0	0	0	0	0	0	0	0	0	0
0	0	0	0	0	0.00052718	0	6.1392e-05	0.0030642	0.025522	0.00041304	0	0	0.00029829	0	0	0.01179	0.0063461	7.2684e-05	0	0	0	0	0	0	0	0	0	0	0	0	0	0	0.0018464	0.00045822	0	0.016555	4.0429e-05	0	0	0	0	0	0	0	0	0	0	0	0
0	0	0	0	0	0.00052851	0	0	0	0.0049104	0	0	0	0	0	0.01179	0	0.0095054	0.0046235	0	0	0	0	0	0	0	0	0	0	0	0.00069934	0.0020073	0.00026947	0.0020254	0	0	0	0	0	0	0	0	0	0	0	0	0	0	0	0
0.00015415	0	0	0	0.00073801	1.1798e-05	0	1.9763e-05	0	0.001906	0.00059143	0	0	0.00027072	0.0024791	0.0063461	0.0095054	0	0.014631	0.0057965	0.0021356	5.4147e-06	0.0090966	0.00034201	0	1.7166e-05	0	0	1.1467e-05	0.00019299	4.4097e-06	0.003739	0.00095136	0.005102	0.0023377	0	0.009481	0.00155	0	2.3748e-05	0	0	0	0	0	0	0	0	0	0
8.0379e-05	5.3956e-06	0	0	0.00043658	0.0019638	0	0	0.0011709	0.0048528	0	0	0	0	0	7.2684e-05	0.0046235	0.014631	0	0	0	0	0.0078933	0	0	0	0	0	0.00043517	0.010858	0.0077115	0.0027019	0	0.00035072	0	0	0.0002802	0.00055998	0	0	0	0	0	0	0	0	0	0	0	0
0	0	0	0	0	0	0	0.00063756	0	0	0.0032813	0.00016263	0.002992	0.021716	0.011128	0	0	0.0057965	0	0	0.00087174	0.0028822	1.1144e-05	0.0057511	0	0.00016986	0	0	0	0	0	0	0	0	0	0	0.00022316	0.00015061	0	0.00025128	0	0	0	0	0	0	0	0	0	0
0	0	0	0	0	0	0	0	0	0	0	0	0	0	5.0878e-05	0	0	0.0021356	0	0.00087174	0	0.033236	0	0.0024151	0	2.4143e-05	0	0	1.6356e-05	0	0	0	0	0	0	0	0	0	0	0.0039456	0	0	0	0	0	0	0	0	0	0
0	0	0	0	0	0	3.2095e-05	0	0	0	0	0	0	0	6.121e-05	0	0	5.4147e-06	0	0.0028822	0.033236	0	0	0.0025843	0	0	0	0	2.7768e-06	0	0	0	0	0	0	0	0	0	0	0.00069599	0	0	0	0	0	0	0	0	0	0
0.00022482	0	0	0	0	0	2.2359e-05	0	0	0	0	0	0	0	0	0	0	0.0090966	0.0078933	1.1144e-05	0	0	0	0.0016177	0.015392	0.0001067	0	0	0.00071823	0.00060741	0	0.00015247	0	0.00013711	0	0	0	6.8838e-06	0	3.3912e-06	0	0	0	0	0	0	0	0	0	0
0.00021467	0	0	0	0	0	5.8756e-05	0	0	0	0	0	0	0	0.00081183	0	0	0.00034201	0	0.0057511	0.0024151	0.0025843	0.0016177	0	0.0026396	0.0071287	0	0	0	0	0	1.5355e-05	0	0	2.6933e-05	0	0	0	0	0.001707	0	0	0	0	0	0	0	0	0	0
0	0	0	3.0919e-05	0	0	0	0	0	0	0	0	0	0	0	0	0	0	0	0	0	0	0.015392	0.0026396	0	0.0074229	0.0055336	0.00096324	0.0081322	3.9002e-06	0	0	0	0.00037182	0	5.6589e-06	5.2973e-05	0.00010149	9.5431e-05	0.00070993	0.00034048	0	0	0	0	0	0	0	0	0
0	0	0	0	0	0	0	0	0	0	0	0	0	0	0.00080592	0	0	1.7166e-05	0	0.00016986	2.4143e-05	0	0.0001067	0.0071287	0.0074229	0	0.024945	0	7.0275e-05	0	0	0	0	0	0	0	0	0	0	0.021185	0.0029984	0	0	0	0	0	0	0	0	0
0	0	0	0	0	0	0	0	0	0	0	0	0	0	0	0	0	0	0	0	0	0	0	0	0.0055336	0.024945	0	0.059189	0.00028959	0	0	0	0	0.013051	0.0013426	0	0	0.012926	0	0.0074992	0.021109	0	0	0	0	0	0	0	0	0
0.0026002	0	0	0.0011346	0	0	0	0	0	0	0	0	0	0	0	0	0	0	0	0	0	0	0	0	0.00096324	0	0.059189	0	0.00056516	0.0004658	0	0.0021318	0	0.017075	0.00067483	1.7409e-05	2.3681e-05	0.00098841	0.0036834	0.0004016	0.017077	0	0	0	0	0	0	0	0	0
2.9374e-05	0	0	0.00021288	2.5623e-05	0.00052228	0	3.4179e-05	0	0	0	0	0	0	0	0	0	1.1467e-05	0.00043517	0	1.6356e-05	2.7768e-06	0.00071823	0	0.0081322	7.0275e-05	0.00028959	0.00056516	0	0.01071	0	2.4342e-05	0	0.0010146	0	0.00017073	0.00070397	0.00055694	0.00032558	0.0016711	0.0017485	0	0	0	0	0	0	0	0	0
0.00010489	0	4.2663e-05	5.5845e-06	0.00012657	0.0035459	0	0.00010656	0	8.5278e-06	0	0	0	0	0	0	0	0.00019299	0.010858	0	0	0	0.00060741	0	3.9002e-06	0	0	0.0004658	0.01071	0	0.0077728	0.0048841	0	0.00051748	0	0	7.4048e-06	0	0	0	0	0	0	0	0	0	0	0	0	0
0	0	0	0	0	2.8121e-05	0	0	0	0	0	0	0	0	0	0	0.00069934	4.4097e-06	0.0077115	0	0	0	0	0	0	0	0	0	0	0.0077728	0	0.0021593	0	2.0331e-05	0	0	0	0	0	0	0	0	0	0	0	0	0	0	0	0
0.0023831	0	0	1.4057e-05	0	0	0	0	0	0	0	0	0	0	0	0	0.0020073	0.003739	0.0027019	0	0	0	0.00015247	1.5355e-05	0	0	0	0.0021318	2.4342e-05	0.0048841	0.0021593	0	0.011303	0.011232	0	0	0	0	0	0	0	0	0	0	0	0	0	0	0	0
0	0	0	0	0	0	0	0	0	0	0	0	0	0	0	0	0.00026947	0.00095136	0	0	0	0	0	0	0	0	0	0	0	0	0	0.011303	0	0.0049138	0	0	0	0	0	0	0	0	0	0	0	0	0	0	0	0
0.0078786	0	7.1794e-06	0.0051959	0.017657	0.0054035	3.6882e-05	8.9681e-05	0	0.0082678	0	0	0	0	0	0.0018464	0.0020254	0.005102	0.00035072	0	0	0	0.00013711	0	0.00037182	0	0.013051	0.017075	0.0010146	0.00051748	2.0331e-05	0.011232	0.0049138	0	0.00088607	1.9722e-05	0.0029234	0.001775	0.00023077	0.00013374	0.00075072	0	0	0	0.00012515	0	0	0	0	0
0	0	0.00097657	0.00057011	0	0	0	0.0038936	0	0.0018813	0.0014511	0	0.00017813	9.1968e-06	0	0.00045822	0	0.0023377	0	0	0	0	0	2.6933e-05	0	0	0.0013426	0.00067483	0	0	0	0	0	0.00088607	0	0.050718	8.0122e-05	0.0026891	0.0020611	0.035742	0.0014047	0	0	0	1.2665e-05	0	0	0	0.0011134	0
0	0	0.00089886	0.0019425	0	0	5.1775e-05	0.00012449	0	0.00055226	0	0	0	0	0	0	0	0	0	0	0	0	0	0	5.6589e-06	0	0	1.7409e-05	0.00017073	0	0	0	0	1.9722e-05	0.050718	0	0.00090767	0.00070788	0.00099716	0	0	0	0	0	0.00025949	0	0	0	0	0
0.00072417	0.00010111	0.011019	0.0052856	0.013402	0	0.0046536	0.021708	0	0.0077865	0	0	0	0	8.7899e-06	0.016555	0	0.009481	0.0002802	0.00022316	0	0	0	0	5.2973e-05	0	0	2.3681e-05	0.00070397	7.4048e-06	0	0	0	0.0029234	8.0122e-05	0.00090767	0	0.0014067	0.021663	2.5995e-05	0.00011378	0	0	0	2.1644e-05	0	0	0	0.00035197	0
0	0	0.00029643	0.00011511	0	0	0.00019599	0.0037597	0	0.0012697	0	0	0	0	0	4.0429e-05	0	0.00155	0.00055998	0.00015061	0	0	6.8838e-06	0	0.00010149	0	0.012926	0.00098841	0.00055694	0	0	0	0	0.001775	0.0026891	0.00070788	0.0014067	0	0	0.0010182	0.0067021	0	0	0	0	0	0	0	0.00011226	0
0	0	0.0018592	0.0049629	0	0	0	0	0	0	0	0.0025593	0	0	0	0	0	0	0	0	0	0	0	0	9.5431e-05	0	0	0.0036834	0.00032558	0	0	0	0	0.00023077	0.0020611	0.00099716	0.021663	0	0	0	0	0	0	0	0.00041616	0	0	0	0	0
0	0	0	0	0	0	0	0	0	0.00066674	0	0	0	0	0.0013539	0	0	2.3748e-05	0	0.00025128	0.0039456	0.00069599	3.3912e-06	0.001707	0.00070993	0.021185	0.0074992	0.0004016	0.0016711	0	0	0	0	0.00013374	0.035742	0	2.5995e-05	0.0010182	0	0	0.0082601	0	0	0	0	0	0	0	0	0
0	0	0	0	0	0	0	0	0	0.00014609	0	0	0	0	0	0	0	0	0	0	0	0	0	0	0.00034048	0.0029984	0.021109	0.017077	0.0017485	0	0	0	0	0.00075072	0.0014047	0	0.00011378	0.0067021	0	0.0082601	0	0	0	0	0	0	0	0	0	0
0	0	0	0	0	0	0	0	0	0	0	0	0	0	0	0	0	0	0	0	0	0	0	0	0	0	0	0	0	0	0	0	0	0	0	0	0	0	0	0	0	0	0.00088833	0.0012234	0.0070395	0.0022276	0	0.00053788	0	0
0	0	0	0	0	0	0	0	0	0	0	0	0	0	0	0	0	0	0	0	0	0	0	0	0	0	0	0	0	0	0	0	0	0	0	0	0	0	0	0	0	0.00088833	0	0	0	0.00065901	0	0.012514	0	0
0	0	0	0	0	0	0	0	0	0	0	0	0	0	0	0	0	0	0	0	0	0	0	0	0	0	0	0	0	0	0	0	0	0	0	0	0	0	0	0	0	0.0012234	0	0	0.001656	0	0	0.00013289	0	0
0	0	0	0.002154	0	0	0	0	0	0	2.6246e-06	0.00064148	0	0	0	0	0	0	0	0	0	0	0	0	0	0	0	0	0	0	0	0	0	0.00012515	1.2665e-05	0.00025949	2.1644e-05	0	0.00041616	0	0	0.0070395	0	0.001656	0	0	0	0	0.00050839	0
0	0	0	0	0	0	0	0	0	0	0	0	0	0	0	0	0	0	0	0	0	0	0	0	0	0	0	0	0	0	0	0	0	0	0	0	0	0	0	0	0	0.0022276	0.00065901	0	0	0	0.0079668	0.018685	6.0198e-05	0
0	0	0	0	0	0	0	0	0	0	0	0	0	0	0	0	0	0	0	0	0	0	0	0	0	0	0	0	0	0	0	0	0	0	0	0	0	0	0	0	0	0	0	0	0	0.0079668	0	0.015719	0.0041004	0.050484
0	0	0	0	0	0	0	0	0	0	0	4.6496e-06	0	0	0	0	0	0	0	0	0	0	0	0	0	0	0	0	0	0	0	0	0	0	0	0	0	0	0	0	0	0.00053788	0.012514	0.00013289	0	0.018685	0.015719	0	0.01031	0.010118
0	0	0.00033547	0.00032282	0	0	0	0.00080865	0	2.3493e-05	9.677e-06	0.0004204	0.00086713	0.00039585	0	0	0	0	0	0	0	0	0	0	0	0	0	0	0	0	0	0	0	0	0.0011134	0	0.00035197	0.00011226	0	0	0	0	0	0	0.00050839	6.0198e-05	0.0041004	0.01031	0	0.015912
0	0	0	0	0	0	0	0	0	0	0	0	0	0	0	0	0	0	0	0	0	0	0	0	0	0	0	0	0	0	0	0	0	0	0	0	0	0	0	0	0	0	0	0	0	0	0.050484	0.010118	0.015912	0
0	0	0	0	0	0	0	3.423e-05	0	0.00013214	0.00050525	0	0	0	0	0	0	0	0	0	0	0	0	0	0	0	0	0	0	0	0	0	0	0	0.0011026	0	0	0	0	0	0	0	0	0	0	0	0.0096417	0	0.0031611	0.010333
0	0	0	0	0	0	0	0.0028609	0	0.00037285	0.0046862	0	0	0.0033946	0	7.276e-05	0	1.8129e-05	0	0.00017626	0	0	0	0	0	0	0	0	0	0	0	0	0	0	0.00013781	0	0	0	0	0	0	0	0	0	0	0	0	0	0.0021755	0
0	0	0	0.00013734	0	0	0	1.3934e-05	0	0	0	0.0032588	8.2005e-05	0	0	0	0	0	0	0	0	0	0	0	0	0	0	0	0	0	0	0	0	0	0	0.00053793	0	0	0.0022818	0	0	0	0	0	0.0098882	0	0	0	0.0018867	0
0	0	0	0	0	0	0	0.00027164	0	0	0	0.00015257	0.019314	0	0	0	0	0	0	0	0	0	0	0	0	0	0	0	0	0	0	0	0	0	0	0	0	0	0	0	0	0	0	0	0.00014564	0	0	0	0.0080488	0
0	0	0	0	0	0	0	0	0	0	0.0029139	0	0.00031119	0.018583	0.0039514	0.0012067	0	0.00011846	0	0.0031872	0	0	0	0	0	0	0	0	0	0	0	0	0	0	0	0	0	0	0	0	0	0	0	0	0	0	0	0	0.0028849	0
0	0	0	0	0	0	0	0	0	0	0	0	0	0.00076297	0.031884	0	0	0.00013571	0	0.0012021	0	0	0	4.5178e-05	0	0	0	0	0	0	0	0	0	0	0	0	0	0	0	0	0	0	0	0	0	0	0	0	9.453e-05	0
0	0	0	0	0	0	0	0	0	0	0	0	0	0.00032422	0	0	0	0	0	1.4156e-06	0	0	0	0	0	0	0	0	0	0	0	0	0	0	0	0	0	0	0	0	0	0	0	0	0	0	0.00069973	0	2.3703e-05	0
0	0	0	0	0	0	0	0	0	0	0	0	0	0	0	0	0	0	0	0	0	0	0	0	0	0	0	0	0	0	0	0	0	0	0	0	0	0	0	0	0	0	0	0	0	0	0.00057575	0	0	0.00021754
0	0	0	0	0	0	0	0	0	0	0.00023225	0	0	0.0026172	0.00043634	6.3225e-05	0	0.00013801	0	0.00029207	0	5.5178e-06	0	1.8018e-06	0	0	0	0	0	0	0	0	0	0	0	0	0	0	0	0	0	1.9371e-05	3.2532e-05	1.2159e-06	0	0.0007127	0	1.9966e-05	0.00018626	0
0	0	0	0	0	0	0	0	0	0	0	0	0	0	0	0	0	0	0	0	0	0	0	0	0	0	0	0	0	0	0	0	0	0	0	0	0	0	0	0	0	1.6091e-05	0.00012798	0	0	0.00072637	0	1.2399e-05	0.00012614	6.6496e-05
0	0	0	0	0	0	0	0	0	0	7.9265e-05	0	0	0.00075118	0.00089599	0	0	4.5222e-06	0	0.00039598	0	0	0	0	0	0	0	0	0	0	0	0	0	0	0	0	0	0	0	0	0	1.4986e-05	7.1075e-06	0	0	7.2641e-05	0	9.6687e-07	0.00079802	0
0	0	0	0	0	0	0	0	0	0	0	0	0	0	0	0	0	0	0	0	0	0	0	0	0	0	0	0	0	0	0	0	0	0	0	0	0	0	0	0	0	0	0	0	0	0	0	0	0	0
0	0	0	0	0	0	0	0	0	0	0	0	0	0	0	0	0	0	0	0	0	0	0	0	0	0	0	0	0	0	0	0	0	0	0	0	0	0	0	0	0	0	0	0	4.6565e-05	0	0	0	0	0
0	0	0	0	0	0	0	0	0	0	0	0	0	0	0	0	0	0	0	0	0	0	0	0	0	0	0	0	0	0	0	0	0	0	0	0	0	0	0	0	0	0.0003751	0.0001099	6.145e-06	0.00059369	0.00010826	0	2.2769e-05	0	0
0	0	0	0	0	0	0	0	0	0	0	0	0	0	0	0	0	0	0	0	0	0	0	0	0	0	0	0	0	0	0	0	0	0	0	0	0	0	0	0	0	1.2427e-05	0	0	8.6174e-05	0	0	0	0	0
0	0	0	0	0	0	0	0	0	0	0	0	0	0	0	0	0	0	0	0	0	0	0	0	0	0	0	0	0	0	0	0	0	0	0	0	0	0	0	0	0	1.8764e-05	0	5.8522e-06	3.2362e-05	0	0	0	0	0
0	0	0	0	0	0	0	0	0	0	0	0	0	0	0	0	0	0	0	0	0	0	0	0	0	0	0	0	0	0	0	0	0	0	0	0	0	0	0	0	0	0	0	0	0	0	0	0	0	0
0	0	0	0	0	0	0	0	0	0	0	0	0	0	0	0	0	0	0	0	0	0	0	0	0	0	0	0	0	0	0	0	0	0	0	0	0	0	0	0	0	0	0	0	0.0027169	0	0	0	0	0
0	0	0	0	0	0	0	0	0	0	0	0	0	0	0	0	0	0	0	0	0	0	0	0	0	0	0	0	0	0	0	0	0	0	0	0	0	0	0	0	0	0.0024699	0	0	0.0083509	0	0	0	0	0
0	0	0	0	0	0	0	0	0	0	0	0	0	0	0	0	0	0	0	0	0	0	0	0	0	0	0	0	0	0	0	0	0	0	0	0	0	0	0	0	0	0	0	0	0	0	0.00012833	0	0	0
0	0	0	0	0	0	0	0	0	0	0	0	0	0	0	0	0	0	0	0	0	0	0	0	0	0	0	0	0	0	0	0	0	0	0	0	0	0	0	0	0	0	0	0	0	0	0.0023006	0	0	7.8439e-05
0	0	0	0	0	0	0	0	0	0	0	0	0	0	0	0	0	0	0	0	0	0	0	0	0	0	0	0	0	0	0	0	0	0	0	0	0	0	0	0	0	0	0	0	0	0	1.5118e-05	0	0	0
0	0	0	0	0	0	0	0	0	0	0	0	0	0	0	0	0	6.7448e-06	0	0	0	0	0	0	0	0	0	0	0	0	0	0	0	0	0	0	0	0	0	0	0	0.0045206	1.7549e-05	3.8891e-06	0.00053775	4.0783e-06	0.00018073	0	0	0
0	0	0	0	0	0	0	0	0	0	0	0	0	0	0	0	0	0	0	0	0	0	0	0	0	0	0	0	0	0	0	0	0	0	0	0	0	0	0	0	0	0	0	0	0	0	2.2884e-05	0	0	0
0	0	0	0	0	0	0	0	0	0	0	0	0	0	0	0	0	0	0	0	0	0	0	0	0	0	0	0	0	0	0	0	0	0	0	0	0	0	0	0	0	0.012649	0.0025938	0.00011308	0.0032599	0.013711	0.01044	0.0025613	0.003486	4.8981e-05
0	0	0	0	0	0	0	5.45e-06	0	0	2.0781e-05	0	2.7977e-05	0	0	0	0	0	0	0	0	2.3497e-05	1.6531e-05	0	0	0	0	0	0	0	0	0	0	0	0.028714	0.007422	0.0027616	0.0011839	9.455e-05	0	0	0	0	0	0.0029468	0	0	0.00077139	0.00085497	0
0	0	0	0.00075549	0	0	0	0.00012964	0	0	0	1.3556e-05	0	0	0	0	0	0	0	0	0	0	0	0	0	0	0	0	0	0	0	0	0	0	0.0036769	0.0037884	0	0	2.8014e-05	0	0	0	0	0	0.0015892	0	0	2.454e-05	0.00019552	0
0	0	0	0.00016661	0	0	0	0.00045202	0	0	0	0	8.6457e-06	0	0	0	0	0	0	0	0	0	0	0	0	0	0	0	0	0	0	0	0	5.8903e-05	0.0016669	8.4859e-05	0	0	0	0	0	0.00099044	2.106e-05	0.0042004	0.010008	0.0070417	0	0.0027151	0.017269	0.0003511
0	0	0	5.7139e-05	0	0	0	4.6553e-05	0	0	0	0	4.2148e-05	0	0	0	0	0	0	0	0	0	0	0	0	0	0	0	0	0	0	0	0	2.0076e-05	0.0010845	5.5684e-05	0.0001943	0.0001689	0	0	0	0	0	0	0.0014231	0	0	0.0018319	0.0048453	0
0	0	0	3.6572e-05	0	0	0	0	0	0	0	0.0012633	0	0	0	0	0	0	0	0	0	0	0	0	0	0	0	0	0	0	0	0	0	0	0	0	0	0	8.179e-05	0	0	0	0	0	0.010007	0	0	0	1.8597e-05	0
0	0	0	0	0	0	0	0	0	0	0	0	0	0	0	0	0	0	0	0	0	0.00012975	0	9.667e-05	0	0	0	0	0	0	0	0	0	0	3.7351e-05	0	0	0	0	0.00030884	0	0	0	0	0	0	0	0	5.577e-05	0
0	0	0	0.00020686	0	0	0	0	0	0	0	0	0	0	0	0	0	0	0	0	0	0	0	0	0	0	0	0	0	0	0	0	0	0	0	0	0	0	0	0	0	0	0	0	0.00087002	0	0	0	5.7767e-05	0
0	0	0	0	0	0	0	0.0002153	0	0.0049273	0.0016897	0	0	0	0	0.0024282	0	0.00096721	0	1.6214e-05	0	0	0	0	0	0	0.000841	0	0	0	0	0	0	0.00065198	0.022326	0.0022458	0.00020989	0.015933	0.0032177	0.009564	0.0066532	0	0	0	1.3304e-05	0	0	0	0.0017129	0
[truncated: 33 more columns]
