# Supplementary material for: Reproducibility of the Structural Brain Connectome Derived from Diffusion Tensor Imaging
Source: PLoS One. 2015 Sep 2;10(9):e0135247. doi: 10.1371/journal.pone.0135247 (PMC4557836; doi:10.1371/journal.pone.0135247)
Supplement: S1 Data — Please refer to the README.txt file within the compressed folder for usage instructions. (ZIP) [file pone.0135247.s001.zip › Subject12_determistic_scanner_A_time_2.csv]

0	0.0035091	0.00033648	0.021458	0.00014977	0	0.0016518	2.3981e-05	0	0	0	0.00016087	0	0	0	7.691e-06	0	0.00054593	4.1621e-05	0	0	0	8.9214e-05	7.7268e-06	1.2541e-05	0	3.8847e-05	0.0020245	0.0014197	0.0011365	0	0.001091	0	0.010033	0	0.00035352	0.00066126	0.00023361	0.0010013	3.7147e-05	0.00014772	0	0	0	0	0	0	0	0	0
0.0035091	0	0	0	0.00063698	0	0.0093393	0.00020321	0	0	0	0	0	0	0	0	0	5.1996e-05	7.7441e-05	0	0	0	0	0	0	0	0	0	0	0	0	0	0	0	0	0	7.5659e-05	0	0	0	0	0	0	0	0	0	0	0	0	0
0.00033648	0	0	0.0077169	0	0	0	0	0	0	0	0	0	0	0	0	0	0	0	0	0	0	0	0	0.00030538	0	0	2.2526e-05	0.00087603	3.152e-05	0	2.1962e-05	0	0.00022219	0	0.00083224	0.0019691	0.00051712	0.0049745	0	2.3016e-05	0	0	0	6.2422e-05	0	0	0	0	0
0.021458	0	0.0077169	0	0	0	0	0.0041611	0	0	0	0.01043	0	0	0	0	0	0	0	0	0	0	0	0	0.00019146	6.3627e-06	0.00013916	0.0072846	0.0007267	2.577e-06	0	0	0	0.0064443	0.00011816	0.0021598	0.0051346	0.00057567	0.0064482	0.0015824	0.00097695	4.1111e-05	0	0	0.0033141	0	0	0	0.00013493	0
0.00014977	0.00063698	0	0	0	0.0082019	0.0047527	0.0048762	0.00022033	0	0	0	0	0	0	0.00012926	0	0.0012018	0.0002728	0	0	0	0	0	0	0	0	0	0	0	0	0	0	0.013355	0	0	0.011012	0	0	0	0	0	0	0	0	0	0	0	0	0
0	0	0	0	0.0082019	0	0.0061095	0.0039513	0.030866	0.0042687	0	0	0	0	0	0	2.1214e-05	0	0.0013373	0	0	0	0	0	0	0	0	0	0	0.0012434	2.673e-05	0	0	0.014399	0	0	0	0	0	0	0	0	0	0	0	0	0	0	0	0
0.0016518	0.0093393	0	0	0.0047527	0.0061095	0	0.0095171	0.0027901	3.4127e-05	0	0	0	0	0	0	1.9502e-05	3.3118e-05	4.1261e-06	0	0	0	1.4283e-05	5.0151e-05	0	0	0	0	3.236e-06	3.8343e-06	0	0	0	0.00011	0	0	0.0029168	3.8011e-05	0	0	0	0	0	0	0	0	0	0	0	0
2.3981e-05	0.00020321	0	0.0041611	0.0048762	0.0039513	0.0095171	0	0.016493	0.0071738	0.0029754	0.004232	0.0063123	0.0052166	1.292e-05	2.7963e-05	0	1.5372e-05	8.73e-05	0.0023084	0	0	0	0	0	0	5.6272e-06	6.8873e-05	2.8226e-06	6.0614e-05	0	0	0	4.0117e-05	0.00059423	0.00049427	0.022275	0.0052839	6.41e-05	0	1.458e-05	0	0	0	4.0489e-05	0	0	0.00010528	0.0011971	0
0	0	0	0	0.00022033	0.030866	0.0027901	0.016493	0	0.033071	0	0	0	0	0	0.0017528	0	0	0.00039222	0	0	0	0	0	0	0	0	0	0	0	0	0	0	0	0	0	0	0	0	0	0	0	0	0	0	0	0	0	0	0
0	0	0	0	0	0.0042687	3.4127e-05	0.0071738	0.033071	0	0.0032176	0	0	0	0	0.031439	0.0022793	0.0006723	0.0037056	0	0	0	0	0	0	0	0	0	0	0.00023752	2.8039e-06	0	0	0.0049203	0.00047687	0	0.0057736	0.0017123	0	0	1.5806e-05	0	0	0	0	0	0	0	1.5981e-05	0
0	0	0	0	0	0	0	0.0029754	0	0.0032176	0	0	0	0.0075419	0	0.0011664	0	2.8187e-05	0	0.0039674	0	0	0	0	0	0	0	0	0	0	0	0	0	0	7.0931e-05	0	0	0	0	0	0	0	0	0	0	0	0	0	0	0
0.00016087	0	0	0.01043	0	0	0	0.004232	0	0	0	0	0.0063521	0.00028372	0	0	0	0	0	0	0	0	0	0	0	0	5.7576e-05	0.00077431	1.7671e-05	0	0	0	0	0.00014679	0	0	3.0025e-05	0	0.0026192	7.7002e-06	0	2.0726e-05	0	0	0.0013293	0	0	0	0.00014738	0
0	0	0	0	0	0	0	0.0063123	0	0	0	0.0063521	0	0.019433	0.0047316	0	0	0	0	0.0034196	0	0	0	0	0	0	0	0	0	0	0	0	0	0	0.00011791	0	0.00010256	0.00028446	0	0	0	0	0	0	0	0	0	1.2645e-05	0.0013553	0
0	0	0	0	0	0	0	0.0052166	0	0	0.0075419	0.00028372	0.019433	0	0.0066135	0.00040994	0	0.00065601	0	0.013492	0	0	0	0	0	0	0	0	0	0	0	0	0	0	4.225e-05	0	0	0	0	0	0	0	0	0	0	0	0	0	0.00020013	0
0	0	0	0	0	0	0	1.292e-05	0	0	0	0	0.0047316	0.0066135	0	0	0	0.0011758	0	0.010753	0.00016533	0	0	0.00030085	4.275e-05	0.0066151	0.00010187	1.6538e-05	0	0	0	0	0	0	0.00011719	0	0	0	0	0.0048031	0	0	0	0	0	0	0	0	0	0
7.691e-06	0	0	0	0.00012926	0	0	2.7963e-05	0.0017528	0.031439	0.0011664	0	0	0.00040994	0	0	0.010526	0.0026034	2.6522e-05	0	0	0	0	0	0	0	0	0	0	6.6328e-05	0	0	0	0.0023612	0.0017347	0	0.011169	0.0033461	0	0	0	0	0	0	0	0	0	0	0	0
0	0	0	0	0	2.1214e-05	1.9502e-05	0	0	0.0022793	0	0	0	0	0	0.010526	0	0.0061421	0.0049698	0	0	0	0	0	0	0	0	0	0	0.00018785	0.00045785	0.0063799	0.0027393	0.0034889	0	0	0.001708	0	0	0	0	0	0	0	0	0	0	0	0	0
0.00054593	5.1996e-05	0	0	0.0012018	0	3.3118e-05	1.5372e-05	0	0.0006723	2.8187e-05	0	0	0.00065601	0.0011758	0.0026034	0.0061421	0	0.013086	0.0040366	0.00099205	0	0.0095878	0.00053038	0	0	1.1545e-05	1.9455e-06	0	0.00025535	4.0938e-06	0.0031335	0.00015009	0.001158	0.0025973	0	0.0087801	0.0025696	0	1.5599e-05	8.036e-05	0	0	0	0	0	0	0	0	0
4.1621e-05	7.7441e-05	0	0	0.0002728	0.0013373	4.1261e-06	8.73e-05	0.00039222	0.0037056	0	0	0	0	0	2.6522e-05	0.0049698	0.013086	0	0	0	0	0.0067164	0	0	0	0	0	0.0010855	0.012394	0.0026618	0.0016361	0	5.3966e-05	9.5243e-05	0	0.0027799	0.00053646	0	0	7.9166e-05	0	0	0	0	0	0	0	0	0
0	0	0	0	0	0	0	0.0023084	0	0	0.0039674	0	0.0034196	0.013492	0.010753	0	0	0.0040366	0	0	0.0029798	0.00050152	8.9765e-05	0.0024253	0	4.3961e-06	0	0	0	0	0	0	0	0	6.2965e-05	0	0	0	0	0.00076253	0	0	0	0	0	0	0	0	0	0
0	0	0	0	0	0	0	0	0	0	0	0	0	0	0.00016533	0	0	0.00099205	0	0.0029798	0	0.046102	8.8102e-05	0.0067205	0	0.0013024	0	0	0	0	0	0	0	0	0	0	0	0	0	0.0002721	0	0	0	0	0	0	0	0	0	0
0	0	0	0	0	0	0	0	0	0	0	0	0	0	0	0	0	0	0	0.00050152	0.046102	0	0.0002253	0.011939	3.0505e-05	0.000872	2.0362e-05	0	0	0	0	0	0	0	0	0	5.712e-05	0	0	0.0010603	0	0	0	0	0	0	0	0	0	0
8.9214e-05	0	0	0	0	0	1.4283e-05	0	0	0	0	0	0	0	0	0	0	0.0095878	0.0067164	8.9765e-05	8.8102e-05	0.0002253	0	0.0020171	0.018433	0.00010391	0	0	0.00087484	0.00020786	0	0.00036549	0	0	0	0	0.0003671	0	0	0.00083102	0	0	0	0	0	0	0	0	0	0
7.7268e-06	0	0	0	0	0	5.0151e-05	0	0	0	0	0	0	0	0.00030085	0	0	0.00053038	0	0.0024253	0.0067205	0.011939	0.0020171	0	0.0014206	0.0077613	0.00013658	0	0	0	0	0.00011858	0	0	0	0	0	0	0	0.0034351	0	0	0	0	0	0	0	0	0	0
1.2541e-05	0	0.00030538	0.00019146	0	0	0	0	0	0	0	0	0	0	4.275e-05	0	0	0	0	0	0	3.0505e-05	0.018433	0.0014206	0	0.0079926	0.00093404	0.00013131	0.0063712	3.9971e-05	0	0	0	0.00099106	4.7241e-06	0	0.00035771	2.6813e-05	2.2443e-05	0.0018232	0.0013845	0	0	0	0	0	0	0	0	0
0	0	0	6.3627e-06	0	0	0	0	0	0	0	0	0	0	0.0066151	0	0	0	0	4.3961e-06	0.0013024	0.000872	0.00010391	0.0077613	0.0079926	0	0.027007	0.0053065	0.00052929	0	0	0	0	4.68e-05	0	0	2.4116e-05	3.2042e-05	1.7632e-05	0.012963	0.0030942	0	0	0	0	0	0	0	0	0
3.8847e-05	0	0	0.00013916	0	0	0	5.6272e-06	0	0	0	5.7576e-05	0	0	0.00010187	0	0	1.1545e-05	0	0	0	2.0362e-05	0	0.00013658	0.00093404	0.027007	0	0.011307	0.0026838	0	0	0	0	0.0053408	0.00078404	0	0	0.001364	0	0.0055108	0.031985	0	0	0	0	0	0	0	0	0
0.0020245	0	2.2526e-05	0.0072846	0	0	0	6.8873e-05	0	0	0	0.00077431	0	0	1.6538e-05	0	0	1.9455e-06	0	0	0	0	0	0	0.00013131	0.0053065	0.011307	0	0	0.00037444	0	0.00026908	0	0.010248	7.7235e-05	0	0.00072118	0.00022053	0.001091	0.0010547	0.0091806	0	0	0	0	0	0	0	0	0
0.0014197	0	0.00087603	0.0007267	0	0	3.236e-06	2.8226e-06	0	0	0	1.7671e-05	0	0	0	0	0	0	0.0010855	0	0	0	0.00087484	0	0.0063712	0.00052929	0.0026838	0	0	0.007092	0	1.2011e-05	0	0.0027748	6.4528e-05	0	0.0013155	0.00011532	0.0003611	0.0014637	0.00101	0	0	0	0	0	0	0	0	0
0.0011365	0	3.152e-05	2.577e-06	0	0.0012434	3.8343e-06	6.0614e-05	0	0.00023752	0	0	0	0	0	6.6328e-05	0.00018785	0.00025535	0.012394	0	0	0	0.00020786	0	3.9971e-05	0	0	0.00037444	0.007092	0	0.010649	0.0064528	0	0.00081215	0	0	0.0016658	0	0	0	0	0	0	0	0	0	0	0	0	0
0	0	0	0	0	2.673e-05	0	0	0	2.8039e-06	0	0	0	0	0	0	0.00045785	4.0938e-06	0.0026618	0	0	0	0	0	0	0	0	0	0	0.010649	0	0.0031242	0	0.00012988	0	0	0.0012267	0	0	0	0	0	0	0	0	0	0	0	0	0
0.001091	0	2.1962e-05	0	0	0	0	0	0	0	0	0	0	0	0	0	0.0063799	0.0031335	0.0016361	0	0	0	0.00036549	0.00011858	0	0	0	0.00026908	1.2011e-05	0.0064528	0.0031242	0	0.0082366	0.010649	0	0	0.0020251	0	0	0	0	0	0	0	0	0	0	0	0	0
0	0	0	0	0	0	0	0	0	0	0	0	0	0	0	0	0.0027393	0.00015009	0	0	0	0	0	0	0	0	0	0	0	0	0	0.0082366	0	0.0047952	0	0	0	0	0	0	0	0	0	0	0	0	0	0	0	0
0.010033	0	0.00022219	0.0064443	0.013355	0.014399	0.00011	4.0117e-05	0	0.0049203	0	0.00014679	0	0	0	0.0023612	0.0034889	0.001158	5.3966e-05	0	0	0	0	0	0.00099106	4.68e-05	0.0053408	0.010248	0.0027748	0.00081215	0.00012988	0.010649	0.0047952	0	1.4182e-05	0	0.0045911	0.00066541	0.0007686	0.0017514	0.004904	0	0	0	0	0	0	0	0	0
0	0	0	0.00011816	0	0	0	0.00059423	0	0.00047687	7.0931e-05	0	0.00011791	4.225e-05	0.00011719	0.0017347	0	0.0025973	9.5243e-05	6.2965e-05	0	0	0	0	4.7241e-06	0	0.00078404	7.7235e-05	6.4528e-05	0	0	0	0	1.4182e-05	0	0.038739	0	0	0.00041817	0.020464	0.022336	0	0	0	0	0	0	0	0.00043328	0
0.00035352	0	0.00083224	0.0021598	0	0	0	0.00049427	0	0	0	0	0	0	0	0	0	0	0	0	0	0	0	0	0	0	0	0	0	0	0	0	0	0	0.038739	0	0.0028112	0.011367	0.007754	0.00056175	0	0	0	0	0.00023637	0	0	0	0	0
0.00066126	7.5659e-05	0.0019691	0.0051346	0.011012	0	0.0029168	0.022275	0	0.0057736	0	3.0025e-05	0.00010256	0	0	0.011169	0.001708	0.0087801	0.0027799	0	0	5.712e-05	0.0003671	0	0.00035771	2.4116e-05	0	0.00072118	0.0013155	0.0016658	0.0012267	0.0020251	0	0.0045911	0	0.0028112	0	0.0036126	0.0037953	1.4815e-05	0.0046168	0	0	0	5.4267e-05	0	0	0	9.7786e-05	0
0.00023361	0	0.00051712	0.00057567	0	0	3.8011e-05	0.0052839	0	0.0017123	0	0	0.00028446	0	0	0.0033461	0	0.0025696	0.00053646	0	0	0	0	0	2.6813e-05	3.2042e-05	0.001364	0.00022053	0.00011532	0	0	0	0	0.00066541	0	0.011367	0.0036126	0	0.0015362	0.0001312	0.0033822	0	0	0	0	0	0	0	0.00022205	0
0.0010013	0	0.0049745	0.0064482	0	0	0	6.41e-05	0	0	0	0.0026192	0	0	0	0	0	0	0	0	0	0	0	0	2.2443e-05	1.7632e-05	0	0.001091	0.0003611	0	0	0	0	0.0007686	0.00041817	0.007754	0.0037953	0.0015362	0	0.001395	0.0074833	0.00025559	0	0	0.0042106	0	0	0	0	0
3.7147e-05	0	0	0.0015824	0	0	0	0	0	0	0	7.7002e-06	0	0	0.0048031	0	0	1.5599e-05	0	0.00076253	0.0002721	0.0010603	0.00083102	0.0034351	0.0018232	0.012963	0.0055108	0.0010547	0.0014637	0	0	0	0	0.0017514	0.020464	0.00056175	1.4815e-05	0.0001312	0.001395	0	0.0060085	0	0	0	0	0	0	0	0	0
0.00014772	0	2.3016e-05	0.00097695	0	0	0	1.458e-05	0	1.5806e-05	0	0	0	0	0	0	0	8.036e-05	7.9166e-05	0	0	0	0	0	0.0013845	0.0030942	0.031985	0.0091806	0.00101	0	0	0	0	0.004904	0.022336	0	0.0046168	0.0033822	0.0074833	0.0060085	0	0	0	0	0	0	0	0	0	0
0	0	0	4.1111e-05	0	0	0	0	0	0	0	2.0726e-05	0	0	0	0	0	0	0	0	0	0	0	0	0	0	0	0	0	0	0	0	0	0	0	0	0	0	0.00025559	0	0	0	0.0040042	0.0080343	0.012529	0.0022148	0	0.00074138	0	0
0	0	0	0	0	0	0	0	0	0	0	0	0	0	0	0	0	0	0	0	0	0	0	0	0	0	0	0	0	0	0	0	0	0	0	0	0	0	0	0	0	0.0040042	0	0	0	0.0041895	0	0.015335	0	0
0	0	0	0	0	0	0	0	0	0	0	0	0	0	0	0	0	0	0	0	0	0	0	0	0	0	0	0	0	0	0	0	0	0	0	0	0	0	0	0	0	0.0080343	0	0	0.00060409	0	0	0.00078005	0	0
0	0	6.2422e-05	0.0033141	0	0	0	4.0489e-05	0	0	0	0.0013293	0	0	0	0	0	0	0	0	0	0	0	0	0	0	0	0	0	0	0	0	0	0	0	0.00023637	5.4267e-05	0	0.0042106	0	0	0.012529	0	0.00060409	0	0	0	0	0.00015552	0
0	0	0	0	0	0	0	0	0	0	0	0	0	0	0	0	0	0	0	0	0	0	0	0	0	0	0	0	0	0	0	0	0	0	0	0	0	0	0	0	0	0.0022148	0.0041895	0	0	0	0.0016232	0.014896	0.00067378	0.00011404
0	0	0	0	0	0	0	0	0	0	0	0	0	0	0	0	0	0	0	0	0	0	0	0	0	0	0	0	0	0	0	0	0	0	0	0	0	0	0	0	0	0	0	0	0	0.0016232	0	0.015768	0.0057814	0.039744
0	0	0	0	0	0	0	0.00010528	0	0	0	0	1.2645e-05	0	0	0	0	0	0	0	0	0	0	0	0	0	0	0	0	0	0	0	0	0	0	0	0	0	0	0	0	0.00074138	0.015335	0.00078005	0	0.014896	0.015768	0	0.0084934	0.0069975
0	0	0	0.00013493	0	0	0	0.0011971	0	1.5981e-05	0	0.00014738	0.0013553	0.00020013	0	0	0	0	0	0	0	0	0	0	0	0	0	0	0	0	0	0	0	0	0.00043328	0	9.7786e-05	0.00022205	0	0	0	0	0	0	0.00015552	0.00067378	0.0057814	0.0084934	0	0.015408
0	0	0	0	0	0	0	0	0	0	0	0	0	0	0	0	0	0	0	0	0	0	0	0	0	0	0	0	0	0	0	0	0	0	0	0	0	0	0	0	0	0	0	0	0	0.00011404	0.039744	0.0069975	0.015408	0
0	0	0	0	0	0	0	0	0	9.3197e-05	1.4147e-05	0	0	0	0	0	0	0	0	0	0	0	0	0	0	0	0	0	0	0	0	0	0	0	0	0	0	6.4353e-05	0	0	0	0	0	0	0	0	0.0075735	0	0.0018943	0.0096364
0	0	0	0	0	0	0	0.00014107	0	0.0017562	0.003465	0	0	0.0068817	5.9765e-06	0.00050439	0	9.524e-06	0	0.00044883	0	0	0	0	0	0	0	0	0	0	0	0	0	0	0	0	0	0	0	0	0	0	0	0	0	0	0	0	0.0038334	0
0	0	0	0.00080254	0	0	0	0.00089162	0	0	0	0.0028984	0	0	0	0	0	0	0	0	0	0	0	0	0	0	0	0	0	0	0	0	0	0	0	7.2242e-05	0	0	0.0011471	0	0	0	0	0	0.0033992	0	0	0	0.0032865	0
0	0	0	0	0	0	0	0.00085629	0	0	0	0	0.012311	0	0	0	0	0	0	0	0	0	0	0	0	0	0	0	0	0	0	0	0	0	0	0	0	0	0	0	0	0	0	0	0.00015726	0	0	0	0.0049703	0
0	0	0	0	0	0	0	4.258e-05	0	0	0.00010471	0	6.5022e-05	0.011887	0.0029572	0	0	0.001016	0	0.0036171	0	0	0	0	0	0	0	0	0	0	0	0	0	0	0	0	0	0	0	0	0	0	0	0	0	0	0	0	0.0014906	0
0	0	0	0	0	0	0	0	0	0	0	0	0	0.00094892	0.029426	0	0	0.0001798	0	0.00065729	1.223e-05	5.4155e-05	4.8103e-05	1.0306e-05	0	0	0	0	0	0	0	0	0	0	0	0	0	0	0	0	0	0	0	0	0	0	0	0	0	0
0	0	0	0	0	0	0	0	0	0	2.2709e-06	0	0	0	0	0	0	0	0	0	0	0	0	0	0	0	0	0	0	0	0	0	0	0	0	0	0	0	0	0	0	0	0	0	0	1.9875e-06	9.8614e-05	0	0.00037547	3.5907e-05
0	0	0	0	0	0	0	0	0	0	0	0	0	0	0	0	0	0	0	0	0	0	0	0	0	0	0	0	0	0	0	0	0	0	0	0	0	0	0	0	0	0	0	0	0	0	0.00067758	0	0	0.00090121
0	0	0	0	0	0	0	0	0	0	2.2801e-06	0	0	0.00033535	3.267e-05	0	0	5.4498e-05	0	4.7131e-05	0	0	0	0	0	0	0	0	0	0	0	0	0	0	3.2853e-06	0	0	0	0	0	0	2.1367e-06	0.00012296	2.5272e-06	0	0.00035364	4.9711e-06	0.00016876	0.00063829	0
0	0	0	0	0	0	0	0	0	0	0	0	0	0	0	0	0	0	0	0	0	0	0	0	0	0	0	0	0	0	0	0	0	0	0	0	0	0	0	0	0	3.8743e-05	0.00022682	4.6874e-05	6.4844e-06	0.0010869	1.8247e-06	0.0001955	4.498e-05	0.0011227
0	0	0	0	0	0	0	0	0	0	6.8756e-05	0	0	0.0015338	0.00055029	0	0	0.00014414	0	0.00043494	0	0	0	0	0	0	0	0	0	0	0	0	0	0	0	0	0	0	0	0	0	0	6.7996e-06	0	0	1.6169e-06	0	8.716e-07	0.0014512	0
0	0	0	0	0	0	0	0	0	0	0	0	0	0	0	0	0	0	0	0	0	0	0	0	0	0	0	0	0	0	0	0	0	0	0	0	0	0	0	0	0	0.00016509	0	0	0	0	0	0	0	0
0	0	0	0	0	0	0	0	0	0	0	0	0	0	0	0	0	0	0	0	0	0	0	0	0	0	0	0	0	0	0	0	0	0	0	0	0	0	0	0	0	0.00048595	0	0	0	0	0	0	0	0
0	0	0	6.1813e-06	0	0	0	0	0	0	0	0	0	0	0	0	0	0	0	0	0	0	3.2025e-06	0	0	0	0	0	0	0	0	0	0	0	0	7.6876e-06	0	0	1.3705e-05	0	0	0.00083989	4.3474e-05	5.6648e-06	0.00014674	6.3991e-05	0	1.5996e-05	0	0
0	0	0	0	0	0	0	0	0	0	0	0	0	0	0	0	0	0	0	0	0	0	0	5.171e-05	0	0	0	0	0	0	0	0	0	0	0	0	0	0	0	0	0	0.00060138	0	0	0	0	0	0	0	0
0	0	0	0	0	0	0	0	0	0	0	0	0	0	0	0	0	0	0	0	0	0	0	0	0	0	0	0	0	0	0	0	0	0	0	0	0	0	0	0	0	0.00052496	0	0	0	0	0	0	0	0
0	0	0	0	0	0	0	0	0	0	0	0	0	0	0	0	0	0	0	0	0	0	0	0	0	0	0	0	0	0	0	0	0	0	0	0	0	0	0	0	0	0	0	0	0	0	0	0	0	0
0	0	0	0	0	0	0	0	0	0	0	0	0	0	0	0	0	0	0	0	0	0	0	0	0	0	0	0	0	0	0	0	0	0	0	0	0	0	0	0	0	0	0	0	0.0022354	0	0	0	0	0
0	0	0	0	0	0	0	0	0	0	0	0	0	0	0	0	0	0	0	0	0	0	0	0	0	0	0	0	0	0	0	0	0	0	0	0	0	0	0.00012834	0	0	0.00060592	0	0	0.016219	0	0	0	1.0414e-05	0
0	0	0	0	0	0	0	0	0	0	0	0	0	0	0	0	0	0	0	0	0	0	0	0	0	0	0	0	0	0	0	0	0	0	0	3.1851e-06	0	0	8.2338e-05	0	0	0.00011836	0	0	0.00068086	0	3.9348e-05	0	0	0
0	0	0	0	0	0	0	0	0	0	0	0	0	0	0	0	0	0	0	0	0	0	0	0	0	0	0	0	0	0	0	0	0	0	0	0	0	0	1.8056e-05	0	0	0.00015125	0	0	7.2148e-05	0	0.0014756	0	0	0.0019484
0	0	0	0	0	0	0	0	0	0	0	0	0	0	0	0	0	0	0	0	0	0	0	0	0	0	0	0	0	0	0	0	0	0	0	0	0	0	0	0	0	0	0	0	0	0	0.00084447	0	0	0.00056211
0	0	0	0	0	0	0	0	0	0	0	0	0	0	0	0	0	0	0	0	0	0	0	0	0	0	0	0	0	0	0	0	0	0	0	3.9618e-06	0	0	4.9335e-05	0	0	0.0025915	0.00067708	0	0.00028092	3.8999e-05	0.0018659	0	0	0
0	0	0	0	0	0	0	0	0	0	0	0	0	0	0	0	0	0	0	0	0	0	0	0	0	0	0	0	0	0	0	0	0	0	0	0	0	0	0	0	0	0	0	0	0	0	0.0010047	0	0	0
0	0	0	0	0	0	0	0	0	0	0	0	0	0	0	0	0	0	0	0	0	0	0	0	0	0	0	0	0	0	0	0	0	0	0	4.9288e-06	0	0	6.9226e-06	0	0	0.0066114	0.0044864	0	0.0029878	0.012897	0.013908	9.0209e-05	0.0016618	0
0	0	0	4.1363e-05	0	0	0	2.9891e-05	0	0	0	0	0	0	0	3.7584e-05	0	0	0	0	0	0	0	0	0	0	0	0	0	0	0	0	0	0	0.0089838	0.0012647	0	5.785e-06	0	0.000503	0	0	0	0	9.5912e-05	0	0	0.000783	0.0011596	0
0	0	0	7.1572e-05	0	0	0	0	0	0	0	5.7836e-05	0	1.1193e-05	0	0	0	0	0	0	0	0	0	0	0	0	0	0	0	0	0	0	0	0	0.006929	0.0060417	0	0	0	0	0	1.3385e-05	0	0.00019609	0.0025026	0	0	3.8724e-05	4.6548e-06	0
0	0	0	0.00021921	0	0	0	0.00024229	0	0	0	3.0376e-05	0.00070903	0	0	0	0	0	0	0	0	0	0	0	0	0	0	0	0	0	0	0	0	0	0	0.00016003	6.8771e-05	0.00023801	1.204e-05	0	0	0.00035058	0.0045771	0.00093679	0.0065591	0.0075453	0	0.0049383	0.016197	0.0012828
0	0	0	0	0	0	0	0	0	0	0	0	6.7209e-05	0	0	0	0	0	0	0	0	0	0	0	0	0	0	0	0	0	0	0	0	0	4.3516e-05	0	0	0.0011024	0	0	0	0	0.00024928	0	0.0017908	0.0036527	0	0.0044777	0.0019915	8.3911e-06
0	0	0	0.0016087	0	0	0	0.00011332	0	0	0	0.0041149	0	0	0	0	0	0	0	0	0	0	0	0	0	0	0	0	0	0	0	0	0	0	0	6.0009e-05	0	0	0.0013708	0	0	9.845e-05	0	0	0.0055017	0	0	0	0	0
0	0	0	0	0	0	0	0	0	0	0	0	0	0	0	0	0	0	0	0	0	0	0	0	0	0	0	0	0	0	0	0	0	0	0	0	0	0	0	0.001381	0	0	0	0	0.000245	0	0	0	0	0
0	0	0	0	0	0	0	0	0	0	0	0	0	0	0	0	0	0	0	0	0	0	0	0	0	0	0	0	0	0	0	0	0	0	0	0	0	0	0	0	0	0	0	0	0.0056674	0	0	0	0	0
0	0	0	0	0	0	0	0.0014513	0	0.0065624	5.1483e-05	0	0	3.0807e-05	2.2186e-05	0.0035258	0	0.0033344	0.00017856	4.4586e-05	0	0	1.5245e-05	0	0	0	0.004019	0	0	0	0	0	0	1.5776e-05	0.033546	0.0062234	7.5588e-05	0.069872	0	0.0022715	0.0038727	0	0	0	0	0	0	2.9103e-05	0.0011721	0
[truncated: 33 more columns]
