# Supplementary material for: Reproducibility of the Structural Brain Connectome Derived from Diffusion Tensor Imaging
Source: PLoS One. 2015 Sep 2;10(9):e0135247. doi: 10.1371/journal.pone.0135247 (PMC4557836; doi:10.1371/journal.pone.0135247)
Supplement: S1 Data — Please refer to the README.txt file within the compressed folder for usage instructions. (ZIP) [file pone.0135247.s001.zip › Subject12_determistic_scanner_B_time_1.csv]

0	0.0032069	0.003189	0.012181	0	0	0.0021669	0	0	0	0	3.0339e-05	0	0	6.8911e-06	0	0	2.5904e-05	0	0	0	0	0	1.3141e-05	8.7832e-06	0	0.0010518	0.0026868	7.5352e-05	0	0	0.0012194	0	0.010965	0	0.00021246	0.0017937	0	0.0001061	7.353e-06	0	0	0	0	0	0	0	0	0	0
0.0032069	0	0	0	5.1746e-05	0	0.010561	0.00048188	0	0	0	0	0	0	0.00026531	0	0	5.4229e-05	0	0	0	1.2092e-05	0	2.7537e-05	0	0	0	0	0	0	0	0	0	0.00033305	0	0	0.00010216	0	0	0	0	0	0	0	0	0	0	0	0	0
0.003189	0	0	0.0090903	0	0	0.00043079	0	0	0	0	0	0	0	0	0	0	0	0	0	4.0188e-06	0	0	2.4777e-06	0	0	0	0	0	0	0	0.00012572	0	0	1.2135e-05	0.0027929	0.0028724	0	0	2.9292e-05	0	0	0	0	5.9418e-06	0	0	0	0	0
0.012181	0	0.0090903	0	0	0	0	0.0032021	0	0	0	0.0084607	0.00057016	0	0	0	0	0	0	0	0	0	0	0	0.00051854	0	0	0.0043395	0.0012256	0.00011069	0	0.00020904	0	0.0023869	0.00043818	0.0077168	0.0063252	0	0.0074022	4.378e-05	0	0	0	0.00026685	0.0049118	0	0	0	0.00057335	0
0	5.1746e-05	0	0	0	0.0013955	0.0049066	0.0076953	0	0	0	0	0	0	0.00022277	0	1.5681e-05	0.00041149	0	5.7427e-05	0	9.7422e-05	0	4.0243e-05	0	0	0	0	7.7126e-05	6.3853e-05	4.2256e-05	4.1916e-05	0	0.013	0	0	0.0097837	0	0	0	0	0	0	0	0	0	0	0	0	0
0	0	0	0	0.0013955	0	0.0048576	0.0057364	0.021302	0.0082999	0	0	0	0	0	0	0.00044919	0	0.00082948	0	0	0	0	0	0	0	0	0	7.7872e-05	0.002107	0.0013697	0.00014692	0	0.013355	0	0	0	0	0	0	0	0	0	0	0	0	0	0	0	0
0.0021669	0.010561	0.00043079	0	0.0049066	0.0048576	0	0.013436	0.0058244	0	0	0	0	0	0	0	0	0	8.0834e-07	0	0	3.585e-05	3.1855e-05	9.2224e-05	0	0	0	0	0	9.9076e-07	0	0	0	8.1139e-06	3.5835e-06	3.8121e-05	0.00077806	5.6026e-05	0	2.5267e-05	0	0	0	0	0	0	0	0	0	0
0	0.00048188	0	0.0032021	0.0076953	0.0057364	0.013436	0	0.016025	0.0032653	0.0064855	0.0024945	0.0078913	0.0040804	8.5874e-06	9.2085e-07	0	2.7686e-06	6.93e-07	0.0010376	0	0	0	7.7432e-07	0	0	0	0	3.5623e-06	2.5515e-05	0	0	0	2.4554e-05	1.2499e-05	1.8408e-05	0.015049	0.0038425	6.5279e-05	0	0	0	0	0	5.883e-05	0	0	1.0783e-05	0.0015393	0
0	0	0	0	0	0.021302	0.0058244	0.016025	0	0.036565	0	0	0	0	0	0.00069277	0	0	0.0010356	0	0	0	0	0	0	0	0	0	0	0.00040167	0	0	0	0	0	0	0	0	0	0	0	0	0	0	0	0	0	0	0	0
0	0	0	0	0	0.0082999	0	0.0032653	0.036565	0	0.0018934	0	0	0	0	0.032347	0.0015812	3.2284e-05	0.0065287	0	0	0	0	0	0	0	0	0	0	0.00056496	0	0	0	0.005758	0.0021684	0	0.0049711	0.0032032	0	0	6.3204e-06	0	0	0	0	0	0	0	0	0
0	0	0	0	0	0	0	0.0064855	0	0.0018934	0	0	0	0.02377	0	0.0017261	0	0	0	0.0029726	0	0	0	0	0	0	0	0	0	0	0	0	0	0	0.0015524	0	0	0	0	0	0	0	0	0	0	0	0	0	2.6378e-05	0
3.0339e-05	0	0	0.0084607	0	0	0	0.0024945	0	0	0	0	0.0096363	0.00093222	0.00044662	0	0	0	0	0	0	0	0	0	0	0	0	0	0	0	0	0	0	0.00026299	0	0.00098743	0.0011684	0	0.0073607	0	0	0	0	0	0.00025886	0	0	5.8111e-05	0.00039018	0
0	0	0	0.00057016	0	0	0	0.0078913	0	0	0	0.0096363	0	0.022403	0.0073779	0	0	0	0	0.00017816	0	0	0	0	0	0	0	0	0	0	0	0	0	0	0.00041321	0	0.00067277	0.0020701	7.8243e-05	0	0	0	0	0	0	0	0	5.2508e-05	0.00028563	0
0	0	0	0	0	0	0	0.0040804	0	0	0.02377	0.00093222	0.022403	0	0.0064064	0.00018084	0	0.00042543	0	0.016431	0	0	0	0	0	0	0	0	0	0	0	0	0	0	0.0020909	0	0	0	0	0	0	0	0	0	0	0	0	0	0.00045269	0
6.8911e-06	0.00026531	0	0	0.00022277	0	0	8.5874e-06	0	0	0	0.00044662	0.0073779	0.0064064	0	0	0	0.00048835	0	0.0066332	0	0	0	0.0011658	0	0.0009416	0	0	2.3771e-05	0	0	0	0	9.3822e-06	7.7287e-05	0	0.0013288	0.0023486	0	0.0018692	5.7472e-05	0	0	0	0	0	0	0	0	0
0	0	0	0	0	0	0	9.2085e-07	0.00069277	0.032347	0.0017261	0	0	0.00018084	0	0	0.0045987	0.0077176	0.00075514	0	0	0	0	0	0	0	0	0	0	0	0	4.8019e-06	0	0.0036657	4.8516e-06	0	0.012398	0.0024777	0	0	9.7162e-05	0	0	0	0	0	0	0	0	0
0	0	0	0	1.5681e-05	0.00044919	0	0	0	0.0015812	0	0	0	0	0	0.0045987	0	0.0090688	0.0030202	0	0	0	0	0	0	0	0	0	0	0	0.00099737	0.00094936	3.1011e-05	0.0033795	0	0	0.00044213	0	0	0	0	0	0	0	0	0	0	0	0	0
2.5904e-05	5.4229e-05	0	0	0.00041149	0	0	2.7686e-06	0	3.2284e-05	0	0	0	0.00042543	0.00048835	0.0077176	0.0090688	0	0.015446	0.0088343	0.0017096	0.00015636	0.010825	0.00020679	0	0	0	0	1.4326e-05	0.0012926	1.7015e-05	0.0051439	0.00044926	0.0054697	0	0	0.0016221	0.0010595	0	2.2167e-05	0.00032508	0	0	0	0	0	0	0	0	0
0	0	0	0	0	0.00082948	8.0834e-07	6.93e-07	0.0010356	0.0065287	0	0	0	0	0	0.00075514	0.0030202	0.015446	0	0	0	0	0.0061444	0	0	0	0	0	0.001455	0.008708	0.0092182	1.7049e-06	0	0	0	0	0	0	0	0	0	0	0	0	0	0	0	0	0	0
0	0	0	0	5.7427e-05	0	0	0.0010376	0	0	0.0029726	0	0.00017816	0.016431	0.0066332	0	0	0.0088343	0	0	0.0024221	0.0026384	3.6455e-05	0.0033573	0	4.279e-06	0	0	0	1.7001e-06	0	4.0813e-05	0	2.7355e-05	0	0	0.00012015	4.5449e-05	0	0.0005091	0	0	0	0	0	4.5919e-06	0	0	0	0
0	0	4.0188e-06	0	0	0	0	0	0	0	0	0	0	0	0	0	0	0.0017096	0	0.0024221	0	0.033369	0.00015361	0.0026895	0	0.00012799	0	0	0	0	0	0.00015364	0	0	0	0	0	0	0	0.00061147	0	0	0	0	0	0	0	0	0	0
0	1.2092e-05	0	0	9.7422e-05	0	3.585e-05	0	0	0	0	0	0	0	0	0	0	0.00015636	0	0.0026384	0.033369	0	8.5958e-05	0.0091726	0	0	0	0	0	3.7205e-05	0	0.00036751	0	6.7868e-06	0	0	0.00017888	0	1.9222e-05	0.00028183	0	0	0	0	0	0	0	0	0	0
0	0	0	0	0	0	3.1855e-05	0	0	0	0	0	0	0	0	0	0	0.010825	0.0061444	3.6455e-05	0.00015361	8.5958e-05	0	0.0017054	0.0092802	6.3069e-05	0	0	0.00233	0.0011372	0	0.00040571	0	8.0039e-06	0	0	0	0	0	0	0	0	0	0	0	0	0	0	0	0
1.3141e-05	2.7537e-05	2.4777e-06	0	4.0243e-05	0	9.2224e-05	7.7432e-07	0	0	0	0	0	0	0.0011658	0	0	0.00020679	0	0.0033573	0.0026895	0.0091726	0.0017054	0	0.00090005	0.0016173	0	0	0	5.7613e-05	0	0.00077684	0	7.1446e-06	0	0	0	0	0	0.0033175	0	0	0	0	0	0	0	0	0	0
8.7832e-06	0	0	0.00051854	0	0	0	0	0	0	0	0	0	0	0	0	0	0	0	0	0	0	0.0092802	0.00090005	0	0.0024191	0.0016151	0.00050232	0.0041263	0.00027886	0	0.00016374	0	0.00073917	0	0	0.0010022	6.4054e-05	0.00019281	0.0010731	0.00041633	0	0	0	0	0	0	0	0	0
0	0	0	0	0	0	0	0	0	0	0	0	0	0	0.0009416	0	0	0	0	4.279e-06	0.00012799	0	6.3069e-05	0.0016173	0.0024191	0	0.023938	7.9955e-05	0.00060169	0	0	0	0	0	0	0	0	0	0	0.023412	0.0029482	0	0	0	0	0	0	0	0	0
0.0010518	0	0	0	0	0	0	0	0	0	0	0	0	0	0	0	0	0	0	0	0	0	0	0	0.0016151	0.023938	0	0.0096634	0.0014203	0	0	0	0	0.010049	1.3678e-05	0	6.5255e-05	0	4.9758e-05	0.010909	0.040016	0	0	0	0	0	0	0	0	0
0.0026868	0	0	0.0043395	0	0	0	0	0	0	0	0	0	0	0	0	0	0	0	0	0	0	0	0	0.00050232	7.9955e-05	0.0096634	0	9.2481e-05	0.00017172	0	0.0025892	0	0.0083599	0	0	1.3094e-05	0	0.00025772	0.00068038	0.047253	0	0	0	0	0	0	0	0	0
7.5352e-05	0	0	0.0012256	7.7126e-05	7.7872e-05	0	3.5623e-06	0	0	0	0	0	0	2.3771e-05	0	0	1.4326e-05	0.001455	0	0	0	0.00233	0	0.0041263	0.00060169	0.0014203	9.2481e-05	0	0.011869	0	3.5103e-05	0	0.00057171	0.00011758	0	0.0011534	0.00036131	0.00015624	0.0033934	0.0008694	0	0	0	2.5804e-06	0	0	0	0	0
0	0	0	0.00011069	6.3853e-05	0.002107	9.9076e-07	2.5515e-05	0.00040167	0.00056496	0	0	0	0	0	0	0	0.0012926	0.008708	1.7001e-06	0	3.7205e-05	0.0011372	5.7613e-05	0.00027886	0	0	0.00017172	0.011869	0	0.0088411	0.002276	0	0.00065494	0	0	0.00089916	0	0	0	0	0	0	0	0	0	0	0	0	0
0	0	0	0	4.2256e-05	0.0013697	0	0	0	0	0	0	0	0	0	0	0.00099737	1.7015e-05	0.0092182	0	0	0	0	0	0	0	0	0	0	0.0088411	0	0.0013847	0	0.00071528	0	0	0.00047321	0	0	0	0	0	0	0	0	0	0	0	0	0
0.0012194	0	0.00012572	0.00020904	4.1916e-05	0.00014692	0	0	0	0	0	0	0	0	0	4.8019e-06	0.00094936	0.0051439	1.7049e-06	4.0813e-05	0.00015364	0.00036751	0.00040571	0.00077684	0.00016374	0	0	0.0025892	3.5103e-05	0.002276	0.0013847	0	0.010056	0.015706	0	0	0.0011188	0	0	5.0551e-06	0	0	0	0	0	0	0	0	0	0
0	0	0	0	0	0	0	0	0	0	0	0	0	0	0	0	3.1011e-05	0.00044926	0	0	0	0	0	0	0	0	0	0	0	0	0	0.010056	0	0.0019673	0	0	0	0	0	0	0	0	0	0	0	0	0	0	0	0
0.010965	0.00033305	0	0.0023869	0.013	0.013355	8.1139e-06	2.4554e-05	0	0.005758	0	0.00026299	0	0	9.3822e-06	0.0036657	0.0033795	0.0054697	0	2.7355e-05	0	6.7868e-06	8.0039e-06	7.1446e-06	0.00073917	0	0.010049	0.0083599	0.00057171	0.00065494	0.00071528	0.015706	0.0019673	0	0.00022287	4.1178e-05	0.0033764	0.0001763	0.0089146	0.00099644	0.0023873	0	0	0	0	0	0	0	0	0
0	0	1.2135e-05	0.00043818	0	0	3.5835e-06	1.2499e-05	0	0.0021684	0.0015524	0	0.00041321	0.0020909	7.7287e-05	4.8516e-06	0	0	0	0	0	0	0	0	0	0	1.3678e-05	0	0.00011758	0	0	0	0	0.00022287	0	0.037448	0.00028077	0.00053357	0.00050503	0.021209	0.010184	0	0	0	0	0	0	0	0.0004447	0
0.00021246	0	0.0027929	0.0077168	0	0	3.8121e-05	1.8408e-05	0	0	0	0.00098743	0	0	0	0	0	0	0	0	0	0	0	0	0	0	0	0	0	0	0	0	0	4.1178e-05	0.037448	0	0.00036888	0	0.002443	0.00038563	0	0	0	0.00011384	0.0015305	0	0	0	2.6462e-05	0
0.0017937	0.00010216	0.0028724	0.0063252	0.0097837	0	0.00077806	0.015049	0	0.0049711	0	0.0011684	0.00067277	0	0.0013288	0.012398	0.00044213	0.0016221	0	0.00012015	0	0.00017888	0	0	0.0010022	0	6.5255e-05	1.3094e-05	0.0011534	0.00089916	0.00047321	0.0011188	0	0.0033764	0.00028077	0.00036888	0	0.0043363	0.018775	0.0003026	0.0022417	0	0	0	0	0	0	0	3.923e-05	0
0	0	0	0	0	0	5.6026e-05	0.0038425	0	0.0032032	0	0	0.0020701	0	0.0023486	0.0024777	0	0.0010595	0	4.5449e-05	0	0	0	0	6.4054e-05	0	0	0	0.00036131	0	0	0	0	0.0001763	0.00053357	0	0.0043363	0	0	0	0.0032002	0	0	0	0	0	0	0	0.00043738	0
0.0001061	0	0	0.0074022	0	0	0	6.5279e-05	0	0	0	0.0073607	7.8243e-05	0	0	0	0	0	0	0	0	1.9222e-05	0	0	0.00019281	0	4.9758e-05	0.00025772	0.00015624	0	0	0	0	0.0089146	0.00050503	0.002443	0.018775	0	0	0.00067852	0.0098235	0	0	0	0.00018255	0	0	0	0	0
7.353e-06	0	2.9292e-05	4.378e-05	0	0	2.5267e-05	0	0	0	0	0	0	0	0.0018692	0	0	2.2167e-05	0	0.0005091	0.00061147	0.00028183	0	0.0033175	0.0010731	0.023412	0.010909	0.00068038	0.0033934	0	0	5.0551e-06	0	0.00099644	0.021209	0.00038563	0.0003026	0	0.00067852	0	0.012564	0	0	0	4.9803e-05	0	0	0	0	0
0	0	0	0	0	0	0	0	0	6.3204e-06	0	0	0	0	5.7472e-05	9.7162e-05	0	0.00032508	0	0	0	0	0	0	0.00041633	0.0029482	0.040016	0.047253	0.0008694	0	0	0	0	0.0023873	0.010184	0	0.0022417	0.0032002	0.0098235	0.012564	0	0	0	0	1.7048e-05	0	0	0	0	0
0	0	0	0	0	0	0	0	0	0	0	0	0	0	0	0	0	0	0	0	0	0	0	0	0	0	0	0	0	0	0	0	0	0	0	0	0	0	0	0	0	0	0.0034923	0.001684	0.018794	0.0037556	0	0.00096208	0	0
0	0	0	0	0	0	0	0	0	0	0	0	0	0	0	0	0	0	0	0	0	0	0	0	0	0	0	0	0	0	0	0	0	0	0	0	0	0	0	0	0	0.0034923	0	0	0	0.00057824	0	0.0072858	0.00027606	0
0	0	0	0.00026685	0	0	0	0	0	0	0	0	0	0	0	0	0	0	0	0	0	0	0	0	0	0	0	0	0	0	0	0	0	0	0	0.00011384	0	0	0	0	0	0.001684	0	0	0.00012892	0	0	0.00018964	0	0
0	0	5.9418e-06	0.0049118	0	0	0	5.883e-05	0	0	0	0.00025886	0	0	0	0	0	0	0	0	0	0	0	0	0	0	0	0	2.5804e-06	0	0	0	0	0	0	0.0015305	0	0	0.00018255	4.9803e-05	1.7048e-05	0.018794	0	0.00012892	0	0	0	0	0.0004041	0
0	0	0	0	0	0	0	0	0	0	0	0	0	0	0	0	0	0	0	4.5919e-06	0	0	0	0	0	0	0	0	0	0	0	0	0	0	0	0	0	0	0	0	0	0.0037556	0.00057824	0	0	0	0.0046074	0.014468	0.0061096	0
0	0	0	0	0	0	0	0	0	0	0	0	0	0	0	0	0	0	0	0	0	0	0	0	0	0	0	0	0	0	0	0	0	0	0	0	0	0	0	0	0	0	0	0	0	0.0046074	0	0.01663	0.0066768	0.036735
0	0	0	0	0	0	0	1.0783e-05	0	0	0	5.8111e-05	5.2508e-05	0	0	0	0	0	0	0	0	0	0	0	0	0	0	0	0	0	0	0	0	0	0	0	0	0	0	0	0	0.00096208	0.0072858	0.00018964	0	0.014468	0.01663	0	0.0091652	0.0032394
0	0	0	0.00057335	0	0	0	0.0015393	0	0	2.6378e-05	0.00039018	0.00028563	0.00045269	0	0	0	0	0	0	0	0	0	0	0	0	0	0	0	0	0	0	0	0	0.0004447	2.6462e-05	3.923e-05	0.00043738	0	0	0	0	0.00027606	0	0.0004041	0.0061096	0.0066768	0.0091652	0	0.025011
0	0	0	0	0	0	0	0	0	0	0	0	0	0	0	0	0	0	0	0	0	0	0	0	0	0	0	0	0	0	0	0	0	0	0	0	0	0	0	0	0	0	0	0	0	0	0.036735	0.0032394	0.025011	0
0	0	0	0	0	0	0	1.2333e-06	0	0.0010536	0.0010803	0	0	0.00089522	0	0	0	0	0	0	0	0	0	0	0	0	0	0	0	0	0	0	0	0	4.0608e-06	0	0	0	0	0	0	0	0	0	0	0	0.011995	0	0.0042488	0.012451
0	0	0	0	0	0	0	0.0011506	0	0.00087435	0.0053246	0	0	0.0098792	0	0	0	0	0	0	0	0	0	0	0	0	0	0	0	0	0	0	0	0	0.0013932	0	0	0	0	0	0	0	0	0	0	0	0	0	0.0027086	0
0	0	2.81e-05	0.002472	0	0	0	0.00050943	0	0	0	0.0027102	0	0	0	0	0	0	0	0	0	0	0	0	0	0	0	0	0	0	0	0	0	1.9625e-05	0	0	0	0	0	0	0	6.8536e-06	0	0.0011031	0.0030519	0	0	0.00015779	0.004781	0
0	0	0	0	0	0	0	0.00045257	0	0	0	0.00024653	0.0075378	0	0	0	0	0	0	0	0	0	0	0	0	0	0	0	0	0	0	0	0	0	7.806e-06	0	3.3833e-05	7.6352e-05	0	0	0	0	0	0	0	0	0	0	0.0068584	0
0	0	0	0	0	0	0	3.984e-05	0	0	6.8254e-05	3.004e-05	0.0025821	0.018805	0.0018925	0	0	0.00020883	0	0.00067169	0	0	0	0	0	0	0	0	0	0	0	0	0	0	6.3083e-05	0	0	0	0	0	0	0	0	0	0	0	0	0	0.002155	0
2.9107e-06	0.0001474	0	0	4.1003e-05	0	0	9.2654e-07	0	0	6.4462e-06	0	3.74e-05	0.0027228	0.018504	0	0	0.00098508	0	0.0012888	7.2805e-05	0	0	0	0	0	0	0	0	0	0	0	0	0	0	0	5.1446e-05	0	0	0.00032736	0	0	0	0	0	0	0	0	0	0
0	0	0	0	0	0	0	0	0	0	0	0	0	0	0	0	0	0	0	7.73e-05	0	0	0	0	0	0	0	0	0	0	0	0	0	0	0	0	0	0	0	0	0	0	0	0	0	1.7189e-06	0.00017991	0	0	0.00012445
0	0	0	0	0	0	0	0	0	0	0	0	0	0	0	0	0	0	0	0	0	0	0	0	0	0	0	0	0	0	0	0	0	0	0	0	0	0	0	0	0	0	0	0	0	0	1.491e-05	0	0	0.00014707
0	1.4855e-05	0	0	8.9769e-06	0	0	0	0	0	1.8844e-06	0	2.638e-05	5.2801e-05	0.00035724	0	0	2.0616e-05	0	0.0001213	1.1784e-06	0	0	0	0	0	0	0	0	0	0	0	0	0	7.6616e-06	0	1.373e-06	0	0	0	0	0	0	0	0	4.3436e-05	0	7.1602e-06	0.00023723	0
0	0	0	0	0	0	0	0	0	0	0	0	0	0	0	0	0	0	0	0	0	0	0	0	0	0	0	0	0	0	0	0	0	0	0	0	0	0	0	0	0	0	1.3805e-06	0	0	8.0702e-06	0	1.5308e-05	2.959e-05	4.4708e-05
0	2.138e-05	0	0	1.3018e-05	0	0	2.1402e-06	0	0	0.00036754	0	0	0.0008884	0.0031186	4.0392e-06	0	8.6777e-05	0	0.0013367	0	0	0	0	0	0	0	0	0	0	0	0	0	0	0.00015166	0	8.8431e-06	0	0	0	0	0	0	0	0	2.8503e-05	0	8.5553e-06	0.00086066	0
0	0	0	0	0	0	0	0	0	0	0	0	0	0	0	0	0	0	0	0	0	0	0	0	0	0	0	0	0	0	0	0	0	0	5.1888e-06	0	0	0	0	0	0	0	0	0	0	0	0	0	0	0
0	0	0	0	0	0	0	0	0	0	0	0	0	0	0	0	0	0	0	0	0	0	0	0	0	0	0	0	0	0	0	0	0	0	2.8917e-05	0	0	0	0	0	0	2.3098e-06	0.00012875	0	6.9035e-05	0	0	0	0	0
0	0	0	0	0	0	0	0	0	0	0	0	0	0	0	0	0	0	0	0	0	0	0	0	0	0	0	0	0	0	0	0	0	0	0	0	0	0	0	0	0	0.00014997	8.1916e-05	1.5006e-06	1.7028e-05	0	0	3.8887e-06	0	0
0	0	0	0	0	0	0	0	0	0	0	0	0	0	0	0	0	0	0	0	0	0	0.00053683	0	0	0	0	0	0	0	0	0	0	0	0.00011359	0	0	0	0	0	0	8.2157e-06	4.0894e-05	0	0	0	0	0	0	0
0	0	0	0	0	0	0	0	0	0	0	0	0	0	0	0	0	0	0	0	0	0	0	0	0	0	0	0	0	0	0	0	0	0	0	0	0	0	0	0	0	0	0	0	0	0	0	0	0	0
0	0	0	0	0	0	0	0	0	0	0	0	0	0	0	0	0	0	0	0	0	0	0	0	0	0	0	0	0	0	0	0	0	0	0	0	0	0	0	0	0	0	0	0	0	0	0	0	0	0
0	0	0	0	0	0	0	0	0	0	0	0	0	0	0	0	0	0	0	0	0	0	0	0	0	0	0	0	0	0	0	0	0	0	0	0	0	0	0	0	0	0	0	0	2.5791e-05	0	0	0	0	0
0	0	0	0	0	0	0	0	0	0	0	0	0	0	0	0	0	0	0	0	0	0	0	0	0	0	0	0	0	0	0	0	0	0	0	0	0	0	0	0	0	1.2084e-05	0	0	0.0048536	0	0	0	0	0
0	0	0	0	0	0	0	0	0	0	0	0	0	0	0	0	0	0	0	0	0	0	0	0	0	0	0	0	0	0	0	0	0	0	0	0	0	0	0	0	0	0	0	0	0	0	0.0007392	0	0	0.00053604
0	0	0	0	0	0	0	0	0	0	0	0	0	0	3.2424e-06	0	0	0	0	0	0	0	0	0	0	0	0	0	0	0	0	0	0	0	0	0	0	0	0	0	0	0	3.909e-06	0	0	0	0.00020538	0	0	0.0015396
0	0	0	0	0	0	0	0	0	0	0	0	0	0	0	0	0	0	0	0	0	0	0	0	0	0	0	0	0	0	0	0	0	0	0	0	0	0	0	0	0	0	0	0	0	0	0.0002899	0	0	0.00031965
0	0	0	0	0	0	0	0	0	0	0	0	0	0	5.3927e-05	0	0	2.6147e-06	0	0.00032948	0	0	0	0	0	0	0	0	0	0	0	0	0	0	0	0	0	0	0	0	0	0.0012669	0.00022041	0	0.00094729	0.00014003	0.00097644	2.2515e-05	0	0
0	0	0	0	0	0	0	0	0	0	0	0	0	0	0	0	0	0	0	0	0	0	0	0	0	0	0	0	0	0	0	0	0	0	0	0	0	0	0	0	0	0	0	0	0	0	0.00048162	0	0	0
0	0	0	0	0	0	0	0	0	0	0	0	0	0	0	0	0	0	0	6.0832e-06	0	0	0	0	0	0	0	0	0	0	0	0	0	0	0	0	0	0	0	0	0	0.0087268	0.001334	6.4471e-06	0.011934	0.017249	0.013706	0.00018827	0.0012192	0
0	0	0	0	0	0	0	5.6177e-05	0	0	0	0	0.00084977	0	0	0	0	0	0	0	0	0	0	0	0	0	0	0	0	0	0	0	0	0	0.0054109	0.0011066	0.0004086	0.00080925	0	2.6924e-05	0	0	0	0	1.4477e-05	0	0	0.00033546	0.00042673	0
0	0	0	0.00010642	0	0	0	0	0	0	0	1.3245e-05	0	0	0	0	0	0	0	0	0	0	0	0	0	0	0	0	0	0	0	0	0	0	0.0015356	0.0051863	0.0001466	0.00014772	0.00033145	0	0	3.9729e-05	0	0.0030707	0.0015331	0	0	4.1587e-05	5.3422e-05	0
0	0	0	0	0	0	0	0.00092399	0	0	0	6.6454e-05	0.003062	0	0	0	0	0	0	0	0	0	0	0	0	0	0	0	0	0	0	0	0	0	0.00062419	0	0.00057741	0.00047587	8.2131e-05	0	0	0.00068735	0.00081755	0.0018494	0.019599	0.0014333	0	0.0025224	0.012963	0.0037261
0	0	0	0	0	0	0	3.8517e-05	0	0	0	0	0.00066518	0	0	0	0	0	0	0	0	0	0	0	0	0	0	0	2.8572e-06	0	0	0	0	0	2.6379e-05	0	0.00013371	0	0.00032509	0	0.00064806	0	0	0	0.0019355	0	0	0.000152	0.0027608	0
0	0	0	0	0	0	0	0	0	0	0	0.00085763	0	0	0	0	0	0	0	0	0	0	0	0	0	0	0	0	0	0	0	0	0	0	0	0.00049869	7.5205e-05	0	0.0019393	0	0	0	0	0.006799	0.010337	0	0	0	0	0
0	0	0	0	0	0	0	0	0	0	0	0	0	0	0	0	0	0	0	0	0	0	0	8.8565e-06	0	0	0	0	0	0	0	0	0	0	0.0017093	0	0	0	0	0.00063579	0	0	0	0	0.00030843	0	0	0	0	0
0	0	0	0	0	0	0	0	0	0	0	0	0	0	0	0	0	0	0	0	0	0	0	0	0	0	0	0	0	0	0	0	0	0	0	0	0	0	0	0	0	0	0	0	0.0061991	0	0	0	0	0
0	0	0	0	0	0	0	0.0015711	0	0.011637	0.0049458	0	4.443e-06	0.0020493	3.5822e-05	0.0064454	0	0.00313	0	0.00091925	0	0	9.8457e-05	0	3.7037e-06	0.00015348	0.0018907	0	0	0	0	0	0	0	0.031948	0.0028267	0.00028367	0.026989	0.00016587	0.0089073	0.014175	0	0	0	0	0	0	0	0.0014363	0
[truncated: 33 more columns]
