# Supplementary material for: Reproducibility of the Structural Brain Connectome Derived from Diffusion Tensor Imaging
Source: PLoS One. 2015 Sep 2;10(9):e0135247. doi: 10.1371/journal.pone.0135247 (PMC4557836; doi:10.1371/journal.pone.0135247)
Supplement: S1 Data — Please refer to the README.txt file within the compressed folder for usage instructions. (ZIP) [file pone.0135247.s001.zip › Subject12_probabilistic_scanner_A_time_1.csv]

0	56777	18145	42945	21459	676.19	38445	912.13	15.134	657.46	9.7383	1306	95.073	16.348	201.83	3017.2	300.4	20687	3037.7	848.4	4359.2	25134	94624	22964	6697.9	301.36	1037.1	50622	12487	13062	207.52	63295	137.63	3.7902e+05	4756.1	3076.6	1.5199e+05	1370.9	9804	16086	434.58	127.61	89.114	155.5	750.36	49.096	1.1498	25.973	198.57	1.8743
56777	0	1698.7	50.38	46633	55.842	91010	5108.7	3.6584	85.663	3.6893	6.7509	30.479	3.6346	60.46	330.4	22.104	5153.5	513.79	349.08	931.91	7061.7	20889	3728	889.82	9.2234	8.1804	686.81	437.61	310.47	23.614	17908	29.498	21886	9428.8	7051.4	1.2291e+05	16804	81.951	1494.2	157.25	19.811	47.336	26.965	114.43	389.29	5.7952	91.253	263.44	1.3834
18145	1698.7	0	46087	258.82	0.85104	14022	8600.4	1.9596	5.0215	11.76	626.49	405.42	7.6278	19.794	3.7517	0.096246	791.7	63.008	93.355	569.65	2936.9	4840.1	1855.3	340.81	27.151	35.379	1335.5	386.97	320.07	0.084264	672.02	0.95669	9970.7	10683	42096	1.1473e+05	41662	23371	2302.7	256.96	187.96	10313	34732	16685	353.43	15.118	1913.4	32459	3.7774
42945	50.38	46087	0	40.197	2.1145	212.29	17999	5.1864	12.423	25.987	1.2634e+05	12449	1323.2	624.63	45.462	0.32341	1866.9	185.38	660.65	1463.5	4112.3	5579.9	4035.8	1317.5	239.56	1033.4	28755	8007.8	3492.1	2.2177	3180.4	1.9547	67730	13745	49271	95433	8516	95900	11073	1262.3	2594	1913.4	34948	1.5919e+05	216.64	12.415	1541.9	54098	1.6868
21459	46633	258.82	40.197	0	84653	75439	87286	5228	5851.1	35.039	26.85	234.51	44.246	892.41	14187	5766.3	63074	18217	2197.8	2004.8	4477.8	55180	1733.1	4292.7	7.3968	12.929	118.9	7117.3	6753.3	3405.7	6399.5	341.11	2.6804e+05	2876.4	1564.6	6.1195e+05	5475.5	62.596	494.99	159.87	72.65	107.7	38.371	246.56	708.59	31.241	165.31	744.07	17.548
676.19	55.842	0.85104	2.1145	84653	0	29391	1.2174e+05	2.8169e+05	74013	42.909	3.6097	2823.1	167	28.562	25038	32090	6224.1	48436	82.99	3.9569	1.8175	284.53	0.88407	23.221	1.1096	0.17079	0.39517	19083	44723	17552	2745.7	241.47	79561	5202.9	561.83	8916.7	1680.9	3.9015	55.594	23.762	2.2859	1.5978	0.30372	9.9428	23.762	82.241	8.9263	3199.9	372.12
38445	91010	14022	212.29	75439	29391	0	93723	47875	1526.9	18.495	46.178	240.39	16.153	56.197	1573.1	1782.2	6443.8	4749.7	452.93	1119.8	9702.7	42099	9426.4	1536	21.482	25.244	506.61	2030.9	4024.9	350.45	4360	6.551	37396	32418	28812	1.9618e+05	22668	604.66	4711.4	294.4	60.421	704.8	288.6	423.18	992.38	153.16	929.98	14459	14.038
912.13	5108.7	8600.4	17999	87286	1.2174e+05	93723	0	1.3905e+05	54067	24983	28277	67540	62625	3427.9	11542	3714.3	26997	5749.3	19975	86.965	497.2	3199.2	453.59	171.78	32.829	74.983	65.305	4072.3	7042	1471.3	431.27	26.797	18346	1.9747e+05	99816	2.9322e+05	1.0972e+05	1671.3	9073.4	1363.9	110.13	3575.5	2400.3	8830.7	9724.6	2060.9	10794	1.2687e+05	893.32
15.134	3.6584	1.9596	5.1864	5228	2.8169e+05	47875	1.3905e+05	0	2.6685e+05	32.394	0.83151	563.82	45.468	14.821	77900	7601.9	28859	1.0674e+05	48.041	0.56182	0.070752	35.802	0.040371	1.1297	0.079044	0.19479	0.31462	393.41	2599.9	77.036	30.441	10.965	1233	8806.9	316.26	5578.3	3053.5	9.4684	162.71	117.48	2.2066	4.0058	2.3303	20.861	14.779	235.74	8.682	2019	419.89
657.46	85.663	5.0215	12.423	5851.1	74013	1526.9	54067	2.6685e+05	0	17710	1.2694	108.43	11872	43.7	4.5775e+05	1.1704e+05	1.2382e+05	1.945e+05	244.17	2.316	0.84193	246.9	25.334	17.561	0.96038	11.247	6.6271	8885.5	19236	5930	9499.3	2209.3	64668	2.3419e+05	6114.4	2.3827e+05	1.4943e+05	291.43	24143	14911	1.9225	2.081	0.82602	29.895	12.851	19.876	7.1562	1807.1	99.775
9.7383	3.6893	11.76	25.987	35.039	42.909	18.495	24983	32.394	17710	0	387.22	4304	3.1488e+05	2807.5	24578	38.747	25292	6.4323	1.0596e+05	3.1886	1.1336	11.482	12.573	2.452	3.3976	13.374	4.9379	13.914	6.7901	29.118	291.24	124.27	547.35	99481	24218	20531	24854	144.83	3260.6	2778.4	10.096	7.1219	6.3811	165.16	37.458	7.5301	9.1376	2803.2	8.9057
1306	6.7509	626.49	1.2634e+05	26.85	3.6097	46.178	28277	0.83151	1.2694	387.22	0	1.6681e+05	52063	22631	8.718	0	36.845	4.5884	8544.3	26.099	32.072	43.781	138.06	16.724	36.102	197.42	440.49	111.47	18.273	0	11.749	0	5522.6	838.48	1732.1	3372.1	575.98	27428	171.94	376.74	208.62	585.39	489.43	10339	2214.9	76.619	1516.6	23514	1.2711
95.073	30.479	405.42	12449	234.51	2823.1	240.39	67540	563.82	108.43	4304	1.6681e+05	0	3.4668e+05	83805	167.89	7.2145	125.28	19.719	51625	32.419	10.014	8.2733	351.29	3.7459	213.71	101.92	31.691	35.51	34.161	3.291	7.0409	0.41363	518.21	24571	5965.5	12105	11597	2618.4	657.8	74.48	15.498	476.11	313.21	2052.3	3817.4	1761.1	1305.8	54523	181.87
16.348	3.6346	7.6278	1323.2	44.246	167	16.153	62625	45.468	11872	3.1488e+05	52063	3.4668e+05	0	1.4131e+05	19845	13.325	11430	7.3735	1.837e+05	22.367	4.8915	7.2759	603.01	2.5844	194.72	125.11	14.302	7.3189	12.278	10.193	179.83	65.995	207.14	60480	14130	10169	13571	261.37	2300.2	1264.3	11.807	41.181	21.667	224.72	195.54	55.52	75.82	16852	56.101
201.83	60.46	19.794	624.63	892.41	28.562	56.197	3427.9	14.821	43.7	2807.5	22631	83805	1.4131e+05	0	413.48	45.799	68857	907.4	2.3926e+05	1.4213e+05	59416	16867	29054	1118.2	1.0188e+05	54401	1590.5	880.1	369.04	253.96	3070	235.91	1999.8	10307	3552.5	6610	3056.3	213.49	1.0246e+05	3947.1	958.34	1650.6	1071.6	2211.8	2974.8	70.5	514.77	1148.7	14.143
3017.2	330.4	3.7517	45.462	14187	25038	1573.1	11542	77900	4.5775e+05	24578	8.718	167.89	19845	413.48	0	1.8229e+05	1.5685e+05	56778	4367.1	9.9422	4.6419	294.93	11.659	79.247	5.3542	62.667	47.796	1494.1	4489.8	2659.8	4319.5	2357.8	1.2104e+05	93571	7831.2	4.1911e+05	83289	881.31	4231.7	7439.2	4.3269	4.1093	1.3042	63.166	17.721	14.065	6.0527	711.18	10.658
300.4	22.104	0.096246	0.32341	5766.3	32090	1782.2	3714.3	7601.9	1.1704e+05	38.747	0	7.2145	13.325	45.799	1.8229e+05	0	3.4056e+05	1.1683e+05	454.7	0.42142	0.084125	10.28	0.22171	1.4379	0.3849	0.85465	1.8026	1645	17360	35737	78238	22325	61319	119.12	14.332	3906.4	140.51	2.8171	4.6384	14.332	0.39136	0.48574	0.30322	4.8382	1.525	0.98977	1.0572	16.631	0.85543
20687	5153.5	791.7	1866.9	63074	6224.1	6443.8	26997	28859	1.2382e+05	25292	36.845	125.28	11430	68857	1.5685e+05	3.4056e+05	0	3.5204e+05	1.437e+05	29164	7040.1	84331	11588	7283.2	1742.4	1891.9	915.07	20599	48888	33486	2.4773e+05	41237	2.0805e+05	2.0175e+05	28271	4.5757e+05	1.2097e+05	3652.1	10657	26151	2434.5	1363.9	893.51	10367	2338	65.071	799.03	1594.6	23.868
3037.7	513.79	63.008	185.38	18217	48436	4749.7	5749.3	1.0674e+05	1.945e+05	6.4323	4.5884	19.719	7.3735	907.4	56778	1.1683e+05	3.5204e+05	0	1720.2	33.535	24.661	72287	25.662	2084.9	17.122	233.13	188.43	44549	1.7382e+05	76207	31145	195.22	18934	3768.4	292.46	36880	5217.5	319.08	205.29	3519.9	352.18	378.74	208.66	799.85	464.97	8.0966	188.32	202.65	9.9353
848.4	349.08	93.355	660.65	2197.8	82.99	452.93	19975	48.041	244.17	1.0596e+05	8544.3	51625	1.837e+05	2.3926e+05	4367.1	454.7	1.437e+05	1720.2	0	78081	27212	2159.3	40016	705.17	44886	16826	317.5	982.18	555.36	583.54	7972.7	904.5	5106	56250	21680	20913	7082.6	396.78	50917	2475	2145.8	2472.2	1950.6	9859.7	2899.8	89.052	1112.9	3543.5	19.224
4359.2	931.91	569.65	1463.5	2004.8	3.9569	1119.8	86.965	0.56182	2.316	3.1886	26.099	32.419	22.367	1.4213e+05	9.9422	0.42142	29164	33.535	78081	0	2.8416e+05	7270.4	85587	1335.7	10884	1657.7	188.28	7695.5	922.79	0.38492	2575	1.5045	6312.7	7087.8	198.75	9242.8	140.72	1331.6	65984	580.32	49.012	51.701	24.097	144.86	31.185	0.9438	12.282	19.002	0.14094
25134	7061.7	2936.9	4112.3	4477.8	1.8175	9702.7	497.2	0.070752	0.84193	1.1336	32.072	10.014	4.8915	59416	4.6419	0.084125	7040.1	24.661	27212	2.8416e+05	0	24220	1.1756e+05	3151	14481	1815.6	420.84	18479	2654	0.68522	11055	0	49688	18832	892.7	29587	304.48	3525.5	1.3433e+05	879.05	48.187	29.249	46.184	308.49	17.877	0.99091	9.6323	16.62	0.094556
94624	20889	4840.1	5579.9	55180	284.53	42099	3199.2	35.802	246.9	11.482	43.781	8.2733	7.2759	16867	294.93	10.28	84331	72287	2159.3	7270.4	24220	0	16587	1.3019e+05	1706.8	372.93	261.52	39813	44365	33.598	1.0411e+05	0.65886	2.0253e+05	7162.2	841.75	1.1636e+05	2022.7	4804.4	6207.4	2861.5	113.74	64.075	66.896	856.61	57.531	0.78793	36.989	95.152	0.53518
22964	3728	1855.3	4035.8	1733.1	0.88407	9426.4	453.59	0.040371	25.334	12.573	138.06	351.29	603.01	29054	11.659	0.22171	11588	25.662	40016	85587	1.1756e+05	16587	0	43437	18390	2351.6	347.17	30810	6444.1	0	21073	0.086542	27068	11565	495.85	18850	152.85	2520.2	99081	520.31	37.114	18.769	16.281	206.63	11.422	0.12016	6.6421	20.649	0.29226
6697.9	889.82	340.81	1317.5	4292.7	23.221	1536	171.78	1.1297	17.561	2.452	16.724	3.7459	2.5844	1118.2	79.247	1.4379	7283.2	2084.9	705.17	1335.7	3151	1.3019e+05	43437	0	36238	11478	870.78	1.1224e+05	5983	2.6907	10331	1.0718	11583	5304.4	511.97	13349	1034.9	980.59	22265	8172.9	5.007	6.342	2.5586	40.56	4.583	0.27884	2.8838	10.663	0.47538
301.36	9.2234	27.151	239.56	7.3968	1.1096	21.482	32.829	0.079044	0.96038	3.3976	36.102	213.71	194.72	1.0188e+05	5.3542	0.3849	1742.4	17.122	44886	10884	14481	1706.8	18390	36238	0	1.5424e+05	2198	13124	41.08	0.7433	63.872	0.17752	1140.5	5189	454.46	1074.6	206.93	312.49	1.4838e+05	4704.5	3.8366	5.566	4.0732	34.63	1.7956	0.54422	1.2022	5.928	0
1037.1	8.1804	35.379	1033.4	12.929	0.17079	25.244	74.983	0.19479	11.247	13.374	197.42	101.92	125.11	54401	62.667	0.85465	1891.9	233.13	16826	1657.7	1815.6	372.93	2351.6	11478	1.5424e+05	0	42574	4923.7	14.491	2.4283	33.98	7.8006	17977	18782	1385.8	4893.6	4887.5	1058	1.8049e+05	75833	9.7167	11.781	5.3313	150.53	14.597	0	4.0806	14.921	0.10268
50622	686.81	1335.5	28755	118.9	0.39517	506.61	65.305	0.31462	6.6271	4.9379	440.49	31.691	14.302	1590.5	47.796	1.8026	915.07	188.43	317.5	188.28	420.84	261.52	347.17	870.78	2198	42574	0	9342.3	1747.8	1.8293	6182.5	9.4202	1.612e+05	4513.7	638.43	4819	3576.9	7303.1	10273	40220	12.332	6.2991	16.228	321.05	9.9498	0.11093	2.0356	13.856	0.17328
12487	437.61	386.97	8007.8	7117.3	19083	2030.9	4072.3	393.41	8885.5	13.914	111.47	35.51	7.3189	880.1	1494.1	1645	20599	44549	982.18	7695.5	18479	39813	30810	1.1224e+05	13124	4923.7	9342.3	0	70650	429.45	7351.1	19.967	55202	6656.8	747.55	25964	2730.9	3631.5	53615	26112	23.4	15.159	6.7855	177.4	27.31	4.4491	7.6596	83.797	3.4257
13062	310.47	320.07	3492.1	6753.3	44723	4024.9	7042	2599.9	19236	6.7901	18.273	34.161	12.278	369.04	4489.8	17360	48888	1.7382e+05	555.36	922.79	2654	44365	6444.1	5983	41.08	14.491	1747.8	70650	0	1.203e+05	42764	67.596	44129	438.33	125.68	7301	287.16	540.31	2039	175.81	33.406	20.572	10.266	94.703	44.64	7.6693	10.285	96.526	2.9681
207.52	23.614	0.084264	2.2177	3405.7	17552	350.45	1471.3	77.036	5930	29.118	0	3.291	10.193	253.96	2659.8	35737	33486	76207	583.54	0.38492	0.68522	33.598	0	2.6907	0.7433	2.4283	1.8293	429.45	1.203e+05	0	54665	469.2	40359	131.26	20.891	2238.9	254.07	5.2277	5.206	36.021	9.793	9.3902	3.7896	66.333	26.12	0.84804	2.2416	11.259	0.81485
63295	17908	672.02	3180.4	6399.5	2745.7	4360	431.27	30.441	9499.3	291.24	11.749	7.0409	179.83	3070	4319.5	78238	2.4773e+05	31145	7972.7	2575	11055	1.0411e+05	21073	10331	63.872	33.98	6182.5	7351.1	42764	54665	0	1.0277e+05	2.3948e+05	2123.5	396.97	23153	3221.4	444.87	4381.8	543.46	112.96	106.63	68.526	833.8	135.77	2.7463	40.484	67.891	0.39284
137.63	29.498	0.95669	1.9547	341.11	241.47	6.551	26.797	10.965	2209.3	124.27	0	0.41363	65.995	235.91	2357.8	22325	41237	195.22	904.5	1.5045	0	0.65886	0.086542	1.0718	0.17752	7.8006	9.4202	19.967	67.596	469.2	1.0277e+05	0	61837	173.8	72.253	4327.1	779.62	28.53	18.794	103.64	2.2864	2.6233	4.629	20.196	4.6773	0.77837	1.129	1.5003	0
3.7902e+05	21886	9970.7	67730	2.6804e+05	79561	37396	18346	1233	64668	547.35	5522.6	518.21	207.14	1999.8	1.2104e+05	61319	2.0805e+05	18934	5106	6312.7	49688	2.0253e+05	27068	11583	1140.5	17977	1.612e+05	55202	44129	40359	2.3948e+05	61837	0	12940	2170.6	3.4593e+05	14821	21908	24734	30256	284.81	180.03	92.228	2327.9	278.47	39.04	80.619	785.68	7.2617
4756.1	9428.8	10683	13745	2876.4	5202.9	32418	1.9747e+05	8806.9	2.3419e+05	99481	838.48	24571	60480	10307	93571	119.12	2.0175e+05	3768.4	56250	7087.8	18832	7162.2	11565	5304.4	5189	18782	4513.7	6656.8	438.33	131.26	2123.5	173.8	12940	0	1.2388e+06	2.2976e+05	1.5447e+05	44780	4.5185e+05	1.2936e+05	1505.3	1404	467.98	5099.8	8250.8	2685.3	2696.9	90450	11387
3076.6	7051.4	42096	49271	1564.6	561.83	28812	99816	316.26	6114.4	24218	1732.1	5965.5	14130	3552.5	7831.2	14.332	28271	292.46	21680	198.75	892.7	841.75	495.85	511.97	454.46	1385.8	638.43	747.55	125.68	20.891	396.97	72.253	2170.6	1.2388e+06	0	53602	64272	27049	1.5865e+05	11104	391.96	681.6	836.28	29700	3828.8	1329.1	1980.3	26064	946.98
1.5199e+05	1.2291e+05	1.1473e+05	95433	6.1195e+05	8916.7	1.9618e+05	2.9322e+05	5578.3	2.3827e+05	20531	3372.1	12105	10169	6610	4.1911e+05	3906.4	4.5757e+05	36880	20913	9242.8	29587	1.1636e+05	18850	13349	1074.6	4893.6	4819	25964	7301	2238.9	23153	4327.1	3.4593e+05	2.2976e+05	53602	0	4.9212e+05	99810	48756	67883	1224.4	1571	744.5	6259.2	16444	1570.5	5226	40893	1574.7
1370.9	16804	41662	8516	5475.5	1680.9	22668	1.0972e+05	3053.5	1.4943e+05	24854	575.98	11597	13571	3056.3	83289	140.51	1.2097e+05	5217.5	7082.6	140.72	304.48	2022.7	152.85	1034.9	206.93	4887.5	3576.9	2730.9	287.16	254.07	3221.4	779.62	14821	1.5447e+05	64272	4.9212e+05	0	18618	29996	94381	313.37	762.93	466.64	1738.5	9719.2	1038.6	2793.8	24532	874.28
9804	81.951	23371	95900	62.596	3.9015	604.66	1671.3	9.4684	291.43	144.83	27428	2618.4	261.37	213.49	881.31	2.8171	3652.1	319.08	396.78	1331.6	3525.5	4804.4	2520.2	980.59	312.49	1058	7303.1	3631.5	540.31	5.2277	444.87	28.53	21908	44780	27049	99810	18618	0	14550	9109.3	203.8	80.848	338.41	6623.8	59.26	2.1804	16.187	404.07	0.99491
16086	1494.2	2302.7	11073	494.99	55.594	4711.4	9073.4	162.71	24143	3260.6	171.94	657.8	2300.2	1.0246e+05	4231.7	4.6384	10657	205.29	50917	65984	1.3433e+05	6207.4	99081	22265	1.4838e+05	1.8049e+05	10273	53615	2039	5.206	4381.8	18.794	24734	4.5185e+05	1.5865e+05	48756	29996	14550	0	66449	1487.4	702.65	810.77	7775.5	639.41	62.039	303.23	1996.3	36.184
434.58	157.25	256.96	1262.3	159.87	23.762	294.4	1363.9	117.48	14911	2778.4	376.74	74.48	1264.3	3947.1	7439.2	14.332	26151	3519.9	2475	580.32	879.05	2861.5	520.31	8172.9	4704.5	75833	40220	26112	175.81	36.021	543.46	103.64	30256	1.2936e+05	11104	67883	94381	9109.3	66449	0	123.27	180.21	84.929	716.31	241.97	8.3025	40.039	490.66	26.599
127.61	19.811	187.96	2594	72.65	2.2859	60.421	110.13	2.2066	1.9225	10.096	208.62	15.498	11.807	958.34	4.3269	0.39136	2434.5	352.18	2145.8	49.012	48.187	113.74	37.114	5.007	3.8366	9.7167	12.332	23.4	33.406	9.793	112.96	2.2864	284.81	1505.3	391.96	1224.4	313.37	203.8	1487.4	123.27	0	44300	27467	1.2036e+05	23250	203.44	18418	1086.6	24.798
89.114	47.336	10313	1913.4	107.7	1.5978	704.8	3575.5	4.0058	2.081	7.1219	585.39	476.11	41.181	1650.6	4.1093	0.48574	1363.9	378.74	2472.2	51.701	29.249	64.075	18.769	6.342	5.566	11.781	6.2991	15.159	20.572	9.3902	106.63	2.6233	180.03	1404	681.6	1571	762.93	80.848	702.65	180.21	44300	0	39023	967.5	37469	117.14	1.0701e+05	11708	47.709
155.5	26.965	34732	34948	38.371	0.30372	288.6	2400.3	2.3303	0.82602	6.3811	489.43	313.21	21.667	1071.6	1.3042	0.30322	893.51	208.66	1950.6	24.097	46.184	66.896	16.281	2.5586	4.0732	5.3313	16.228	6.7855	10.266	3.7896	68.526	4.629	92.228	467.98	836.28	744.5	466.64	338.41	810.77	84.929	27467	39023	0	32892	61.078	8.9983	9042.7	4942.3	6.2712
750.36	114.43	16685	1.5919e+05	246.56	9.9428	423.18	8830.7	20.861	29.895	165.16	10339	2052.3	224.72	2211.8	63.166	4.8382	10367	799.85	9859.7	144.86	308.49	856.61	206.63	40.56	34.63	150.53	321.05	177.4	94.703	66.333	833.8	20.196	2327.9	5099.8	29700	6259.2	1738.5	6623.8	7775.5	716.31	1.2036e+05	967.5	32892	0	375.82	20.913	388.28	35131	6.0177
49.096	389.29	353.43	216.64	708.59	23.762	992.38	9724.6	14.779	12.851	37.458	2214.9	3817.4	195.54	2974.8	17.721	1.525	2338	464.97	2899.8	31.185	17.877	57.531	11.422	4.583	1.7956	14.597	9.9498	27.31	44.64	26.12	135.77	4.6773	278.47	8250.8	3828.8	16444	9719.2	59.26	639.41	241.97	23250	37469	61.078	375.82	0	77839	1.2742e+05	44159	3595.9
1.1498	5.7952	15.118	12.415	31.241	82.241	153.16	2060.9	235.74	19.876	7.5301	76.619	1761.1	55.52	70.5	14.065	0.98977	65.071	8.0966	89.052	0.9438	0.99091	0.78793	0.12016	0.27884	0.54422	0	0.11093	4.4491	7.6693	0.84804	2.7463	0.77837	39.04	2685.3	1329.1	1570.5	1038.6	2.1804	62.039	8.3025	203.44	117.14	8.9983	20.913	77839	0	1.4999e+05	1.2879e+05	4.1225e+05
25.973	91.253	1913.4	1541.9	165.31	8.9263	929.98	10794	8.682	7.1562	9.1376	1516.6	1305.8	75.82	514.77	6.0527	1.0572	799.03	188.32	1112.9	12.282	9.6323	36.989	6.6421	2.8838	1.2022	4.0806	2.0356	7.6596	10.285	2.2416	40.484	1.129	80.619	2696.9	1980.3	5226	2793.8	16.187	303.23	40.039	18418	1.0701e+05	9042.7	388.28	1.2742e+05	1.4999e+05	0	95385	41076
198.57	263.44	32459	54098	744.07	3199.9	14459	1.2687e+05	2019	1807.1	2803.2	23514	54523	16852	1148.7	711.18	16.631	1594.6	202.65	3543.5	19.002	16.62	95.152	20.649	10.663	5.928	14.921	13.856	83.797	96.526	11.259	67.891	1.5003	785.68	90450	26064	40893	24532	404.07	1996.3	490.66	1086.6	11708	4942.3	35131	44159	1.2879e+05	95385	0	1.9122e+05
1.8743	1.3834	3.7774	1.6868	17.548	372.12	14.038	893.32	419.89	99.775	8.9057	1.2711	181.87	56.101	14.143	10.658	0.85543	23.868	9.9353	19.224	0.14094	0.094556	0.53518	0.29226	0.47538	0	0.10268	0.17328	3.4257	2.9681	0.81485	0.39284	0	7.2617	11387	946.98	1574.7	874.28	0.99491	36.184	26.599	24.798	47.709	6.2712	6.0177	3595.9	4.1225e+05	41076	1.9122e+05	0
15.88	8.6604	13.939	28.503	105.94	1289.3	83.591	9983.4	869.6	31968	88561	23.117	223.24	38463	391.72	2480.2	4.2184	5808.8	46.14	4822	1.0138	1.3435	12.908	2.4845	2.2806	0.7134	3.3041	1.4536	6.3689	13.441	2.3578	47.079	6.4462	188.94	1.8648e+05	46861	30684	38920	20.129	10541	2698.8	322.78	715.81	152.48	644.33	3556.3	70632	864.23	60685	93724
15.052	9.6341	21.962	16.462	87.931	84.869	41.242	16727	41.145	26232	2.4477e+05	44.661	1005.5	2.1912e+05	5653.3	29923	5.7704	7697.7	8.606	37188	6.2787	1.9791	18.323	12.5	2.8001	9.1333	10.944	5.6178	22.805	6.3934	7.4315	53.363	14.782	312.06	1.5085e+05	30868	21669	32099	68.732	5854.6	3152.4	5.8966	9.6403	6.0549	144.57	48.159	223.97	14.577	28767	65.334
168.58	12.315	2710.4	27415	19.815	1.6595	100.78	11955	1.3755	0.30709	26.932	71372	31831	2763.2	1134.9	1.1946	0	79.458	16.782	779.51	9.7443	14.249	25.255	14.257	4.0559	2.7375	23.648	162.33	31.585	8.6619	0.44742	11.311	0	692.02	967.36	9855.8	2160.3	706.29	13466	164.9	50.795	90.09	238.56	688.28	61131	1169.9	43.431	675.83	65552	1.6972
25.233	73.708	1494	3875.7	394.49	2250.6	774	36898	665.63	97.189	332.95	14688	1.1665e+05	21199	4844.1	136.21	4.1091	143.38	24.841	3908.6	48.465	6.8263	13.819	19.181	2.2593	24.119	17.027	5.4451	49.052	56.546	8.5115	9.784	1.5041	311.09	24049	7140.5	13570	12842	594.13	597.05	73.332	19.992	312.01	153.98	20965	4141	2630.2	1117.2	1.4235e+05	242.08
15.393	18.302	559.57	679.74	155.59	442.59	383.18	29302	111.46	10225	1.8222e+05	2265.2	23189	1.6714e+05	25711	13974	18.607	9488.4	16.785	63091	78.038	7.7047	8.9347	56.964	1.9128	81.947	41.483	3.2639	21.08	26.647	12.633	217.37	69.517	262.09	52233	10396	13498	15527	62.676	2391.4	1304.4	14.287	96.493	29.896	9589.3	1100.9	811.37	334.18	1.2392e+05	98.31
237.77	76.563	78.138	144.11	908.14	17.98	70.536	814.66	17.123	308.74	27399	1021.7	3244	31945	3.3017e+05	2073.7	24.795	69242	664.91	1.3452e+05	2.1206e+05	1.0536e+05	40339	37175	51.891	1929.3	978.31	63.347	155.32	451.34	346	3134.8	107.55	1861.2	15109	2520.1	9184.2	4843.8	153.48	30583	1405.2	831.92	1333.8	710.13	1857.4	3189	85.813	474.1	6580.6	11.598
4.5625	1.0277	7.6285	81.436	10.695	51.99	26.725	762.59	43.382	3034.2	81048	17.905	74.28	41039	2456.9	33316	6.7238	10849	13.668	37328	0.68048	0.79998	9.1556	2.7536	1.0493	2.3736	12.146	4.4039	6.1215	7.2769	5.0681	103.1	23.331	180.47	46675	11872	4412.2	3126.1	46.112	480.6	388.8	438.85	1036.9	187.77	4141.6	4375	14978	952.09	5127.5	5484.6
0.035513	0	0.69284	7.8301	0	4.5528	0.42696	13.359	3.0636	10.035	64.307	0.58229	2.9291	113.67	25.436	226.2	0.55476	81.948	0.4913	43.656	0	0	0.039089	0.25541	0.16819	0.020291	1.956	0.70985	0.14372	0.052893	0.50429	1.8994	0	10.547	712.17	218.43	69.585	42.569	2.8938	4.0732	11.369	22.788	38.495	9.7153	170.82	404.13	53117	113.84	1711.3	52355
1477.5	572.63	217.04	1302	3091.7	73.866	1065.6	2635	66.72	1633.8	42131	94.687	222.3	29143	1.0654e+05	19981	233.56	1.2638e+05	8248.6	2.2842e+05	40848	19184	26636	11138	178.37	445.59	325.91	97.849	745.76	991.47	445.98	8913.7	542.27	7256.2	58881	30045	34501	9647.2	874.66	15569	3123.6	7481	8606	5242.3	26243	13146	3547.1	5065.3	33028	1058.8
135.17	37.022	30.267	333.02	369.45	14.514	107.3	439.7	19.755	53.281	130.92	44.758	106.79	164.05	7309.3	217.65	9.6225	13057	1105.6	13621	148.74	53.193	63.079	38.082	14.399	17.393	44.966	19.715	71.267	209.02	122.82	1520.2	19.734	1174	10926	1905.9	6411.4	2317.7	135.5	1811.5	541.86	3613.5	4380.8	1810.5	7483.4	11394	10053	3059.7	4645.5	53183
847.65	310.98	286.75	601.34	2522.9	210.41	626.81	7461.7	25.869	840.34	19453	827.88	7584.1	32313	1.3223e+05	4698.6	102.84	98185	4945.7	1.2118e+05	33282	5733.3	8385.9	4213.2	114.89	582.4	451.46	89.489	538.54	1098.6	676.58	8246.1	198.79	6477.2	70350	12799	38917	14905	397.77	8403.2	3341.6	2419.7	3264	2169.8	7861.8	4394.6	1592.7	1637.2	66938	45.495
209.19	109.96	39.957	69.991	191.42	0.13084	81.224	9.1986	0	0.78281	1.3798	0.59519	0.079623	0.41526	21011	1.0449	0	6402	141.19	7291	37418	34857	29311	17406	45.567	1656.2	369.92	11.497	171.85	38.47	0.71054	95.855	0.097851	562.44	20841	56.029	1425.3	91.363	84.451	51710	256.9	71.511	19.906	17.595	385.98	5.2577	0.98402	4.3966	1.7077	0.043875
392.6	275.02	141.78	653.19	373.24	11.115	221.74	110.68	18.419	5.5533	21.197	50.843	15.651	10.489	15384	5.4809	0.24318	2853.3	90.348	3676.1	19553	25677	10222	17913	67.347	3253.2	747.32	24.8	256.51	56.639	3.7605	173.43	5.0015	1120.4	35926	704.88	3868.4	387.32	421.52	88653	373.12	6018.9	946.67	2131.1	28597	85.678	0.46082	343.71	102.37	1.2758
4569.1	2854.7	932.54	3811.5	7038.8	73.568	3753.8	1402.8	82.04	48.204	73.954	217.24	94.628	46.72	33032	50.55	1.7965	1.1403e+05	5616.8	73249	87648	38000	1.1648e+05	13236	263.25	550.55	249.26	86.005	1214	480.52	12.39	1777.8	4.3674	13351	20992	3097.3	55927	2828.2	2404.1	20624	2751.8	31847	15844	11327	1.2891e+05	8782.8	155.9	6786.1	3074.5	43.901
207.05	26.209	40.316	1097.4	23.131	6.8503	88.33	47.464	5.2433	176.82	60.47	76.262	4.8016	36.173	2824.7	89.366	0.57554	1035.4	23.545	944.44	2694.7	2851	508.59	6963.6	65.671	723.67	166.62	5.4487	119.46	37.6	1.8655	144.13	2.237	280.67	8842.8	211.43	485.18	91.62	92.244	21707	56.92	13511	1157.5	3207	57401	72.467	0.54763	883.26	91.242	0
20.768	4.3885	12.893	452.63	17.846	0.58234	13.45	17.898	1.7091	0.24652	1.4648	37.266	4.3385	1.2196	522.35	1.2845	0.23116	522.86	119.15	899.33	51.464	25.377	15.412	173.88	1.2419	4.4539	2.7462	1.1817	7.2344	6.2057	0.99303	28.713	0.11165	48.073	271.56	137.45	198.92	55.582	58.162	281.89	25.326	8375.6	692.42	1197.1	24070	559.78	42.841	363.64	124.52	13.911
5.6129	3.8881	1.5806	6.8481	19.491	0.73147	2.559	9.6122	0.74852	0.72856	88.744	5.326	10.661	46.822	3417.1	2.6723	0.24201	265.85	28.665	914.84	482.77	49.139	16.633	101.46	0.78864	13.455	8.437	0.8818	2.9093	7.212	3.9184	44.859	1.2111	33.095	237.66	96.201	161.9	71.758	6.1697	147.98	28.615	43.828	79.545	31.373	45.273	341.5	7.0591	35.354	58.227	0.59727
27.409	44.998	172.56	244.06	36.576	2.2685	167.88	289.85	11.076	57.319	121.09	31.626	75.072	79.361	3015.8	45.196	0.55064	617.08	51.806	1247.7	369.87	279.39	49.325	265.89	3.4535	155.69	43.288	19.025	10.991	8.8032	8.5327	94.672	11.412	138.04	2571.3	1845.9	848.88	995.58	410.67	2462.2	133.44	1234.2	97.085	65.26	6475.4	214.16	7.8421	107.63	541.26	7.2822
93.273	211.95	622.72	2851.4	90.546	23.979	570.65	1308.7	185.92	147.71	271.91	406.8	328.54	142.84	1089.7	104.53	3.3122	1791.9	115.69	2021.9	68.06	128.85	135.7	145.88	11.614	69.614	113.37	98.418	48.181	16.322	12.843	140.74	18.969	675.65	7066.8	9158	3359.7	4548.1	3362.4	2893.4	507.56	56720	460.49	2178.7	1.0078e+05	865.79	23.315	442.1	2172.1	44.391
399.35	131.33	71.835	587.58	715.96	10.048	292.58	413.34	26.057	36.448	170.9	61.708	77.777	136.67	7947.6	202.41	8.5661	13532	4903.7	22959	435.21	203.86	353.3	198.5	36.877	20.363	67.746	35.162	141.18	230.71	41.616	974.86	14.415	1372.2	8603.9	3498.5	6708.6	1881.4	460.08	3053.1	786.26	3823.2	5324.5	2245.9	6812.7	8804.9	11294	2263.4	2282.3	6536.9
31.303	9.2213	4.7507	74.75	71.448	2.2983	18.977	86.543	3.1596	10.632	105.64	7.4702	24.737	93.659	1738.9	185.26	12.314	3012.2	254.19	1945.9	23.384	14.389	19.663	15.287	3.1396	2.3893	9.9296	3.5524	17.657	19.689	26.826	243.15	9.3312	265.7	5742.6	2948.9	1838.9	793.9	50.173	291.92	174.77	866.63	742.13	331.49	1577.6	1881.6	62001	514.16	1684.7	23508
7.1147	3.7378	0	5.9647	25.829	5.5165	2.4101	18.021	0.65031	2.281	21.15	1.3035	12.762	51.762	669.23	65.498	4.7955	787.62	1.9958	192.45	0.12112	0	0	0	0.33202	0.8636	7.8715	1.5468	2.8338	0.48607	9.4451	53.896	5.2621	53.218	2683.9	1595.7	516.62	387.94	13.448	13.493	125.79	28.567	99.896	62.426	45.893	886.98	61124	136.27	1938.9	4913.5
295.92	65.114	99.149	1664.7	438.1	12.149	216.06	572.71	14.962	25.827	213.27	143.11	203.2	234.37	7898.1	319.67	25.96	15510	1817.1	12278	179.29	126.1	290.52	129.23	17.565	14.324	49.059	26.159	96.159	152.02	96.768	967.58	28.062	1292	16509	5879.1	8238.4	3117.8	316.28	3099.1	765.18	53330	19699	5548.2	59688	25830	44892	5945.7	8602.3	2482.5
4.3137	1.1024	1.2572	6.672	9.4546	0.89926	3.8602	21.956	1.4229	3.8388	38.703	6.6231	35.72	51.117	857.71	77.142	4.3768	719.5	0.60623	232.48	0	0	0.48548	0.091675	0.32459	0.14924	4.6565	1.6959	2.0574	0.52375	7.7934	54.481	8.0544	34.417	1564	820.18	366.82	302.82	5.2469	20.32	49.484	177.62	328.61	147.32	192.11	1242.2	14217	160.11	578.59	94.846
330.86	100.08	309.36	4253.4	284.92	62.988	556.19	2473	67.284	69.232	150.43	530.67	1246.2	154.17	3733.4	102.89	6.2977	8905.7	1083.6	8200.7	157.18	171.69	412.53	125.11	18.904	19.26	54.169	40.32	77.977	95.026	45.905	570.1	14.921	1032.7	9042.1	4114.7	5664.8	2501.3	915.58	4617.1	542.77	2.1332e+05	91898	29240	1.5378e+05	2.5479e+05	77371	34344	50396	3728.6
1366.8	5158.2	19531	12094	2577.2	5756.8	19580	93671	15905	17203	80117	5830.3	18385	37058	11892	12544	172.09	51622	1586.1	53766	20725	29090	32684	14740	192.82	2634.1	937.28	361.95	680.69	521.16	507.94	5548.1	424.57	6225.4	2.9257e+05	3.5913e+05	92348	76519	8673	67238	5441.4	4159	7124.2	1540.8	35193	28549	1237.5	31545	1.716e+05	2064.7
898.42	7734	53432	55041	2868	3974	24548	93669	6727.5	11630	32266	7725.6	13128	14207	5034	10779	72.395	18741	468.72	13794	70.863	259.07	594.39	135.45	84.475	67.581	185.98	130.1	366.44	380.22	170.19	1392.5	112.74	2991.9	5.6067e+05	3.8696e+05	1.113e+05	1.0587e+05	3890	25097	3756.3	5107.8	18971	36424	1.2301e+05	19464	520.78	34338	1.093e+05	417.15
1534.5	682.55	9345.3	20389	2182.6	1702.8	9240.8	49615	2616.6	1683	4527.5	7902.2	28102	8893.2	29406	1568.9	72.416	37775	6020.9	66090	394.73	746.12	1616.4	451.49	91.428	63.89	249.47	241.09	350.14	715.95	574.75	7240.2	305.61	5658	84219	60729	45973	35187	3993.4	23311	2873	91842	1.8499e+05	1.231e+05	2.8502e+05	3.0068e+05	15660	1.0597e+05	3.3898e+05	18840
342.5	286.65	19121	15031	1124.4	2798.6	5500.6	39345	3550.7	5023.9	15444	6390.9	25772	23981	12537	2046.6	52.036	10971	720.11	16753	71.744	144.59	248.17	68.808	21.042	50.143	134.36	92.986	96.13	293.12	385.94	3527.6	311.8	2310	99028	61998	41543	65562	1701.8	7914.3	2389.9	1045.3	12485	7342.6	20617	39662	1657.2	16247	1.6131e+05	4138.3
156.57	44.233	1851.9	15776	79.107	8.2629	52.402	909.52	7.0135	4.9094	42.1	12138	2520.1	99.351	1274.1	11.043	1.154	1383.2	219.31	2296.8	44.578	131.49	235.02	81.758	23.243	16.425	294.21	425.81	98.097	35.283	24.51	209.15	10.887	1909.1	2578.5	5854	3342.3	1125	15854	2918.5	1072.4	3250.9	146.48	2313.9	74080	49.263	4.3009	42.348	1208.4	1.273
392.32	1452.1	2327.1	4656.3	461.79	189.21	5807.2	14024	668.04	388.74	2176.8	823.8	1919.6	1185	8762.6	517.69	12.065	9085.3	188.47	10021	25684	41956	15220	28526	115.88	6377.7	1465.8	87.49	345.1	156.35	112.46	1181.9	63.121	1580.3	54173	53882	14634	11172	2834.6	1.2309e+05	1126.2	2456.2	431.5	393.41	16291	1539.5	71.446	2886	26263	68.757
203.85	628.76	1781	2243.6	311.09	70.525	1485.4	3548.5	241.07	434.2	1477.4	366.66	966.23	2002.3	4453.5	408.98	7.8071	4910.5	458.47	7773.3	93.626	171.49	261.32	99.466	28.669	172.43	216.36	200.1	112.03	89.892	125.73	1103.7	100.23	1353.7	22159	21871	8595.7	11752	4157.6	6956.3	1528.9	781.89	923.11	563.67	26498	1143.6	47.773	995.96	10033	375.32
1048.8	8322.6	8131.4	2480.3	3690.8	3501.7	12285	1.1913e+05	7805.4	4.8571e+05	2.0411e+05	912.64	20270	1.4677e+05	32383	1.1928e+05	287.35	3.7094e+05	12066	93784	398.49	476.58	5254.8	292.59	2967.8	465.39	3788.6	4632.6	4744.1	940.74	948.38	12293	1656.6	24460	1.6125e+06	2.4824e+05	6.6428e+05	1.2076e+06	20815	47024	1.1123e+05	2579.9	3584.8	901.82	7132.8	18565	1653.7	4340.2	1.6242e+05	12275
[truncated: 33 more columns]
