# Supplementary material for: Reproducibility of the Structural Brain Connectome Derived from Diffusion Tensor Imaging
Source: PLoS One. 2015 Sep 2;10(9):e0135247. doi: 10.1371/journal.pone.0135247 (PMC4557836; doi:10.1371/journal.pone.0135247)
Supplement: S1 Data — Please refer to the README.txt file within the compressed folder for usage instructions. (ZIP) [file pone.0135247.s001.zip › Subject12_probabilistic_scanner_A_time_2.csv]

0	76659	30606	1.4511e+05	28431	2739.4	53613	3691.5	10.064	1212.1	14.998	14418	127.4	50.407	707.22	5690.8	1496.3	22150	4270.1	2206.7	969.67	6220.8	58211	15629	10564	960.38	5342.6	2.1342e+05	32455	24170	981.23	47228	280.65	3.8369e+05	5723.8	19934	1.9341e+05	2627.2	40428	19465	11678	1373	353.11	4132.2	14566	38.555	2.9319	3025.7	7630.6	3.3621
76659	0	4045.9	202.37	48044	123.8	97732	8033.5	6.6366	298.08	10.194	34.923	47.453	9.9464	212.26	990.88	303.24	11920	2710.2	1507.7	221.15	3343.7	27758	2656.8	1047.1	34.583	44.756	199.27	1054.8	451.08	219.47	7448.8	113.33	24611	6509.2	12027	1.888e+05	22657	780.23	1652.4	2659.5	50.623	276.67	52.396	92.589	191.95	2.1639	295.39	601.99	1.9733
30606	4045.9	0	76204	88.449	1.8604	7081.9	4665.4	5.0561	23.785	9.8046	2289.7	244.84	17.66	94.51	136.47	7.2592	2895.3	412.43	725.19	138.93	1944.6	11364	2059.3	783.13	75.219	154.48	5511.7	993.1	595.71	17.53	878.09	8.0063	13768	4691.9	33018	71332	21520	50809	2781.5	6203	764.92	3000.4	25601	17278	95.136	4.3071	6109	23779	1.2298
1.4511e+05	202.37	76204	0	68.694	2.8714	600.08	35163	2.2572	35.679	26.408	1.3263e+05	9105.4	2047	2614.2	153.51	5.8041	3446.3	366.64	1311.3	386.18	1223.9	5716.6	3402.8	4715.2	1412	10231	1.4519e+05	21082	7022.8	20.703	629.97	8.1574	1.2473e+05	36564	46925	56699	8234.5	1.25e+05	32913	26575	12059	2386.9	42435	1.6803e+05	150.18	14.294	10349	63120	5.0281
28431	48044	88.449	68.694	0	99548	95955	59862	1577.7	8157.5	34.094	13.295	59.107	58.244	762.74	20881	23007	63404	25053	2958.7	315.47	1668	31917	1240.4	1911.5	46.466	110.12	270.12	10353	12988	19360	14393	1105.9	2.0266e+05	9602.6	6999.5	6.1606e+05	14772	132.72	1014.2	1108.1	84.344	81.456	39.602	86.774	281.13	19.204	530.51	1012.2	8.1923
2739.4	123.8	1.8604	2.8714	99548	0	38616	1.2315e+05	3.8322e+05	60184	26.061	0.72459	377.37	55.098	20.771	13614	73576	3655.7	41228	98.902	0.77058	1.8554	96.688	1.2138	9.0704	0.4542	2.9861	2.674	22555	35922	47317	4583.4	156.33	1.1138e+05	3670.6	1012.6	15584	1711.6	3.7545	84.383	65.1	4.7594	2.0219	0.14266	9.4508	16.652	45.809	9.2527	2495	68.083
53613	97732	7081.9	600.08	95955	38616	0	75396	30710	787.73	10.802	100.83	33.19	18.108	137.04	1468.7	1615.3	13144	3184.4	1936.9	179.72	2565.8	38875	3748.2	1299.3	47.64	37.683	516.04	2187	2308.6	1208.7	4416.4	23.572	37047	19753	22096	1.5071e+05	18028	2453.8	2844.8	1896.1	93.168	668.3	198.15	295.46	947.55	45.851	1442.9	6629.7	9.0398
3691.5	8033.5	4665.4	35163	59862	1.2315e+05	75396	0	1.2543e+05	56063	26559	33911	49366	55001	10132	6483.8	7408.4	17036	8498.2	43714	82.055	617	7743.8	1243.8	434.23	311.11	372.09	736.65	4003.2	5381.5	4232.6	1454.2	43.003	18519	2.6005e+05	1.6586e+05	3.3251e+05	1.5299e+05	4128.4	18445	11012	529.76	3431.3	1747.5	12764	3373	3158.1	14756	1.2383e+05	1110.4
10.064	6.6366	5.0561	2.2572	1577.7	3.8322e+05	30710	1.2543e+05	0	2.3035e+05	39.618	0	668.01	41.583	33.39	63411	16110	16141	1.4494e+05	95.756	1.0266	3.8238	101.36	2.7701	3.0087	3.1664	3.5209	1.6434	801.46	2148.6	70.221	18.157	4.086	324.54	9353.8	738.64	4809.9	4140	2.7723	118.15	97.894	4.3111	2.2615	1.9251	8.6558	8.7264	24.791	3.667	3600.2	49.872
1212.1	298.08	23.785	35.679	8157.5	60184	787.73	56063	2.3035e+05	0	25233	3.6121	85.12	20432	146.18	4.1141e+05	66247	95771	1.5328e+05	4087.2	1.6181	6.5126	1647.7	73.898	15.354	4.1549	17.952	15.874	5124.4	10131	4331.7	6607.6	1304.5	52867	2.9924e+05	31902	2.3428e+05	1.9944e+05	83.956	34074	22968	15.582	7.1808	3.6762	101.14	16.494	6.5094	27.277	7848	147.11
14.998	10.194	9.8046	26.408	34.094	26.061	10.802	26559	39.618	25233	0	211.8	8771.6	2.5045e+05	2551	15277	33.002	4153.9	9.6994	84653	6.1858	3.4717	103.26	40.353	1.184	3.2795	10.654	2.1596	9.5804	24.799	107.03	66.009	17.413	157.63	52025	15551	6429.3	8919.9	36.545	1258.8	1146	18.881	17.038	13.641	83.108	32.723	23.406	18.463	3320.6	16.69
14418	34.923	2289.7	1.3263e+05	13.295	0.72459	100.83	33911	0	3.6121	211.8	0	1.8657e+05	51768	51237	9.8036	0.53487	299.75	35.587	9926.3	94.547	234.3	505.04	713.97	839.27	582.02	3957.8	19942	3136.2	600.72	2.974	22.53	0.22108	20205	2307.4	2195.6	9016.2	446.82	60452	4523.5	7255.5	1309.9	340.9	803.32	50092	346.68	50.31	1238	14659	3.6892
127.4	47.453	244.84	9105.4	59.107	377.37	33.19	49366	668.01	85.12	8771.6	1.8657e+05	0	5.2439e+05	2.9691e+05	55.015	5.8196	152.95	22.195	1.1868e+05	189.31	51.291	18.405	1055.6	10.99	55.305	225.97	199.05	52.33	9.8168	3.6095	4.3714	0.87977	475.63	10588	3450.4	3710.7	5306.4	2955.9	681.12	825.37	55.689	112.61	78.248	5198.5	337.83	1044.1	598	15764	116.63
50.407	9.9464	17.66	2047	58.244	55.098	18.108	55001	41.583	20432	2.5045e+05	51768	5.2439e+05	0	2.4853e+05	16066	459.09	9688.9	46.663	1.7856e+05	57.386	17.719	93.01	615.84	5.3395	74.611	405.39	52.998	100.01	227.39	1581.5	705.65	277.02	494.62	35176	13705	5170.6	10027	492.3	2051	1305.4	21.656	17.042	19.097	574.68	32.825	41.323	61.88	10621	37.776
707.22	212.26	94.51	2614.2	762.74	20.771	137.04	10132	33.39	146.18	2551	51237	2.9691e+05	2.4853e+05	0	100.25	63.256	55106	1796.7	2.8502e+05	1.0322e+05	79789	34671	30938	1734.6	1.84e+05	1.3044e+05	6085.9	1460.5	318.45	560.77	1834.1	158.38	3046.6	19962	9821.8	10698	5861.2	1790.5	1.7721e+05	23469	1180.3	325.6	645.3	2008.2	618.55	33.372	425.79	1112.2	10.851
5690.8	990.88	136.47	153.51	20881	13614	1468.7	6483.8	63411	4.1141e+05	15277	9.8036	55.015	16066	100.25	0	1.7469e+05	1.5419e+05	38937	2054.6	5.7876	15.083	647.91	41.687	17.803	8.6363	73.403	116.03	3835.5	6619.9	7348.6	7429.2	1786.5	75328	1.6029e+05	29913	4.1145e+05	73333	478.5	7249.8	11970	22.318	9.329	6.557	132.51	26.4	21.185	37.326	1826.9	44.637
1496.3	303.24	7.2592	5.8041	23007	73576	1615.3	7408.4	16110	66247	33.002	0.53487	5.8196	459.09	63.256	1.7469e+05	0	4.1523e+05	1.1651e+05	408.57	3.8174	1.7914	88.758	1.4586	9.0462	0.89022	7.0282	28.035	6803.6	26391	66300	1.0089e+05	21584	1.7456e+05	1130.8	173.97	1.0695e+05	738.71	14.778	67.247	174.52	9.6459	0.7062	2.8569	10.64	2.9834	1.8886	4.8112	124	1.5806
22150	11920	2895.3	3446.3	63404	3655.7	13144	17036	16141	95771	4153.9	299.75	152.95	9688.9	55106	1.5419e+05	4.1523e+05	0	3.6498e+05	1.2762e+05	32166	8773	1.1085e+05	13731	3712.2	4285.5	10339	1811.5	55246	73299	81954	2.0305e+05	35983	1.5306e+05	2.7193e+05	36833	5.5513e+05	1.1547e+05	8424.5	22592	93387	6707.3	938.89	1445.8	5746.5	1843.9	48.258	2377.3	4781	46.419
4270.1	2710.2	412.43	366.64	25053	41228	3184.4	8498.2	1.4494e+05	1.5328e+05	9.6994	35.587	22.195	46.663	1796.7	38937	1.1651e+05	3.6498e+05	0	2376	177.98	99.294	59103	40.48	3110.1	253.27	1783.2	302.19	1.1626e+05	1.8221e+05	78561	50660	737.29	37548	7079	983.25	1.4827e+05	7561.2	783.83	1483.7	18117	1010.7	129.05	182.76	715.92	152.83	2.3615	293	479.12	5.7494
2206.7	1507.7	725.19	1311.3	2958.7	98.902	1936.9	43714	95.756	4087.2	84653	9926.3	1.1868e+05	1.7856e+05	2.8502e+05	2054.6	408.57	1.2762e+05	2376	0	1.237e+05	41283	6864.6	47010	1408.6	63352	57220	2003.3	2041.7	2738.6	3114.4	8859.2	433.36	8277.4	55806	12556	36683	9208.8	973.3	1.262e+05	14215	6085.5	784.6	1836.8	6526.8	1311.5	73.544	1985.6	5450.2	21.985
969.67	221.15	138.93	386.18	315.47	0.77058	179.72	82.055	1.0266	1.6181	6.1858	94.547	189.31	57.386	1.0322e+05	5.7876	3.8174	32166	177.98	1.237e+05	0	2.9076e+05	18325	1.0861e+05	11910	35743	8039	285.03	7531.2	232.08	32.763	565.67	6.1688	1309.6	3968.2	269.13	3293.7	303.42	507.97	92526	1626.4	190.99	25.064	53.177	159.02	34.697	1.2367	36.219	63.635	0.44708
6220.8	3343.7	1944.6	1223.9	1668	1.8554	2565.8	617	3.8238	6.5126	3.4717	234.3	51.291	17.719	79789	15.083	1.7914	8773	99.294	41283	2.9076e+05	0	31082	1.4383e+05	15975	36260	7250.1	403.3	13871	1166	13.598	1765.5	6.2521	9398.8	12389	1273.2	35406	197.68	1632.9	1.8033e+05	2431.9	115.11	18.38	48.647	206.3	15.425	0.98385	33.748	82.786	1.7206
58211	27758	11364	5716.6	31917	96.688	38875	7743.8	101.36	1647.7	103.26	505.04	18.405	93.01	34671	647.91	88.758	1.1085e+05	59103	6864.6	18325	31082	0	36833	2.1981e+05	1999.9	3270.4	1010.5	68929	28940	660.14	68425	41.344	88782	14322	5701.7	2.8506e+05	3383.9	6318.4	32201	18147	324.02	88.963	112.55	1165.7	47.857	5.7781	226.37	843.22	3.5749
15629	2656.8	2059.3	3402.8	1240.4	1.2138	3748.2	1243.8	2.7701	73.898	40.353	713.97	1055.6	615.84	30938	41.687	1.4586	13731	40.48	47010	1.0861e+05	1.4383e+05	36833	0	1.0688e+05	77754	13119	660.87	31618	6402.7	5.6257	6987.3	0.80349	17932	17152	1616	42199	114.94	3272.2	1.88e+05	3246.8	94.413	13.384	19.84	309.67	9.9983	0.88324	38.943	185.37	0.80344
10564	1047.1	783.13	4715.2	1911.5	9.0704	1299.3	434.23	3.0087	15.354	1.184	839.27	10.99	5.3395	1734.6	17.803	9.0462	3712.2	3110.1	1408.6	11910	15975	2.1981e+05	1.0688e+05	0	47465	29885	1159.1	1.2486e+05	4343.6	36.464	3851.2	4.22	8591.5	5206.5	1566.2	16027	570.4	4474	50987	10358	76.188	11.293	17.984	278.82	9.7716	0.44103	25.203	106.6	1.3478
960.38	34.583	75.219	1412	46.466	0.4542	47.64	311.11	3.1664	4.1549	3.2795	582.02	55.305	74.611	1.84e+05	8.6363	0.89022	4285.5	253.27	63352	35743	36260	1999.9	77754	47465	0	2.8037e+05	7386.5	10823	121.66	6.7941	73.343	1.379	2163.7	8598.2	4988.4	2698	1151.5	3559.5	2.1221e+05	32923	43.586	5.7705	13.325	101.94	13.627	1.7826	15.702	51.08	4.5417
5342.6	44.756	154.48	10231	110.12	2.9861	37.683	372.09	3.5209	17.952	10.654	3957.8	225.97	405.39	1.3044e+05	73.403	7.0282	10339	1783.2	57220	8039	7250.1	3270.4	13119	29885	2.8037e+05	0	50874	5080	58.72	37.92	195.68	10.616	16366	15095	4160.5	13192	13004	21342	3.0258e+05	1.1222e+05	166.45	44.981	49.59	684.87	66.424	1.4052	31.515	77.383	3.3019
2.1342e+05	199.27	5511.7	1.4519e+05	270.12	2.674	516.04	736.65	1.6434	15.874	2.1596	19942	199.05	52.998	6085.9	116.03	28.035	1811.5	302.19	2003.3	285.03	403.3	1010.5	660.87	1159.1	7386.5	50874	0	8940.9	5829.2	36.629	9066	37.101	1.5685e+05	3048.9	964.68	6856.1	2788.6	40838	37202	44200	361.68	9.1876	234.95	2411.6	18.782	0.3871	14.338	108.52	0.22573
32455	1054.8	993.1	21082	10353	22555	2187	4003.2	801.46	5124.4	9.5804	3136.2	52.33	100.01	1460.5	3835.5	6803.6	55246	1.1626e+05	2041.7	7531.2	13871	68929	31618	1.2486e+05	10823	5080	8940.9	0	65504	6365.8	12934	4525.9	40963	10275	4347.9	66426	2478.2	13430	48929	31615	248.82	33.217	33.664	972.73	31.185	2.2538	68.954	265.91	2.556
24170	451.08	595.71	7022.8	12988	35922	2308.6	5381.5	2148.6	10131	24.799	600.72	9.8168	227.39	318.45	6619.9	26391	73299	1.8221e+05	2738.6	232.08	1166	28940	6402.7	4343.6	121.66	58.72	5829.2	65504	0	1.5485e+05	40821	4688.4	50129	2464.2	612.38	60115	984.64	2091.1	1936.2	2465.9	109.04	10.25	18.323	273.12	17.427	3.0651	23.886	157.64	1.9428
981.23	219.47	17.53	20.703	19360	47317	1208.7	4232.6	70.221	4331.7	107.03	2.974	3.6095	1581.5	560.77	7348.6	66300	81954	78561	3114.4	32.763	13.598	660.14	5.6257	36.464	6.7941	37.92	36.629	6365.8	1.5485e+05	0	55894	5271.3	68728	4429.6	422.33	60939	2706.6	60.016	145.7	726.07	60.057	3.2677	27.481	84.729	15.385	1.9044	12.152	123.46	1.8103
47228	7448.8	878.09	629.97	14393	4583.4	4416.4	1454.2	18.157	6607.6	66.009	22.53	4.3714	705.65	1834.1	7429.2	1.0089e+05	2.0305e+05	50660	8859.2	565.67	1765.5	68425	6987.3	3851.2	73.343	195.68	9066	12934	40821	55894	0	82011	2.9276e+05	7281.7	940.45	94014	3372.4	273.99	1340.7	1534.1	298.52	33.02	63.914	364.8	46.364	1.1789	75.499	226.77	1.8677
280.65	113.33	8.0063	8.1574	1105.9	156.33	23.572	43.003	4.086	1304.5	17.413	0.22108	0.87977	277.02	158.38	1786.5	21584	35983	737.29	433.36	6.1688	6.2521	41.344	0.80349	4.22	1.379	10.616	37.101	4525.9	4688.4	5271.3	82011	0	75241	755.63	106.71	17716	1219.9	21.541	55.489	369.75	7.4636	0.44579	13.333	16.096	3.7704	0	1.8002	11.802	0
3.8369e+05	24611	13768	1.2473e+05	2.0266e+05	1.1138e+05	37047	18519	324.54	52867	157.63	20205	475.63	494.62	3046.6	75328	1.7456e+05	1.5306e+05	37548	8277.4	1309.6	9398.8	88782	17932	8591.5	2163.7	16366	1.5685e+05	40963	50129	68728	2.9276e+05	75241	0	22653	7288.3	4.3318e+05	10579	67632	35214	37167	1084.7	257.6	307.36	4979.4	168.42	11.934	445.64	2332.3	22.537
5723.8	6509.2	4691.9	36564	9602.6	3670.6	19753	2.6005e+05	9353.8	2.9924e+05	52025	2307.4	10588	35176	19962	1.6029e+05	1130.8	2.7193e+05	7079	55806	3968.2	12389	14322	17152	5206.5	8598.2	15095	3048.9	10275	2464.2	4429.6	7281.7	755.63	22653	0	1.8733e+06	1.8284e+05	1.5918e+05	1.1e+05	5.5349e+05	2.2931e+05	3814.1	2012.4	801.48	7430.3	9310.7	2775.9	12817	1.193e+05	8220.4
19934	12027	33018	46925	6999.5	1012.6	22096	1.6586e+05	738.64	31902	15551	2195.6	3450.4	13705	9821.8	29913	173.97	36833	983.25	12556	269.13	1273.2	5701.7	1616	1566.2	4988.4	4160.5	964.68	4347.9	612.38	422.33	940.45	106.71	7288.3	1.8733e+06	0	1.1844e+05	1.9652e+05	76578	2.2336e+05	1.4042e+05	3857.9	3745.6	2623.8	25141	9317.2	3878.4	14816	53557	2709.2
1.9341e+05	1.888e+05	71332	56699	6.1606e+05	15584	1.5071e+05	3.3251e+05	4809.9	2.3428e+05	6429.3	9016.2	3710.7	5170.6	10698	4.1145e+05	1.0695e+05	5.5513e+05	1.4827e+05	36683	3293.7	35406	2.8506e+05	42199	16027	2698	13192	6856.1	66426	60115	60939	94014	17716	4.3318e+05	1.8284e+05	1.1844e+05	0	4.9005e+05	98052	60241	1.5713e+05	3239.2	6387.5	2230.2	9639.5	9806.7	1153.6	19598	59518	1205.4
2627.2	22657	21520	8234.5	14772	1711.6	18028	1.5299e+05	4140	1.9944e+05	8919.9	446.82	5306.4	10027	5861.2	73333	738.71	1.1547e+05	7561.2	9208.8	303.42	197.68	3383.9	114.94	570.4	1151.5	13004	2788.6	2478.2	984.64	2706.6	3372.4	1219.9	10579	1.5918e+05	1.9652e+05	4.9005e+05	0	49304	43326	1.3901e+05	440.96	3035.5	830.37	1654.6	9042.1	1174.8	12032	40046	2197.7
40428	780.23	50809	1.25e+05	132.72	3.7545	2453.8	4128.4	2.7723	83.956	36.545	60452	2955.9	492.3	1790.5	478.5	14.778	8424.5	783.83	973.3	507.97	1632.9	6318.4	3272.2	4474	3559.5	21342	40838	13430	2091.1	60.016	273.99	21.541	67632	1.1e+05	76578	98052	49304	0	86780	1.7203e+05	8005.9	992.7	3105.9	41464	53.187	4.8904	698.08	2352.9	0.84651
19465	1652.4	2781.5	32913	1014.2	84.383	2844.8	18445	118.15	34074	1258.8	4523.5	681.12	2051	1.7721e+05	7249.8	67.247	22592	1483.7	1.262e+05	92526	1.8033e+05	32201	1.88e+05	50987	2.1221e+05	3.0258e+05	37202	48929	1936.2	145.7	1340.7	55.489	35214	5.5349e+05	2.2336e+05	60241	43326	86780	0	1.6795e+05	3428.8	499.4	781.88	6738.3	1033.9	112.06	1203.5	5947.1	210.59
11678	2659.5	6203	26575	1108.1	65.1	1896.1	11012	97.894	22968	1146	7255.5	825.37	1305.4	23469	11970	174.52	93387	18117	14215	1626.4	2431.9	18147	3246.8	10358	32923	1.1222e+05	44200	31615	2465.9	726.07	1534.1	369.75	37167	2.2931e+05	1.4042e+05	1.5713e+05	1.3901e+05	1.7203e+05	1.6795e+05	0	1381.4	690.64	504.03	4263.5	1076	49.371	708.46	2775.7	151.51
1373	50.623	764.92	12059	84.344	4.7594	93.168	529.76	4.3111	15.582	18.881	1309.9	55.689	21.656	1180.3	22.318	9.6459	6707.3	1010.7	6085.5	190.99	115.11	324.02	94.413	76.188	43.586	166.45	361.68	248.82	109.04	60.057	298.52	7.4636	1084.7	3814.1	3857.9	3239.2	440.96	8005.9	3428.8	1381.4	0	79106	72220	1.1881e+05	62738	565.53	55392	2246	372.52
353.11	276.67	3000.4	2386.9	81.456	2.0219	668.3	3431.3	2.2615	7.1808	17.038	340.9	112.61	17.042	325.6	9.329	0.7062	938.89	129.05	784.6	25.064	18.38	88.963	13.384	11.293	5.7705	44.981	9.1876	33.217	10.25	3.2677	33.02	0.44579	257.6	2012.4	3745.6	6387.5	3035.5	992.7	499.4	690.64	79106	0	24125	521.79	63012	137.81	1.324e+05	6690	162.85
4132.2	52.396	25601	42435	39.602	0.14266	198.15	1747.5	1.9251	3.6762	13.641	803.32	78.248	19.097	645.3	6.557	2.8569	1445.8	182.76	1836.8	53.177	48.647	112.55	19.84	17.984	13.325	49.59	234.95	33.664	18.323	27.481	63.914	13.333	307.36	801.48	2623.8	2230.2	830.37	3105.9	781.88	504.03	72220	24125	0	21930	225.52	55.389	13984	1288	90.559
14566	92.589	17278	1.6803e+05	86.774	9.4508	295.46	12764	8.6558	101.14	83.108	50092	5198.5	574.68	2008.2	132.51	10.64	5746.5	715.92	6526.8	159.02	206.3	1165.7	309.67	278.82	101.94	684.87	2411.6	972.73	273.12	84.729	364.8	16.096	4979.4	7430.3	25141	9639.5	1654.6	41464	6738.3	4263.5	1.1881e+05	521.79	21930	0	396.67	76.696	2189.7	17614	99.122
38.555	191.95	95.136	150.18	281.13	16.652	947.55	3373	8.7264	16.494	32.723	346.68	337.83	32.825	618.55	26.4	2.9834	1843.9	152.83	1311.5	34.697	15.425	47.857	9.9983	9.7716	13.627	66.424	18.782	31.185	17.427	15.385	46.364	3.7704	168.42	9310.7	9317.2	9806.7	9042.1	53.187	1033.9	1076	62738	63012	225.52	396.67	0	44882	1.4139e+05	35444	3076.1
2.9319	2.1639	4.3071	14.294	19.204	45.809	45.851	3158.1	24.791	6.5094	23.406	50.31	1044.1	41.323	33.372	21.185	1.8886	48.258	2.3615	73.544	1.2367	0.98385	5.7781	0.88324	0.44103	1.7826	1.4052	0.3871	2.2538	3.0651	1.9044	1.1789	0	11.934	2775.9	3878.4	1153.6	1174.8	4.8904	112.06	49.371	565.53	137.81	55.389	76.696	44882	0	1.4752e+05	74151	4.1991e+05
3025.7	295.39	6109	10349	530.51	9.2527	1442.9	14756	3.667	27.277	18.463	1238	598	61.88	425.79	37.326	4.8112	2377.3	293	1985.6	36.219	33.748	226.37	38.943	25.203	15.702	31.515	14.338	68.954	23.886	12.152	75.499	1.8002	445.64	12817	14816	19598	12032	698.08	1203.5	708.46	55392	1.324e+05	13984	2189.7	1.4139e+05	1.4752e+05	0	1.0425e+05	37659
7630.6	601.99	23779	63120	1012.2	2495	6629.7	1.2383e+05	3600.2	7848	3320.6	14659	15764	10621	1112.2	1826.9	124	4781	479.12	5450.2	63.635	82.786	843.22	185.37	106.6	51.08	77.383	108.52	265.91	157.64	123.46	226.77	11.802	2332.3	1.193e+05	53557	59518	40046	2352.9	5947.1	2775.7	2246	6690	1288	17614	35444	74151	1.0425e+05	0	2.1071e+05
3.3621	1.9733	1.2298	5.0281	8.1923	68.083	9.0398	1110.4	49.872	147.11	16.69	3.6892	116.63	37.776	10.851	44.637	1.5806	46.419	5.7494	21.985	0.44708	1.7206	3.5749	0.80344	1.3478	4.5417	3.3019	0.22573	2.556	1.9428	1.8103	1.8677	0	22.537	8220.4	2709.2	1205.4	2197.7	0.84651	210.59	151.51	372.52	162.85	90.559	99.122	3076.1	4.1991e+05	37659	2.1071e+05	0
16.76	13.18	33.55	100.14	39.268	405.36	81.011	8230.7	461.58	30228	36050	9.2361	70.301	15747	587.67	3817.7	147.09	3986.5	81.76	6493.8	1.5113	2.8308	129.92	10.888	2.213	8.6212	17.294	2.9128	24.29	50.427	264.87	225.59	37.51	333.39	1.2079e+05	47848	11083	24943	42.459	5472.4	1824	1265.7	642.23	797.09	3281.4	2875.1	50455	1783.3	63563	86375
29.071	10.515	12.433	20.483	95.506	65.136	25.171	5172.5	82.111	60803	2.6209e+05	9.1051	346.57	2.2955e+05	11206	57342	479.78	16942	41.534	52785	3.0949	7.6978	478.11	35.594	5.552	18.393	85.553	9.6318	92.495	229.9	1525.5	678.03	237.97	634.56	1.8006e+05	69749	18220	39538	47.169	7094.6	4227.5	34.535	45.471	26.177	168.7	88.918	33.344	52.122	27564	58.328
2011.7	91.409	3936.8	37399	57.565	1.6594	92.206	21111	0.11801	1.1014	24.682	1.178e+05	29201	3029.5	2654.6	2.6018	1.004	155.53	21.591	1104.2	21.036	50.384	171.76	136.72	122	32.301	225.16	1626.8	378.61	95.066	1.6225	11.27	0	2140.3	2131.3	4508.6	4095.8	1026.6	21455	685.63	898.41	3079.9	104.24	763.38	1.3754e+05	95.443	39.557	314.3	64951	2.1128
94.284	44.62	356.95	1736.5	87.14	197.98	137.22	17893	476.08	36.193	938.67	4919.2	60677	11135	5147.9	30.034	1.8716	134.82	9.7504	6922.4	116.84	23.816	20.415	34.486	4.884	19.651	59.111	42.298	21.419	8.6037	6.862	4.6019	1.0635	124.84	10296	3838.5	5376.4	5436.1	297.08	542.48	454.35	57.237	118.97	91.135	12991	493.07	1784.7	631.42	1.2572e+05	141.24
47.729	9.9287	47.502	201.38	92.734	694.05	69.179	17586	669.46	19515	1.1927e+05	762.84	17938	1.2968e+05	39526	14632	589.08	15783	115.88	71468	171.99	45.539	115.7	118.97	6.8558	60.299	266.8	26.425	106.19	280.72	1956.4	973.05	378.17	545.2	56713	21461	8222.9	14573	57.842	2826.7	1505.3	36.417	22.034	19.195	3419.1	117.39	104.22	113.98	1.0365e+05	61.898
259.16	229.74	129.84	211.29	649.58	18.403	148.77	796.24	24.099	1231.9	11120	1406.6	11532	26207	3.3369e+05	330.54	30.92	78050	1896.2	1.3115e+05	1.6254e+05	1.3733e+05	96207	39887	321.91	2817.3	4453.6	449.98	464.68	351.36	463.94	1725.1	90.918	1904.6	22005	4570.9	12479	7542.4	407.6	44971	18116	1709.2	503.9	861.19	2157.4	1160	25.306	593.2	4347	8.3634
47.674	7.8166	60.801	218.52	68.093	45.093	67.625	1013.1	66.646	2503.9	12917	12.344	62.58	11381	1964.3	16559	891.3	8927	75.684	22944	0.80147	2.0472	43.467	4.6016	3.9598	6.0069	30.9	7.0083	115.04	314.07	1979.4	1355.6	301.3	708.28	19765	15913	5554.7	3755.8	70.735	540.7	651.79	4027.6	2295.7	3732.5	5875.4	15103	18612	6966.2	9347	5893.3
7.0816	0.21231	20.665	41.301	2.0968	1.168	3.9582	46.021	1.2241	8.8917	10.953	0.66733	6.3835	35.378	17.627	32.979	0.47946	86.142	0.78338	40.33	0.082057	0.21342	2.156	0.65841	0.10477	2.7821	11.562	1.664	3.2138	1.4029	2.6237	1.1171	0	12.096	520.47	219.27	80.006	59.427	8.4293	33.193	36.287	999.03	415.35	689.6	804.66	6257.4	50961	6288.6	3862.1	34576
1182.4	651.13	392.71	823.61	1049.1	76.57	1080.9	2546.2	87.943	1012.9	12514	89.675	76.811	9856.2	57479	9186.8	1255.2	1.1e+05	8652.2	1.6165e+05	26700	21487	29589	12131	336.72	532.62	915.02	114.64	1462.2	1291.6	3393.2	5832.9	579.27	4903.3	50839	39850	20278	3944.7	648.67	20102	6425.4	13779	4411.4	4763.1	18539	21143	4369.9	12067	31405	1344.7
463.49	123.84	121.26	406.11	252.71	13.341	247.49	499.17	11.806	48.355	38.856	49.133	13.403	49.229	3918.2	78.66	23.326	20658	1209	15904	126.76	146.37	463.11	72.322	57.735	94.485	530.34	75.765	415.03	387.98	258.58	1384.2	30.475	1810.5	17259	3266.7	7310.6	1422.4	309.63	9609.3	5488.3	7223.9	2558.9	1909.6	8888.4	9955.5	9399.9	5602.4	3449.4	78918
2135.5	1019.8	603.23	1066.9	2018.9	103	1473.9	5005.6	73.072	2955.8	13190	792.43	6436.1	34448	1.6377e+05	3602.5	209.23	2.3756e+05	18257	2.247e+05	36467	12166	22340	7453.1	639.21	1039	3112.8	407.54	2901.8	2128.9	1854.1	8270.8	238.06	9363.7	87561	19030	45187	10560	1018.2	32236	30355	6946.4	1433.2	1900.8	10377	4704.2	489.81	3361.8	1.0189e+05	77.025
541.98	315.23	162.76	150.12	262.72	0.29028	248.1	72.714	0	0.9605	0.353	39.156	2.3444	0.45003	44961	1.4671	0.53469	14261	674.72	13874	78601	1.0833e+05	81124	58768	690.18	1334.3	1492.7	126.09	1301.8	85.871	1.4417	125.85	0	1206.6	35559	211.71	4093.5	81.191	222.63	1.5917e+05	1166.9	862.13	11.371	122.71	589.68	3.1596	0	37.866	37.61	0
886.03	549.84	359.2	601.83	367.64	10.024	396.34	317.09	9.1353	12.18	20.932	122.85	14.719	11.393	17761	12.946	0.8931	11175	154.92	6726.2	36754	49158	49543	33626	677.24	661.69	693.34	71.097	1729.6	123.59	15.214	148.26	2.5946	1978.1	60920	2201.5	7319	575.7	718.89	1.9985e+05	1696.8	9117.7	326.09	1244.1	7241.5	46.697	1.5192	363.95	447.74	4.4792
4418.5	3466	1671.1	2942.5	3136.5	40.559	4576.6	2215.4	26.937	86.583	62.199	351.22	33.764	50.35	14362	78.513	5.9264	1.095e+05	3209.6	53743	60352	23468	1.7062e+05	6057.2	463.38	372.44	302.61	115.98	1864.4	572.14	39.266	1525.4	3.5504	12050	14409	5524.2	55238	1016.6	2168.4	12369	4275.6	98891	3497.1	7979.6	62741	4707.7	46.112	7148.7	2746.5	167.76
161.41	28.478	44.43	354.49	22.697	8.2454	66.344	257.12	3.3049	57.202	11.056	47.608	7.3738	9.4638	2848.2	26.996	0.73724	1489.1	44.602	885.82	4699.9	8650.5	2522.7	9604.5	214.89	175.95	130.5	16.6	531.76	33.324	9.4388	32.431	1.3573	299.48	19349	1614.8	815.5	359.74	238.03	51977	578.52	18215	481.59	1818.2	9329.7	26.584	0.39986	907.89	491.34	3.965
33.291	9.2762	21.615	312.7	9.0296	2.8085	33.169	177.53	3.0202	3.8897	7.0837	63.646	5.4418	2.7436	40.206	5.813	1.1162	271.47	21.878	199.19	57.304	16.089	20.022	34.074	8.0472	4.5329	12.269	7.2684	20.264	4.8618	4.2215	18.535	1.2064	49.36	1401.7	1141.9	321.38	188.93	237.77	647.39	201.6	15899	220.86	1518.7	8513.2	176.31	4.49	647.64	391.5	5.0644
1.5788	0.76605	2.0487	4.0473	2.6539	0.19467	1.433	4.4904	0.26697	5.8517	10.051	6.8735	9.963	13.772	783.4	0.56046	0	149.98	9.7564	288.22	276.31	28.658	8.955	56.921	0.76613	22.244	14.587	2.9476	1.529	0.36672	1.4622	6.5529	1.5771	9.5157	213.9	49.872	80.161	52.159	4.7887	53.342	138.11	58.791	4.4188	14.723	144.21	12.227	0	9.3852	10.582	0
35.843	46.716	59.996	284.2	20.528	2.7159	153.03	569.97	6.9938	4.4319	10.204	357.9	58.79	27.98	1188.5	7.5935	1.4614	382.64	21.092	475.67	351.58	99.277	26.721	119.18	13.703	10.579	72.651	10.59	20.336	5.9842	6.714	18.213	2.4949	56.088	1878.5	3457.2	675.91	775.85	267.4	864.54	830.62	378.58	86.728	58.354	5999.6	94.444	3.4537	229.46	591.33	7.6353
292.45	155.15	394.47	2927.2	114.92	18.496	301.83	1388	30.641	27.622	44.946	1783.2	220.96	35.005	440.28	47.203	6.4626	2434.2	222.78	1580.4	94.694	142.34	214.22	190.6	74.997	68.569	307.45	151.69	156.91	77.786	121.46	326.92	16.884	527.62	8684.5	11807	2781.3	2552.5	4918.8	5731.8	3587.8	75754	3272.9	15144	62751	551.65	18.219	2920.2	1948.7	36.903
134.41	46.256	63.508	718.41	78.328	9.0096	175.56	777.22	24.414	18.296	31.235	163.29	31.407	26.457	1098.2	47.21	8.4829	4887.6	511.09	4884.8	89.5	67.667	176.7	63.194	34.082	33.488	146.98	33.11	116.48	83.916	74.844	358.14	8.6638	460.7	5085.9	4301.2	2171.8	657.05	626.1	2421.2	1535.2	10973	2869.4	2156	9285.8	8288.6	7383.9	5013.2	2931.8	13880
32.13	12.439	23.52	264.6	17.649	4.9153	34.883	208.93	4.8792	8.3034	19.266	53.031	12.245	15.013	343.14	35.096	4.0342	1760.3	88.794	1012.1	16.868	13.606	38.553	17.563	8.0737	10.343	34.781	9.3545	35.304	31.734	28.948	107.71	3.9356	121.46	2262	1414.5	608.67	225	198.49	853.47	347.27	5812.9	1491.9	1203.7	3159	7212.9	59235	4804.7	3080.6	52028
1.3592	0	4.1686	11.609	1.474	0.25642	0.78092	15.938	0.23224	1.402	5.0936	1.9382	2.9164	3.1606	49.124	5.6753	0.25145	143.24	0.5561	60.259	0.1711	0	1.2287	0.73061	0.33746	1.7591	3.7736	0.43267	0.59343	2.1243	3.673	5.3748	0.27484	5.5852	414.83	271.53	34.001	35.895	7.5216	10.295	13.931	322.19	217.42	366.67	257.04	3326.1	66428	3384.1	1118.7	9536.4
291.56	102.55	305.38	1677.2	159.85	18.445	162.6	1014.4	19.103	38.086	86.898	239.75	43.64	96.65	3741.3	161.61	20.993	18813	1286.7	11399	207.83	127.79	379.38	94.185	59.762	61.18	261.9	52.566	245.19	201.87	193.45	685.08	20.527	875.03	12312	5479.3	4427.8	1235.1	1051.3	6453.1	2764.5	1.0516e+05	45520	18874	19826	40902	66874	34439	10678	4908
3.1539	0.83406	12.283	27.124	7.9726	3.6062	2.9655	33.097	0.56351	2.0384	23.04	3.6951	11.247	10.094	225.47	17.166	2.5854	356.83	3.8035	271.32	0.26348	0	0.92893	0.13409	0.24038	1.6945	8.1338	0.48611	1.212	11.605	22.963	53.314	7.662	25.268	563.43	446.78	94.724	87.771	10.076	32.833	33.709	1425.2	580.67	1060.9	517.78	7636.2	36398	1023.6	1380.7	124.44
716.6	117.87	850.36	6141	207.93	56.461	476.19	4031.5	24.427	52.755	77.155	1736.9	583.51	85.334	2283.7	73.236	21.363	12318	1594.6	10815	294.27	180.62	465.23	117.24	76.293	75.011	240.06	203.91	274.25	158.53	129.7	572.55	17.111	1124.2	10574	10302	5446.7	2033.9	4546.4	6466.1	2542.9	4.5749e+05	1.0601e+05	75147	1.2407e+05	4.6492e+05	83233	1.114e+05	89551	1732.3
2129.3	2156.9	5863.5	12975	3292.7	6221.4	13585	1.0703e+05	10002	23279	50976	6199.2	5926.1	22972	14563	15345	1601.9	68819	3104.2	55017	6948	19190	11617	18327	679.28	710.55	1789.5	317.34	1562.2	2525.1	5709.8	12592	1049.9	6257.9	3.3721e+05	5.4691e+05	81784	93188	9268.1	93078	18752	10008	21015	2291.2	36808	17543	482.59	25348	2.0763e+05	4251.3
6945.1	7040.2	17509	46366	2991	3698.3	23167	81469	1591.7	21857	35557	5966.8	2871.8	20751	5008.5	13869	557.17	25643	685.71	12408	110.27	356.88	1973.7	400	299.47	963.31	952.39	487.91	1178.2	689.68	1749.9	1813	197.25	3930.6	7.3192e+05	6.8677e+05	1.5697e+05	1.703e+05	14004	53725	31119	9698.1	22391	35429	79378	7569.8	359.04	31832	96503	1120.7
2815.3	897.77	7804.5	22431	1810.1	1553.2	6799.5	63885	2200.5	3702.4	2440	5725.7	7665	2167.1	10231	1213.7	176.39	30869	3147.3	36753	569.47	503.9	1733.2	468.78	295.64	331.71	1042.9	600.9	936.29	615.16	658.15	2313.1	105.38	4240.2	1.1942e+05	1.6564e+05	59235	62673	15228	23586	12125	2.0774e+05	1.8317e+05	1.33e+05	2.1815e+05	5.2834e+05	13143	2.8268e+05	3.3454e+05	21341
1104.6	1031.1	7942.5	7777.5	1847	2368.2	5182.2	48344	3984.5	7621.4	4524.7	3026.5	6911.1	5212.1	6633.1	1387.2	133.92	10174	672.81	12846	152.05	189.75	1155	137.3	120.01	280.62	837.18	356.81	483.77	325.92	547.33	1348.2	124.41	2775.9	1.3323e+05	1.6954e+05	67006	1.4592e+05	8396.9	18700	13937	3943.9	55433	5425.5	36175	56047	753.75	35971	1.5604e+05	19568
3890.1	87.036	4878.5	34716	65.855	4.5114	106.08	3753.8	4.089	6.1187	14.824	43322	7073.8	318.97	1010.8	11.756	2.3403	1597.7	223.62	1818	89.724	144.01	538.16	281.43	279.19	105.11	565.37	3477.5	683.79	180.88	30.961	122.68	10.545	4195.7	3976	9565.5	7879	1109.6	95614	4303.6	4506.6	15242	319.32	6987.8	1.197e+05	76.57	30.626	712.94	2647.1	11.463
657.55	708.96	737.64	4483.2	440.11	62.554	2918.2	9778.3	40.53	347	344.68	1760.8	387.25	301.97	12384	164.51	30.212	7084.8	215.85	7438.4	32150	68805	8302.3	51428	615.92	1087.9	1863.5	239.28	1030.3	253.07	244.05	838.54	36.027	1283.3	48264	54698	13159	11170	3795.2	1.2752e+05	4176.1	4971.7	816.02	617.05	20064	863.1	60.841	3602.5	12544	786.16
435.01	536.28	875.47	3600.1	233.49	36.686	1144.1	4497.1	45.499	373.63	276.04	4296.8	612.91	318.95	1858.3	161.24	10.485	2831.7	236.2	3568.8	283.87	628.98	324.57	641.85	124.24	137.08	757.16	273.18	302.1	74.649	104.94	270.25	44.894	1267.8	24117	31288	7191.3	10738	5334.6	8234	10042	1580.8	1068.5	727.39	66227	996.86	70.412	1871.2	5765.9	2746
2186.4	12314	7428.5	6045.8	13111	8411.5	22672	3.4477e+05	24797	7.391e+05	1.2267e+05	2569.6	24821	80989	45613	2.1536e+05	3227.7	4.0196e+05	11127	1.1711e+05	834.53	1830.5	7345	2961.9	1741	1540.7	8808.6	701.22	4036.4	4614	14238	22120	3782.5	16336	2.8651e+06	9.187e+05	9.1824e+05	2.1802e+06	14513	51881	1.0413e+05	7548	25151	1480	29054	36127	2174.5	27060	3.1294e+05	53186
[truncated: 33 more columns]
