# Supplementary material for: Reproducibility of the Structural Brain Connectome Derived from Diffusion Tensor Imaging
Source: PLoS One. 2015 Sep 2;10(9):e0135247. doi: 10.1371/journal.pone.0135247 (PMC4557836; doi:10.1371/journal.pone.0135247)
Supplement: S1 Data — Please refer to the README.txt file within the compressed folder for usage instructions. (ZIP) [file pone.0135247.s001.zip › Subject12_probabilistic_scanner_B_time_1.csv]

0	49453	10072	60637	18095	366.89	24027	154.58	0.80917	14.074	0.19946	269.4	4.3267	1.8197	1394.9	170.75	33.395	14441	129.49	1889.4	1289.4	10971	8946.1	8526.2	3456.3	98.181	1023.3	97935	4964.5	6233.5	192.83	55301	5.5682	2.4476e+05	3824.5	4874.2	84219	74.355	7872.4	14159	6610.5	89.947	224.56	857.99	2809.6	38.501	1.1021	79.047	288.79	0.68816
49453	0	1260.5	19.718	50388	18.811	96841	6651.2	0.45663	13.884	0.23024	58.712	118.15	5.9893	764.87	161.77	21.326	4996.7	446.01	1945.9	3130.6	35216	17008	8678.3	368.49	11.395	3.1708	90.107	556.54	573.37	105.38	6256.4	12.572	44339	2257.4	4252.6	76765	3500.4	36.96	1025.3	130.41	21.672	195.59	91.724	42.953	148.48	5.2447	229.81	644.72	1.2265
10072	1260.5	0	45417	68.072	0.14018	3555.5	2326.9	0	0.10128	0.45751	4940.6	52.802	0.7411	14.496	0.45915	0	129.1	10.862	111.29	443.12	2764.3	1170.7	1523.1	299.24	9.7434	10.908	1434.9	87.699	238.72	0.27107	937.48	0	7620.5	1863.3	10289	33633	481.53	8938.8	2252.4	1660.2	488.36	12616	79336	11716	9.7621	1.0666	2446	8771.7	0
60637	19.718	45417	0	5.3059	0.14763	69.06	16892	0	0	1.8626	33763	755.13	64.716	58.222	0.10624	0	334.22	15.112	104.92	266.9	1032.3	1337.3	868.13	1202.1	82.567	665.32	87539	3658.9	5921.8	0.045785	4857.7	0	70576	9606.8	27444	43299	335.81	55512	8560.6	7746.9	2212.8	11038	56224	83859	10.92	33.056	2723.6	12289	0.21332
18095	50388	68.072	5.3059	0	54742	73106	78175	1170.6	1281.1	10.825	262.74	894.21	46.491	11195	8146.3	1765.3	93586	6538.7	13672	3596.1	43863	47864	7209.9	280.73	124.81	22.903	17.56	4261.2	4934.4	4399.1	4879	30.987	2.5909e+05	6621.3	6893.8	6.5066e+05	15189	58.343	544.66	134.31	86.901	251.22	43.598	208.43	620.38	193.91	880.65	2367.4	5.7898
366.89	18.811	0.14018	0.14763	54742	0	33616	82410	2.1497e+05	68994	73.345	5.92	837.16	317.84	45.302	4774.2	22471	1113.2	24552	52.227	0.80984	2.2151	13.907	0	0.32354	1.356	0	0	5935.5	30899	24711	2810.7	125.75	55374	1913.3	1298.7	6445	2038.1	0.97002	10.333	18.972	0.2758	0.16626	0	1.1863	40.859	106.5	4.4306	3014.4	35.42
24027	96841	3555.5	69.06	73106	33616	0	70878	30542	180.74	1.3001	94.149	226.57	6.5243	146.22	390.03	73.05	2085.7	416.21	1061.8	1767.2	15653	10973	10483	974.8	3.254	3.1575	321.89	442.53	1349.5	234.09	6350.7	0.22623	39354	11505	8816.1	67515	9680.2	217.86	3207.1	646.01	36.998	849.33	2115.2	476.01	191.14	250.72	1179.8	5040.5	2.0326
154.58	6651.2	2326.9	16892	78175	82410	70878	0	1.3301e+05	50576	27968	24747	63900	53125	6092	2481.5	1854.3	3895.9	5712.3	20990	440.23	3421.5	2744.4	1885.2	157.14	9.7053	13.117	22.269	1052.5	5242.4	2798.4	739.88	6.2838	7381	1.1882e+05	55781	1.8466e+05	1.3358e+05	560.54	1477.9	1656	247.61	1668.1	8049.6	6638.4	1507.9	4248.5	6527.7	1.0346e+05	340.87
0.80917	0.45663	0	0	1170.6	2.1497e+05	30542	1.3301e+05	0	2.6456e+05	33.293	0	217.22	145.6	1.8811	40654	1908.4	10150	1.2933e+05	6.2397	0.50133	0	2.2701	0	0	0	1.052	0.2868	171.2	1492.4	24.689	7.1227	2.2474	25.588	2108.9	569.39	1837.3	2318.3	1.5949	35.764	58.847	0.054572	0	0	0.32822	2.4318	5.8432	0.27603	1261.6	15.921
14.074	13.884	0.10128	0	1281.1	68994	180.74	50576	2.6456e+05	0	18335	0.65155	164.59	26893	50.218	4.1017e+05	43440	48385	1.9602e+05	1423.2	0.47816	1.0091	635.75	17.202	0.2751	0.91896	2.7067	0.61195	3341	14919	3405.9	4277.9	1100.1	27339	2.1946e+05	4238	1.3591e+05	1.5582e+05	3.8979	16845	12840	0.014769	0	0	4.8794	1.5282	4.4404	0.98912	3905.2	23.277
0.19946	0.23024	0.45751	1.8626	10.825	73.345	1.3001	27968	33.293	18335	0	408.97	6671.2	2.6861e+05	1363.4	13866	327.99	3023	3.9133	64456	0.38709	0	28.128	2.5315	0.046124	2.1677	4.6235	3.6071	2.054	43.362	121.14	781.97	1226.3	349.2	73471	16332	1553.7	4530.1	12.332	331.21	271.31	0.26697	0	2.7586	24.108	2.5747	10.633	1.4866	3095.4	1.3593
269.4	58.712	4940.6	33763	262.74	5.92	94.149	24747	0	0.65155	408.97	0	1.474e+05	65898	33379	4.1014	0.93746	76.964	4.1155	1271.4	5.7436	40.767	99.521	9.939	11.882	8.1937	72.685	271.61	36.006	20.699	0.6971	14.879	5.4655	1549	2237.5	2995.1	5004.6	2220	23975	181.52	232.31	107.79	45.816	2508	13722	453.82	674.43	1022.3	23928	6.6657
4.3267	118.15	52.802	755.13	894.21	837.16	226.57	63900	217.22	164.59	6671.2	1.474e+05	0	5.749e+05	2.8911e+05	68.827	20.482	347.66	48.67	24215	5.8772	5.0022	8.3034	26.47	1.2826	95.081	16.929	2.1431	11.444	49.146	63.062	56.869	44.401	209.9	13348	8097.9	11304	17638	319.55	216.03	164.58	17.851	49.067	870.83	1107.6	1207	5226.3	942.89	36811	202.47
1.8197	5.9893	0.7411	64.716	46.491	317.84	6.5243	53125	145.6	26893	2.6861e+05	65898	5.749e+05	0	1.5985e+05	27290	1776.2	8911.1	23.959	1.4373e+05	6.8723	1.926	8.0517	23.518	0.31564	60.325	11.552	1.2214	8.2127	317.57	883.95	4668.7	6149.7	1176.4	47922	27119	4114.4	7085.6	26.03	289.2	318.38	1.0271	1.7537	59.64	176.04	20.989	35.393	45.519	19540	65.319
1394.9	764.87	14.496	58.222	11195	45.302	146.22	6092	1.8811	50.218	1363.4	33379	2.8911e+05	1.5985e+05	0	204.51	1037.4	70856	191.87	1.5602e+05	89754	13689	17641	13124	71.518	59793	20962	1280.3	260.01	1760	1364.3	19491	7453.1	13493	39228	2198.7	38022	8090.1	987.81	47852	7154.4	198.82	1193.6	229.7	706.52	2055	69.169	649.36	1290.3	12.933
170.75	161.77	0.45915	0.10624	8146.3	4774.2	390.03	2481.5	40654	4.1017e+05	13866	4.1014	68.827	27290	204.51	0	1.2752e+05	1.4088e+05	73117	3882.5	0.58771	8.4201	308.73	16.15	0.37534	2.3533	10.482	0.54428	1555.9	5897.9	2620.2	8456.1	3213.4	67608	1.776e+05	4969.1	3.646e+05	76690	26.34	9393.8	12641	0.42915	0.93968	0.38627	9.7082	5.492	13.724	4.3281	937.95	0.87184
33.395	21.326	0	0	1765.3	22471	73.05	1854.3	1908.4	43440	327.99	0.93746	20.482	1776.2	1037.4	1.2752e+05	0	2.6551e+05	93590	1096.9	0	1.4404	2.9441	0.7609	0.50823	0.2637	1.4001	0.27136	256.37	18260	39439	59211	7014.6	69761	152.81	82.288	23888	93.025	3.1054	17.437	26.94	0.62429	0.44378	0.079784	7.4663	2.2623	11.847	1.2641	55.031	0.61216
14441	4996.7	129.1	334.22	93586	1113.2	2085.7	3895.9	10150	48385	3023	76.964	347.66	8911.1	70856	1.4088e+05	2.6551e+05	0	2.8987e+05	1.1932e+05	20393	6636.6	1.0666e+05	8974.5	1422.3	2406.6	1695.8	125.76	13671	61285	32129	1.9095e+05	28622	1.5522e+05	1.6672e+05	22435	3.3613e+05	41638	2934.5	7523.3	25734	534.39	1313.5	211.67	1251.7	2311.1	94.278	1552.3	1714.6	14.849
129.49	446.01	10.862	15.112	6538.7	24552	416.21	5712.3	1.2933e+05	1.9602e+05	3.9133	4.1155	48.67	23.959	191.87	73117	93590	2.8987e+05	0	298.93	75.242	17.111	40978	5.2735	324.24	8.8529	49.332	0.94202	43726	1.4018e+05	83502	3472.4	23.062	5446.9	189.4	18.641	23635	373.91	117.62	42.636	840.23	21.343	18.521	4.0153	42.859	18.012	8.9989	14.505	155.93	1.4229
1889.4	1945.9	111.29	104.92	13672	52.227	1061.8	20990	6.2397	1423.2	64456	1271.4	24215	1.4373e+05	1.5602e+05	3882.5	1096.9	1.1932e+05	298.93	0	54834	17615	2046.5	15520	566.53	12933	4737	300.88	932.71	5299.5	1057.3	26924	2654	20724	50593	18447	58140	7031.4	871.94	17747	6404.8	721.95	2619.4	447.19	1530.5	4266.4	125.09	1752.7	3238.4	13.581
1289.4	3130.6	443.12	266.9	3596.1	0.80984	1767.2	440.23	0.50133	0.47816	0.38709	5.7436	5.8772	6.8723	89754	0.58771	0	20393	75.242	54834	0	1.4365e+05	15255	38627	4810.9	6026.4	1143.8	229.64	3781.1	1789.5	0.64506	3284.6	0.52838	8838.2	5751.8	44.976	21650	360.27	895.27	21760	1519.2	15.646	73.154	20.567	51.714	89.656	1.8558	39.124	36.598	0.16275
10971	35216	2764.3	1032.3	43863	2.2151	15653	3421.5	0	1.0091	0	40.767	5.0022	1.926	13689	8.4201	1.4404	6636.6	17.111	17615	1.4365e+05	0	21425	1.0878e+05	7448.3	6972	106.4	352.24	7255.6	17500	4.1704	47112	0.71694	1.0129e+05	11271	226.38	1.4021e+05	265.53	3045.1	43377	1509.6	9.0203	41.995	48.861	117.2	17.206	0.30026	66.55	164.22	0.27364
8946.1	17008	1170.7	1337.3	47864	13.907	10973	2744.4	2.2701	635.75	28.128	99.521	8.3034	8.0517	17641	308.73	2.9441	1.0666e+05	40978	2046.5	15255	21425	0	17043	1.053e+05	1781.3	219.14	500.68	1.0106e+05	82204	18.446	1.1269e+05	0.70519	97434	6210	268.44	1.8749e+05	2618.5	8260.1	1801.5	8424.7	33.664	42.78	27.349	441.87	16.901	1.2438	69.186	143.69	0.024616
8526.2	8678.3	1523.1	868.13	7209.9	0	10483	1885.2	0	17.202	2.5315	9.939	26.47	23.518	13124	16.15	0.7609	8974.5	5.2735	15520	38627	1.0878e+05	17043	0	27795	12683	253.63	444.33	11747	24823	5.5234	37277	0.044856	39706	7697.6	101.56	38621	65.705	673.73	48937	765.98	131.16	71.587	33.586	203.78	8.9458	0.14009	63.016	103.12	0
3456.3	368.49	299.24	1202.1	280.73	0.32354	974.8	157.14	0	0.2751	0.046124	11.882	1.2826	0.31564	71.518	0.37534	0.50823	1422.3	324.24	566.53	4810.9	7448.3	1.053e+05	27795	0	28763	4625.9	1139.7	1.346e+05	12269	0.69886	13077	0.14411	5234.8	1559	90.735	5869.6	339.28	1727.6	15449	4634.7	3.1116	3.1679	4.4473	179.05	2.739	0.49425	5.3814	14.07	0
98.181	11.395	9.7434	82.567	124.81	1.356	3.254	9.7053	0	0.91896	2.1677	8.1937	95.081	60.325	59793	2.3533	0.2637	2406.6	8.8529	12933	6026.4	6972	1781.3	12683	28763	0	83895	2097.3	13277	304.8	0.45615	133.43	0.37153	1611.5	1582.7	167.65	1119.6	291.71	1467.7	1.2968e+05	6756.5	3.4241	2.1869	1.5438	160.64	1.8507	0.41045	1.0126	2.2405	0
1023.3	3.1708	10.908	665.32	22.903	0	3.1575	13.117	1.052	2.7067	4.6235	72.685	16.929	11.552	20962	10.482	1.4001	1695.8	49.332	4737	1143.8	106.4	219.14	253.63	4625.9	83895	0	38701	3105.6	27.354	2.3303	30.481	14.434	29526	8122.1	279.41	6681.5	4758.4	27217	1.4342e+05	72376	2.5202	11.304	11.248	2926.5	29.574	0.75738	5.8607	15.046	0.69107
97935	90.107	1434.9	87539	17.56	0	321.89	22.269	0.2868	0.61195	3.6071	271.61	2.1431	1.2214	1280.3	0.54428	0.27136	125.76	0.94202	300.88	229.64	352.24	500.68	444.33	1139.7	2097.3	38701	0	4946.8	5911.2	0.15619	7244.5	1.3741	1.3886e+05	3652.4	226.22	9606.9	420.54	20016	19101	25396	28.112	125.51	1099.7	2041.2	1.1368	0	19.003	17.188	0.38039
4964.5	556.54	87.699	3658.9	4261.2	5935.5	442.53	1052.5	171.2	3341	2.054	36.006	11.444	8.2127	260.01	1555.9	256.37	13671	43726	932.71	3781.1	7255.6	1.0106e+05	11747	1.346e+05	13277	3105.6	4946.8	0	65386	306.44	3448.8	33.407	23821	4862.9	337.81	29493	2095.6	7415.5	39663	22554	5.7409	8.472	4.5863	1071	11.125	3.6237	14.347	41.493	0.54273
6233.5	573.37	238.72	5921.8	4934.4	30899	1349.5	5242.4	1492.4	14919	43.362	20.699	49.146	317.57	1760	5897.9	18260	61285	1.4018e+05	5299.5	1789.5	17500	82204	24823	12269	304.8	27.354	5911.2	65386	0	1.2027e+05	49859	470.37	60102	1503.1	153.78	38329	406.2	1662.3	10270	4480	39.206	77.528	39.066	313.26	150.01	19.501	98.227	167.47	2.2936
192.83	105.38	0.27107	0.045785	4399.1	24711	234.09	2798.4	24.689	3405.9	121.14	0.6971	63.062	883.95	1364.3	2620.2	39439	32129	83502	1057.3	0.64506	4.1704	18.446	5.5234	0.69886	0.45615	2.3303	0.15619	306.44	1.2027e+05	0	38904	865.06	75241	286.05	41.969	58629	290.88	5.4336	13.429	93.401	2.6987	4.4684	0.58777	12.603	20.331	21.778	4.0635	80.103	0.053339
55301	6256.4	937.48	4857.7	4879	2810.7	6350.7	739.88	7.1227	4277.9	781.97	14.879	56.869	4668.7	19491	8456.1	59211	1.9095e+05	3472.4	26924	3284.6	47112	1.1269e+05	37277	13077	133.43	30.481	7244.5	3448.8	49859	38904	0	86200	3.2097e+05	1667.4	538.4	42908	347.53	221.04	6670.6	344.01	142.15	358.58	83.844	393.78	578.61	27.103	351.18	357.98	4.9814
5.5682	12.572	0	0	30.987	125.75	0.22623	6.2838	2.2474	1100.1	1226.3	5.4655	44.401	6149.7	7453.1	3213.4	7014.6	28622	23.062	2654	0.52838	0.71694	0.70519	0.044856	0.14411	0.37153	14.434	1.3741	33.407	470.37	865.06	86200	0	38290	846.22	1076.4	3066.5	801.91	40.664	106.41	218.26	0.33933	1.1431	0	22.921	8.8794	0.13211	0.90193	31.114	0
2.4476e+05	44339	7620.5	70576	2.5909e+05	55374	39354	7381	25.588	27339	349.2	1549	209.9	1176.4	13493	67608	69761	1.5522e+05	5446.9	20724	8838.2	1.0129e+05	97434	39706	5234.8	1611.5	29526	1.3886e+05	23821	60102	75241	3.2097e+05	38290	0	30567	2498.8	4.0267e+05	6752.4	45639	41395	53963	210.11	465.68	485.87	11527	639.81	91.028	445.7	1164.9	4.7865
3824.5	2257.4	1863.3	9606.8	6621.3	1913.3	11505	1.1882e+05	2108.9	2.1946e+05	73471	2237.5	13348	47922	39228	1.776e+05	152.81	1.6672e+05	189.4	50593	5751.8	11271	6210	7697.6	1559	1582.7	8122.1	3652.4	4862.9	1503.1	286.05	1667.4	846.22	30567	0	1.0239e+06	2.1108e+05	2.254e+05	93018	3.4854e+05	1.3175e+05	524.86	968.09	265.65	4186	3209.8	5752.2	3022.6	67450	534.06
4874.2	4252.6	10289	27444	6893.8	1298.7	8816.1	55781	569.39	4238	16332	2995.1	8097.9	27119	2198.7	4969.1	82.288	22435	18.641	18447	44.976	226.38	268.44	101.56	90.735	167.65	279.41	226.22	337.81	153.78	41.969	538.4	1076.4	2498.8	1.0239e+06	0	59607	81806	24658	45257	6431.4	189.18	374	1749	17119	4120	8803.8	3819.1	35196	139.6
84219	76765	33633	43299	6.5066e+05	6445	67515	1.8466e+05	1837.3	1.3591e+05	1553.7	5004.6	11304	4114.4	38022	3.646e+05	23888	3.3613e+05	23635	58140	21650	1.4021e+05	1.8749e+05	38621	5869.6	1119.6	6681.5	9606.9	29493	38329	58629	42908	3066.5	4.0267e+05	2.1108e+05	59607	0	4.3569e+05	76927	47319	1.1258e+05	788.68	2492.5	1338.2	6415.1	5032.5	5888.5	5497.6	34496	333.76
74.355	3500.4	481.53	335.81	15189	2038.1	9680.2	1.3358e+05	2318.3	1.5582e+05	4530.1	2220	17638	7085.6	8090.1	76690	93.025	41638	373.91	7031.4	360.27	265.53	2618.5	65.705	339.28	291.71	4758.4	420.54	2095.6	406.2	290.88	347.53	801.91	6752.4	2.254e+05	81806	4.3569e+05	0	27142	27209	1.1103e+05	67.441	287.3	85.251	964.38	2138.6	6476.1	3210.4	34796	802.1
7872.4	36.96	8938.8	55512	58.343	0.97002	217.86	560.54	1.5949	3.8979	12.332	23975	319.55	26.03	987.81	26.34	3.1054	2934.5	117.62	871.94	895.27	3045.1	8260.1	673.73	1727.6	1467.7	27217	20016	7415.5	1662.3	5.4336	221.04	40.664	45639	93018	24658	76927	27142	0	39484	1.1871e+05	93.8	70.042	1036.3	13116	40.697	8.0638	32.317	314.58	1.4344
14159	1025.3	2252.4	8560.6	544.66	10.333	3207.1	1477.9	35.764	16845	331.21	181.52	216.03	289.2	47852	9393.8	17.437	7523.3	42.636	17747	21760	43377	1801.5	48937	15449	1.2968e+05	1.4342e+05	19101	39663	10270	13.429	6670.6	106.41	41395	3.4854e+05	45257	47319	27209	39484	0	89459	1111.8	362.33	392.32	4931.5	375.46	169.27	233.09	726.6	2.0535
6610.5	130.41	1660.2	7746.9	134.31	18.972	646.01	1656	58.847	12840	271.31	232.31	164.58	318.38	7154.4	12641	26.94	25734	840.23	6404.8	1519.2	1509.6	8424.7	765.98	4634.7	6756.5	72376	25396	22554	4480	93.401	344.01	218.26	53963	1.3175e+05	6431.4	1.1258e+05	1.1103e+05	1.1871e+05	89459	0	98.848	353.14	142.24	9083.3	503.01	19.621	151.4	668.03	25.272
89.947	21.672	488.36	2212.8	86.901	0.2758	36.998	247.61	0.054572	0.014769	0.26697	107.79	17.851	1.0271	198.82	0.42915	0.62429	534.39	21.343	721.95	15.646	9.0203	33.664	131.16	3.1116	3.4241	2.5202	28.112	5.7409	39.206	2.6987	142.15	0.33933	210.11	524.86	189.18	788.68	67.441	93.8	1111.8	98.848	0	50118	13946	80014	31818	814.59	12946	725.44	19.14
224.56	195.59	12616	11038	251.22	0.16626	849.33	1668.1	0	0	0	45.816	49.067	1.7537	1193.6	0.93968	0.44378	1313.5	18.521	2619.4	73.154	41.995	42.78	71.587	3.1679	2.1869	11.304	125.51	8.472	77.528	4.4684	358.58	1.1431	465.68	968.09	374	2492.5	287.3	70.042	362.33	353.14	50118	0	13241	414.26	17823	30.21	64765	4809	13.288
857.99	91.724	79336	56224	43.598	0	2115.2	8049.6	0	0	2.7586	2508	870.83	59.64	229.7	0.38627	0.079784	211.67	4.0153	447.19	20.567	48.861	27.349	33.586	4.4473	1.5438	11.248	1099.7	4.5863	39.066	0.58777	83.844	0	485.87	265.65	1749	1338.2	85.251	1036.3	392.32	142.24	13946	13241	0	16073	14.61	2.0869	7468.1	4690.9	0.59574
2809.6	42.953	11716	83859	208.43	1.1863	476.01	6638.4	0.32822	4.8794	24.108	13722	1107.6	176.04	706.52	9.7082	7.4663	1251.7	42.859	1530.5	51.714	117.2	441.87	203.78	179.05	160.64	2926.5	2041.2	1071	313.26	12.603	393.78	22.921	11527	4186	17119	6415.1	964.38	13116	4931.5	9083.3	80014	414.26	16073	0	30.799	13.66	234.58	15573	2.6501
38.501	148.48	9.7621	10.92	620.38	40.859	191.14	1507.9	2.4318	1.5282	2.5747	453.82	1207	20.989	2055	5.492	2.2623	2311.1	18.012	4266.4	89.656	17.206	16.901	8.9458	2.739	1.8507	29.574	1.1368	11.125	150.01	20.331	578.61	8.8794	639.81	3209.8	4120	5032.5	2138.6	40.697	375.46	503.01	31818	17823	14.61	30.799	0	38994	1.0555e+05	43833	2109.2
1.1021	5.2447	1.0666	33.056	193.91	106.5	250.72	4248.5	5.8432	4.4404	10.633	674.43	5226.3	35.393	69.169	13.724	11.847	94.278	8.9989	125.09	1.8558	0.30026	1.2438	0.14009	0.49425	0.41045	0.75738	0	3.6237	19.501	21.778	27.103	0.13211	91.028	5752.2	8803.8	5888.5	6476.1	8.0638	169.27	19.621	814.59	30.21	2.0869	13.66	38994	0	1.4862e+05	1.3203e+05	3.5421e+05
79.047	229.81	2446	2723.6	880.65	4.4306	1179.8	6527.7	0.27603	0.98912	1.4866	1022.3	942.89	45.519	649.36	4.3281	1.2641	1552.3	14.505	1752.7	39.124	66.55	69.186	63.016	5.3814	1.0126	5.8607	19.003	14.347	98.227	4.0635	351.18	0.90193	445.7	3022.6	3819.1	5497.6	3210.4	32.317	233.09	151.4	12946	64765	7468.1	234.58	1.0555e+05	1.4862e+05	0	93694	42202
288.79	644.72	8771.7	12289	2367.4	3014.4	5040.5	1.0346e+05	1261.6	3905.2	3095.4	23928	36811	19540	1290.3	937.95	55.031	1714.6	155.93	3238.4	36.598	164.22	143.69	103.12	14.07	2.2405	15.046	17.188	41.493	167.47	80.103	357.98	31.114	1164.9	67450	35196	34496	34796	314.58	726.6	668.03	725.44	4809	4690.9	15573	43833	1.3203e+05	93694	0	2.1726e+05
0.68816	1.2265	0	0.21332	5.7898	35.42	2.0326	340.87	15.921	23.277	1.3593	6.6657	202.47	65.319	12.933	0.87184	0.61216	14.849	1.4229	13.581	0.16275	0.27364	0.024616	0	0	0	0.69107	0.38039	0.54273	2.2936	0.053339	4.9814	0	4.7865	534.06	139.6	333.76	802.1	1.4344	2.0535	25.272	19.14	13.288	0.59574	2.6501	2109.2	3.5421e+05	42202	2.1726e+05	0
1.3409	1.6993	0	0.6917	12.964	70.563	2.4399	8182.3	55.517	27538	51617	2.0026	133.61	26646	40.156	1751.5	26.764	824.69	5.4745	1254.1	0.58199	0.2611	11.867	3.6637	3.5456	5.9469	120.46	45.662	18.311	7.7161	7.0237	58.785	48.772	412.4	43065	29390	1923.7	5982.8	119.46	285.94	944.64	102.76	71.203	1.8902	384.79	1163.2	52500	129.26	59502	1.0571e+05
0.14349	0.74524	0.31347	0.79316	8.4814	22.94	4.1534	9551.9	16.202	48151	1.4896e+05	21.659	500.3	1.6367e+05	1139.4	10977	91.756	1155.6	1.2924	4280.8	0.14902	1.0135	12.682	1.3492	0.24504	0	2.2998	1.0209	1.6516	10.214	38.279	197.61	348.99	87.538	1.483e+05	1.1237e+05	1672.2	5017.2	16.171	202.7	202.97	0.28845	0	1.1323	15.069	41.332	218.34	4.0878	24871	5.865
947.87	34.593	2808	12726	185.26	18.262	98.085	12616	0.049774	1.4641	18.999	74841	23603	4353.7	1579.6	5.9137	1.3162	58.114	2.4169	327.9	9.4125	31.169	54.471	9.9888	11.137	15.791	374.66	331.78	53.199	24.857	3.0369	7.4096	0	2323.5	1751.3	8662.5	2867	1431.1	10255	328.96	470.08	485.47	125.9	7605.7	51792	518.23	321.76	617.03	65473	2.0872
6.2083	49.432	120.93	371.91	890.13	552.82	513.65	27353	65.729	25.695	442.11	9646.3	97710	14792	3643.4	57.032	14.728	314.04	32.04	3069.6	8.3729	4.6273	7.5879	4.6223	0.40974	1.6615	5.8236	0.74911	18.811	61.558	69.666	28.416	1.993	276.44	12394	6960.2	13528	15487	136.52	140.07	72.443	38.875	24.46	141.55	9271.2	1358.6	5163.6	474.66	1.0972e+05	118.99
1.9863	3.5608	14.109	39.274	78.311	310.34	36.355	13845	79.316	19664	1.5872e+05	1099	21503	1.5417e+05	14599	23058	1436.3	7315.5	15.626	26780	11.631	1.7767	4.8408	6.7284	0.29302	1.4762	2.2395	0.45961	6.9405	244.73	666.35	3680.6	4576.9	957.44	38115	18286	5225.1	7072.8	16.057	134.61	191.57	7.6204	2.4418	15.049	2716.4	247.41	860.38	59.059	71388	43.83
1065.8	689.94	15.455	28.267	8167	31.511	135.8	539.87	1.9572	159.22	5403.7	679.56	10415	13278	2.8345e+05	471.82	833.34	59149	129.23	86466	95512	29857	21293	18159	39.992	188.3	319.01	29.422	133.09	1883	1132.5	15550	5216.5	10619	39985	1841.9	32922	6805.8	415.26	20557	4644.1	263.8	1461.8	213.76	695.92	2748.9	104.84	877.25	2310.4	16.855
0.71676	0.70943	0.087031	0.96096	9.4841	7.7184	2.5652	188.89	3.0502	2726.6	45206	4.2702	70.415	31207	257.5	29706	1487	7127.1	1.0335	14666	0.13668	0.89225	1.9318	1.0732	3.5539	3.349	46.007	17.904	18.612	150.86	377.82	2924.7	2902.8	1026.7	23108	29838	1193.6	735.13	84.376	74.81	324.64	134.87	52.235	0.82265	269.36	1303.9	9640	99.003	5052.9	12535
0	0	0	0	0.59195	0.41487	0	6.2316	0.32415	0.14262	0	0.10864	5.9459	0.59053	0.24024	0	0	1.2433	0	1.1583	0	0	0	0	0.02951	0	0.075755	0.025621	0.21995	0.09755	0	0	0	1.7325	5.5623	1.4238	4.5967	10.02	0.53162	0.092714	0.87996	1.5466	3.7846	0	1.2014	70.747	16146	14.332	733.25	40956
742.67	463.16	30.512	62.717	5840.8	25.163	257.58	969.27	5.6057	1192.1	26823	52.085	311.33	33020	65112	19632	3092.4	79839	1291.3	81374	22421	3695.9	11638	2418.9	63.85	45.4	237.64	51.74	434.2	1470.3	1068.9	18311	5958.8	10420	61082	24939	33132	3315.2	779.53	4054	3788.7	968.02	2894.9	349.79	2266.7	7246.2	724.57	3152.6	14614	590.43
74.193	39.584	1.8192	7.8968	543.51	3.1137	19.563	187.61	0.65667	1.8988	5.602	17.992	105.25	10.176	4484.2	9.2659	14.347	4031.3	34.985	4842.4	520.85	35.025	148.05	25.122	6.1158	7.6827	60.754	17.06	47.339	163.37	54.168	841	10.985	1119.6	3714	449.06	2838.1	441.19	242.73	749.42	452.93	229.51	754.31	87.379	882.73	2045.5	2611.4	1013.2	3395.2	42468
1013.8	509.92	23.911	50.992	6011.2	46.812	174.4	2871.1	4.25	6401.7	40686	280.63	2742	50913	1.2641e+05	15459	1425.1	86548	266.71	99172	26932	2914.1	11722	2772.3	43.277	57.723	184.33	31.19	230.41	2729.9	1124	19566	3536.2	13203	75508	10541	35417	6242.5	525.71	4119.2	3438.3	349.97	1305.4	201.91	1753.7	2603.2	1206.5	1153.3	34634	52.914
146.59	346.32	44.732	32.929	1102.2	0.6874	159.05	89.096	0.29499	0.63571	0	3.9031	2.9309	0.31555	20793	0.48442	0	11577	357.41	6865.3	27948	18350	14110	13253	86.646	61.432	104.34	12.646	183.21	235.65	0.10043	720.19	0	1291.7	12583	98.304	9859.5	484.29	333.93	25829	1980.9	108.21	337.14	76.143	228.38	525.21	6.5897	109.5	87.262	0.46423
515.35	782.87	177.92	184.69	1980	1.0241	490.57	133.74	2.552	1.2695	0.44743	11.537	3.6501	1.1658	8944.4	0.13899	0.18242	7228.4	297.22	4885.6	22222	23312	15169	22188	232.48	126.16	107.72	55.131	504.4	695.84	0.84301	1525.4	0	2989.5	15595	312.18	12479	355.82	673.81	40822	1961.8	9357.3	10493	3910.3	11128	1901.3	5.1775	2636	169.32	0
846.02	1637.2	266.22	435.89	7107.1	6.9334	1078.3	782.65	1.3073	2.7155	2.8601	103.93	109.21	2.505	35962	2.7792	0.78268	97763	2590.9	61337	1.1823e+05	24527	1.5925e+05	9774.9	177.55	62.043	245.24	67.27	2723.2	1241.4	3.2973	5075.2	0.45292	9092.2	7542.9	980.12	50948	1483.9	1687.1	8664.6	5232.5	36346	65212	10484	27074	32963	415.29	24943	4865.7	14.376
115.53	85.529	61.815	161.39	141.87	0.039983	129.3	40.428	1.2779	507.35	26.141	9.2618	1.1708	11.732	1440.5	424.38	2.5574	730.23	18.396	835.35	2667.4	4008	1973.8	7657	63.401	19.862	23.23	11.544	61.896	255.61	1.7511	365.13	7.6903	583.67	3779.9	115.62	1135.2	325.97	123.07	8663.7	174.35	27774	10018	5413.1	30279	367.83	0.50563	4359.9	117.2	0.20359
2.5881	0.1581	8.275	42.496	1.1203	0	0.47702	1.5441	0	0	0.30271	5.6175	0.73361	0	16.814	0	0.10597	10.118	0.22442	27.616	1.5751	1.801	2.0428	26.212	1.5805	0.9805	4.5258	0.71513	1.9891	0.73171	0.09169	3.0011	0.37681	26.583	19.984	11.592	28.25	2.7417	24.783	37.302	9.8752	7455.7	1831.1	1325.6	9873.9	18.368	5.3107	709.4	23.245	3.8787
1.2095	0	0.63688	0	0.88291	0	0.54503	0.5954	0	0.12766	1.6628	0.89522	0.55049	0.34225	22.975	0.57491	0.28753	5.9199	0	12.047	8.1007	18.536	0.39502	212.16	1.3666	1.6633	0.69339	1.2196	0.8218	1.8489	0.20345	3.319	1.7426	4.9454	9.8446	8.4121	9.2564	0.95374	1.6557	21.684	2.1554	12.973	10.339	1.8779	44.1	30.248	2.3062	9.3898	7.8466	0
1.6871	3.7095	5.7294	5.8119	15.21	0	1.2522	1.0726	0	0.26024	2.836	18.447	0.20072	1.2082	98.132	0.57025	0.3733	120.29	0.81611	110.48	6.684	4.0708	6.7754	23.227	6.3732	16.004	172.39	49.956	38.303	11.423	0.70291	34.918	5.4333	542.6	172.45	15.396	406.47	79.631	717.64	119.15	611.09	14.279	0.77011	7.1846	2412.1	1.5727	0.59569	0.62289	1.6619	0
22.859	27.216	11.466	169.08	104.51	0.20623	3.4344	9.656	0	0	0	161.4	8.6572	0.58373	317.23	0	0.13026	383	4.3928	325.48	14.983	14.95	39.444	20.41	50.291	79.073	1527.3	441.92	318.62	80.066	3.7686	100.66	0	3989.8	1170.7	111.15	2199.2	477.34	6386.6	1214.9	4957.5	32254	296.58	499.21	67573	14.963	31.904	62.182	203.03	8.6087
11.934	7.3908	1.6545	4.1543	101.75	1.1394	4.8341	61.664	0.53437	0.066207	4.6095	10.99	44.936	7.2819	1674.8	3.2202	4.7896	749.68	10.547	2895	60.309	8.3183	12.655	12.62	1.2005	2.135	8.7795	5.8754	6.4156	23.669	10.963	178.38	4.9546	210.96	880.37	168.16	694.34	113.19	49.894	149.77	95.837	831.35	293.82	24.647	1619	646.03	9654.9	261.28	2181.5	38802
14.243	5.4272	0.82866	7.2604	58.276	0.72352	2.244	22.435	0.28401	0.32693	1.8408	4.0481	16.662	4.3363	665.06	2.3131	8.9106	828.14	1.2418	839.18	16.113	2.2909	4.0376	4.0883	0.77525	0.39997	5.7734	1.9843	4.8647	44.775	19.975	205.51	6.5948	254.07	1313.9	125.82	582.75	99.13	27.932	152.96	67.216	2000.5	370.58	42.644	2684.7	304.21	12351	135.21	1252.2	45337
1.6868	0	0	0.078167	11.124	0	0.11131	6.2232	0.54326	0.026896	0.10598	0	9.8564	0.78147	72.524	0.46857	0.95243	81.757	0.015828	48.655	0.17139	0.064399	0.31454	0	0.32663	0	0.34352	0	0.13519	2.9875	1.4328	19.931	1.5505	23.804	181.11	20.942	63.238	19.542	3.761	11.391	10.177	3.1358	3.4517	0.43002	4.5016	122.79	19403	17.022	1434.5	24864
123.55	96.503	179.64	369.85	759.3	3.7748	56.56	166.09	0.27426	1.6476	11.952	27.502	52.231	25.307	6048.5	19.939	72.168	8162.7	23.771	10949	155.12	33.333	25.305	34.298	4.6703	4.6344	31.257	7.6276	26.021	409.93	125.85	2046.6	55.796	1959.1	9225.1	1088.6	6185	754.73	86.871	1018.7	622.43	33770	24550	1100.1	20636	9382.4	49473	2859.3	2484.5	6780.2
1.9602	0.75197	0.15877	0.069754	11.758	0.054183	0.21137	15.621	0.044444	0.31646	5.9466	1.9323	46.161	18.934	392.93	4.8819	5.7246	391.51	0.025269	659.67	0	0	0	0	0.045224	0	3.3757	1.3556	0.35269	4.3045	5.2366	48.428	24.995	38.481	862.38	214.7	152.26	84.94	13.655	7.958	18.427	17.04	35.193	0	7.5756	286	7705.1	20.372	401.83	92.21
140.49	75.96	184.26	563.9	709.55	43.573	165.37	1493.2	8.5985	4.8041	33.817	446.56	1105.5	63.236	3930.5	22.57	19.452	3758.3	66.505	10398	150.49	38.44	82.599	195.82	24.602	24.512	237.65	82.358	129.88	217.85	31.234	1003.7	44.015	2058.7	7037.3	5223.4	7516.7	3707.1	950.81	2757.4	1241.5	2.303e+05	1.638e+05	16597	1.0331e+05	2.6593e+05	64387	26314	38739	1441.1
927.62	1435.5	8662.1	2099.3	7297.7	7663.5	3558.1	53209	3600.2	33531	67750	2638	12238	42604	12686	11979	833.35	25827	320.16	27376	3874	7095.7	3011.6	4670.1	97.943	165.43	1274.5	415.92	315.03	1393.7	702.27	8348	2882.7	9931.4	2.6507e+05	3.6883e+05	75029	1.0198e+05	2556.9	20979	7354.3	188.37	8659.6	6261.8	16147	11497	332.95	7957.2	67752	617.6
1811.8	3630.5	15737	30148	4059.2	2075.8	4846.3	27409	405.71	26615	18678	2374.5	4736.3	15798	1946.2	10009	365.41	6316.3	36.051	4650.7	137.5	1005.4	478.42	490.13	62.711	29.04	111.4	410.81	87.757	580.8	279.83	2089.5	1031.7	3324.2	2.8048e+05	3.738e+05	45421	55660	4733	8197.9	1789.1	3261.3	6492.1	57133	51796	1407.3	126.98	7885.5	17381	17.85
1000.1	865.85	6443.9	6556.8	7686.3	1916.1	2811	45280	830.76	1003.9	4318.2	6161.6	35795	4597.8	24592	1424.8	732.9	27076	328.77	46437	664.4	269.14	519.11	513.9	192.1	160.44	2418.1	964.28	1084.8	1795.1	599.98	9401.1	2403.9	16887	95813	1.3566e+05	85657	78975	8521.6	12337	12726	77584	2.4661e+05	1.0971e+05	1.146e+05	2.5832e+05	12077	1.6243e+05	2.7966e+05	19255
326.24	534.57	3010.2	502.79	4254	1968.1	1162.3	21988	1095.5	3954.8	14995	3130.6	21090	7635.1	9533.9	509.12	271.01	6868.2	84.073	8731	105.47	114.8	259.66	76.589	212.09	217.36	3902	1389.9	1236.2	672.8	296.46	3051.9	1680.5	12169	88927	1.2248e+05	53222	1.0408e+05	20956	7167.9	24999	89.764	4656.1	7950.7	16950	10822	875.95	8091.2	94382	4153.2
363.18	29.934	1140	4891.8	60.185	0	19.644	192.76	0	0	1.3695	9824.9	1024.9	111.08	252.79	0.25048	0.13243	279.58	10.686	314.36	22.932	41.794	120.69	84.662	82.005	147.8	3624	1512.5	489.86	113.75	4.1778	85.893	0.52969	6149.7	2966	1989	2687.9	527.13	16854	2724.9	8624	3502.4	164.71	5264.4	61715	21.651	1.1308	96.254	1235.6	0.098981
172	69.679	264.36	220.2	196.27	10.936	137.47	453.78	4.0434	543.07	2322.2	20.441	22.434	827.8	5221.1	44.502	29.231	1094	10.093	3253.7	10587	20157	1690.4	16912	101.23	79.726	225.82	135.15	103.62	165.86	34.732	540.07	109.75	1265.5	15634	3684.1	1868.1	749.5	415.91	37969	1224.3	219.82	113.71	573.37	7103.1	63.569	9.0967	86.205	974.57	78.783
97.22	89.711	63.654	129.78	459.13	13.967	20.802	135.47	5.9723	60.436	336.84	187.03	44.891	217.5	2106.5	48.202	22.581	1869.5	19.234	2183.9	93.949	83.612	260.31	64.935	230.71	339.5	7876.7	3683.2	1337	352.44	35.445	650.81	196.6	16283	6404.2	1308.9	9753.2	4018.1	27884	5397.6	31239	856.08	40.405	117.05	53573	56.722	5.0493	20.105	935.04	241.33
1447.5	1767.2	223.89	204.92	12901	2976.1	5471.6	1.0089e+05	3946.9	5.1517e+05	2.1727e+05	1647.3	14687	1.113e+05	89494	3.2942e+05	2173.1	2.597e+05	1714.8	1.0755e+05	1148.8	406.11	3209.1	192.04	250.08	879.34	9454.3	2588.5	1460.1	1363.4	2090.7	15485	14802	25448	1.3748e+06	3.9356e+05	5.846e+05	1.1914e+06	24835	27710	1.2482e+05	448.86	1832.9	282.06	3076	4094.8	2261.7	3100.9	1.0286e+05	5591
[truncated: 33 more columns]
