# Supplementary material for: Reproducibility of the Structural Brain Connectome Derived from Diffusion Tensor Imaging
Source: PLoS One. 2015 Sep 2;10(9):e0135247. doi: 10.1371/journal.pone.0135247 (PMC4557836; doi:10.1371/journal.pone.0135247)
Supplement: S1 Data — Please refer to the README.txt file within the compressed folder for usage instructions. (ZIP) [file pone.0135247.s001.zip › Subject13_determistic_scanner_A_time_1.csv]

0	0.012581	0.0015252	0.0075756	0.00046595	0	0.00035982	0	0	0	0	2.7698e-05	0	0	8.2041e-06	0	0	1.533e-06	4.3756e-06	0	0	1.713e-05	0.00015807	1.8848e-05	4.5288e-05	0	0	0.0067291	0.0039773	0.0032578	0	0.0019635	0	0.026748	2.0076e-05	0.0006373	0.0016845	1.9006e-05	0.0013317	3.7755e-06	0.00041345	0	0	0	0	0	0	0	0	0
0.012581	0	0	0	0.002655	0	0.0013639	1.3493e-05	0	0	0	0	0	0	0	0	0	9.6225e-05	3.2298e-05	0	0	0	0.00016779	2.5231e-06	0	0	0	0	4.2556e-06	0.00015657	0	0.00016611	0	0.00085351	0.0023293	1.861e-05	0.013535	0.0045183	0	0	0	0	0	0	0	0	0	0	0	0
0.0015252	0	0	0.00051874	0	0	0	0	0	0	0	0	0	0	0	0	0	0	0	0	0	5.1473e-05	1.8865e-05	8.5047e-06	0	0	0	0	0.00054652	0.00092461	0	6.2872e-05	0	8.6547e-06	0	0.0062939	0.0037984	3.3283e-05	0.012062	0	0	0	0	0	0	0	0	0	0	0
0.0075756	0	0.00051874	0	0	0	0	4.7733e-05	0	0	0	0.0019212	0.00052094	0	0	0	0	0	0	0	0	0	1.2874e-06	0	0	0	0	0.0004654	6.4923e-06	0.00056009	0	0	0	0	0	0.0021079	0.0026119	0	0.0087719	0	0	4.2612e-05	0	0	0.0031492	0	0	0	0	0
0.00046595	0.002655	0	0	0	0.0079609	0.0095774	0.00151	7.7004e-05	9.4032e-05	0	0	0	0	0	0.00034129	0.0022234	0.0016853	6.7187e-05	1.7689e-06	0	0	0.00010784	0	0	0	0	0	0	0	0	1.3946e-05	0	0.032835	0.0020775	0.00049413	0.031813	0.009819	0	0	0	0	0	0	0	0	0	0	0	0
0	0	0	0	0.0079609	0	0.00297	0.0014815	0.047462	0.014608	0	0	0	0	0	0.00018349	0.0029974	0	0	0	0	0	0	0	0	0	0	0	0	0	0	0	0	0.019132	0	0	2.1266e-05	0	0	0	0	0	0	0	0	0	0	0	0	0
0.00035982	0.0013639	0	0	0.0095774	0.00297	0	0.015839	0.0069143	1.2448e-05	4.5562e-06	0	0	0	0	1.4516e-05	4.0176e-05	2.6664e-05	5.3375e-06	0	0	1.4383e-05	0.00022028	2.7348e-05	0	0	0	0	1.7276e-06	0.00016056	0	7.2439e-05	0	5.0067e-06	0.0053187	0.0054082	0.0049695	0.0032596	0.00043574	3.9142e-05	0	0	0	0	0	0	0	0	2.142e-06	0
0	1.3493e-05	0	4.7733e-05	0.00151	0.0014815	0.015839	0	0.015409	0.0058804	0.00061766	0.002718	0.0045773	0.0029549	8.7645e-05	0	0.00014108	0	0	0.00072989	0	0	0	0	0	0	0	0	0	0	0	0	0	2.9087e-05	0.0012034	0.001132	0.0035324	4.3276e-05	7.2852e-05	0	0	0	0	0	0.00014696	0	0	1.6349e-05	0.021799	0
0	0	0	0	7.7004e-05	0.047462	0.0069143	0.015409	0	0.0213	0	0	0	0	0	0	0	0	0	0	0	0	0	0	0	0	0	0	0	0	0	0	0	0.00017185	0.0080327	0	0.0052688	0.00050321	0	0	0	0	0	0	0	0	0	0	2.6811e-06	0
0	0	0	0	9.4032e-05	0.014608	1.2448e-05	0.0058804	0.0213	0	0.00018627	0	0	0.00058284	0	0.022707	0.0014253	2.6502e-05	0.0058591	0	0	0	0	0	0	0	0	0	0	0	0	8.8739e-05	0	0.0096126	0.0026604	0.0016279	0.001725	0.0080402	0	0	0	0	0	0	0	0	0	0	0.00076877	0
0	0	0	0	0	0	4.5562e-06	0.00061766	0	0.00018627	0	0	0	0.028107	0	0.000713	0	0.00074082	0	0.0036984	0	0	0	0	0	0	0	0	0	0	0	0	0	0	0.0020781	0.011067	0	0.00015879	0	0	0	0	0	0	0	0	0	0	0.0042808	0
2.7698e-05	0	0	0.0019212	0	0	0	0.002718	0	0	0	0	0.025225	0.00013726	0	0	0	0	0	2.6501e-05	0	0	0	0	0	0	0	0	0	0	0	0	0	0	0	8.1068e-05	0	0	0.00028604	0	0	0	0	0	0.00069153	0	0	0	0	0
0	0	0	0.00052094	0	0	0	0.0045773	0	0	0	0.025225	0	0.0090452	0.0037133	0	0	0	0	0.0036272	0	0	0	0	0	0	0	0	0	0	0	0	0	0	0	0	0	0	0.0060086	0	0	0	0	0	0.0012723	0	0	0	0.002079	0
0	0	0	0	0	0	0	0.0029549	0	0.00058284	0.028107	0.00013726	0.0090452	0	0.0075066	0	0	0	0	0.017724	0	0	0	0	0	0	0	0	0	0	0	0	0	0	0	0	0	0	0.0016209	0	0	0	0	0	0	0	0	0	3.4666e-05	0
8.2041e-06	0	0	0	0	0	0	8.7645e-05	0	0	0	0	0.0037133	0.0075066	0	0	0	0.002523	0	0.01023	0.00087663	0	0	0.0033386	4.1482e-06	0.0036106	0.00048924	0	0.00016529	0	0	0	0	0	0.00061328	0	0	0	0.00014061	0.0032144	0	0	0	0	0	0	0	0	0	0
0	0	0	0	0.00034129	0.00018349	1.4516e-05	0	0	0.022707	0.000713	0	0	0	0	0	0.0063206	0.015355	0.0076143	0	0	0	0	0	0	0	0	0	0	0.0010746	0.00036983	3.4303e-05	0	0.0027044	0.0012021	0.00013388	0.0014246	0.0010056	0	0	0	0	0	0	0	0	0	0	0	0
0	0	0	0	0.0022234	0.0029974	4.0176e-05	0.00014108	0	0.0014253	0	0	0	0	0	0.0063206	0	0.00061904	0.0057887	0	0	0	0	0	0	0	0	0	0	0.0014479	0.010827	0.0016678	0	0.0098609	0	0	0.0054045	0.0018712	0	0	0	0	0	0	0	0	0	0	0	0
1.533e-06	9.6225e-05	0	0	0.0016853	0	2.6664e-05	0	0	2.6502e-05	0.00074082	0	0	0	0.002523	0.015355	0.00061904	0	0.02264	0.0046029	0.00040591	0.00046899	3.4473e-05	3.3523e-05	3.2479e-06	0.00046201	0.00049667	0	3.8244e-05	3.488e-06	4.9409e-06	0.0013446	5.3026e-06	0.00075904	0.0072133	0.0030221	0.0017031	0.0017388	0.00014148	0.0013236	1.72e-05	1.8103e-06	6.4744e-05	0	0	3.1628e-05	0	6.4253e-06	0	0
4.3756e-06	3.2298e-05	0	0	6.7187e-05	0	5.3375e-06	0	0	0.0058591	0	0	0	0	0	0.0076143	0.0057887	0.02264	0	0	0	0	0.0037637	0	1.2068e-05	0	0	0	0.0029289	0.0087044	0.0079509	0.0044142	0	0.00047361	0.00064279	4.6508e-05	0.0028396	0.00016613	0.00014978	0.00015703	1.3987e-05	0	0	0	0	0	0	0	0	0
0	0	0	0	1.7689e-06	0	0	0.00072989	0	0	0.0036984	2.6501e-05	0.0036272	0.017724	0.01023	0	0	0.0046029	0	0	0.0060937	0.00021611	0	0.0015548	0	0.003903	0.00098658	0	1.1895e-05	0	0	0	0	0	3.6519e-05	2.9734e-05	2.9033e-06	0	0	0.0011051	0	0	0	0	0	0	0	0	1.6329e-06	0
0	0	0	0	0	0	0	0	0	0	0	0	0	0	0.00087663	0	0	0.00040591	0	0.0060937	0	0.0081404	0.0035219	0.003189	0	0.00098296	0	0	0	0	0	0	0	0	0	0	0	0	0	1.4319e-05	0	0	0	0	0	0	0	0	0	0
1.713e-05	0	5.1473e-05	0	0	0	1.4383e-05	0	0	0	0	0	0	0	0	0	0	0.00046899	0	0.00021611	0.0081404	0	1.2716e-05	0.010488	0	0.00091022	0	0	0	0	0	0	0	0	0	0	2.5525e-05	0	0.00012579	0.00027779	0	0	0	0	0	0	0	0	0	0
0.00015807	0.00016779	1.8865e-05	1.2874e-06	0.00010784	0	0.00022028	0	0	0	0	0	0	0	0	0	0	3.4473e-05	0.0037637	0	0.0035219	1.2716e-05	0	0.0012827	0.0061702	0.0011066	2.2883e-06	1.0366e-05	0.0038522	0.00029151	0	0.00010127	0	0.00013553	6.1919e-05	1.5525e-06	0.0020043	2.447e-05	0.00039628	0.001174	6.9982e-05	0	0	0	0	0	0	0	0	0
1.8848e-05	2.5231e-06	8.5047e-06	0	0	0	2.7348e-05	0	0	0	0	0	0	0	0.0033386	0	0	3.3523e-05	0	0.0015548	0.003189	0.010488	0.0012827	0	0.018041	0.0057571	0.00031784	0	7.07e-05	8.8198e-06	0	0	0	0	0	0	3.3715e-05	0	3.7721e-06	0.0011199	0	0	0	0	0	0	0	0	0	0
4.5288e-05	0	0	0	0	0	0	0	0	0	0	0	0	0	4.1482e-06	0	0	3.2479e-06	1.2068e-05	0	0	0	0.0061702	0.018041	0	0.013299	0.0052514	0.0009387	0.019528	0	0	0	0	0	0.0005022	5.5293e-05	0	0	6.2276e-05	0.0070364	1.3633e-05	0	0	0	0	0	0	0	0	0
0	0	0	0	0	0	0	0	0	0	0	0	0	0	0.0036106	0	0	0.00046201	0	0.003903	0.00098296	0.00091022	0.0011066	0.0057571	0.013299	0	0.017345	0.0079348	0.00071266	0	0	0	0	0	0	0	0	0	0	0.014688	0.00021287	0	0	0	0	0	0	0	0	0
0	0	0	0	0	0	0	0	0	0	0	0	0	0	0.00048924	0	0	0.00049667	0	0.00098658	0	0	2.2883e-06	0.00031784	0.0052514	0.017345	0	0.031219	0.0014515	0	0	0	0	5.206e-05	0.0002193	0	0	0	0	0.010768	0.023049	0	0	0	0	0	0	0	0	0
0.0067291	0	0	0.0004654	0	0	0	0	0	0	0	0	0	0	0	0	0	0	0	0	0	0	1.0366e-05	0	0.0009387	0.0079348	0.031219	0	0.0020986	0.00094338	0	0.0021514	0	0.018399	5.0677e-05	0	0.0023231	0	0.00021363	0.014295	0.045389	0	0	0	0	0	0	0	0	0
0.0039773	4.2556e-06	0.00054652	6.4923e-06	0	0	1.7276e-06	0	0	0	0	0	0	0	0.00016529	0	0	3.8244e-05	0.0029289	1.1895e-05	0	0	0.0038522	7.07e-05	0.019528	0.00071266	0.0014515	0.0020986	0	0.0098649	0	0.00039267	0	0	0.0024174	0.00013735	0.00088081	0	0.0035054	0.0043694	0.0020315	0	0	0	0	0	0	0	0	0
0.0032578	0.00015657	0.00092461	0.00056009	0	0	0.00016056	0	0	0	0	0	0	0	0	0.0010746	0.0014479	3.488e-06	0.0087044	0	0	0	0.00029151	8.8198e-06	0	0	0	0.00094338	0.0098649	0	0.0033502	0.0099966	0	9.6545e-05	2.2611e-05	0	0.00089148	2.6598e-05	0.0013574	4.3127e-05	0.00012785	0	0	0	1.3748e-05	0	0	0	0	0
0	0	0	0	0	0	0	0	0	0	0	0	0	0	0	0.00036983	0.010827	4.9409e-06	0.0079509	0	0	0	0	0	0	0	0	0	0	0.0033502	0	0.0013121	0	0	0	0	6.5529e-05	0	0	0	0	0	0	0	0	0	0	0	0	0
0.0019635	0.00016611	6.2872e-05	0	1.3946e-05	0	7.2439e-05	0	0	8.8739e-05	0	0	0	0	0	3.4303e-05	0.0016678	0.0013446	0.0044142	0	0	0	0.00010127	0	0	0	0	0.0021514	0.00039267	0.0099966	0.0013121	0	0.0033412	0.01383	0	0	0.00040953	0	0	0	0	0	0	0	0	0	0	0	0	0
0	0	0	0	0	0	0	0	0	0	0	0	0	0	0	0	0	5.3026e-06	0	0	0	0	0	0	0	0	0	0	0	0	0	0.0033412	0	0.012515	0	0	0	0	0	0	0	0	0	0	0	0	0	0	0	0
0.026748	0.00085351	8.6547e-06	0	0.032835	0.019132	5.0067e-06	2.9087e-05	0.00017185	0.0096126	0	0	0	0	0	0.0027044	0.0098609	0.00075904	0.00047361	0	0	0	0.00013553	0	0	0	5.206e-05	0.018399	0	9.6545e-05	0	0.01383	0.012515	0	0	0	0.010578	0	0	0	0.0042319	0	0	0	0	0	0	0	0	0
2.0076e-05	0.0023293	0	0	0.0020775	0	0.0053187	0.0012034	0.0080327	0.0026604	0.0020781	0	0	0	0.00061328	0.0012021	0	0.0072133	0.00064279	3.6519e-05	0	0	6.1919e-05	0	0.0005022	0	0.0002193	5.0677e-05	0.0024174	2.2611e-05	0	0	0	0	0	0.022053	0.0057775	0.0053774	0.00024607	0.011047	0.0099911	0	0	0	0	0	0	0	0	0
0.0006373	1.861e-05	0.0062939	0.0021079	0.00049413	0	0.0054082	0.001132	0	0.0016279	0.011067	8.1068e-05	0	0	0	0.00013388	0	0.0030221	4.6508e-05	2.9734e-05	0	0	1.5525e-06	0	5.5293e-05	0	0	0	0.00013735	0	0	0	0	0	0.022053	0	0.00012496	0.00023508	5.3229e-05	0.00067412	0	0	0	0	0.0011407	0	0	0	0	0
0.0016845	0.013535	0.0037984	0.0026119	0.031813	2.1266e-05	0.0049695	0.0035324	0.0052688	0.001725	0	0	0	0	0	0.0014246	0.0054045	0.0017031	0.0028396	2.9033e-06	0	2.5525e-05	0.0020043	3.3715e-05	0	0	0	0.0023231	0.00088081	0.00089148	6.5529e-05	0.00040953	0	0.010578	0.0057775	0.00012496	0	0.015642	0.0095155	0.00067701	0	0	0	0	7.9047e-05	0	0	0	0	0
1.9006e-05	0.0045183	3.3283e-05	0	0.009819	0	0.0032596	4.3276e-05	0.00050321	0.0080402	0.00015879	0	0	0	0	0.0010056	0.0018712	0.0017388	0.00016613	0	0	0	2.447e-05	0	0	0	0	0	0	2.6598e-05	0	0	0	0	0.0053774	0.00023508	0.015642	0	0	4.0956e-05	0	0	0	0	0	0	0	0	0	0
0.0013317	0	0.012062	0.0087719	0	0	0.00043574	7.2852e-05	0	0	0	0.00028604	0.0060086	0.0016209	0.00014061	0	0	0.00014148	0.00014978	0	0	0.00012579	0.00039628	3.7721e-06	6.2276e-05	0	0	0.00021363	0.0035054	0.0013574	0	0	0	0	0.00024607	5.3229e-05	0.0095155	0	0	1.5752e-05	0	0	0	0	0.00057528	0	0	0	0	0
3.7755e-06	0	0	0	0	0	3.9142e-05	0	0	0	0	0	0	0	0.0032144	0	0	0.0013236	0.00015703	0.0011051	1.4319e-05	0.00027779	0.001174	0.0011199	0.0070364	0.014688	0.010768	0.014295	0.0043694	4.3127e-05	0	0	0	0	0.011047	0.00067412	0.00067701	4.0956e-05	1.5752e-05	0	0.0092739	0.00033311	0	0	2.8845e-05	0	0	0	0	0
0.00041345	0	0	0	0	0	0	0	0	0	0	0	0	0	0	0	0	1.72e-05	1.3987e-05	0	0	0	6.9982e-05	0	1.3633e-05	0.00021287	0.023049	0.045389	0.0020315	0.00012785	0	0	0	0.0042319	0.0099911	0	0	0	0	0.0092739	0	0	0	0	0	0	0	0	0	0
0	0	0	4.2612e-05	0	0	0	0	0	0	0	0	0	0	0	0	0	1.8103e-06	0	0	0	0	0	0	0	0	0	0	0	0	0	0	0	0	0	0	0	0	0	0.00033311	0	0	0.0067635	0	0.0094861	0.0010124	0	0.0002391	0	0
0	0	0	0	0	0	0	0	0	0	0	0	0	0	0	0	0	6.4744e-05	0	0	0	0	0	0	0	0	0	0	0	0	0	0	0	0	0	0	0	0	0	0	0	0.0067635	0	0	0	0.0015066	0	0.0018142	0	0
0	0	0	0	0	0	0	0	0	0	0	0	0	0	0	0	0	0	0	0	0	0	0	0	0	0	0	0	0	0	0	0	0	0	0	0	0	0	0	0	0	0	0	0	0	0	0	0	0	0
0	0	0	0.0031492	0	0	0	0.00014696	0	0	0	0.00069153	0.0012723	0	0	0	0	0	0	0	0	0	0	0	0	0	0	0	0	1.3748e-05	0	0	0	0	0	0.0011407	7.9047e-05	0	0.00057528	2.8845e-05	0	0.0094861	0	0	0	0	0	0	3.9466e-05	0
0	0	0	0	0	0	0	0	0	0	0	0	0	0	0	0	0	3.1628e-05	0	0	0	0	0	0	0	0	0	0	0	0	0	0	0	0	0	0	0	0	0	0	0	0.0010124	0.0015066	0	0	0	0.0015747	0.012815	0.00091694	0
0	0	0	0	0	0	0	0	0	0	0	0	0	0	0	0	0	0	0	0	0	0	0	0	0	0	0	0	0	0	0	0	0	0	0	0	0	0	0	0	0	0	0	0	0	0.0015747	0	0.0032916	0.00064103	0.039425
0	0	0	0	0	0	0	1.6349e-05	0	0	0	0	0	0	0	0	0	6.4253e-06	0	0	0	0	0	0	0	0	0	0	0	0	0	0	0	0	0	0	0	0	0	0	0	0.0002391	0.0018142	0	0	0.012815	0.0032916	0	0.0086378	0.0073049
0	0	0	0	0	0	2.142e-06	0.021799	2.6811e-06	0.00076877	0.0042808	0	0.002079	3.4666e-05	0	0	0	0	0	1.6329e-06	0	0	0	0	0	0	0	0	0	0	0	0	0	0	0	0	0	0	0	0	0	0	0	0	3.9466e-05	0.00091694	0.00064103	0.0086378	0	0.031842
0	0	0	0	0	0	0	0	0	0	0	0	0	0	0	0	0	0	0	0	0	0	0	0	0	0	0	0	0	0	0	0	0	0	0	0	0	0	0	0	0	0	0	0	0	0	0.039425	0.0073049	0.031842	0
0	0	0	0	0	0	0	0.00021574	8.6697e-05	0.00022296	0.00048156	0	0	0	0	0	0	0	0	0	0	0	0	0	0	0	0	0	0	0	0	0	0	0	0	0	0	6.115e-06	0	0	0	0	0	0	0	1.6265e-06	0.010745	0	0.0050121	0.037451
0	0	0	0	0	0	0	1.5826e-05	0	0.00052433	0.025542	0	0	0.0031801	0	0	0	0	0	5.6255e-05	0	0	0	0	0	0	0	0	0	0	0	0	0	0	0	0	0	0	0	0	0	0	0	0	0	0	0	0	0.0020273	0
0	0	0	2.9413e-05	0	0	0	0.00013238	0	0	0	0.0046633	0.006516	0	0	0	0	0	0	0	0	0	0	0	0	0	0	0	0	0	0	0	0	0	0	0	0	0	0	0	0	0	0	0	0.0057028	0	0	0	0.00076217	0
0	0	0	1.1486e-05	0	0	0	0.00038081	0	0	0	0.000629	0.01287	0.00036374	0	0	0	0	0	0	0	0	0	0	0	0	0	0	0	0	0	0	0	0	0	0	0	0	0	0	0	0	0	0	0	0	0	0	0.0044731	0
0	0	0	0	0	0	0	0.00053582	0	0	0.00063695	0	0.0010096	0.01418	0.0046328	0	0	3.7128e-06	0	0.0019655	0	0	0	0.00022609	0	0.00028809	0	0	0	0	0	0	0	0	0	0	0	0	0	0	0	0	0	0	0.00014621	0	0	0	0.0042052	0
0	0	0	0	0	0	0	0	0	0	0	0	0	3.5434e-05	0.075345	0	0	0.0010159	0	0.00093853	7.0527e-06	0	0	1.6877e-05	0	0.00013461	0	0	0	0	0	0	0	0	0	0	0	0	2.6863e-05	0.00043446	0	0	0	0	0	0	0	0	0	0
0	0	0	0	0	0	0	0	0	0	0.00076425	0	0	0	0	0	0	0	0	0	0	0	0	0	0	0	0	0	0	0	0	0	0	0	0	0	0	4.5621e-06	0	0	4.6434e-06	0	1.9741e-06	0	0	6.6401e-05	0	9.4821e-07	1.3183e-05	0
0	0	0	0	0	0	0	0	0	0	0	0	0	0	0	0	0	0	0	0	0	0	0	0	0	0	0	0	0	0	0	0	0	0	0	0	0	0	0	0	0	0	0	0	0	0	0.0019167	0	0	0
0	0	0	0	0	0	0	0	0	0	0.00017215	0	0	0	0.0024141	0	0	0.002021	0	0.001068	3.4407e-05	1.4901e-05	1.9462e-05	0	0	0	0	0	7.6259e-05	0	0	0	0	0	0	0	0	0	0	0	0	0.00011725	0.0012247	0	7.9272e-06	0.0019353	0	4.2153e-05	3.7613e-05	0
0	0	0	0	0	0	0	0	0	0	0	0	0	0	0	0	0	0	0	0	0	0	0	0	0	0	0	0	0	0	0	0	0	0	0	0	0	0	0	0	0	0	5.4688e-06	0	0	5.1833e-05	0	0	7.6299e-06	0
0	0	0	0	0	0	0	0	0	0	0.0036702	0	0	0.0067934	0.0036254	0	0	0.00025924	0	0.010211	0	1.9371e-05	4.526e-06	7.9882e-05	0	5.2289e-05	0	0	0	0	0	0	0	0	0	0	0	0	0	0	0	0	9.123e-06	0	5.8019e-05	6.2586e-06	0	0	0.00016532	0
0	0	0	0	0	0	7.8512e-07	0	0	0	0	0	0	0	0.0013092	0	0	0.00069703	0	0.0001458	1.3604e-05	0.00015663	2.1806e-05	0.00026805	0	0	0	0	0	0	0	0	0	0	0	0	0	0	0	0	0	0	0	0	0	0	0	0	0	0
0	0	0	0	0	0	0	0	0	0	0	0	0	0	0.00014383	0	0	2.979e-06	0	0	2.3733e-05	0.00012427	1.8713e-06	0.00034935	0	0	0	0	0	0	0	0	0	0	0	0	0	0	0	0	0	1.6877e-05	5.9508e-05	0	0	3.1413e-05	0	1.3054e-06	0	0
0	0	0	0	0	0	0	0	0	0	0	0	0	0	0	0	0	4.244e-05	0	0	2.1113e-05	9.5421e-05	0	9.8205e-05	0	0	0	0	5.7688e-05	0	0	0	0	0	0	0	0	0	7.0278e-06	2.1105e-06	2.683e-06	2.8886e-05	0.00038707	0	3.3049e-06	0.00018855	0	4.5116e-06	5.3711e-06	0
0	0	0	0	0	0	0	0	0	0	0	0	0	0	2.0249e-05	0	0	1.5477e-06	0	0	8.2346e-05	2.1749e-05	0	0.00065277	0	0	0	0	0	0	0	0	0	0	0	0	0	0	0	8.2141e-06	0	0.00024026	0.00051726	0	1.1949e-05	0.00027637	0	4.0672e-05	0	0
0	0	0	0	0	0	0	0	0	0	0	0	0	0	0	0	0	0	0	0	0	0	0	0	0	0	0	0	0	0	0	0	0	0	0	0	2.571e-06	0	2.3049e-06	5.0936e-06	3.0836e-06	1.0368e-05	0	0	0.00049299	3.5845e-06	0	1.9311e-06	0	0
0	0	0	0	0	0	0	0	0	0	0	0	0	0	1.4349e-05	0	0	0	0	8.8074e-06	0	0	0	0	0	0	0	0	0	0	0	0	0	0	0	0	0	0	0	0	0	0	0	0	0	0	0	0	0	0
0	0	0	0	0	0	0	0	0	0	0	0	0	0	0	0	0	0	0	0	0	0	0	0	0	0	0	0	0	0	0	0	0	0	0	0	0	0	0	6.4153e-06	0	0	0	0	0.00052469	0	0	0	0	0
0	0	0	0	0	0	0	0	0	0	0	0	0	0	0	0	0	0	0	0	0	0	0	0	0	0	0	0	0	0	0	0	0	0	0	0	0	0	0	0	0	0.0021172	0	0	0.0090303	0	0	5.312e-06	0	0
0	0	0	0	0	0	0	0	0	0	0	0	0	0	0	0	0	0	0	0	0	0	0	0	0	0	0	0	3.7832e-05	0	0	0	0	0	0	0	3.1961e-06	0	0	0	0	0.00078349	8.4794e-05	0	0.00043885	0	0	6.139e-05	0	0
1.3136e-06	0	0	0	0	0	0	0	0	0	0	0	0	0	0	0	0	0	0	0	0	0	0	0	0	0	0	0	2.3947e-06	0	0	0	0	0	0	0	0	0	0	8.6657e-05	0	0.00028951	7.7647e-05	0	2.7168e-05	1.3619e-05	0.0012789	0	1.041e-06	0
0	0	0	0	0	0	0	0	0	0	0	0	0	0	0	0	0	0	0	0	0	0	0	0	0	0	0	0	0	0	0	0	0	0	0	0	0	0	0	0	0	0	0	0	0	0	0	0	0	0
0	0	0	0	0	0	0	0	0	0	0	0	0	0	0	0	0	7.519e-05	0	0	0	0	0	0	0	0	0	0	0	0	0	0	0	0	0	0	0	0	0	0	0	0.001074	0.00018059	0	3.8778e-06	5.4432e-05	0	2.0836e-05	0	0
0	0	0	0	0	0	0	0	0	0	0	0	0	0	0	0	0	0	0	0	0	0	0	0	0	0	0	0	0	0	0	0	0	0	0	0	0	0	0	0	0	0	0	0	0	0	0	0	0	0
0	0	0	0	0	0	0	0	0	0	0	0	0	0	0	0	0	2.1951e-05	0	0	0	0	0	0	0	0	0	0	0	0	0	0	0	0	0	0	0	0	0	0	0	0.022904	0.0011817	0	0.0046176	0.023643	0.01065	0.00043776	0.00059792	9.4433e-06
0	0	0	0	0	0	0	0.0024875	8.4291e-05	0	0	0	0	0	0.00054386	0	0	0.00020455	0	0.0001644	6.1255e-06	1.5504e-05	0	0	0	0	0	0	4.5525e-06	0	0	0	0	0	0.0070464	0.0005822	0	0	0	0.00083127	0	0	9.8912e-05	0	0	0.0054519	0	0.0014535	0.00055031	0
0	0	0.0046197	0.0047299	0	0	0.00065328	0.00032879	0	5.7902e-05	0.00076614	0.0005835	0	0	0	0	0	9.5948e-05	0	0.00073491	0	0	0	0	0	0	0	0	0	0	0	0	0	0	0	0.0036776	0	0	0.00026752	0	0	0.00010924	0	0	0.008019	0.0019533	0	0.0037993	0.00022808	0
0	0	0	0	0	0	0	0.001098	0	0	0	0	0	0	0	0	0	6.2237e-05	0	0	0	0	0	0	0	0	0	0	0.00039211	0	0	0	0	0	0	0	0	1.1758e-05	0	0.00011424	1.206e-05	0.00066607	0.010121	0	0.0018445	0.015927	0	0.00144	0.0086058	0
0	0	0	0	0	0	0	3.2419e-05	0	1.4181e-05	0	0	0	0	0	0	0	1.5727e-05	0	0	0	0	0	0	0	0	0	0	0	0	0	0	0	0	0	0	0	0.00023304	0	0	0	8.2439e-06	0	0	0	0.0012993	0	0.00030988	0.00049222	0
0	0	0	0	0	0	0	0	0	0	0	0.00073051	0.00057723	0	0	0	0	4.5329e-06	0	0	0	0	0	0	0	0	0	0	0	0	0	0	0	0	0	0	0	0	0	3.6488e-05	0	2.5421e-05	0	0	0.010654	0	0	0	0	0
2.4825e-05	0	0	0	0	0	0	0	0	0	0	0	0	0	0.00085277	0	0	0	0	0	0.0023294	0.00017113	0	0.0003355	2.8034e-06	0	0	0	3.3672e-06	0	0	0	0	0	9.0356e-06	0	0	0.00012493	8.9718e-05	0.0013476	9.7374e-05	0	0	0	0.00031528	1.1682e-05	0	0	0.00011302	0
0	0	0	0	0	0	0	0	0	0	0	0	0	0	0	0	0	0	0	0	0	0	0	0	0	0	0	0	2.7687e-05	0	0	0	0	0	0	0	0	0.00033481	0	1.7955e-05	0.00018477	0	0	0	0.00090405	1.5691e-05	0	6.6092e-06	0	0
0	0.00022716	0	0	0.00044698	0	0.00061331	0.0024432	0.0033338	0.021056	0.0067662	0	0	0	0	0.0028994	0	0.0046604	0.00064752	2.3093e-06	0	0	1.1259e-05	9.6385e-05	7.3354e-05	0.00010037	0.0096748	0.0016463	3.9816e-05	0	0	0	0	0	0.0062475	0.00034265	0.00037866	0.0474	0	0.017888	0.014223	0	0	0	0	0	0	0	0.0011827	0
[truncated: 33 more columns]
