# Supplementary material for: Reproducibility of the Structural Brain Connectome Derived from Diffusion Tensor Imaging
Source: PLoS One. 2015 Sep 2;10(9):e0135247. doi: 10.1371/journal.pone.0135247 (PMC4557836; doi:10.1371/journal.pone.0135247)
Supplement: S1 Data — Please refer to the README.txt file within the compressed folder for usage instructions. (ZIP) [file pone.0135247.s001.zip › Subject13_determistic_scanner_A_time_2.csv]

0	0.0078082	0.0052454	0.0066279	0	0	0.00034063	0	0	0	0	0	0	0	0	0	0	1.4006e-05	2.2223e-05	0	0	2.8713e-06	0.00067929	0.00015077	1.714e-05	0	0	0.010171	0.0034678	0.0026637	0	0.0051447	0	0.017329	0.00037496	1.5703e-05	0.0029378	0	0.00043084	0.00025886	0.00048729	0	0	0	0	0	0	0	0	0
0.0078082	0	0	0	0.00029932	0	0.0045707	0	0	0	0	0	0	0	0	0	0	0	0	0	0	0	0.00027398	0.00015738	0	0.00019958	0	0	0	0	0	0	0	0.00021082	0.0040305	0.003751	0.016416	0.0039562	0.0067099	0.00029168	2.5369e-05	2.6467e-06	0	0	0	0	0	0	0	0
0.0052454	0	0	1.043e-05	0	0	2.3381e-05	0	0	0	0	0	0	0	0	0	0	0	0	0	0	0	9.9373e-06	0	0	0	0	0.0016805	0.00029951	0.00071174	0	0.0010325	0	0	6.9814e-05	0.002155	0.0070321	0	0.020166	4.3187e-05	0	0	0	0	8.436e-05	0	0	0	0	0
0.0066279	0	1.043e-05	0	0	0	0	0.0005932	0	0	0	0.0014096	0.0022153	0	0	0	0	0	0	1.8291e-06	0	0	0	0	0	0	0	0.0034718	0.0010511	0.00047783	0	0.00058584	0	1.2051e-05	0	0.0020169	0.0027794	0	0.011135	0	2.535e-05	1.3096e-05	0	0	0.0026783	0	0	0	0	0
0	0.00029932	0	0	0	0.0023314	0.01117	0	0.0019998	0.0004937	0	0	0	0	0	0.00021033	0.0020432	0.00077371	0.00031776	0	0	0	3.2051e-05	4.0138e-05	0	0	0	0	0	0.00017885	2.5049e-05	1.6558e-05	0	0.028778	0.010658	0.0023739	0.02634	0.013016	0	3.7482e-06	3.2631e-05	0	0	0	0	0	0	0	0	0
0	0	0	0	0.0023314	0	0.00071131	0.0024133	0.059457	0.010914	0	0	0	0	0	0	0.0026644	0	0	0	0	0	0	0	0	0	0	0	0	0	0	0	0	0.021589	0	0	0	0	0	0	0	0	0	0	0	0	0	0	0	0
0.00034063	0.0045707	2.3381e-05	0	0.01117	0.00071131	0	0.0095371	0.006049	2.2368e-05	0	0	0	0	0	1.2407e-05	2.9924e-05	1.9499e-06	3.3354e-06	0	0	0	1.0315e-05	0	0	3.5193e-06	0	0	0	0	0	0	0	5.9496e-05	0.0033189	0.0065639	0.0046123	0.0026185	0.002053	1.5574e-05	1.5427e-05	0	0	0	0	0	0	9.4327e-05	0.0001835	0
0	0	0	0.0005932	0	0.0024133	0.0095371	0	0.014062	0.0062936	0.0017315	0.0014525	0.0074236	0.0070449	1.8717e-06	0	4.4591e-05	0	5.1077e-06	0.00071202	0	0	9.8588e-06	0	0	0	0	0	0	0	0	0	0	0	0.0039585	0.0019397	0.0032429	0.00016007	0	0	0	0	0	0	0.00013867	0	0	2.3e-06	0.021132	0
0	0	0	0	0.0019998	0.059457	0.006049	0.014062	0	0.030703	0	0	0	0	0	0	1.5317e-05	0	0	0	0	0	0	0	0	0	0	0	0	0	0	0	0	0.00038669	0.0025744	0	0.0051958	0.00037263	0	0	0	0	0	0	0	0	0	0	6.5388e-05	0
0	0	0	0	0.0004937	0.010914	2.2368e-05	0.0062936	0.030703	0	9.8787e-05	0	0	0	0	0.028385	0.0024507	0.00016267	0.0060738	0	0	0	0	0	0	0	0	0	0	0	0	0	0	0.010143	0.0044334	0.0014749	0.002936	0.0039225	0	0	1.4248e-05	0	0	0	0	0	0	0	0.00022534	0
0	0	0	0	0	0	0	0.0017315	0	9.8787e-05	0	0	0	0.02765	0	0.0020266	0	0.0029433	0	0.0087332	0	0	0	0	0	0	0	0	0	0	0	0	0	0	0.0014254	0.0080936	0	0	0	0	0	0	0	0	0	0	0	0	0.0056523	0
0	0	0	0.0014096	0	0	0	0.0014525	0	0	0	0	0.021041	0	0.00018492	0	0	0	0	6.9927e-05	0	0	0	0	0	0	0	0	0	0	0	0	0	0	0	0.00077411	0	0	4.8448e-05	0	0	0	0	0	0.0021765	0	0	0	0	0
0	0	0	0.0022153	0	0	0	0.0074236	0	0	0	0.021041	0	0.0046677	0.00011942	0	0	0	0	0.0034399	0	0	0	0	0	0	0	0	0	0	0	0	0	0	0	0	0	0	0.0014035	0	0	0	0	0	0.0012754	0	0	0	0.0030994	0
0	0	0	0	0	0	0	0.0070449	0	0	0.02765	0	0.0046677	0	0.01159	0	0	0	0	0.013315	0	0	0	0	0	0	0	0	0	0	0	0	0	0	0	0	0	0	0	0	0	0	0	0	0	0	0	0	0.0004819	0
0	0	0	0	0	0	0	1.8717e-06	0	0	0	0.00018492	0.00011942	0.01159	0	0	0	0.0023734	0	0.012635	0.00035173	0.00013597	0	0.0012092	2.0797e-05	0.014318	9.3557e-05	0	0	0	0	0	0	0	1.6183e-05	0	0	0	0	0.0023275	0	0	0	0	0	0	0	0	0	0
0	0	0	0	0.00021033	0	1.2407e-05	0	0	0.028385	0.0020266	0	0	0	0	0	0.0066176	0.0096834	0.00652	8.6531e-05	0	0	0	0	0	0	0	0	0	0.00079926	0.00048674	1.5299e-05	3.1711e-05	0.006311	0.00051295	0	0.00026027	0.00053294	0	0	0	0	0	0	0	0	0	0	0	0
0	0	0	0	0.0020432	0.0026644	2.9924e-05	4.4591e-05	1.5317e-05	0.0024507	0	0	0	0	0	0.0066176	0	0.0012559	0.011361	0	0	0	0	0	0	0	0	0	0	0.0016695	0.016473	0.002734	6.2337e-05	0.011874	0	0	0.0033726	0.00099157	0	0	0	0	0	0	0	0	0	0	0	0
1.4006e-05	0	0	0	0.00077371	0	1.9499e-06	0	0	0.00016267	0.0029433	0	0	0	0.0023734	0.0096834	0.0012559	0	0.015511	0.006036	0.0025086	0.00090896	1.3412e-05	0.00040265	5.9903e-05	0.00072758	5.9141e-05	0	0	2.0245e-05	0.00055262	0.0016986	0.00015031	3.8668e-05	0.005719	0.0027601	0.00035206	0.00069104	0.00042916	0.00096955	0	0	0	0	0	0	0	0	0	0
2.2223e-05	0	0	0	0.00031776	0	3.3354e-06	5.1077e-06	0	0.0060738	0	0	0	0	0	0.00652	0.011361	0.015511	0	0	0	0	0.0041168	0	0	0	0	0	0.0019092	0.0091066	0.005495	0.00058535	2.0161e-05	0.00088821	0.00019665	0.00017385	0.0018855	0.00011444	0.00029971	6.2655e-06	0	0	0	0	0	0	0	0	0	0
0	0	0	1.8291e-06	0	0	0	0.00071202	0	0	0.0087332	6.9927e-05	0.0034399	0.013315	0.012635	8.6531e-05	0	0.006036	0	0	0.0022899	2.3122e-05	0	0.00081805	6.1963e-06	0.0038786	0.00047963	0	0	0	0	0	0	0	6.9409e-05	0	0	0	0	0.00085889	0	0	0	0	0	0	0	0	0	0
0	0	0	0	0	0	0	0	0	0	0	0	0	0	0.00035173	0	0	0.0025086	0	0.0022899	0	0.018358	0.0038037	0.0073605	7.7281e-05	0.0012423	0	0	0	0	0	0	0	0	0	0	0	0	0	0.0019543	0	0	0	0	0	0	0	0	0	0
2.8713e-06	0	0	0	0	0	0	0	0	0	0	0	0	0	0.00013597	0	0	0.00090896	0	2.3122e-05	0.018358	0	0	0.023586	4.329e-05	0.00010583	0	0	0	0	0	0	0	0	0	0	5.9291e-06	0	1.6954e-05	0.00077884	0	0	0	0	0	0	0	0	0	0
0.00067929	0.00027398	9.9373e-06	0	3.2051e-05	0	1.0315e-05	9.8588e-06	0	0	0	0	0	0	0	0	0	1.3412e-05	0.0041168	0	0.0038037	0	0	0.00068145	0.006318	0.00030081	0	0	0.0022353	5.7469e-05	0	1.9368e-05	0	1.4083e-05	9.8394e-05	0.00013942	0.00046835	0.00013392	0.00065942	0.00078111	0	0	0	0	0	0	0	0	0	0
0.00015077	0.00015738	0	0	4.0138e-05	0	0	0	0	0	0	0	0	0	0.0012092	0	0	0.00040265	0	0.00081805	0.0073605	0.023586	0.00068145	0	0.01184	0.0064026	0	0	0	0	0	0	0	0	0	1.1494e-05	0.00081461	4.1629e-06	0.00034293	0.0020313	0	0	0	0	0	0	0	0	0	0
1.714e-05	0	0	0	0	0	0	0	0	0	0	0	0	0	2.0797e-05	0	0	5.9903e-05	0	6.1963e-06	7.7281e-05	4.329e-05	0.006318	0.01184	0	0.017435	0.0068107	0.00074362	0.023382	0	0	0	0	0	0	0	0	0	0	0.0079502	0	0	0	0	0	0	0	0	0	0
0	0.00019958	0	0	0	0	3.5193e-06	0	0	0	0	0	0	0	0.014318	0	0	0.00072758	0	0.0038786	0.0012423	0.00010583	0.00030081	0.0064026	0.017435	0	0.0078119	0.0019195	1.2073e-05	0	0	0	0	0	0	0	0	0	0	0.011973	0.0013237	0	0	0	0	0	0	0	0	0
0	0	0	0	0	0	0	0	0	0	0	0	0	0	9.3557e-05	0	0	5.9141e-05	0	0.00047963	0	0	0	0	0.0068107	0.0078119	0	0.021077	0.002702	0	0	0	0	0	0.00012892	0	0	0	0	0.017613	0.025747	0	0	0	0	0	0	0	0	0
0.010171	0	0.0016805	0.0034718	0	0	0	0	0	0	0	0	0	0	0	0	0	0	0	0	0	0	0	0	0.00074362	0.0019195	0.021077	0	0.0021333	0.00023086	0	0.0039869	0	0.003443	0.00014865	0	0.00038553	0	0.0017046	0.016295	0.034477	0	0	0	0	0	0	0	0	0
0.0034678	0	0.00029951	0.0010511	0	0	0	0	0	0	0	0	0	0	0	0	0	0	0.0019092	0	0	0	0.0022353	0	0.023382	1.2073e-05	0.002702	0.0021333	0	0.014793	0	0	0	0	0.00045125	4.161e-05	0.0021721	0.00020704	0.0055493	0.0024117	0.00092522	0	0	0	3.2089e-05	0	0	0	0	0
0.0026637	0	0.00071174	0.00047783	0.00017885	0	0	0	0	0	0	0	0	0	0	0.00079926	0.0016695	2.0245e-05	0.0091066	0	0	0	5.7469e-05	0	0	0	0	0.00023086	0.014793	0	0.0032201	0.0076842	0	3.6124e-05	0	0	0.00050685	8.1177e-06	0.00031499	0	3.812e-05	0	0	0	5.5419e-06	0	0	0	0	0
0	0	0	0	2.5049e-05	0	0	0	0	0	0	0	0	0	0	0.00048674	0.016473	0.00055262	0.005495	0	0	0	0	0	0	0	0	0	0	0.0032201	0	0.0035993	0	0	0	0	0.00010003	0	0	0	0	0	0	0	0	0	0	0	0	0
0.0051447	0	0.0010325	0.00058584	1.6558e-05	0	0	0	0	0	0	0	0	0	0	1.5299e-05	0.002734	0.0016986	0.00058535	0	0	0	1.9368e-05	0	0	0	0	0.0039869	0	0.0076842	0.0035993	0	0.0052779	0.015898	0	0	0.0002624	0.00010551	0	0	0	0	0	0	0	0	0	0	0	0
0	0	0	0	0	0	0	0	0	0	0	0	0	0	0	3.1711e-05	6.2337e-05	0.00015031	2.0161e-05	0	0	0	0	0	0	0	0	0	0	0	0	0.0052779	0	0.008387	0	0	5.8302e-05	0	0	0	0	0	0	0	0	0	0	0	0	0
0.017329	0.00021082	0	1.2051e-05	0.028778	0.021589	5.9496e-05	0	0.00038669	0.010143	0	0	0	0	0	0.006311	0.011874	3.8668e-05	0.00088821	0	0	0	1.4083e-05	0	0	0	0	0.003443	0	3.6124e-05	0	0.015898	0.008387	0	0.00026334	0	0.0076735	0	0	0.00010753	0.0060271	0	0	0	0	0	0	0	0	0
0.00037496	0.0040305	6.9814e-05	0	0.010658	0	0.0033189	0.0039585	0.0025744	0.0044334	0.0014254	0	0	0	1.6183e-05	0.00051295	0	0.005719	0.00019665	6.9409e-05	0	0	9.8394e-05	0	0	0	0.00012892	0.00014865	0.00045125	0	0	0	0	0.00026334	0	0.026741	0.0060739	0.0027224	0.0031209	0.026918	0.0062437	0	0	0	1.6324e-05	0	0	0	0	0
1.5703e-05	0.003751	0.002155	0.0020169	0.0023739	0	0.0065639	0.0019397	0	0.0014749	0.0080936	0.00077411	0	0	0	0	0	0.0027601	0.00017385	0	0	0	0.00013942	1.1494e-05	0	0	0	0	4.161e-05	0	0	0	0	0	0.026741	0	0.0027861	0.00012867	0.00065445	8.1015e-05	0.00055147	0	0	0	0.0011803	0	0	1.2587e-05	0	0
0.0029378	0.016416	0.0070321	0.0027794	0.02634	0	0.0046123	0.0032429	0.0051958	0.002936	0	0	0	0	0	0.00026027	0.0033726	0.00035206	0.0018855	0	0	5.9291e-06	0.00046835	0.00081461	0	0	0	0.00038553	0.0021721	0.00050685	0.00010003	0.0002624	5.8302e-05	0.0076735	0.0060739	0.0027861	0	0.015431	0.0097004	4.2258e-06	0.0010957	0	0	0	0	0	0	0	0	0
0	0.0039562	0	0	0.013016	0	0.0026185	0.00016007	0.00037263	0.0039225	0	0	0	0	0	0.00053294	0.00099157	0.00069104	0.00011444	0	0	0	0.00013392	4.1629e-06	0	0	0	0	0.00020704	8.1177e-06	0	0.00010551	0	0	0.0027224	0.00012867	0.015431	0	0	0.00023021	8.5791e-05	0	0	0	0	0	0	0	0	0
0.00043084	0.0067099	0.020166	0.011135	0	0	0.002053	0	0	0	0	4.8448e-05	0.0014035	0	0	0	0	0.00042916	0.00029971	0	0	1.6954e-05	0.00065942	0.00034293	0	0	0	0.0017046	0.0055493	0.00031499	0	0	0	0	0.0031209	0.00065445	0.0097004	0	0	0	0.0010465	0	0	0	0.0039926	0	0	0	0	0
0.00025886	0.00029168	4.3187e-05	0	3.7482e-06	0	1.5574e-05	0	0	0	0	0	0	0	0.0023275	0	0	0.00096955	6.2655e-06	0.00085889	0.0019543	0.00077884	0.00078111	0.0020313	0.0079502	0.011973	0.017613	0.016295	0.0024117	0	0	0	0	0.00010753	0.026918	8.1015e-05	4.2258e-06	0.00023021	0	0	0.022928	0	0	0	2.1454e-05	0	0	0	0	0
0.00048729	2.5369e-05	0	2.535e-05	3.2631e-05	0	1.5427e-05	0	0	1.4248e-05	0	0	0	0	0	0	0	0	0	0	0	0	0	0	0	0.0013237	0.025747	0.034477	0.00092522	3.812e-05	0	0	0	0.0060271	0.0062437	0.00055147	0.0010957	8.5791e-05	0.0010465	0.022928	0	0	0	0	0.00020307	0	0	0	0	0
0	2.6467e-06	0	1.3096e-05	0	0	0	0	0	0	0	0	0	0	0	0	0	0	0	0	0	0	0	0	0	0	0	0	0	0	0	0	0	0	0	0	0	0	0	0	0	0	0.010304	0	0.0090482	0.0011129	0	0.00074432	0	0
0	0	0	0	0	0	0	0	0	0	0	0	0	0	0	0	0	0	0	0	0	0	0	0	0	0	0	0	0	0	0	0	0	0	0	0	0	0	0	0	0	0.010304	0	0	0	0.0016721	0	0.0036322	0	0
0	0	0	0	0	0	0	0	0	0	0	0	0	0	0	0	0	0	0	0	0	0	0	0	0	0	0	0	0	0	0	0	0	0	0	0	0	0	0	0	0	0	0	0	0	0	0	0	0	0
0	0	8.436e-05	0.0026783	0	0	0	0.00013867	0	0	0	0.0021765	0.0012754	0	0	0	0	0	0	0	0	0	0	0	0	0	0	0	3.2089e-05	5.5419e-06	0	0	0	0	1.6324e-05	0.0011803	0	0	0.0039926	2.1454e-05	0.00020307	0.0090482	0	0	0	0	0	0	0.00039423	0
0	0	0	0	0	0	0	0	0	0	0	0	0	0	0	0	0	0	0	0	0	0	0	0	0	0	0	0	0	0	0	0	0	0	0	0	0	0	0	0	0	0.0011129	0.0016721	0	0	0	0.0052563	0.0098134	1.8341e-05	6.6529e-05
0	0	0	0	0	0	0	0	0	0	0	0	0	0	0	0	0	0	0	0	0	0	0	0	0	0	0	0	0	0	0	0	0	0	0	0	0	0	0	0	0	0	0	0	0	0.0052563	0	0.0016255	0.0012176	0.041418
0	0	0	0	0	0	9.4327e-05	2.3e-06	0	0	0	0	0	0	0	0	0	0	0	0	0	0	0	0	0	0	0	0	0	0	0	0	0	0	0	1.2587e-05	0	0	0	0	0	0.00074432	0.0036322	0	0	0.0098134	0.0016255	0	0.0077454	0.0064251
0	0	0	0	0	0	0.0001835	0.021132	6.5388e-05	0.00022534	0.0056523	0	0.0030994	0.0004819	0	0	0	0	0	0	0	0	0	0	0	0	0	0	0	0	0	0	0	0	0	0	0	0	0	0	0	0	0	0	0.00039423	1.8341e-05	0.0012176	0.0077454	0	0.030727
0	0	0	0	0	0	0	0	0	0	0	0	0	0	0	0	0	0	0	0	0	0	0	0	0	0	0	0	0	0	0	0	0	0	0	0	0	0	0	0	0	0	0	0	0	6.6529e-05	0.041418	0.0064251	0.030727	0
0	0	0	0	0	0	0	3.197e-05	8.5922e-05	0	0.00034149	0	0	0	0	0	0	0	0	0	0	0	0	0	0	0	0	0	0	0	0	0	0	0	0	0	0	0	0	0	0	0	0	0	0	0	0.015425	0	0.0055026	0.034538
0	0	0	0	0	0	0	2.7898e-05	2.1851e-05	0.0013574	0.018151	0	0	0.0020123	0	0	0	1.9883e-05	0	7.9009e-05	0	0	0	0	0	0	0	0	0	0	0	0	0	0	0	0	0	0	0	0	0	0	0	0	0	0	0	0	0.0029034	0
0	0	0	0	0	0	3.4962e-05	2.5146e-05	0	0	0	0.00094677	0.0015505	0	0	0	0	0	0	0	0	0	0	0	0	0	0	0	0	0	0	0	0	0	0	0.00094445	0	0	0.0010074	0	0	0	0	0	0.0076855	0	0	0	0.001418	0
0	0	0	0	0	0	0	0.0002895	0	0	0	0	0.012239	0	0	0	0	0	0	0	0	0	0	0	0	0	0	0	0	0	0	0	0	0	0	0	0	0	0	0	0	0	0	0	7.5955e-05	0	0	0	0.0045965	0
0	0	0	0	0	0	0	0.00061752	0	0	0.00035837	0	0	0.024797	0.0023623	0	0	0	0	0.00067724	0	0	0	0	0	0	0	0	0	0	0	0	0	0	0	0	0	0	0	0	0	0	0	0	0	0	0	0	0.00086851	0
3.4711e-05	0.00028249	0	0	0	0	0	0	0	0	0	0	0	0.0022694	0.067084	0	0	0.00089815	0	0.00043063	0.00038837	0.00012534	0	2.206e-05	0	0	0	0	0	0	0	0	0	0	0	0	0	0	0	0.00069503	0	0	0	0	0	0	0	0	0	0
0	0	0	0	0	0	0	0	0	0	0.0026799	0	0	0	0	0	0	7.966e-05	0	0.00013177	0	0	0	0	0	0	0	0	0	0	0	0	0	0	0	0	0	3.2116e-06	0	0	1.3123e-06	0	0	0	0	0	2.0024e-05	0	0	0
0	0	0	0	0	0	0	0	0	0	0	0	0	0	0	0	0	0	0	0	0	0	0	0	0	0	0	0	0	0	0	0	0	0	0	0	0	0	0	0	0	0	0	0	0	0	0.0054104	0	0.0004497	0
0	0	0	0	0	0	0	8.062e-06	0	0	0.00054289	0	0	0	0.0010413	0	0	0.0049529	0	0.00051211	0	0	0	0	0	0	3.6225e-06	0	0	0	0	0	0	0	0	2.0885e-06	0	0	0	3.9549e-06	0	2.2322e-06	0.00078515	0	0.00015086	0.0019832	6.3541e-05	4.0042e-05	0.00029116	0
0	0	0	0	0	0	0	0	0	0	0	0	0	0	0	0	0	0	0	0	0	0	0	0	0	0	0	0	0	0	0	0	0	0	0	0	0	0	0	0	0	0	0	0	0	0	0	0	0	0
0	0	0	0	0	0	0	2.1924e-06	0	0	0.0026857	1.134e-05	4.3267e-05	0.0044568	0.003757	0	0	0.0062879	0	0.021715	0	9.743e-05	0.00019551	1.8699e-05	0	4.1769e-05	0	0	0	0	0	0	0	0	2.3091e-06	0	0	0	8.3191e-06	0.00014584	0	0	2.278e-06	0	2.3835e-06	2.8847e-05	0	2.0113e-06	0.00029114	0
0	0	0	0	0	0	0	0	0	0	0	0	0	0	0.00018305	0	0	0.00061674	0	0.0054884	0.010106	0	0	0	0	0	0	0	0	0	0	0	0	0	0	0	0	0	0	0	0	0	0	0	0	0	0	0	0	0
0	1.1524e-05	0	0	0	0	0	0	0	0	0	0	0	0	0	0	0	1.8538e-06	0	0.00027929	0.00088937	5.647e-05	0.00019386	0	0	0	0	0	0	0	0	0	0	0	0	0	0	0	0	5.9134e-06	0	0	0	0	0	0	0	0	0	0
0	0	0	0	0	0	0	0	0	0	0	0	0	0	0	0	0	0	0	0	0	6.7136e-06	6.6009e-07	0	0	0	0	0	9.9569e-06	0	0	0	0	0	0	0	7.8736e-06	0	0	0	0	9.0109e-06	0.00024869	0	0.0001019	0.00045705	0	3.9816e-05	0	0
0	0	0	0	0	0	0	0	0	0	0	0	0	0	0	0	0	0	0	0	0	3.5151e-05	3.7067e-05	0.0025151	0.0007113	0	0	0	0	0	0	0	0	0	0	0	0	0	0	0	0	0.00075357	0.00085172	0	0.00019157	0.0006295	0	7.8457e-06	0	0
1.2971e-06	3.7338e-06	0	0	0	0	0	0	0	0	0	0	0	0	0	0	0	0	0	0	5.3791e-05	0.000425	0	0	0	0	0	0	0	0	0	0	0	0	0	0	0	0	0	3.9935e-05	0	0	0	0	8.5713e-05	0	0	0	0	0
0	0	0	0	0	0	0	0	0	0	0	0	0	0	0.00038963	0	0	9.1629e-06	0	0	0	0	0	0	0	0	3.9501e-05	0	0	0	0	0	0	0	0	0	0	0	0	0	0	0	0	0	0	0	0	0	0	0
0	0	0	0	0	0	0	0	0	0	0	0	0	0	0	0	0	0	0	0	0	5.7586e-06	0	0	0	0	0	0	0	0	0	0	0	0	0	0	0	0	0	0	0	0	0	0	6.6058e-05	0	0	0	0	0
0	0	0	0	0	0	0	0	0	0	0	0	0	0	0	0	0	0	0	0	0	5.5357e-06	0	0	0	0	0	0	0	0	0	0	0	0	0	0	0	0	0	0	0	0.0030329	0	0	0.010015	0	0	0	0	0
0	0	0	0	0	0	0	0	0	0	0	0	0	0	0	0	0	0	0	0	0	0	0	0	0	0	0	0	0	0	0	0	0	0	0	0	0	0	0	0	0	0.00077991	7.1861e-05	0	0.00080132	0	0	0	0	0
0	0	0	0	0	0	0	0	0	0	0	0	0	0	0	0	0	0	0	0	0	0	0	0	0	0	0	0	0	0	0	0	0	0	0	0	8.6337e-06	0	0	0	1.6928e-06	0.0001342	0	0	5.5505e-05	0	0	0	0	0
0	0	0	0	0	0	0	0	0	0	0	0	0	0	0	0	0	0	0	0	0	0	0	0	0	0	0	0	0	0	0	0	0	0	0	0	0	0	0	0	0	0	0	0	0	0	0	0	0	0
0	0	0	0	0	0	0	0	0	0	0	0	0	0	0	0	0	0	0	0	0	0	0	0	0	0	0	0	0	0	0	0	0	0	0	0	0	0	0	0	0	0.00014271	4.2641e-05	0	0	8.5457e-06	2.7371e-06	0	0	0
0	0	0	0	0	0	0	0	0	0	0	0	0	0	0	0	0	0	0	0	0	0	0	0	0	0	0	0	0	0	0	0	0	0	0	0	0	0	0	0	0	0	0	0	0	0	0	0	1.5745e-06	0
0	0	0	0	0	0	0	4.4254e-06	0	0	0	0	0	0	0	0	0	0	0	0	0	0	0	0	0	0	0	0	0	0	0	0	0	0	0	0	0	0	0	0	0	0.019372	0.00014791	0	0.0028883	0.016885	0.0055551	0	0.00068568	1.8634e-05
1.7899e-05	2.7207e-05	0	0	0	0	2.5772e-05	0.0020255	0	0	0	0	0	0	0	0	0	0.00015543	0	2.3481e-05	4.1631e-06	0	0	0	0	0	0	0	0	0	0	0	0	0	0.0067017	0.00037621	8.0247e-06	0	0	1.3176e-05	0	0	0	0	0.00059232	0.0012443	0	0.0014418	0.00053545	0
0	0	0.0056104	0.0075939	0	0	0.0021257	0.00071116	1.4605e-05	0.0001549	0.00024143	0.00050694	0	0	0	0	0	2.2603e-05	0	0	0	0	0	0	0	0	0	0	0	0	0	0	0	0	4.9713e-06	0.0051609	0	0	0.00092399	0	0	0.00036426	0	1.7731e-05	0.0082721	0	0	0.0013194	0.00048486	0
0	0	0	0	0	0	0.00020838	0.00016943	0	0	0	0	0	0	0	0	0	0	0	0	0	0	1.4256e-06	0	0	0	0	0	1.6788e-05	0	0	0	0	0	0	4.3625e-06	0.00013724	0	0	1.8722e-05	9.7949e-05	0.00066929	0.0057716	0	0.0040667	0.014873	1.1022e-05	0.0023934	0.0071784	0
0	0	0	0	0	0	2.6886e-05	0.00011289	1.195e-05	0	0	0	0	0	0	0	0	0	0	0	0	0	0	0	0	0	0	0	0	0	0	0	0	0	0	7.9655e-06	0	0	0	0	0	0	0	0	0	0.003258	0	0.00078636	0.00069264	0
0	0	0.0012775	0.00092188	0	0	3.7327e-05	3.667e-06	0	0	0	0.00025275	0.0011196	0	0	0	0	0	0	0	0	0	0	0	0	0	0	0	0.0004291	0	0	0	0	0	5.9118e-05	0.00034438	4.6491e-05	0	0.0026894	1.9074e-05	0.00027113	0.00037504	0	0	0.011615	0	0	0	0	0
2.0223e-05	1.1782e-05	0	0	0	0	0	0	0	0	0	0	0	0	0.00097102	0	0	0.00010973	0	4.0342e-06	0.00022976	0.00094632	0	3.2422e-06	0	0	0	0	0	0	0	0	0	0	0	0	0	0	0	0.00026803	0	0	0	0	0.00038718	0	0	7.9607e-06	1.202e-06	0
0	0	0	0	0	0	0	0	0	0	0	0	0	0	0	0	0	0	0	0	0	0	0	0	0	0	0	0	0	0	0	0	0	0	0	0	9.0673e-05	0	0	0	5.9357e-05	7.1958e-06	0	0	0.005881	0	0	4.2599e-05	0	0
1.3819e-05	0.00041313	0	0	0.0026187	0	9.0381e-05	0.0011165	0.0041254	0.019215	0.0045555	0	0	0	0.00067304	0.0035447	0.00026613	0.0055357	0.00051272	0.00042636	0	0	0.00018654	0	0.00033831	0	0.0032238	0	0	0	0	0	0	0	0.029999	0.00080976	0.00046335	0.045644	0	0.0051629	0.029993	0	0	0	0	0.00048489	0	4.4732e-05	0.00072669	0
[truncated: 33 more columns]
