# Supplementary material for: Reproducibility of the Structural Brain Connectome Derived from Diffusion Tensor Imaging
Source: PLoS One. 2015 Sep 2;10(9):e0135247. doi: 10.1371/journal.pone.0135247 (PMC4557836; doi:10.1371/journal.pone.0135247)
Supplement: S1 Data — Please refer to the README.txt file within the compressed folder for usage instructions. (ZIP) [file pone.0135247.s001.zip › Subject13_determistic_scanner_B_time_1.csv]

0	0.026772	0.0052866	0.015338	0.0044605	0	0.00059723	0	0	4.4221e-05	5.7344e-06	0.0022042	0	0	0	0	9.3136e-05	0.00018215	1.3393e-05	0.00015314	0	1.5631e-05	0.00035058	1.496e-05	0.00033187	0	0.00050361	0.0078027	0.00053947	0.0012033	0	0.0061247	0	0.022726	5.2835e-06	7.505e-05	0.0013525	0.00041344	0.0018612	0	0.00016973	3.607e-05	0	0	0.00040761	0	0	0	0	0
0.026772	0	0	0	2.8203e-05	0	0.0015467	0	0	0	0	0	0	0	0	0	1.1782e-05	0.00040907	1.7754e-05	0.00036002	0	0	0.00061494	0	0	0	0	0	0	0	0	4.4364e-05	0	0.0015921	0.007218	0.000996	0.010375	0.0024048	0	0	0	0	0	0	0	0	0	0	0	0
0.0052866	0	0	4.3884e-05	0	0	0	0	0	0	0	0	0	0	0	0	0	0	0	0	0	7.2471e-05	4.737e-05	5.2968e-06	0	0	0	0	0	3.4071e-05	0	0.00033806	0	0	0	0.002968	0.0029677	0.0011084	0.011739	0	0	6.5709e-05	0	0	0.0002321	0	0	0	0	0
0.015338	0	4.3884e-05	0	0	0	0	0.0010582	0	0	0	0.0085522	0.0043547	0.00014315	0	0	0	0	0	0.00032187	0	0	0	0	0	0	0	0.007439	1.142e-05	0.00022091	0	0.0011927	0	0.00013065	0.00059968	0.0063779	0.0029169	0	0.0017378	0	0	0.00061216	0	0	0.0089251	0	0	3.3697e-05	0	0
0.0044605	2.8203e-05	0	0	0	0.0049604	0.0052514	0.00026607	0.00097475	0.0012095	9.8696e-06	0	0	0	0	2.0286e-05	0.0019159	0.000371	0	0.00033699	0	0	7.33e-06	0	0	0	0	0	0	0	0	6.283e-05	0	0.024096	0.0038251	0.00021186	0.019134	0.0050828	0	0	0	0	0	0	0	0	0	0	8.1629e-07	0
0	0	0	0	0.0049604	0	0.00148	0.0021572	0.040351	0.014778	0	0	0	0	0	8.283e-05	0.00046659	0	0	0	0	0	0	0	0	0	0	0	0	0	0	6.1908e-05	0	0.017557	0	0	0	0	0	0	0	0	0	0	0	0	0	0	0	0
0.00059723	0.0015467	0	0	0.0052514	0.00148	0	0.011284	0.0043178	2.9082e-06	0	0	0	0	0	0	0.00032611	0	0	0	0	0	9.1108e-05	0	0	0	0	0	0	9.0823e-07	0	1.0387e-05	0	9.4629e-06	0.0020667	0.0016865	0.0062273	0.0030608	0.00045174	0	0	0	0	0	0	0	0	1.116e-06	3.4109e-05	0
0	0	0	0.0010582	0.00026607	0.0021572	0.011284	0	0.011489	0.006562	0.001262	0.0061827	0.0074284	0.0029532	4.8054e-06	0	0	0	0	0.0014084	0	0	0	0	0	0	0	0	0	0	0	0	0	0	0.0012348	0.00078158	0.0010472	0.0040292	0.00022889	0	0	0	0	0	0.000288	0	0	8.5021e-05	0.022027	0
0	0	0	0	0.00097475	0.040351	0.0043178	0.011489	0	0.03294	5.798e-06	0	0	0	0	0	0	0	0	0	0	0	0	0	0	0	0	0	0	0	0	0	0	0	0.00060233	0.00011069	0.0040748	0.0011361	0	0	0	0	0	0	0	0	0	0	0	0
4.4221e-05	0	0	0	0.0012095	0.014778	2.9082e-06	0.006562	0.03294	0	0.00025248	0	0	0	0	0.031706	0.0016314	1.3526e-06	0.0025414	0	0	0	0	0	1.1264e-06	0	0	0	0	0	0	1.5362e-05	0	0.0082763	0.00060901	0.002096	0.0032275	0.0026719	0	5.9422e-05	3.8789e-05	0	0	0	0	0	0	0	0.00014074	0
5.7344e-06	0	0	0	9.8696e-06	0	0	0.001262	5.798e-06	0.00025248	0	0	0.0016348	0.032629	0	0.0013982	0	9.4262e-05	0	0.0041948	0	0	0	0	0	0	0	0	0	0	0	0	0	0	0.0015302	0.0099087	0	0.00011865	0	1.0475e-05	9.1302e-06	0	0	0	0	0	0	0	0.0043338	0
0.0022042	0	0	0.0085522	0	0	0	0.0061827	0	0	0	0	0.004342	2.9071e-05	0	0	0	0.00012498	5.1747e-05	1.2415e-05	0	2.1358e-05	0.00020937	1.3562e-05	0	0	0	0.00076684	0.00016264	0.00020991	0	0.00015169	0	0	2.9271e-05	0.00055674	0.00158	0	0.0079161	0	0	0	0	0	0.0065645	0	0	0	0	0
0	0	0	0.0043547	0	0	0	0.0074284	0	0	0.0016348	0.004342	0	0.012688	5.6403e-05	0	0	0	0	0.0026232	0	0	0	0	0	0	0	0	0	0	0	0	0	0	0	0	0	0	0.00082327	0	0	0	0	0	0.00018448	0	0	0	0.0013811	0
0	0	0	0.00014315	0	0	0	0.0029532	0	0	0.032629	2.9071e-05	0.012688	0	0.0062238	0	0	0	0	0.0092889	0	0	0	0	0	0	0	0	0	0	0	0	0	0	0	0	0	0	0	0	0	0	0	0	0	0	0	0	0.0017679	0
0	0	0	0	0	0	0	4.8054e-06	0	0	0	0	5.6403e-05	0.0062238	0	0	0	0.0023836	0	0.014329	0.0014081	1.2994e-05	0	0.0002293	0	0.0067012	0	0	0	0	0	0	0	0	0.0001522	0	0	0	0	0.0010639	0	0	0	0	0	0	0	0	0	0
0	0	0	0	2.0286e-05	8.283e-05	0	0	0	0.031706	0.0013982	0	0	0	0	0	0.007293	0.01441	0.0065117	3.4367e-05	0	0	0	0	0	0	0	0	0	3.5117e-05	0	5.4355e-05	6.8374e-05	0.0051309	0.00017053	0.00019809	0.00053641	0.00020679	0	5.4891e-06	0	0	0	0	0	0	0	0	0	0
9.3136e-05	1.1782e-05	0	0	0.0019159	0.00046659	0.00032611	0	0	0.0016314	0	0	0	0	0	0.007293	0	0.0019646	0.0070508	0	0	0	0	0	0	0	0	0	0	0.00061509	0.016143	0.000808	2.7729e-05	0.0080946	0.00013942	0	0.0060246	6.6897e-06	0	5.6811e-05	3.6715e-05	0	0	0	0	0	0	0	0	0
0.00018215	0.00040907	0	0	0.000371	0	0	0	0	1.3526e-06	9.4262e-05	0.00012498	0	0	0.0023836	0.01441	0.0019646	0	0.027118	0.004615	0.0015586	0.00021179	1.268e-05	0.00056635	0	0.00045484	0.00052639	0	1.6313e-05	0.00058716	0.00079953	0.0058804	5.0097e-05	0.0011906	0.0045425	0.0034844	0.00079026	0.00021827	0.00099413	0.0011175	2.2724e-05	0	0	0	0	0	0	0	0	0
1.3393e-05	1.7754e-05	0	0	0	0	0	0	0	0.0025414	0	5.1747e-05	0	0	0	0.0065117	0.0070508	0.027118	0	0.00016046	0	0	0.0038919	0	0	0	0	0	0.0023801	0.010452	0.0013543	0.0010792	0	6.3398e-05	0	0	0.0023628	0	0.00034196	0	0	0	0	0	0	0	0	0	0	0
0.00015314	0.00036002	0	0.00032187	0.00033699	0	0	0.0014084	0	0	0.0041948	1.2415e-05	0.0026232	0.0092889	0.014329	3.4367e-05	0	0.004615	0.00016046	0	0.0033804	0	0	0.001895	0	0.0036198	0.0011791	0	0	0	0	0.00020407	8.5797e-05	0.00045591	0.0015547	0.0026068	0.0003143	0	0.00087756	0.00019714	1.2663e-05	0	0	0	0	0	0	0	0	0
0	0	0	0	0	0	0	0	0	0	0	0	0	0	0.0014081	0	0	0.0015586	0	0.0033804	0	0.013443	0.0049067	0.0080426	5.1788e-05	0.0022393	0.00068683	0	0	0	0	0	0	0	0	0	0	0	0	8.7484e-05	0	0	0	0	0	0	0	0	0	0
1.5631e-05	0	7.2471e-05	0	0	0	0	0	0	0	0	2.1358e-05	0	0	1.2994e-05	0	0	0.00021179	0	0	0.013443	0	0.00040414	0.014313	5.015e-05	0.0018839	1.8865e-05	0	1.2119e-05	0	0	0	0	4.4844e-06	0	0	0.00047521	0	0.00012435	0.00022594	1.2367e-05	0	0	0	0	0	0	0	0	0
0.00035058	0.00061494	4.737e-05	0	7.33e-06	0	9.1108e-05	0	0	0	0	0.00020937	0	0	0	0	0	1.268e-05	0.0038919	0	0.0049067	0.00040414	0	0.0013662	0.0092753	0.00058452	0	0	0.0047747	0.00020617	0	0.00045112	0	0.00059042	0.00031825	0	0.0018109	0.00023297	0.0010462	0.0019089	0.00027527	0	0	0	0	0	0	0	0	0
1.496e-05	0	5.2968e-06	0	0	0	0	0	0	0	0	1.3562e-05	0	0	0.0002293	0	0	0.00056635	0	0.001895	0.0080426	0.014313	0.0013662	0	0.020415	0.0099393	7.3574e-06	0	5.6075e-06	0	0	0	0	6.5562e-05	0	0	0.00079567	0	0.00020802	0.0001741	2.9489e-06	0	0	0	0	0	0	0	0	0
0.00033187	0	0	0	0	0	0	0	0	1.1264e-06	0	0	0	0	0	0	0	0	0	0	5.1788e-05	5.015e-05	0.0092753	0.020415	0	0.018727	0.0025919	0.00025718	0.029203	7.4652e-05	0	0	0	0	7.3714e-05	0	1.5852e-05	0	0	0.0074356	0.0020991	0	0	0	0	0	0	0	0	0
0	0	0	0	0	0	0	0	0	0	0	0	0	0	0.0067012	0	0	0.00045484	0	0.0036198	0.0022393	0.0018839	0.00058452	0.0099393	0.018727	0	0.050255	0	0.0011361	1.3602e-05	0	0	0	0	0	0	0	0	0	0.009109	0	0	0	0	0	0	0	0	0	0
0.00050361	0	0	0	0	0	0	0	0	0	0	0	0	0	0	0	0	0.00052639	0	0.0011791	0.00068683	1.8865e-05	0	7.3574e-06	0.0025919	0.050255	0	0.034036	0.0011059	0	0	0	0	0.00044117	0	0	0	0	0	0.015898	0.012725	0	0	0	0	0	0	0	0	0
0.0078027	0	0	0.007439	0	0	0	0	0	0	0	0.00076684	0	0	0	0	0	0	0	0	0	0	0	0	0.00025718	0	0.034036	0	0.0013787	0.0030276	0	0.0006305	0	0.0031297	0	0	0.00083161	0	0.013079	0.012934	0.05931	0	0	0	0.00036059	0	0	0	0	0
0.00053947	0	0	1.142e-05	0	0	0	0	0	0	0	0.00016264	0	0	0	0	0	1.6313e-05	0.0023801	0	0	1.2119e-05	0.0047747	5.6075e-06	0.029203	0.0011361	0.0011059	0.0013787	0	0.012754	0	0	0	0	0.0017092	0.00043565	0.0004567	0	0.0019002	0.0069229	0.0031586	0	1.4944e-05	0	0	0	0	0	0	0
0.0012033	0	3.4071e-05	0.00022091	0	0	9.0823e-07	0	0	0	0	0.00020991	0	0	0	3.5117e-05	0.00061509	0.00058716	0.010452	0	0	0	0.00020617	0	7.4652e-05	1.3602e-05	0	0.0030276	0.012754	0	0.0055428	0.008931	0	3.8641e-05	0.00080856	3.4215e-05	0.00030561	0	0.001609	4.9757e-05	0.00052672	0	0	0	0	0	0	0	0	0
0	0	0	0	0	0	0	0	0	0	0	0	0	0	0	0	0.016143	0.00079953	0.0013543	0	0	0	0	0	0	0	0	0	0	0.0055428	0	0.00087324	0	0	0	0	0	0	0	0	0	0	0	0	0	0	0	0	0	0
0.0061247	4.4364e-05	0.00033806	0.0011927	6.283e-05	6.1908e-05	1.0387e-05	0	0	1.5362e-05	0	0.00015169	0	0	0	5.4355e-05	0.000808	0.0058804	0.0010792	0.00020407	0	0	0.00045112	0	0	0	0	0.0006305	0	0.008931	0.00087324	0	0.011241	0.019215	0	0	0.00036195	0	0.00070149	0	0	0	0	0	0	0	0	0	0	0
0	0	0	0	0	0	0	0	0	0	0	0	0	0	0	6.8374e-05	2.7729e-05	5.0097e-05	0	8.5797e-05	0	0	0	0	0	0	0	0	0	0	0	0.011241	0	0.015142	0	0	0.00050504	0	0	0	0	0	0	0	0	0	0	0	0	0
0.022726	0.0015921	0	0.00013065	0.024096	0.017557	9.4629e-06	0	0	0.0082763	0	0	0	0	0	0.0051309	0.0080946	0.0011906	6.3398e-05	0.00045591	0	4.4844e-06	0.00059042	6.5562e-05	0	0	0.00044117	0.0031297	0	3.8641e-05	0	0.019215	0.015142	0	0	0	0.0031882	0	0.00079037	0	0.00078628	0	0	0	0	0	0	0	0	0
5.2835e-06	0.007218	0	0.00059968	0.0038251	0	0.0020667	0.0012348	0.00060233	0.00060901	0.0015302	2.9271e-05	0	0	0.0001522	0.00017053	0.00013942	0.0045425	0	0.0015547	0	0	0.00031825	0	7.3714e-05	0	0	0	0.0017092	0.00080856	0	0	0	0	0	0.050109	0.004753	0.011444	0.0010645	0.033713	0.011379	0	0.00015127	0	0	0	0	0	0	0
7.505e-05	0.000996	0.002968	0.0063779	0.00021186	0	0.0016865	0.00078158	0.00011069	0.002096	0.0099087	0.00055674	0	0	0	0.00019809	0	0.0034844	0	0.0026068	0	0	0	0	0	0	0	0	0.00043565	3.4215e-05	0	0	0	0	0.050109	0	0.0022208	0.00080989	0.0010035	0.0046034	0	0	0	0	0.00096878	9.9396e-06	0	1.4385e-06	0	0
0.0013525	0.010375	0.0029677	0.0029169	0.019134	0	0.0062273	0.0010472	0.0040748	0.0032275	0	0.00158	0	0	0	0.00053641	0.0060246	0.00079026	0.0023628	0.0003143	0	0.00047521	0.0018109	0.00079567	1.5852e-05	0	0	0.00083161	0.0004567	0.00030561	0	0.00036195	0.00050504	0.0031882	0.004753	0.0022208	0	0.024339	0.028573	1.6871e-05	0.0002881	0	0	0	0.00093184	0	0	0	0	0
0.00041344	0.0024048	0.0011084	0	0.0050828	0	0.0030608	0.0040292	0.0011361	0.0026719	0.00011865	0	0	0	0	0.00020679	6.6897e-06	0.00021827	0	0	0	0	0.00023297	0	0	0	0	0	0	0	0	0	0	0	0.011444	0.00080989	0.024339	0	0.0017132	0.0010128	0.00012061	0	0	0	0	0	0	0	0	0
0.0018612	0	0.011739	0.0017378	0	0	0.00045174	0.00022889	0	0	0	0.0079161	0.00082327	0	0	0	0	0.00099413	0.00034196	0.00087756	0	0.00012435	0.0010462	0.00020802	0	0	0	0.013079	0.0019002	0.001609	0	0.00070149	0	0.00079037	0.0010645	0.0010035	0.028573	0.0017132	0	0	0.0023913	0	0	0	0.008586	0	0	0	0	0
0	0	0	0	0	0	0	0	0	5.9422e-05	1.0475e-05	0	0	0	0.0010639	5.4891e-06	5.6811e-05	0.0011175	0	0.00019714	8.7484e-05	0.00022594	0.0019089	0.0001741	0.0074356	0.009109	0.015898	0.012934	0.0069229	4.9757e-05	0	0	0	0	0.033713	0.0046034	1.6871e-05	0.0010128	0	0	0.010353	1.0314e-05	7.7871e-05	0	0	0	0	0	0	0
0.00016973	0	0	0	0	0	0	0	0	3.8789e-05	9.1302e-06	0	0	0	0	0	3.6715e-05	2.2724e-05	0	1.2663e-05	0	1.2367e-05	0.00027527	2.9489e-06	0.0020991	0	0.012725	0.05931	0.0031586	0.00052672	0	0	0	0.00078628	0.011379	0	0.0002881	0.00012061	0.0023913	0.010353	0	0	0	0	0	0	0	0	0	0
3.607e-05	0	6.5709e-05	0.00061216	0	0	0	0	0	0	0	0	0	0	0	0	0	0	0	0	0	0	0	0	0	0	0	0	0	0	0	0	0	0	0	0	0	0	0	1.0314e-05	0	0	0.01641	0	0.0088938	0.0006116	0	0	0	0
0	0	0	0	0	0	0	0	0	0	0	0	0	0	0	0	0	0	0	0	0	0	0	0	0	0	0	0	1.4944e-05	0	0	0	0	0	0.00015127	0	0	0	0	7.7871e-05	0	0.01641	0	0	0	0.0028534	0	0.0019203	6.7596e-05	0
0	0	0	0	0	0	0	0	0	0	0	0	0	0	0	0	0	0	0	0	0	0	0	0	0	0	0	0	0	0	0	0	0	0	0	0	0	0	0	0	0	0	0	0	0	0	0	0	0	0
0.00040761	0	0.0002321	0.0089251	0	0	0	0.000288	0	0	0	0.0065645	0.00018448	0	0	0	0	0	0	0	0	0	0	0	0	0	0	0.00036059	0	0	0	0	0	0	0	0.00096878	0.00093184	0	0.008586	0	0	0.0088938	0	0	0	0	0	6.0142e-05	0.00045798	0
0	0	0	0	0	0	0	0	0	0	0	0	0	0	0	0	0	0	0	0	0	0	0	0	0	0	0	0	0	0	0	0	0	0	0	9.9396e-06	0	0	0	0	0	0.0006116	0.0028534	0	0	0	0.0062903	0.01622	0.00014773	0.00013231
0	0	0	0	0	0	0	0	0	0	0	0	0	0	0	0	0	0	0	0	0	0	0	0	0	0	0	0	0	0	0	0	0	0	0	0	0	0	0	0	0	0	0	0	0	0.0062903	0	0.0031813	0.00024954	0.032402
0	0	0	3.3697e-05	0	0	1.116e-06	8.5021e-05	0	0	0	0	0	0	0	0	0	0	0	0	0	0	0	0	0	0	0	0	0	0	0	0	0	0	0	1.4385e-06	0	0	0	0	0	0	0.0019203	0	6.0142e-05	0.01622	0.0031813	0	0.0080539	0.011672
0	0	0	0	8.1629e-07	0	3.4109e-05	0.022027	0	0.00014074	0.0043338	0	0.0013811	0.0017679	0	0	0	0	0	0	0	0	0	0	0	0	0	0	0	0	0	0	0	0	0	0	0	0	0	0	0	0	6.7596e-05	0	0.00045798	0.00014773	0.00024954	0.0080539	0	0.029196
0	0	0	0	0	0	0	0	0	0	0	0	0	0	0	0	0	0	0	0	0	0	0	0	0	0	0	0	0	0	0	0	0	0	0	0	0	0	0	0	0	0	0	0	0	0.00013231	0.032402	0.011672	0.029196	0
0	0	0	0	0	0	0	0.00011446	0	0.0003628	0.0046928	0	0	1.2524e-05	0	0	0	0	0	0	0	0	0	0	0	0	0	0	0	0	0	0	0	0	0	0	0	0	0	0	0	0	0	0	0	0	0.0087385	1.0921e-06	0.0076292	0.037242
0	0	0	0	0	0	0	0	0	0.00042141	0.01992	0	0	0.0021578	0	0	0	0	0	2.3042e-05	0	0	0	0	0	0	0	0	0	0	0	0	0	0	0	0	0	0	0	0	0	0	0	0	0	0	0	0	0.0011298	0
0	0	0	8.953e-05	0	0	0	0.00011296	0	0	0	0.0092374	0.010748	0	0	0	0	0	0	0	0	0	0	0	0	0	0	0	0	0	0	0	0	0	0	0	0	0	0.00017515	0	0	0	0	0	0.0073478	0	0	0	0.0012797	0
0	0	0	3.7036e-05	0	0	0	1.9889e-05	0	0	0	1.9335e-05	0.011121	0.00055769	0	0	0	0	0	0	0	0	0	0	0	0	0	0	0	0	0	0	0	0	0	0	0	0	0	0	0	0	0	0	0.0010581	0	0	0	0.0051805	0
0	0	0	0	0	0	0	0.0012961	0	0	0.00082454	0	0	0.015089	0.0041157	0	0	0	0	0.00012833	0	0	0	0	0	0	0	0	0	0	0	0	0	0	0	0	0	0	0	0	0	0	0	0	0	0	0	0	0.0015458	0
0	0	0	0	0	0	0	0	0	0	0	0	5.5171e-05	0.0045131	0.054978	0	0	0.00054673	0	0.0019162	0.0006615	0.00056693	0	7.4913e-05	0	0	0	0	0	0	0	0	0	0	0	0	0	0	0	0.00020203	0	8.2846e-06	0	0	7.7384e-05	1.152e-05	0	1.4333e-06	0	0
0	0	0	0	0	0	0	0	0	0	0.0034511	0	0	3.7614e-05	0	8.0678e-06	0	2.2001e-05	0	0.00080048	0	0	0	0	0	0	0	0	0	0	0	0	0	0	0	0	0	0	0	0	0	2.3885e-05	1.9867e-06	0	0	0.00077152	0.00027036	0.00012112	0	0
0	0	0	0	0	0	0	0	0	0	0	0	0	0	0	0	0	0	0	0	0	0	0	0	0	0	0	0	0	0	0	0	0	0	0	0	0	0	0	0	0	0	0	0	0	2.8467e-06	0.0001563	0	1.0431e-05	0.00018707
0	0	0	0	0	0	0	0	0	0	0.00059472	0	0	0	0.00031314	2.9658e-05	0	0.0023511	0	0.0016684	0.00014298	0	0.00026409	6.1381e-06	0	0	0	0	0	0	0	0	0	0	0	0	0	0	0	9.3122e-06	0	0.00040194	0.0002031	0	0	0.00073752	0	3.0039e-05	0	0
0	0	0	0	0	0	0	0	0	0	0	0	0	0	0	0	0	0	0	0	0	0	0	0	0	0	0	0	0	0	0	0	0	0	0	0	0	0	0	0	0	2.8549e-05	1.3094e-05	0	0	4.5038e-05	6.7015e-05	0	7.2541e-07	0
0	0	0	0	0	0	0	0	0	0	0.00067218	6.1811e-05	0	0.0080449	0.0046579	0	0	0.00065583	0	0.011984	2.7334e-05	0	2.9993e-06	3.3418e-06	0	0	0	0	0	0	0	0	0	0	0	0	0	0	4.2502e-05	0	0	3.8951e-06	0	0	0.00012929	0	0	0	0.00055307	0
0	0	0	0	0	0	0	0	0	0	0	0	0	0	0.000485	0	0	0.0010793	0	0.00030881	0.00049944	9.9602e-05	2.4756e-05	7.848e-05	0	0	0	0	0	0	0	0	0	0	0	0	0	0	0	0.0001189	0	0	0	0	0	0	0	0	0	0
0	0	0	0	0	0	0	0	0	0	0	0	0	0	0	0	0	4.9902e-05	0	0	0.00034129	0.0010974	0.00026207	0.00024146	0	0	0	0	0	0	0	0	0	0	0	0	0	0	0	0	0	0.00024287	5.394e-06	0	0	0	0	0	0	0
0	0	0	0	0	0	0	0	0	0	0	0	0	0	0	0	0	0	0	0	0	4.6128e-05	0.00014812	8.5346e-06	0	0	0	0	0	0	0	0	0	0	0	0	0	0	0	2.9996e-06	0	0.00049493	0.00011866	0	0	0	0	0	0	0
0	0	0	0	0	0	0	0	0	0	0	0	0	0	0	0	0	3.6847e-05	0	0	0.00021345	0.00021579	3.3456e-05	0.0015829	0	0	0	0	0	0	0	0	0	0	0	0	0	0	0	6.4652e-05	0	3.3101e-05	0	0	0	0	0	0	0	0
0	0	0	0	0	0	0	0	0	0	0	0	0	0	0	0	0	0	0	0	0	0	0	0.00095888	0	0	0	0	0	0	0	0	0	0	0	0	0	0	0	0	0	0.00013327	0	0	0.0019709	1.9652e-05	0	1.0771e-06	0	0
0	0	0	0	0	0	0	0	0	0	0	0	0	0	0	0	0	0	0	0	0	0	0	0	0	0	0	0	0	0	0	0	0	0	0	0	0	0	0	0	0	3.0765e-06	7.1243e-06	0	8.1074e-06	3.8525e-05	0	0	0	0
0	0	0	0	0	0	0	0	0	0	0	0	0	0	0	0	0	0	0	0	0	0	0	0	0	0	6.2444e-05	0	0	0	0	0	0	0	0	0	0	0	0	0.00066923	0	0	0	0	0	0	0	0	0	0
0	0	0	0	0	0	0	0	0	0	0	0	0	0	0	0	0	0	0	0	0	0	0	0	0	0	0	0	0	0	0	0	0	0	0	0	0	0	0	0	0	0.0026126	1.4808e-05	0	0.0075209	0	0	0	0	0
0	0	0	0	0	0	0	0	0	0	0	0	0	0	0	0	0	0	0	0	0	0	0	0	0	0	0	0	4.6943e-05	0	0	0	0	0	0	0	0	0	0	1.9627e-06	0	0.0015441	0.00091655	0	0.00095657	0	0	5.3843e-05	0	0
0	0	0	0	0	0	0	0	0	0	0	0	0	0	0	0	0	0	0	0	0	0	0	0	0	0	0	0	6.0029e-05	2.4074e-06	0	0	0	0	0	0	0	0	0	7.4786e-06	0	0.00052043	0.00016755	0	0	0.00010993	0.00075713	0	0.0001843	0.00033013
0	0	0	0	0	0	0	0	0	0	0	0	0	0	0	0	0	0	0	0	0	0	0	0	0	0	0	0	0	0	0	0	0	0	0	0	0	0	0	0	0	0	0	0	0	0	2.1086e-05	0	1.5274e-06	3.7681e-06
0	0	0	0	0	0	0	0	0	0	0	0	0	0	0	0	0	0	0	0	0	0	0	0	0	0	0	0	1.2939e-05	0	0	0	0	0	3.8461e-05	0	0	0	0	2.6949e-05	0	0.00030433	0.00025801	0	0	0	6.3009e-06	0	2.2157e-06	0
0	0	0	0	0	0	0	0	0	0	0	0	0	0	0	0	0	0	0	0	0	0	0	0	0	0	0	0	0	0	0	0	0	0	0	0	0	0	0	0	0	0	0	0	0	0	0	0	0	0
0	0	0	0	0	0	0	0	0	0	0	0	0	0	0	0	0	0	0	0	0	0	0	0	0	0	0	0	0	0	0	0	0	0	0	0	0	0	0	0	0	0.027782	0.00030397	0	0.0062197	0.019444	0.0068384	0.00011219	0.00045665	0
0	0	0	0	0	0	0	0.00032612	0	0	0	0	0	0	0.00017734	0	0	0.00011558	0	2.0153e-05	0	0.00020473	0	0	0	0	0	0	2.8718e-06	0	0	0	0	0	0.0050057	0.0011963	0	0	0	0.0014501	0	9.1926e-06	0.0016159	0	0	0.0079121	0	0.00051411	0.00040007	0
0	0	0.001016	0.0042012	0	0	0.00012394	0.00014935	0	0.0010306	0.0016185	0.0011415	0	0	0	5.6076e-06	0	1.3504e-05	0	6.5857e-05	0	0	0	0	0	0	0	0	0	0	0	0	0	0	0	0.0078192	0	0	0	0	0	0.0070962	0.00058491	0	0.0024244	0.0033048	0	0.0058364	0.00019254	0
0	0	0	0	0	0	0.00012344	0.00069006	0	0	0	0	0	0	0	0	0	0	0	0	0	6.385e-06	2.8957e-05	0	0	0	0	0	0	0	0	0	0	0	0	0	0.00037634	0	0	0	4.691e-05	0.0036065	0.016893	0	0.00080954	0.017475	0.00093603	0.00051788	0.0093639	0
0	0	0	0	2.5289e-05	0	9.813e-06	0.00040535	0	0	0	0	0	0	0	0	0	0	0	0	0	0	0	0	0	0	0	0	0	0	0	0	0	0	0	0	0	3.8128e-05	0	0	0	0	0.0029881	0	0	0.003203	5.7478e-05	0	0.0024668	0
0	0	0.00045682	1.1426e-05	0	0	8.3257e-05	0	0	0	0	0.00011931	0.00088889	0	0	0	0	0	0	0	0	0	0	0	0	0	0	0	0	0	0	0	0	0	0	0.0016332	0	0	0	0	0	0.0018333	0	0	0.018892	0	0	9.2634e-05	0	0
0	0	0	0	6.548e-05	0	1.5626e-06	0	0	0	0	0	0	0	4.0914e-05	0	0	8.2065e-06	0	0	0.00013646	0.0010263	0	0	0	0	0	0	2.6664e-06	0	0	0	0	0	1.2576e-05	0	0	0	0	0.0018635	0	0	0	0	7.5951e-05	0.00052581	0	0.00017251	0	0
0	0	0	0	5.5505e-06	0	5.0772e-06	1.2596e-05	0	0	0	0	0	0	0	0	0	1.6923e-06	0	0	0	0	0	0	0	0	0	0	0	0	0	0	0	0	0	0	0	0	0	4.4469e-05	0	0	0	0	0	0.00027846	0	2.1484e-05	0	0
0	0.0016901	0	0	0.0016236	0	0.00084168	0.0023172	0.0036197	0.019748	0.0089185	0	0	0	0.00053615	0.0024508	0.00050443	0.0058856	0	0.0022107	0	0	4.7878e-05	0.00020468	0.0011915	0	0.0039114	7.4827e-05	0.00023066	0	0	0	0	0	0.025676	0.0080877	0.00058884	0.025379	0	0.014279	0.0034187	8.689e-05	0.0043799	0	0	0.00083669	0	3.551e-06	0.00094263	0
[truncated: 33 more columns]
