# Supplementary material for: Reproducibility of the Structural Brain Connectome Derived from Diffusion Tensor Imaging
Source: PLoS One. 2015 Sep 2;10(9):e0135247. doi: 10.1371/journal.pone.0135247 (PMC4557836; doi:10.1371/journal.pone.0135247)
Supplement: S1 Data — Please refer to the README.txt file within the compressed folder for usage instructions. (ZIP) [file pone.0135247.s001.zip › Subject13_probabilistic_scanner_A_time_1.csv]

0	1.5941e+05	46843	55070	39884	442.26	17897	522.19	92.702	709.18	149.9	878.62	150.15	21.39	1424.3	1393	4887.7	20142	15283	2752.2	1229.2	8282.4	35319	10194	6116.4	3003.7	698.36	62145	28718	95916	2259.1	1.1609e+05	2798.6	3.625e+05	57196	30450	2.7815e+05	7444.5	70219	52042	21326	1817.6	300.63	410.4	6264.6	271.15	30.864	1810.4	293.39	6.9265
1.5941e+05	0	445.18	60.499	71314	383.48	38041	2220	188.25	880.33	356.99	42.546	216.89	35.976	1116.6	1068.4	4839.6	15638	9465.6	2237.7	531.43	3619.7	19439	2795.3	1799.3	532.92	244.79	1720	3556.3	15070	2369.5	25344	5399.5	1.2009e+05	78110	91775	3.6579e+05	88798	15526	17225	9277.3	120.7	3332.9	42.173	101.87	6972.7	20.991	3133.3	4264.1	9.555
46843	445.18	0	52554	476.28	13.415	10780	2053.6	3.4691	16.027	108.61	531.75	937.89	82.988	170.86	22.678	111.09	629.56	240.31	254.66	166.35	1281.8	1489.1	1061.6	359.65	438.24	57.998	5696.1	1662.6	5162.6	190.71	5874.5	82.7	16860	15151	1.5488e+05	53580	10944	1.3975e+05	11562	2724.4	3085.7	6133.7	32788	58985	592.26	9.929	31131	8166.8	1.9387
55070	60.499	52554	0	73.628	6.0211	441.28	15367	1.2709	3.8662	210.5	50980	22730	2801.4	2559.3	3.9627	16.518	182.04	49.774	1627.9	45.863	252.93	369.15	310.36	174.27	20.441	73.448	14289	3444	11737	19.356	10623	3.1723	25249	1008.6	1.593e+05	25198	160.35	1.0347e+05	775.42	231.59	26013	3969.1	31669	2.7119e+05	314.87	6.0798	61717	8249.7	1.7854
39884	71314	476.28	73.628	0	1.2076e+05	1.0896e+05	29139	8770.5	26025	5787.9	36.133	1746	430.32	2223.3	24155	1.0062e+05	59097	20746	8923.1	220.17	990.13	10025	933.64	1256.3	413.87	367.71	1402	4971.2	7038.7	19450	41060	22488	2.8712e+05	3.1083e+05	3.716e+05	7.6917e+05	1.9318e+05	5313.1	27736	12087	115.47	349.27	20.425	162.86	4606.7	379.43	4516.6	11953	359.7
442.26	383.48	13.415	6.0211	1.2076e+05	0	35899	1.1042e+05	6.3347e+05	1.2225e+05	1113.9	32.643	6561.8	1097.7	220.23	11742	22000	3498.2	8073.4	761.01	4.2052	13.565	130.06	23.392	22.685	4.1641	2.6371	22.125	172.37	905.53	1858	2129.1	812.1	1.0864e+05	15983	15815	48410	6590.2	94.587	534.19	273.1	9.1001	17.972	2.5764	5.6005	278.44	1643.1	852.92	22957	4653
17897	38041	10780	441.28	1.0896e+05	35899	0	1.309e+05	65216	6251.4	3470.8	79.11	4223.8	836.25	702.13	3014.8	6271.3	13224	5498.6	3629.9	221.4	1215	8011	1489.5	983.12	223.96	102.61	715.84	3401.5	5481.1	1337.3	5405.7	339.16	16826	1.8785e+05	2.8014e+05	2.1351e+05	96149	19093	20295	5954.2	453.16	4305.4	574.06	1852.7	25427	3819.1	60127	1.202e+05	4126.2
522.19	2220	2053.6	15367	29139	1.1042e+05	1.309e+05	0	1.0711e+05	50250	33509	43791	1.2416e+05	82488	11940	3006.2	4122.4	4767.2	3209.1	45106	48.485	69.993	598.68	446.63	103.23	35.341	21.871	187.99	566.94	551.63	703.59	1467.4	83.892	8787.5	1.2412e+05	47444	1.0988e+05	58790	5870.2	4365.2	1664.1	886.41	4073.4	4418.2	39187	22582	11977	70918	4.6845e+05	35492
92.702	188.25	3.4691	1.2709	8770.5	6.3347e+05	65216	1.0711e+05	0	1.685e+05	1714.9	3.0403	336.25	770.9	64.481	4598.6	2970	4849	20102	281.08	4.9742	15.078	304.62	17.887	44.05	9.5197	5.1632	22.929	330.13	1258.7	619.6	307.98	19.721	3289.3	31470	25005	30149	15398	42.293	1694.9	391.24	123.58	119.05	1.7264	29.192	1852.8	7620.4	2000.5	74027	33151
709.18	880.33	16.027	3.8662	26025	1.2225e+05	6251.4	50250	1.685e+05	0	36849	5.5109	398.23	6425.2	259.94	3.0513e+05	64477	34745	2.0069e+05	2188.7	16.903	64.75	2897.8	253.02	657.71	55.849	100.64	68.06	4819	22142	4796	6376	885.34	98856	3.3642e+05	47819	2.1197e+05	98469	378.24	35738	8617.4	137.79	270.02	0.95131	16.145	976.71	898.6	643.33	35277	1378.8
149.9	356.99	108.61	210.5	5787.9	1113.9	3470.8	33509	1714.9	36849	0	1704.2	12877	4.4208e+05	11912	9602.3	5410.2	11730	691.45	1.0282e+05	13.917	27.332	267	117.21	141.25	28.717	29.582	51.636	176	300.02	1529.5	1113.5	216.25	2841.5	1.5692e+05	71415	31209	25503	381.15	6545.8	3364.2	289.9	1047.7	10.009	139.75	2266.7	267.15	1276.9	43631	212.72
878.62	42.546	531.75	50980	36.133	32.643	79.11	43791	3.0403	5.5109	1704.2	0	2.788e+05	33346	30356	2.2757	24.086	264.36	34.762	18403	71.128	108.36	163.34	268.71	39.327	42.311	18.582	1107.2	208.04	211.22	32.37	117.83	8.5789	922.07	778.21	2906.3	871.19	232.15	75503	825.63	1030.9	365.77	129.03	612.34	44219	141.04	13.344	327.18	7915.1	3.3933
150.15	216.89	937.89	22730	1746	6561.8	4223.8	1.2416e+05	336.25	398.23	12877	2.788e+05	0	2.0805e+05	1.0875e+05	177.14	247.94	996.75	149.95	1.2439e+05	154.66	38.598	25.985	911.05	8.3155	66.125	5.687	99.602	54.788	73.902	106.87	111.84	14.223	624.4	6993.1	4029.9	6863.3	7109.7	53179	299.24	246.8	124.06	372.73	657.55	10430	2151.8	786.77	3262.5	86534	258.3
21.39	35.976	82.988	2801.4	430.32	1097.7	836.25	82488	770.9	6425.2	4.4208e+05	33346	2.0805e+05	0	1.0001e+05	135.31	319.23	2225.7	73.003	2.5809e+05	164.61	50.817	19.999	765.03	8.7764	68.694	3.6206	12.95	32.415	37.206	113.56	124.1	12.183	171.28	6272.8	2467.1	3182.8	3198.2	3123	611.4	215.8	163.39	437.65	41.886	1087.6	806.6	185.9	782.67	51675	148.97
1424.3	1116.6	170.86	2559.3	2223.3	220.23	702.13	11940	64.481	259.94	11912	30356	1.0875e+05	1.0001e+05	0	239.96	3544.1	91791	2588.6	4.6791e+05	74468	25508	3832	49470	15766	90949	99444	8949.3	12167	3685.5	5325	8228.5	594.45	3082.2	21440	3833.9	13862	8853.8	4484.2	1.3347e+05	15243	1342	2958.1	47.457	1138.5	2152.1	340.42	759.83	1426	39.002
1393	1068.4	22.678	3.9627	24155	11742	3014.8	3006.2	4598.6	3.0513e+05	9602.3	2.2757	177.14	135.31	239.96	0	2.6481e+05	1.3397e+05	2.074e+05	2193.7	47.42	119.11	6874.5	202.43	1095	124.75	50.474	20.516	10125	57803	42946	23845	3726.1	1.3155e+05	53915	6866	2.0249e+05	50630	432.96	16050	5036.9	61.75	106.72	0.42527	14.453	153.49	68.53	130.36	1467.6	130.74
4887.7	4839.6	111.09	16.518	1.0062e+05	22000	6271.3	4122.4	2970	64477	5410.2	24.086	247.94	319.23	3544.1	2.6481e+05	0	2.0651e+05	1.9265e+05	27770	24.413	41.163	665.02	83.167	337.66	68.751	33.62	69.162	3013.6	29742	1.6206e+05	89020	21408	2.6955e+05	64908	21534	3.1358e+05	29932	2015.5	5037.2	2874.8	202.01	426.01	3.4009	90.53	725.47	217.38	354.05	1699.9	129.97
20142	15638	629.56	182.04	59097	3498.2	13224	4767.2	4849	34745	11730	264.36	996.75	2225.7	91791	1.3397e+05	2.0651e+05	0	4.5963e+05	2.4983e+05	45242	16008	89399	17693	13241	7898.4	13899	3415.9	41474	66023	57875	1.6545e+05	5767.9	54990	2.5199e+05	62622	2.7065e+05	76548	8002.4	80187	39682	5206.8	3111.7	55.662	3139.4	2436.3	594.3	1696	2799.6	113.91
15283	9465.6	240.31	49.774	20746	8073.4	5498.6	3209.1	20102	2.0069e+05	691.45	34.762	149.95	73.003	2588.6	2.074e+05	1.9265e+05	4.5963e+05	0	11086	396.35	1635.7	1.8456e+05	1750.6	27354	1564.2	284.3	596.92	1.614e+05	2.193e+05	1.4712e+05	1.4164e+05	1188.4	59549	92375	11205	1.62e+05	37161	2844.6	24582	11799	398.99	199.91	6.115	356.63	158	60.883	155.37	1130.9	103.25
2752.2	2237.7	254.66	1627.9	8923.1	761.01	3629.9	45106	281.08	2188.7	1.0282e+05	18403	1.2439e+05	2.5809e+05	4.6791e+05	2193.7	27770	2.4983e+05	11086	0	1.122e+05	32974	4386.1	46621	12492	55971	45241	4817.6	14321	10472	22264	53350	3613.3	9108.7	55774	20211	45511	22581	3299.4	1.2488e+05	10280	4428.5	3775.7	71.115	2990.3	3917.4	940.34	2720.1	7958.7	127.3
1229.2	531.43	166.35	45.863	220.17	4.2052	221.4	48.485	4.9742	16.903	13.917	71.128	154.66	164.61	74468	47.42	24.413	45242	396.35	1.122e+05	0	2.7786e+05	32290	1.9928e+05	8693.4	14464	9910.7	1247.7	6056.3	4263.6	74.434	900.72	8.004	2020.3	6383.4	446.65	6176.5	929.41	1529.4	63549	2830.5	1387.4	819.16	58.442	801.95	82.642	6.112	176.61	56.326	2.3388
8282.4	3619.7	1281.8	252.93	990.13	13.565	1215	69.993	15.078	64.75	27.332	108.36	38.598	50.817	25508	119.11	41.163	16008	1635.7	32974	2.7786e+05	0	61102	3.0029e+05	40588	13690	5367.9	4880.7	33969	26230	190.08	4425.2	9.3078	11979	18583	2852.1	50781	6238.7	10966	97668	21008	1849	1221.2	39.677	1073.5	105.85	8.3533	212.18	43.889	2.18
35319	19439	1489.1	369.15	10025	130.06	8011	598.68	304.62	2897.8	267	163.34	25.985	19.999	3832	6874.5	665.02	89399	1.8456e+05	4386.1	32290	61102	0	52252	2.1781e+05	17904	912.82	6352.5	1.8206e+05	1.2765e+05	2195.5	60056	101.3	52328	63041	9138.3	1.7427e+05	13752	11786	50585	49618	1389.8	588.51	12.418	658.72	133.62	25.611	240.31	199.92	8.2501
10194	2795.3	1061.6	310.36	933.64	23.392	1489.5	446.63	17.887	253.02	117.21	268.71	911.05	765.03	49470	202.43	83.167	17693	1750.6	46621	1.9928e+05	3.0029e+05	52252	0	1.8803e+05	59820	15990	4400.2	34735	33208	212	5970.9	12.123	13702	17359	2628.4	36516	5223.1	10162	1.4281e+05	9868.9	766.63	352.32	12.628	503.31	46.287	5.6969	107.52	58.489	1.4255
6116.4	1799.3	359.65	174.27	1256.3	22.685	983.12	103.23	44.05	657.71	141.25	39.327	8.3155	8.7764	15766	1095	337.66	13241	27354	12492	8693.4	40588	2.1781e+05	1.8803e+05	0	1.3614e+05	21475	3184.8	2.6308e+05	28298	1172.4	5538.1	63.415	5683.9	24935	4416.4	25887	5596.6	6404.8	1.5234e+05	16786	101.45	61.375	2.8935	125.84	31.501	5.6807	25.431	35.362	2.2602
3003.7	532.92	438.24	20.441	413.87	4.1641	223.96	35.341	9.5197	55.849	28.717	42.311	66.125	68.694	90949	124.75	68.751	7898.4	1564.2	55971	14464	13690	17904	59820	1.3614e+05	0	1.4286e+05	7913.9	34192	10606	122.77	734.87	21.372	1697.5	21320	2376.1	10609	5248.3	9566	1.712e+05	22706	32.744	28.82	6.2792	78.52	14.828	3.2656	8.778	6.816	0.27848
698.36	244.79	57.998	73.448	367.71	2.6371	102.61	21.871	5.1632	100.64	29.582	18.582	5.687	3.6206	99444	50.474	33.62	13899	284.3	45241	9910.7	5367.9	912.82	15990	21475	1.4286e+05	0	99872	18736	741.03	93.944	464.16	24.535	1445.1	7978.4	1655.8	2916.9	2290.5	1116.3	2.4743e+05	42203	21.574	23.498	2.7185	28.666	12.753	5.6613	4.8815	11.754	0.95524
62145	1720	5696.1	14289	1402	22.125	715.84	187.99	22.929	68.06	51.636	1107.2	99.602	12.95	8949.3	20.516	69.162	3415.9	596.92	4817.6	1247.7	4880.7	6352.5	4400.2	3184.8	7913.9	99872	0	16731	7867.6	139.17	13455	46.54	1.6076e+05	47131	16602	45663	4007	41564	1.102e+05	1.8206e+05	103.46	129.27	84.755	907.03	112.6	19.35	51.104	61.909	1.7759
28718	3556.3	1662.6	3444	4971.2	172.37	3401.5	566.94	330.13	4819	176	208.04	54.788	32.415	12167	10125	3013.6	41474	1.614e+05	14321	6056.3	33969	1.8206e+05	34735	2.6308e+05	34192	18736	16731	0	1.9175e+05	8685	19587	435.88	25813	95799	26202	64963	24675	19795	2.1997e+05	82437	546.42	295.03	11.283	531.34	190.25	33.629	142.1	178.06	7.1054
95916	15070	5162.6	11737	7038.7	905.53	5481.1	551.63	1258.7	22142	300.02	211.22	73.902	37.206	3685.5	57803	29742	66023	2.193e+05	10472	4263.6	26230	1.2765e+05	33208	28298	10606	741.03	7867.6	1.9175e+05	0	1.5256e+05	1.4513e+05	299.2	78285	53747	8980.7	1.1876e+05	20711	30558	81585	18789	417.95	214.05	19.697	816.06	216.33	64.833	135.14	237.97	16.267
2259.1	2369.5	190.71	19.356	19450	1858	1337.3	703.59	619.6	4796	1529.5	32.37	106.87	113.56	5325	42946	1.6206e+05	57875	1.4712e+05	22264	74.434	190.08	2195.5	212	1172.4	122.77	93.944	139.17	8685	1.5256e+05	0	1.2886e+05	1247.7	48440	28696	7900.2	92703	21545	1907.2	3377.8	3444.8	219.63	334.83	5.9176	179.94	370.08	125.23	129.89	365.86	32.19
1.1609e+05	25344	5874.5	10623	41060	2129.1	5405.7	1467.4	307.98	6376	1113.5	117.83	111.84	124.1	8228.5	23845	89020	1.6545e+05	1.4164e+05	53350	900.72	4425.2	60056	5970.9	5538.1	734.87	464.16	13455	19587	1.4513e+05	1.2886e+05	0	1.0749e+05	3.7085e+05	38363	18571	1.3969e+05	14433	9692	6880.7	4687.8	1021.2	1302.9	29.305	937.98	1800	677.8	850.95	1300	60.62
2798.6	5399.5	82.7	3.1723	22488	812.1	339.16	83.892	19.721	885.34	216.25	8.5789	14.223	12.183	594.45	3726.1	21408	5767.9	1188.4	3613.3	8.004	9.3078	101.3	12.123	63.415	21.372	24.535	46.54	435.88	299.2	1247.7	1.0749e+05	0	1.7043e+05	5597.6	2071.6	61446	4101.7	1346.9	383.6	630.45	32.081	140.74	3.5731	33.36	159.25	27.715	36.35	66.816	6.4393
3.625e+05	1.2009e+05	16860	25249	2.8712e+05	1.0864e+05	16826	8787.5	3289.3	98856	2841.5	922.07	624.4	171.28	3082.2	1.3155e+05	2.6955e+05	54990	59549	9108.7	2020.3	11979	52328	13702	5683.9	1697.5	1445.1	1.6076e+05	25813	78285	48440	3.7085e+05	1.7043e+05	0	42770	12250	5.3008e+05	8328.6	48937	28809	17860	363.07	367.94	58.2	1619.7	459.61	219.4	314	3040	346.1
57196	78110	15151	1008.6	3.1083e+05	15983	1.8785e+05	1.2412e+05	31470	3.3642e+05	1.5692e+05	778.21	6993.1	6272.8	21440	53915	64908	2.5199e+05	92375	55774	6383.4	18583	63041	17359	24935	21320	7978.4	47131	95799	53747	28696	38363	5597.6	42770	0	9.5589e+05	4.6442e+05	4.4098e+05	1.0543e+05	8.5075e+05	3.7903e+05	1402.2	1246.8	109.01	2550	3123	1816.7	4733.5	39409	2126.7
30450	91775	1.5488e+05	1.593e+05	3.716e+05	15815	2.8014e+05	47444	25005	47819	71415	2906.3	4029.9	2467.1	3833.9	6866	21534	62622	11205	20211	446.65	2852.1	9138.3	2628.4	4416.4	2376.1	1655.8	16602	26202	8980.7	7900.2	18571	2071.6	12250	9.5589e+05	0	1.2938e+05	1.298e+05	68731	2.429e+05	1.2835e+05	16779	4759	15739	1.087e+05	4175.9	785.84	38380	16989	2500.9
2.7815e+05	3.6579e+05	53580	25198	7.6917e+05	48410	2.1351e+05	1.0988e+05	30149	2.1197e+05	31209	871.19	6863.3	3182.8	13862	2.0249e+05	3.1358e+05	2.7065e+05	1.62e+05	45511	6176.5	50781	1.7427e+05	36516	25887	10609	2916.9	45663	64963	1.1876e+05	92703	1.3969e+05	61446	5.3008e+05	4.6442e+05	1.2938e+05	0	5.8632e+05	1.4668e+05	1.8342e+05	1.4194e+05	1089	1335.2	129.33	3039.7	4401	1648.9	5083.8	35298	2343.1
7444.5	88798	10944	160.35	1.9318e+05	6590.2	96149	58790	15398	98469	25503	232.15	7109.7	3198.2	8853.8	50630	29932	76548	37161	22581	929.41	6238.7	13752	5223.1	5596.6	5248.3	2290.5	4007	24675	20711	21545	14433	4101.7	8328.6	4.4098e+05	1.298e+05	5.8632e+05	0	28694	2.1257e+05	1.4863e+05	337.4	832.94	46.528	713.48	3566.5	1077.8	2896.1	19540	1541.1
70219	15526	1.3975e+05	1.0347e+05	5313.1	94.587	19093	5870.2	42.293	378.24	381.15	75503	53179	3123	4484.2	432.96	2015.5	8002.4	2844.6	3299.4	1529.4	10966	11786	10162	6404.8	9566	1116.3	41564	19795	30558	1907.2	9692	1346.9	48937	1.0543e+05	68731	1.4668e+05	28694	0	1.1879e+05	31119	3206.2	866.1	5454.5	62642	646.28	53.146	1213.6	2154.7	11.844
52042	17225	11562	775.42	27736	534.19	20295	4365.2	1694.9	35738	6545.8	825.63	299.24	611.4	1.3347e+05	16050	5037.2	80187	24582	1.2488e+05	63549	97668	50585	1.4281e+05	1.5234e+05	1.712e+05	2.4743e+05	1.102e+05	2.1997e+05	81585	3377.8	6880.7	383.6	28809	8.5075e+05	2.429e+05	1.8342e+05	2.1257e+05	1.1879e+05	0	3.4717e+05	2807.8	1301.8	123.59	3555.7	953.68	261.73	663.69	1553.4	50.301
21326	9277.3	2724.4	231.59	12087	273.1	5954.2	1664.1	391.24	8617.4	3364.2	1030.9	246.8	215.8	15243	5036.9	2874.8	39682	11799	10280	2830.5	21008	49618	9868.9	16786	22706	42203	1.8206e+05	82437	18789	3444.8	4687.8	630.45	17860	3.7903e+05	1.2835e+05	1.4194e+05	1.4863e+05	31119	3.4717e+05	0	396.21	595.98	23.288	778.77	523.47	156.92	245.58	642.79	39.447
1817.6	120.7	3085.7	26013	115.47	9.1001	453.16	886.41	123.58	137.79	289.9	365.77	124.06	163.39	1342	61.75	202.01	5206.8	398.99	4428.5	1387.4	1849	1389.8	766.63	101.45	32.744	21.574	103.46	546.42	417.95	219.63	1021.2	32.081	363.07	1402.2	16779	1089	337.4	3206.2	2807.8	396.21	0	1.1053e+05	3566.6	68763	38228	287.79	10802	1255.1	70.146
300.63	3332.9	6133.7	3969.1	349.27	17.972	4305.4	4073.4	119.05	270.02	1047.7	129.03	372.73	437.65	2958.1	106.72	426.01	3111.7	199.91	3775.7	819.16	1221.2	588.51	352.32	61.375	28.82	23.498	129.27	295.03	214.05	334.83	1302.9	140.74	367.94	1246.8	4759	1335.2	832.94	866.1	1301.8	595.98	1.1053e+05	0	44.714	697.31	56416	269.14	25684	2522.5	54.836
410.4	42.173	32788	31669	20.425	2.5764	574.06	4418.2	1.7264	0.95131	10.009	612.34	657.55	41.886	47.457	0.42527	3.4009	55.662	6.115	71.115	58.442	39.677	12.418	12.628	2.8935	6.2792	2.7185	84.755	11.283	19.697	5.9176	29.305	3.5731	58.2	109.01	15739	129.33	46.528	5454.5	123.59	23.288	3566.6	44.714	0	40347	28.655	0.4316	4244.1	653.83	1.1577
6264.6	101.87	58985	2.7119e+05	162.86	5.6005	1852.7	39187	29.192	16.145	139.75	44219	10430	1087.6	1138.5	14.453	90.53	3139.4	356.63	2990.3	801.95	1073.5	658.72	503.31	125.84	78.52	28.666	907.03	531.34	816.06	179.94	937.98	33.36	1619.7	2550	1.087e+05	3039.7	713.48	62642	3555.7	778.77	68763	697.31	40347	0	582.76	36.415	2597	15110	12.391
271.15	6972.7	592.26	314.87	4606.7	278.44	25427	22582	1852.8	976.71	2266.7	141.04	2151.8	806.6	2152.1	153.49	725.47	2436.3	158	3917.4	82.642	105.85	133.62	46.287	31.501	14.828	12.753	112.6	190.25	216.33	370.08	1800	159.25	459.61	3123	4175.9	4401	3566.5	646.28	953.68	523.47	38228	56416	28.655	582.76	0	1.0358e+05	1.1268e+05	34049	10303
30.864	20.991	9.929	6.0798	379.43	1643.1	3819.1	11977	7620.4	898.6	267.15	13.344	786.77	185.9	340.42	68.53	217.38	594.3	60.883	940.34	6.112	8.3533	25.611	5.6969	5.6807	3.2656	5.6613	19.35	33.629	64.833	125.23	677.8	27.715	219.4	1816.7	785.84	1648.9	1077.8	53.146	261.73	156.92	287.79	269.14	0.4316	36.415	1.0358e+05	0	65287	1.3508e+05	5.0657e+05
1810.4	3133.3	31131	61717	4516.6	852.92	60127	70918	2000.5	643.33	1276.9	327.18	3262.5	782.67	759.83	130.36	354.05	1696	155.37	2720.1	176.61	212.18	240.31	107.52	25.431	8.778	4.8815	51.104	142.1	135.14	129.89	850.95	36.35	314	4733.5	38380	5083.8	2896.1	1213.6	663.69	245.58	10802	25684	4244.1	2597	1.1268e+05	65287	0	1.2959e+05	1.0048e+05
293.39	4264.1	8166.8	8249.7	11953	22957	1.202e+05	4.6845e+05	74027	35277	43631	7915.1	86534	51675	1426	1467.6	1699.9	2799.6	1130.9	7958.7	56.326	43.889	199.92	58.489	35.362	6.816	11.754	61.909	178.06	237.97	365.86	1300	66.816	3040	39409	16989	35298	19540	2154.7	1553.4	642.79	1255.1	2522.5	653.83	15110	34049	1.3508e+05	1.2959e+05	0	2.0997e+05
6.9265	9.555	1.9387	1.7854	359.7	4653	4126.2	35492	33151	1378.8	212.72	3.3933	258.3	148.97	39.002	130.74	129.97	113.91	103.25	127.3	2.3388	2.18	8.2501	1.4255	2.2602	0.27848	0.95524	1.7759	7.1054	16.267	32.19	60.62	6.4393	346.1	2126.7	2500.9	2343.1	1541.1	11.844	50.301	39.447	70.146	54.836	1.1577	12.391	10303	5.0657e+05	1.0048e+05	2.0997e+05	0
42.592	65.996	9.8828	5.8355	608.93	613.8	966.02	32102	32577	1.1847e+05	1.1225e+05	12.702	245.58	10103	224.53	1180.3	1010.7	1956.8	281.61	2590.7	12.248	10.973	51.224	88.844	49.519	12.032	52.541	24.959	44.081	114.79	269.12	763.38	19.473	369.63	7601.7	8640.6	5598.1	6427.9	32.652	2172.4	1161.1	695.19	2278.9	2.0418	47.869	14347	82455	7896.9	63849	2.1815e+05
58.571	88.093	38.82	294.57	1486.3	273.5	623.3	16128	2094.7	1.0786e+05	6.695e+05	528.93	4067.7	2.1468e+05	19285	8702.3	8952.5	34110	443	98698	9.046	9.5715	32.631	125.36	13.9	31.947	14.667	11.652	46.484	350.33	1812.9	3470.9	907.03	1502	17015	14919	9049.1	8743.1	228.78	2345.4	808.72	359.4	1242.5	4.3061	1555.7	3452.7	238.91	2253.7	34554	134.92
102.59	22.046	680.85	31671	51.153	3.9312	280.76	9050.3	2.1964	4.3173	932.68	99391	32324	11340	3812.7	7.1368	25.615	183.68	13.035	4528	106.29	56.703	26.972	34.897	3.4426	7.9604	1.3158	86.15	43.828	75.201	27.371	104.55	8.1635	163.46	262.09	3885.1	338.57	117.45	16674	262.69	89.793	2676.3	601.24	500.87	79192	81.771	12.937	262.21	34907	1.8289
87.958	102.5	1314.7	11760	904.35	3907.6	3388	50213	408.35	225.96	6245.3	42919	1.6494e+05	55517	12453	91.686	136.15	326.25	83.154	17885	205.83	83.509	30.99	64.177	6.1	7.2239	2.3094	55.515	36.151	53.782	68.1	112.2	12.773	397.87	4516.9	3444.6	4525	4694.7	14531	197.15	142.26	3708.2	588.28	340.56	38017	1210.4	415.11	1758.8	1.2492e+05	121.25
33.856	34.28	350.7	4752.5	376.83	706.95	625.05	51025	1005.1	8697.6	3.077e+05	11239	37174	2.509e+05	84178	277.73	1050	4404.2	102.3	1.1542e+05	275.84	178.63	54.82	713.78	12.226	59.325	7.3198	15.482	40.703	96.206	305.07	540.11	148.3	249.14	6619.7	3391.7	2893.4	2685.4	2650.8	650.18	232.55	1544	915.06	35.378	24005	1403.6	334.04	1047	92011	126.7
1551.2	1089	232.6	659.92	1935.1	71.19	785.37	1880.7	110.95	295.62	3906	2227.7	6333.5	43403	4.0904e+05	211.54	1395.5	1.0029e+05	2486.8	3.2467e+05	1.3134e+05	61908	8388	77136	8190.8	8188.2	7775.6	1348.4	6583.6	4231.2	2812.5	5366.1	251.01	2528.1	21150	3847.1	13187	8793.4	3110.4	81786	9158.3	3455.3	7014.1	27.901	3928.6	4797.4	441.27	1634.9	7328.1	71.043
64.967	74.843	20.102	14.79	630.06	118.94	971.71	1881.8	634.6	3847.9	39965	15.282	319.65	3492.9	627.13	3271.4	6551.7	11249	332.76	15272	33.122	20.466	99.658	61.843	42.864	10.47	19.277	27.239	47.289	237.97	1077.9	3020.7	376.96	675.08	2473.4	1212.3	2750.8	1660.9	58.265	540.41	658.41	2472.5	7469.9	1.4521	79.587	15163	12711	7493	13037	9173.4
1938.4	847.17	265	93.119	2903.6	206.15	1110.7	1246.5	335.89	626.03	13868	275.75	237.93	2845.7	19793	2377.7	21344	42598	2146.4	76127	81.684	266.49	1078.3	232.83	220.75	64.185	51.242	677.76	1585.8	4463.7	8257.4	52871	2957.7	6317.8	17598	4937.3	17800	5845.2	3164.8	11069	4417	1247.2	3775.2	35.137	924.84	16642	37724	5123	10843	4228.4
5782.6	2087.7	382.23	102.89	4328.9	251.69	2322.7	1949.4	425.26	1262.1	4221.5	304.8	442.36	1301.1	39189	2379.4	36166	2.795e+05	20566	1.9357e+05	32845	19765	53435	6905.7	2914	686.39	561.27	1755.8	21807	19959	20500	1.1861e+05	2752.5	12128	34733	5673.6	37735	15684	5051.1	42884	13085	14234	15575	28.325	3130.7	15669	2784.9	7636.8	10639	898.5
1622	220.4	148.47	33.107	206.41	30.394	450.7	570.71	324.61	327.46	134	168.18	105.29	47.33	3688.3	55.784	513.76	19317	762.24	13913	2385.1	1470.9	5602.5	826.37	657.43	151.64	47.278	725.35	2583.4	1787.4	358.5	2512.3	74.422	1288.8	2896.5	414.47	5574.7	4475.7	1870.7	4187.8	3622.1	5927.2	6596.9	15.375	1742.7	7031	3362.2	2588.2	4132.7	3243.1
4106.1	2428.2	328.11	1962.9	8801.7	768.71	2339.2	7553	548.93	3264.6	93899	5234	12675	78938	2.3899e+05	7245.9	99731	3.4479e+05	24498	7.1769e+05	53976	57074	44586	20604	3141.9	1044.1	1301.8	1448.1	16710	24116	58722	1.7422e+05	6124.1	15892	51151	13337	47574	16905	4012.2	44364	11895	8936.7	7919.8	69.744	16816	8643.7	1356.3	5920.6	55753	261.33
486.98	140.13	55.475	34.866	70.542	2.5751	72.306	52.28	18.115	15.269	50.688	111.09	111.57	391.66	30059	29.271	25.65	95991	825.83	72403	1.4526e+05	1.3895e+05	68038	45036	2249.1	1182	2172.7	375.68	2595.8	1162.3	73.651	391.55	6.0277	555.85	2233.6	169.27	2166.7	769.47	644.41	12145	1285.7	2772.2	1724.7	47.068	1368.4	386.19	12.432	361.66	290.43	9.1659
1653.5	489.81	239.39	130.99	156.03	6.7966	214.56	96.921	64.095	39.873	52.143	353.95	101.44	233.55	21597	58.253	38.188	96250	2475.1	58541	2.8123e+05	4.54e+05	2.0442e+05	1.4791e+05	7619.7	2891.7	4488.4	1382.6	9507.3	3825.5	105.71	851.78	13.277	1881.1	8279.1	433.76	7230	1966.3	2887.3	36057	4786.6	11001	6991.5	178.38	5283	1020.9	30.066	1236.2	443.87	18.547
3991.8	506.05	390.19	178.59	257.04	23.159	737.08	481.55	154.85	106.99	57.37	687.09	132.04	38.373	6439.5	60.246	137.17	89185	2196	28119	42950	43149	92875	17992	4024.1	807.32	215.81	1821.1	8092.1	3697.5	149.23	1156.1	22.776	2817	7807	693.37	11371	6788.4	4670.2	16188	8026.2	23712	13628	157.11	8460.3	4893.9	164.22	3973.8	2177.9	96.94
1045	169.83	89.203	110.42	117.57	3.6646	142.65	90.673	29.917	225.6	185.77	217.43	54.85	259.4	26767	85.774	67.097	37430	838.33	34809	1.2309e+05	1.2416e+05	36428	97199	6868.3	3085.9	3936.9	767.45	4136.4	2314.9	67.124	410.01	8.7396	869.67	6622.1	415.07	3260.1	1087.4	1453.2	44996	1970.7	9700.9	4202.8	118.42	4430.8	534.3	17.828	1149.2	343.81	12.812
917.96	120.11	83.983	130.76	139.76	7.7914	185.93	234.25	84.494	221.39	178.22	747.05	130.2	62.045	4053.2	77.439	104.84	9063.2	588.67	4733.2	10499	10810	10323	8978	2063.4	813.45	201.96	357	2369.9	1606.6	122.84	522.15	17.779	721.56	8551.3	478.13	2736.9	1658.9	1477.7	21594	1853.6	4400.7	1054.7	79.858	7711.8	1265.8	72.747	1202.1	820.64	42.814
217.08	83.603	46.051	11.127	89.176	4.1963	62.43	78.428	15.439	14.502	258.42	70.23	105.66	1111.1	12267	9.9722	56.54	2740.1	173.52	7573.1	6507.8	4894.3	610.58	4951.7	412.33	479.35	561.82	164.44	658.6	475.75	121.25	267.9	17.319	222.34	2611	227.73	1026.1	1109.5	678.67	8042.4	1080.6	941.52	2219.2	16.314	362.43	1444.2	93.014	403.58	255.39	17.578
50.014	23.49	21.231	9.5725	18.525	1.3063	16.056	19.401	5.8671	12.893	46.111	146.7	48.055	222.89	3855.4	11.853	13.022	374.52	38.056	1860.3	418.69	238.11	64.008	311.91	58.91	129.13	455.34	114.04	142.77	88.772	22.469	52.811	4.2872	63.033	1105.8	72.828	270.84	513.28	250.21	3681.6	716.43	854.23	559.19	6.2111	919.83	326.67	16.159	90.068	60.748	3.4788
260.75	57.199	184.66	638.85	39.773	17.86	49.167	167.36	143.47	40.393	46.966	5430.4	824.53	67.744	606.67	7.0867	39.61	1115.8	126.89	1102.1	408.96	570.23	292.88	262.27	103.7	148.65	33.633	274.25	279.59	188.13	119.93	219.8	27.008	201.85	2453	455.57	899.94	1945.7	2714.5	2715.3	1927.3	24973	3233	921.7	44453	1259.5	76.746	701.16	521.86	33.721
1138.8	281.32	108.72	174.8	320.45	29.244	302.54	601.15	535.4	261.72	129.41	362.01	110.79	124.76	2828.9	120.79	218.7	30069	2985.7	19968	3932	4771	4983	2352.2	659.59	227.4	94.175	427.97	4574.9	3337	628.93	2305.8	61.905	1467.9	6778.6	679.48	5146.9	2079.7	1630.9	21543	2522.1	19517	2625.7	77.996	9200.3	3001.7	4184.5	1801.3	2459	1631
1040.2	337.23	95.689	73.691	627.03	70.473	559.63	1095.7	699.4	310.14	751.19	153.18	127.32	275.89	9309	190.58	3240.2	25334	2036.7	25487	2447	3212.8	3254.5	1595.9	400.5	128.47	76.026	406.22	2425.2	2149.1	1985.5	9214.1	517.21	1731.7	6011.8	1032.4	5468.2	2240.2	1384.7	10344	2351	17963	6908.6	44.158	2524.3	15542	28503	4784.6	6911	3976.5
967.2	523.49	153.76	32.012	1317.1	164.11	1186.1	1533.1	441.14	175.83	3699.8	159.71	256.36	744.6	14414	447.17	9384.9	13942	1080.6	28440	203.33	320.55	612.97	173.72	172.39	88.369	53.866	564.27	1128.8	2251.4	4986.5	18763	1625.7	2489.7	8514.3	2000.9	8146.5	3718.2	2205.3	6910.3	3462.5	675.22	1503.4	18.436	389.37	83948	1.5416e+05	17037	10444	11704
3258.7	774.81	366.34	165.33	2916.6	281.12	1569.5	2689.4	1044.9	670.08	14199	532.73	275.27	1799	30522	2856.6	31370	62034	2802.4	1.0401e+05	591.07	754.66	1841.5	557.18	441.93	157.94	89.202	1271.2	2749.3	6534.6	9578.5	49641	3250.4	6818.4	16168	5616.9	19386	6614	5206.3	11738	5167.2	55754	20193	87.278	2946.1	43072	24575	6108.9	13809	1717.3
1094.1	363.52	510.74	67.693	1461.3	108.97	306.46	310.17	91.103	252.42	8003	339.64	128.07	1335.9	10050	2763.5	8158.5	23234	332.86	29362	41.976	117.86	218.76	96.559	83.291	77.522	44.573	797.71	489.67	1128.2	2808	11386	3099.2	3201.4	6056.7	3951.1	8223.4	4154.6	5614.4	2891.9	2986.7	497.82	1976	162.36	930.97	7083.9	4865.9	1073.8	2117.6	554.98
1144.1	383.47	281.66	868.37	845.52	649.99	5143.7	12691	7343.9	3131.7	3870.1	2840.3	1844.7	1283.5	5256.4	798.31	2506.4	22536	1823.7	20947	6028	7880.4	4948.4	3139.1	518.01	244.29	116.58	512.72	1737.8	1506.6	1370	5387.6	465.31	1643	6091.7	2408.9	5816.5	3595	2700.3	10897	2603.7	2.4372e+05	79573	573.92	41051	2.83e+05	1.0433e+05	26171	69866	7502.8
8580.5	2205.5	1396.2	875.44	5426.5	3151.7	18269	49155	28333	13261	33063	3863.3	6868.1	8008.5	34760	1618.8	27098	54002	5884.9	75062	14051	22492	10640	10570	5914.7	4359.5	869.72	3498.1	13789	11893	11996	41522	6663.5	10276	81575	12995	32196	26257	17420	1.2182e+05	21764	21285	70765	311.06	31930	2.0678e+05	18160	1.6328e+05	1.5535e+05	10402
10583	5102.1	57384	2.084e+05	5248.8	1034.1	36060	30548	5520	11289	31008	8932.8	6481.9	6183.7	7579.2	2308.5	6061.7	11316	874.43	23481	525.31	812.25	788.7	501.73	254.13	224.27	72.54	1621.7	985.05	1592.9	2622.5	6750.1	943.13	3987.4	14103	96330	14629	9555.9	49816	5921.1	3017.4	44497	96199	8220	1.4607e+05	3.9172e+05	11297	2.091e+05	61751	8413.8
11452	4480.7	3100.8	2609	5304.2	3617.3	36337	78612	33026	18898	26757	3716.1	14925	10307	30189	1971.1	9533.8	63081	6056	63490	11548	16454	13848	8689.1	3689.3	2775.5	688.68	6333	9084.8	7913.6	5550.3	19804	2144.3	10077	33533	12184	48124	52890	24335	39201	31538	2.016e+05	4.2544e+05	1729.1	50270	4.1383e+05	35307	1.6133e+05	3.0442e+05	16126
7913.4	2745.8	2669	309.62	4341.2	1491.1	10012	21420	15978	13334	16143	790.23	8888.2	5469.4	18464	1284	5239.9	20883	2408.8	24100	1628.1	4107.6	5086.5	3287.9	2653	2978.8	728.52	8746.3	6379.3	5603.7	3389.7	8714.4	2231.2	6771.2	25447	8301.5	40989	89649	24277	25931	45967	13035	50104	625.8	3769.6	1.0482e+05	3727.4	34510	79551	4862.9
680.02	126.23	813.14	13416	100.96	3.9226	75.216	564.01	25.114	23.065	246.5	36034	22946	3206.1	2576.8	30.722	166.2	3583.3	372.48	4099.8	1041	1553.1	551.02	489.72	94.604	106.28	63.599	1001.2	437.33	381.5	363.68	817.78	113.05	717.55	1364.8	2737.1	1520.2	981.6	28043	3549.8	2183	14052	1971.2	2449.7	77840	373.75	44.786	1205.7	1582.8	10.512
8801.5	1446.4	1133.2	382.35	1808.6	92.101	1689.6	1861.1	1940.2	2356.8	3005.8	2730	550.95	1668.6	52443	266.23	1566.6	21294	2906	35848	53781	40326	10960	49294	11013	9386.6	3146.5	4312.5	17914	12870	1351.7	4330.4	399.1	6358.5	89704	5544	23162	22564	19746	2.1627e+05	22631	4030	5040.1	103.18	16115	9702	716.93	4749.8	6680.9	522.83
1802.4	711.91	424	380.72	1156.1	173.52	996.13	1850	1096.4	1110.9	2951.5	6900.2	1419.4	888.9	7989.2	249.64	1884.2	11060	1143.6	12640	1360	1787.8	1625.7	1162.5	677.37	847.2	411.05	2377.4	2200.8	1636.8	1686.8	3927.2	928.96	2083.6	14892	1784.1	8362.2	19694	8503.9	14475	19672	2196.5	5557.5	48.636	16582	13303	1113.2	6279.4	6607.1	674.64
2869.9	33887	478.86	176.22	1.2875e+05	12042	72643	96491	56134	6.4601e+05	3.8828e+05	347.29	13106	13705	12508	1.7666e+05	1.0632e+05	1.3371e+05	60039	38713	377.79	683.97	3746.3	1744.9	1674.4	2799.4	5021.4	1398.5	5403.8	16968	48124	38721	15796	11428	1.1916e+06	1.3326e+05	7.4934e+05	1.6934e+06	3659.3	1.6594e+05	1.0681e+05	4027.6	16740	44.119	855.75	49511	6601.1	31336	94710	7603.3
[truncated: 33 more columns]
