# Supplementary material for: Reproducibility of the Structural Brain Connectome Derived from Diffusion Tensor Imaging
Source: PLoS One. 2015 Sep 2;10(9):e0135247. doi: 10.1371/journal.pone.0135247 (PMC4557836; doi:10.1371/journal.pone.0135247)
Supplement: S1 Data — Please refer to the README.txt file within the compressed folder for usage instructions. (ZIP) [file pone.0135247.s001.zip › Subject13_probabilistic_scanner_A_time_2.csv]

0	1.2103e+05	65253	54793	88176	246.14	25613	1461.2	137.98	1232	723.12	1099	464.75	293.69	3534.7	2721.7	12257	26333	24638	11769	7298.9	23272	56441	38623	11680	2676.3	1539.6	78851	35903	67508	2502.2	1.5181e+05	9474.3	2.9874e+05	56428	33817	4.143e+05	16038	81557	43046	42571	733.41	756.45	934.86	10646	773.51	83.29	1413.9	872.31	44.927
1.2103e+05	0	1388.7	529.56	61175	311.87	59453	2891.2	238.66	1281.8	2157.4	103.85	610.04	267.56	1291.1	2234.5	6970.9	6933.9	5443.4	3280.3	2572.4	9059.7	13271	10936	2366.5	657.99	336.99	1240.9	3483.6	5846.4	2057.6	28299	6258.4	59461	1.2228e+05	3.0815e+05	2.5467e+05	1.2954e+05	28636	26484	12008	181.44	7061.3	1450	1838	3847	30.098	9620.9	9529.2	37.2
65253	1388.7	0	53498	884.75	7.4629	12426	2448.4	4.5501	53.298	74.576	703.35	958.18	65.843	293.01	80.234	223.64	971.75	807.26	696.59	338.76	1249.8	1753.6	1656.3	1082.6	598.69	108.01	17789	2810.4	10173	123.7	10825	338.9	20079	7314	1.2873e+05	92779	6333.5	1.4316e+05	6033.7	2384.9	1066.8	5890.6	17047	40246	215.51	4.0555	21018	14081	3.5938
54793	529.56	53498	0	379.79	41.392	999.5	35368	15.657	16.209	678.73	86497	68256	6449.3	3543.7	22.3	76.77	642.11	466.56	4210.2	126.32	406.41	1243.1	743.74	874.73	272.35	182.46	32789	6146.3	17135	45.916	13990	66.11	23089	1306.7	1.4489e+05	40188	211.61	1.6474e+05	2895.1	3666	5165.9	1656.1	52083	3.2767e+05	381.12	28.536	38361	22530	5.4768
88176	61175	884.75	379.79	0	1.6135e+05	1.0126e+05	20575	11679	47017	18193	56.643	2306.2	1829.3	3045.6	86324	2.1684e+05	22566	27832	9462.4	1018.2	3393.2	14417	4490.9	1274.2	496.16	226.39	634.27	3635.2	12722	48909	69486	53881	5.9469e+05	3.4809e+05	2.6505e+05	1.018e+06	2.296e+05	8046.9	21220	14449	121.68	512.76	83.116	269.37	3794.2	572.35	8530.6	8582.2	1128.8
246.14	311.87	7.4629	41.392	1.6135e+05	0	30805	1.1068e+05	6.2743e+05	1.0518e+05	2634.8	101.04	6427.6	4034.3	769.22	11371	65294	3270.9	12933	1754.2	10.213	22.249	132.73	32.582	21.879	10.187	3.2068	29.095	188.67	1674.7	4529.5	3359.3	1146.6	1.3222e+05	18910	15556	57195	11824	69.898	877.19	703.67	14.773	9.4436	0.99812	41.722	520.32	3774.3	1017.9	16069	10066
25613	59453	12426	999.5	1.0126e+05	30805	0	1.1642e+05	70056	4783.5	3175.8	293.04	6742.9	1747.4	1325.3	7816.5	11371	7610	7719.7	3948.3	634.73	2041.5	7334.5	3711.5	1264.5	218.66	97.553	700.28	3306.1	3749.3	2941.6	6338.3	623.8	13591	2.0376e+05	2.9463e+05	2.3956e+05	82792	25033	14902	9122.7	574.83	10241	1868.7	7673.5	23251	11683	96859	1.4957e+05	9295.5
1461.2	2891.2	2448.4	35368	20575	1.1068e+05	1.1642e+05	0	1.5634e+05	70446	32040	46138	1.6002e+05	86443	23594	5450.7	8799.7	8145.8	4844.2	49857	68.796	146.61	1393.9	570.99	260.96	82.194	37.652	395.59	949.95	1486.9	2063.8	2747.1	273.52	15229	1.2441e+05	54217	1.1685e+05	41645	12943	4948.9	2907.6	450.96	2831.1	4767.6	52693	17543	21532	91609	4.0438e+05	65918
137.98	238.66	4.5501	15.657	11679	6.2743e+05	70056	1.5634e+05	0	2.0779e+05	5725	22.397	1179.9	4381.2	385.24	9735	10280	13189	70665	1196.2	24.256	38.777	807.02	44.071	82.413	16.577	16.109	41.832	1593.5	4037.8	905.28	727.37	91.332	6204.2	46553	21876	32342	23937	70.948	2184.7	1234	64.601	66.399	8.9309	194.47	4324.6	21530	7126	95491	52502
1232	1281.8	53.298	16.209	47017	1.0518e+05	4783.5	70446	2.0779e+05	0	48224	12.479	426.2	12562	356.61	3.6131e+05	84272	52683	2.4447e+05	2170.6	17.077	23.764	1712.2	181.01	216.28	100.08	543.62	21.191	3884.2	15564	6341	7977.9	1001.2	97336	1.6981e+05	57020	2.2496e+05	1.7793e+05	904.86	52938	17389	50.619	61.792	2.8426	49.807	1483.2	1438.1	924.42	32057	3459.7
723.12	2157.4	74.576	678.73	18193	2634.8	3175.8	32040	5725	48224	0	1806	12515	3.8449e+05	5533.3	13165	6833.9	19268	935.59	98692	14.663	23.447	206.73	92.324	77.503	72.83	152.32	45.155	247.83	979.47	4889.4	1595.5	617.78	8386	1.1571e+05	84870	68222	41544	1215.3	11273	7561	167.86	414.78	16.16	334.2	1656.7	578.73	1026	50227	2200.5
1099	103.85	703.35	86497	56.643	101.04	293.04	46138	22.397	12.479	1806	0	3.7345e+05	31669	27306	11.137	21.542	1037.3	82.325	30574	58.471	88.765	121.22	233.83	74.098	62.15	38.86	1096.9	902.14	302.12	42.293	175.39	11.001	1149.2	537.28	4483.3	1332.7	325.98	82226	693.58	1744.7	216.28	68.045	2102.5	68306	379.07	16.579	1661.7	14733	11.278
464.75	610.04	958.18	68256	2306.2	6427.6	6742.9	1.6002e+05	1179.9	426.2	12515	3.7345e+05	0	1.3995e+05	80143	366.13	1064.9	4183.7	455.63	1.1683e+05	116.6	117.68	152.74	530.89	59.926	86.548	17.141	266.29	421.61	467.31	469.64	623.55	60.341	1616.8	15491	8641.3	17228	10614	60704	2625.2	1147.7	110.79	505.38	919.73	28906	3045.6	1051.7	10950	85312	974.5
293.69	267.56	65.843	6449.3	1829.3	4034.3	1747.4	86443	4381.2	12562	3.8449e+05	31669	1.3995e+05	0	1.0389e+05	1534.2	1242	9300.2	496.96	2.1875e+05	69.25	60.652	108.99	514.94	50.858	102.95	18.764	32.487	342.97	442.32	741.15	1245.1	278.05	1191.6	11939	7513.4	10540	6260.8	3906.4	3345.7	878.71	131.05	292.07	54.103	2323.6	832.27	618.69	688.55	55807	2561.2
3534.7	1291.1	293.01	3543.7	3045.6	769.22	1325.3	23594	385.24	356.61	5533.3	27306	80143	1.0389e+05	0	311.42	3431.5	1.2045e+05	8010.4	4.5497e+05	74168	34086	5654.3	57692	7318.5	98098	25119	3041.9	4487.7	5855.8	7429	26692	1890.8	4057.2	49603	4617	16166	8238.7	4340.7	85463	5965.1	2074.6	3909.2	59.957	2430.2	3008.7	269.59	1002.8	3095.5	228.99
2721.7	2234.5	80.234	22.3	86324	11371	7816.5	5450.7	9735	3.6131e+05	13165	11.137	366.13	1534.2	311.42	0	2.4375e+05	1.2157e+05	2.032e+05	4025.2	28.143	48.318	4285.2	120.44	266.67	66.946	144.73	18.999	14599	43938	27178	19930	10620	1.6763e+05	93046	30446	2.7473e+05	42306	1203.2	13713	8319.3	91.018	112.31	2.7351	36.457	305.44	251.29	514.51	1688.8	268.96
12257	6970.9	223.64	76.77	2.1684e+05	65294	11371	8799.7	10280	84272	6833.9	21.542	1064.9	1242	3431.5	2.4375e+05	0	2.2951e+05	2.0514e+05	33850	25.396	46.477	809.76	121.72	155.13	179.36	121.98	43.522	3335.6	52787	1.7394e+05	1.3628e+05	43267	2.9452e+05	1.0334e+05	37240	3.6833e+05	37209	3930.9	10716	7587	127.83	175.9	6.9441	121.02	358.74	303.51	539.89	2361.4	735.57
26333	6933.9	971.75	642.11	22566	3270.9	7610	8145.8	13189	52683	19268	1037.3	4183.7	9300.2	1.2045e+05	1.2157e+05	2.2951e+05	0	5.8791e+05	4.3579e+05	66544	35287	1.001e+05	50929	12530	11867	4471	686.43	37801	54747	67533	1.7446e+05	12747	33423	3.1066e+05	49856	1.1224e+05	30526	7691.6	78524	17283	7117.9	7099.4	54.488	3310.7	6313.8	939.68	3272.9	5046.4	354.97
24638	5443.4	807.26	466.56	27832	12933	7719.7	4844.2	70665	2.4447e+05	935.59	82.325	455.63	496.96	8010.4	2.032e+05	2.0514e+05	5.8791e+05	0	41199	2957.7	2349.5	1.7154e+05	5931	18970	3652	386.89	284.65	1.4911e+05	2.2014e+05	2.0745e+05	1.6062e+05	1391.7	55404	1.2534e+05	11821	2.026e+05	50244	7270.7	41234	16303	571.98	632.56	12.748	638.75	468.25	309.89	447.09	1890.3	501.68
11769	3280.3	696.59	4210.2	9462.4	1754.2	3948.3	49857	1196.2	2170.6	98692	30574	1.1683e+05	2.1875e+05	4.5497e+05	4025.2	33850	4.3579e+05	41199	0	89261	38603	9962.7	49936	6440.2	53262	15289	2038.8	13473	18069	32335	80348	8844.3	15019	72824	22885	40630	11820	5191.7	1.3691e+05	7020.8	5010.8	6300.1	75.894	4837.9	5871.6	1011	3030.7	10867	1344.7
7298.9	2572.4	338.76	126.32	1018.2	10.213	634.73	68.796	24.256	17.077	14.663	58.471	116.6	69.25	74168	28.143	25.396	66544	2957.7	89261	0	3.3402e+05	30473	2.3846e+05	9471.4	19506	5626.4	839.77	4125.6	3496.3	137.49	6848.3	11.258	9438.2	31730	763.66	15893	1124.4	1986.7	53043	3604.8	500.57	665.36	16.6	895.2	125.42	6.7988	93.538	60.18	13.706
23272	9059.7	1249.8	406.41	3393.2	22.249	2041.5	146.61	38.777	23.764	23.447	88.765	117.68	60.652	34086	48.318	46.477	35287	2349.5	38603	3.3402e+05	0	66217	3.145e+05	22995	16027	2968.4	1178.5	11381	10548	158.76	18961	22.398	27824	36810	2524.2	53409	3560.1	7003	37117	11923	1251.3	1567.5	28.51	1309.9	282.9	11.653	163.75	70.3	16.192
56441	13271	1753.6	1243.1	14417	132.73	7334.5	1393.9	807.02	1712.2	206.73	121.22	152.74	108.99	5654.3	4285.2	809.76	1.001e+05	1.7154e+05	9962.7	30473	66217	0	81016	1.7669e+05	23893	1083.1	1319.2	1.0642e+05	67456	1950.6	1.0319e+05	132.21	65314	91017	11903	1.7146e+05	25522	17812	46536	44018	1114.1	822.55	26.87	1117.3	321.84	37.97	257.13	437.31	91.31
38623	10936	1656.3	743.74	4490.9	32.582	3711.5	570.99	44.071	181.01	92.324	233.83	530.89	514.94	57692	120.44	121.72	50929	5931	49936	2.3846e+05	3.145e+05	81016	0	2.3358e+05	57418	6903.2	1904.6	19534	20132	299.81	31391	32.013	37604	31384	3215.7	71621	4478.2	8013.3	71722	10501	872.16	795.56	18.382	1053.5	169.14	15.201	155.58	118.1	20.746
11680	2366.5	1082.6	874.73	1274.2	21.879	1264.5	260.96	82.413	216.28	77.503	74.098	59.926	50.858	7318.5	266.67	155.13	12530	18970	6440.2	9471.4	22995	1.7669e+05	2.3358e+05	0	92367	20449	3744.9	2.3646e+05	24889	448.35	7311	54.661	7825.6	33324	5582.8	27163	10933	9453.4	1.3078e+05	9670.4	89.797	88.193	13.412	532.6	63.156	14.133	57.945	107.71	24.389
2676.3	657.99	598.69	272.35	496.16	10.187	218.66	82.194	16.577	100.08	72.83	62.15	86.548	102.95	98098	66.946	179.36	11867	3652	53262	19506	16027	23893	57418	92367	0	69349	10080	17293	5466.2	849.43	4140.3	54.785	2082	12849	1786.4	7065.4	4874.7	4618.7	1.1711e+05	6991.5	30.346	67.873	9.0739	134.73	47.712	6.1615	18.84	32.63	3.0517
1539.6	336.99	108.01	182.46	226.39	3.2068	97.553	37.652	16.109	543.62	152.32	38.86	17.141	18.764	25119	144.73	121.98	4471	386.89	15289	5626.4	2968.4	1083.1	6903.2	20449	69349	0	1.1577e+05	23372	856.37	201.35	820.76	22.431	1281.9	9497.7	1721.7	2339.9	1624.8	2038.1	2.0584e+05	57630	9.3227	25.04	9.6351	79.836	27.656	2.645	8.7844	21.154	4.2805
78851	1240.9	17789	32789	634.27	29.095	700.28	395.59	41.832	21.191	45.155	1096.9	266.29	32.487	3041.9	18.999	43.522	686.43	284.65	2038.8	839.77	1178.5	1319.2	1904.6	3744.9	10080	1.1577e+05	0	9311.5	12911	50.133	17938	34.714	1.1992e+05	22308	7622.1	65819	2767.4	67026	67881	1.5621e+05	126.84	200.9	752.42	2922.3	197.17	21.785	223.49	142.35	18.968
35903	3483.6	2810.4	6146.3	3635.2	188.67	3306.1	949.95	1593.5	3884.2	247.83	902.14	421.61	342.97	4487.7	14599	3335.6	37801	1.4911e+05	13473	4125.6	11381	1.0642e+05	19534	2.3646e+05	17293	23372	9311.5	0	1.5747e+05	11955	22822	1038.5	22855	62352	17366	52839	20340	53587	1.4331e+05	82352	519.71	565.63	55.889	2652.5	655.99	76.089	341.29	438.1	60.653
67508	5846.4	10173	17135	12722	1674.7	3749.3	1486.9	4037.8	15564	979.47	302.12	467.31	442.32	5855.8	43938	52787	54747	2.2014e+05	18069	3496.3	10548	67456	20132	24889	5466.2	856.37	12911	1.5747e+05	0	2.426e+05	1.644e+05	1190.2	55403	37014	10555	1.1171e+05	13656	29604	61370	8571.5	334.64	306.66	92.139	1559	311.39	76.904	269.14	470.55	87.216
2502.2	2057.6	123.7	45.916	48909	4529.5	2941.6	2063.8	905.28	6341	4889.4	42.293	469.64	741.15	7429	27178	1.7394e+05	67533	2.0745e+05	32335	137.49	158.76	1950.6	299.81	448.35	849.43	201.35	50.133	11955	2.426e+05	0	1.4928e+05	2590.4	52991	56771	17442	1.5527e+05	18308	1899.5	4965.4	4749.8	249.45	429.51	8.0911	203.1	304	120.76	190	608.05	122.75
1.5181e+05	28299	10825	13990	69486	3359.3	6338.3	2747.1	727.37	7977.9	1595.5	175.39	623.55	1245.1	26692	19930	1.3628e+05	1.7446e+05	1.6062e+05	80348	6848.3	18961	1.0319e+05	31391	7311	4140.3	820.76	17938	22822	1.644e+05	1.4928e+05	0	1.5165e+05	3.8951e+05	51066	14221	1.9149e+05	21672	13432	16147	7855.2	1260.8	1425.3	115.88	1406.9	1609.4	278.82	844.56	1266.3	125.23
9474.3	6258.4	338.9	66.11	53881	1146.6	623.8	273.52	91.332	1001.2	617.78	11.001	60.341	278.05	1890.8	10620	43267	12747	1391.7	8844.3	11.258	22.398	132.21	32.013	54.661	54.785	22.431	34.714	1038.5	1190.2	2590.4	1.5165e+05	0	2.0738e+05	5296.5	14329	67214	3974.6	4452.9	605.14	1506.8	69.88	210.5	18.839	95.022	231.93	51.51	72.195	136.33	26.948
2.9874e+05	59461	20079	23089	5.9469e+05	1.3222e+05	13591	15229	6204.2	97336	8386	1149.2	1616.8	1191.6	4057.2	1.6763e+05	2.9452e+05	33423	55404	15019	9438.2	27824	65314	37604	7825.6	2082	1281.9	1.1992e+05	22855	55403	52991	3.8951e+05	2.0738e+05	0	27736	20275	5.8598e+05	13353	53733	19145	21048	379.2	468.79	212.12	2923	583.11	380.13	671.85	3560.9	721.08
56428	1.2228e+05	7314	1306.7	3.4809e+05	18910	2.0376e+05	1.2441e+05	46553	1.6981e+05	1.1571e+05	537.28	15491	11939	49603	93046	1.0334e+05	3.1066e+05	1.2534e+05	72824	31730	36810	91017	31384	33324	12849	9497.7	22308	62352	37014	56771	51066	5296.5	27736	0	7.4883e+05	5.4118e+05	3.6622e+05	69132	6.774e+05	2.7388e+05	2461.6	3113	131.16	3423.4	4925.1	4157.1	8081.6	35611	11777
33817	3.0815e+05	1.2873e+05	1.4489e+05	2.6505e+05	15556	2.9463e+05	54217	21876	57020	84870	4483.3	8641.3	7513.4	4617	30446	37240	49856	11821	22885	763.66	2524.2	11903	3215.7	5582.8	1786.4	1721.7	7622.1	17366	10555	17442	14221	14329	20275	7.4883e+05	0	1.9612e+05	1.5191e+05	79840	1.606e+05	77995	2593.1	8414.3	24117	1.4078e+05	5981.8	1625.3	34106	40922	5142.8
4.143e+05	2.5467e+05	92779	40188	1.018e+06	57195	2.3956e+05	1.1685e+05	32342	2.2496e+05	68222	1332.7	17228	10540	16166	2.7473e+05	3.6833e+05	1.1224e+05	2.026e+05	40630	15893	53409	1.7146e+05	71621	27163	7065.4	2339.9	65819	52839	1.1171e+05	1.5527e+05	1.9149e+05	67214	5.8598e+05	5.4118e+05	1.9612e+05	0	5.0855e+05	1.6289e+05	1.3774e+05	1.2493e+05	1249.8	1967.7	463.28	6261.3	4629.5	4214.5	8679.9	40758	9505.4
16038	1.2954e+05	6333.5	211.61	2.296e+05	11824	82792	41645	23937	1.7793e+05	41544	325.98	10614	6260.8	8238.7	42306	37209	30526	50244	11820	1124.4	3560.1	25522	4478.2	10933	4874.7	1624.8	2767.4	20340	13656	18308	21672	3974.6	13353	3.6622e+05	1.5191e+05	5.0855e+05	0	33229	1.3339e+05	1.5859e+05	248.18	614.45	52.75	1082.6	2195	2078.9	3209	16084	5133.7
81557	28636	1.4316e+05	1.6474e+05	8046.9	69.898	25033	12943	70.948	904.86	1215.3	82226	60704	3906.4	4340.7	1203.2	3930.9	7691.6	7270.7	5191.7	1986.7	7003	17812	8013.3	9453.4	4618.7	2038.1	67026	53587	29604	1899.5	13432	4452.9	53733	69132	79840	1.6289e+05	33229	0	47059	1.4344e+05	2613.4	2175	34594	1.7894e+05	2484.3	204.6	2845.7	6951.4	29.066
43046	26484	6033.7	2895.1	21220	877.19	14902	4948.9	2184.7	52938	11273	693.58	2625.2	3345.7	85463	13713	10716	78524	41234	1.3691e+05	53043	37117	46536	71722	1.3078e+05	1.1711e+05	2.0584e+05	67881	1.4331e+05	61370	4965.4	16147	605.14	19145	6.774e+05	1.606e+05	1.3774e+05	1.3339e+05	47059	0	2.2166e+05	1990.2	2716.3	105.76	3854.5	1743.3	295.18	1078.2	2317.7	491.38
42571	12008	2384.9	3666	14449	703.67	9122.7	2907.6	1234	17389	7561	1744.7	1147.7	878.71	5965.1	8319.3	7587	17283	16303	7020.8	3604.8	11923	44018	10501	9670.4	6991.5	57630	1.5621e+05	82352	8571.5	4749.8	7855.2	1506.8	21048	2.7388e+05	77995	1.2493e+05	1.5859e+05	1.4344e+05	2.2166e+05	0	957.01	2060.9	345.43	6799.4	2103.7	286.79	738.09	1313.6	367.39
733.41	181.44	1066.8	5165.9	121.68	14.773	574.83	450.96	64.601	50.619	167.86	216.28	110.79	131.05	2074.6	91.018	127.83	7117.9	571.98	5010.8	500.57	1251.3	1114.1	872.16	89.797	30.346	9.3227	126.84	519.71	334.64	249.45	1260.8	69.88	379.2	2461.6	2593.1	1249.8	248.18	2613.4	1990.2	957.01	0	1.2078e+05	6973	47351	44535	396.47	6689.9	864.43	46.366
756.45	7061.3	5890.6	1656.1	512.76	9.4436	10241	2831.1	66.399	61.792	414.78	68.045	505.38	292.07	3909.2	112.31	175.9	7099.4	632.56	6300.1	665.36	1567.5	822.55	795.56	88.193	67.873	25.04	200.9	565.63	306.66	429.51	1425.3	210.5	468.79	3113	8414.3	1967.7	614.45	2175	2716.3	2060.9	1.2078e+05	0	44.291	907.16	61575	232.53	24337	2110.2	30.674
934.86	1450	17047	52083	83.116	0.99812	1868.7	4767.6	8.9309	2.8426	16.16	2102.5	919.73	54.103	59.957	2.7351	6.9441	54.488	12.748	75.894	16.6	28.51	26.87	18.382	13.412	9.0739	9.6351	752.42	55.889	92.139	8.0911	115.88	18.839	212.12	131.16	24117	463.28	52.75	34594	105.76	345.43	6973	44.291	0	43009	40.353	3.8311	2622.1	817.17	1.5238
10646	1838	40246	3.2767e+05	269.37	41.722	7673.5	52693	194.47	49.807	334.2	68306	28906	2323.6	2430.2	36.457	121.02	3310.7	638.75	4837.9	895.2	1309.9	1117.3	1053.5	532.6	134.73	79.836	2922.3	2652.5	1559	203.1	1406.9	95.022	2923	3423.4	1.4078e+05	6261.3	1082.6	1.7894e+05	3854.5	6799.4	47351	907.16	43009	0	1455.6	136.32	3546.8	39582	54.266
773.51	3847	215.51	381.12	3794.2	520.32	23251	17543	4324.6	1483.2	1656.7	379.07	3045.6	832.27	3008.7	305.44	358.74	6313.8	468.25	5871.6	125.42	282.9	321.84	169.14	63.156	47.712	27.656	197.17	655.99	311.39	304	1609.4	231.93	583.11	4925.1	5981.8	4629.5	2195	2484.3	1743.3	2103.7	44535	61575	40.353	1455.6	0	1.1063e+05	93915	35602	7565.7
83.29	30.098	4.0555	28.536	572.35	3774.3	11683	21532	21530	1438.1	578.73	16.579	1051.7	618.69	269.59	251.29	303.51	939.68	309.89	1011	6.7988	11.653	37.97	15.201	14.133	6.1615	2.645	21.785	76.089	76.904	120.76	278.82	51.51	380.13	4157.1	1625.3	4214.5	2078.9	204.6	295.18	286.79	396.47	232.53	3.8311	136.32	1.1063e+05	0	63868	1.0632e+05	3.9378e+05
1413.9	9620.9	21018	38361	8530.6	1017.9	96859	91609	7126	924.42	1026	1661.7	10950	688.55	1002.8	514.51	539.89	3272.9	447.09	3030.7	93.538	163.75	257.13	155.58	57.945	18.84	8.7844	223.49	341.29	269.14	190	844.56	72.195	671.85	8081.6	34106	8679.9	3209	2845.7	1078.2	738.09	6689.9	24337	2622.1	3546.8	93915	63868	0	1.2077e+05	63162
872.31	9529.2	14081	22530	8582.2	16069	1.4957e+05	4.0438e+05	95491	32057	50227	14733	85312	55807	3095.5	1688.8	2361.4	5046.4	1890.3	10867	60.18	70.3	437.31	118.1	107.71	32.63	21.154	142.35	438.1	470.55	608.05	1266.3	136.33	3560.9	35611	40922	40758	16084	6951.4	2317.7	1313.6	864.43	2110.2	817.17	39582	35602	1.0632e+05	1.2077e+05	0	2.6382e+05
44.927	37.2	3.5938	5.4768	1128.8	10066	9295.5	65918	52502	3459.7	2200.5	11.278	974.5	2561.2	228.99	268.96	735.57	354.97	501.68	1344.7	13.706	16.192	91.31	20.746	24.389	3.0517	4.2805	18.968	60.653	87.216	122.75	125.23	26.948	721.08	11777	5142.8	9505.4	5133.7	29.066	491.38	367.39	46.366	30.674	1.5238	54.266	7565.7	3.9378e+05	63162	2.6382e+05	0
129.87	99.823	6.5811	28.893	1687.5	4466.4	1022.4	52878	79340	2.0513e+05	1.0478e+05	20.941	296.98	14355	877.65	3907.4	1821.9	3733.4	1371.4	9746	13.564	21.152	90.314	82.433	91.25	21.932	78.569	20.494	121.64	264.8	551.01	538.78	71.769	1988.2	12806	19635	14301	7342.3	159.4	1879.9	790.99	204.43	430.45	12.181	261.66	7608.7	79299	10642	99407	2.1846e+05
448.92	587.43	104.79	860.23	6476.5	760.25	1025.9	8368.1	2928	1.3201e+05	6.2036e+05	1176.3	7278.4	2.3415e+05	20816	13578	16444	17003	883.71	1.012e+05	18.145	18.967	78.191	187.42	49.139	59.025	52.225	24.296	199.58	1416.5	5614.4	6033.7	3927.5	3838.9	24925	29017	20756	10363	1505.5	3286.5	2252.5	212.15	558.62	34.664	2303.4	1898.9	290.58	1279.2	32849	197.43
1103.4	117.38	1706.4	62833	44.285	8.3782	763.71	13121	6.9371	8.0178	518	1.0948e+05	77474	6391.2	2603.8	6.6334	31.211	1649.7	124.38	6946.3	229.12	490.89	258.46	286.61	43.295	33.206	8.3963	501.79	495.12	329.89	84.099	262.61	17.986	737.13	713.94	8617.1	1362.1	222.32	78489	830.76	877.13	1197.9	295.19	4209.2	1.0066e+05	109.29	6.226	556.43	28136	5.3326
339.76	271.96	1989.8	16653	559.76	1323.4	2413.5	22336	368.47	98.766	7398.3	41350	1.2044e+05	58625	6248.4	63.638	266.68	2888.3	144.24	25038	203.66	308.59	134.61	183.07	22.425	59.784	5.8265	115.36	176.45	147.83	132.83	259.47	48.053	499.38	4053.2	4605.4	3769.7	1872.9	35572	895.29	542.23	586.29	259.33	782.72	30010	590.18	160.23	1403.9	75850	136.47
514.81	280.44	570.25	7255.5	2567.7	1631.2	960.04	48595	5821.8	16857	3.1462e+05	12664	47846	3.5607e+05	1.2317e+05	6230.6	10316	20424	1086.9	1.9401e+05	176.96	149.33	129.93	647.49	40.284	171.68	35.065	44.49	368.55	1091.2	4169.3	8534.6	4735.1	2277.9	10649	9570.4	9219.1	4971.5	10894	2705.1	980.85	698.32	1027.9	228.57	20625	1748.5	441.91	1139.1	77253	333.31
3213.2	1202.8	368.89	982.71	1824	193.73	676.97	5122.2	333.38	358.81	7798.5	5428.6	18045	53827	4.8464e+05	221.66	1603.6	1.2278e+05	8366.4	3.1779e+05	92096	50977	6550.1	72748	4643.1	6245.6	2381.5	382.11	2992.7	4276.8	5680.8	17025	821.26	3279.2	43069	3562.4	13073	5474.3	2913.6	61442	3994.7	2970.2	5509	87.803	3808.9	4255.8	350.01	1256.5	6138.3	127.3
460.5	132.74	30.028	52.781	2420.8	649.98	915.28	3462.4	3992.8	10002	60120	40.932	380.91	11234	965.6	12012	14475	14066	1050.1	25256	10.195	20.23	106.41	101.93	136.55	22.791	73.712	27.858	248.37	1238	5153	11378	5567.2	3149	4808	5392.3	5346.1	1526.7	454.77	779.44	786.19	481.79	2024.4	46.047	331.9	12900	10915	6897.3	23299	10476
6159.2	505.79	589.4	1095.2	4620.7	468.95	2154.9	3699	2072	1713.1	14912	101.21	722.7	3663.6	5724.6	12542	13265	74014	3555.3	89041	48.623	108.86	789.09	219.42	366.9	122.51	94.184	817.84	5330.2	3130.9	3754.2	28802	8489.5	7341.4	16553	8029.5	16303	3739.2	14356	4848.9	9776.2	3104.9	7538.8	189.77	2531.9	22660	29721	8760.9	35977	5861.8
13060	2842.4	463.78	676.05	6968.3	307.63	2272.7	2768.3	1235.9	2653.7	9109.6	251.59	972.03	3522.6	42157	4231.1	17301	3.0306e+05	28156	1.5823e+05	17380	40351	67972	11667	1794.2	924.14	408.49	554.13	11118	11128	8736.3	64589	11563	15367	38936	6110.9	32622	6922.1	4145.9	46847	8417.8	8453.6	12959	102.82	4985.6	11843	1586.3	5707.2	11868	470.21
863.61	175.74	28.42	54.005	184.64	260.32	210.16	1697.2	3068.6	1180.3	499.53	39.73	110.28	201.72	4224.4	107.71	170.32	18241	1766.2	8249.5	802.86	1174.5	2550.5	671.44	193.02	66.59	70.991	80.832	963.45	677.82	208.61	1706.7	72.435	677.93	4417.6	377.55	2259.2	868.28	334.69	3288.5	2114.2	4979.2	10055	56.313	1941.3	6933	3568.5	2768	5567.6	5903.9
24294	6299.1	1252.8	3596.8	19436	901.4	4127.9	16256	1285.8	5072.7	86655	12338	38990	1.1436e+05	3.482e+05	19132	66315	6.829e+05	56142	1.0668e+06	41647	81114	61169	29521	3071.1	4186.6	1161.5	651.73	22333	28964	41766	1.9408e+05	25071	33828	1.1434e+05	20370	82030	20956	10131	1.3415e+05	12753	4263.7	6153.1	114.43	15429	5881.2	857.07	3149.5	34021	347.92
1435.9	447.58	68.479	31.77	218.07	7.3691	138.52	91.177	31.463	44.826	34.254	57.441	164.41	158.16	52122	43.969	45.461	1.3408e+05	5831	78465	1.3903e+05	2.0602e+05	93496	60310	1204.7	1014.5	250.87	68.141	1101.3	926.24	238.69	1905.2	17.158	1635.2	6284.6	218.36	3508.5	554.25	441.64	5779.7	917.69	771.97	1108.2	8.1036	437.11	352.53	14.104	120.53	145.9	3.8651
3088.3	1064.2	185.91	154.48	343.53	9.4159	297.2	132.7	53.653	44.206	56.476	148.71	196.47	114.16	33044	34.313	46.542	1.1254e+05	4725.4	48480	2.1028e+05	4.7312e+05	2.4957e+05	1.6014e+05	4479	1973.3	452.91	221.24	3068.6	1995.1	197.72	2353.1	28.198	2665.6	14981	451.42	6872.4	1755	1950.2	16028	3415.7	7961.8	11840	129.86	4562.5	2395.8	70.307	991.56	309.09	14.34
2172.7	370.03	62.916	306.08	223.36	37.851	430.78	505.06	284.71	149.1	179.82	269.2	427.88	135.43	12828	79.644	114.3	94271	5861.8	16794	35167	73109	1.0199e+05	25810	2755.7	500.11	251.14	296.02	3072.1	1422	200.21	2080.1	41.98	1305.5	11249	575.5	5495.8	2427.3	1624.5	11782	6132.3	27528	32442	219.69	13154	13668	400.2	5455.6	2294	84.037
5472.3	1414	253.55	295.7	493.15	12.578	642.86	208.24	63.109	59.215	91.558	258.44	348.22	399.73	57277	49.459	69.51	43760	3102.4	34111	1.4089e+05	1.6087e+05	47737	2.7307e+05	36215	3942	672.51	313.56	4370.8	3425.3	172.11	3355	29.044	3619.3	13961	680.29	11280	2268.5	2674.4	37922	4191.8	14367	12436	135.6	9258	2200.1	100.65	1817.1	383.57	22.261
2577.2	296.5	142.55	1033.9	176.95	28.067	432.81	465.39	182.8	52.164	89.534	546.86	359.35	114.07	15264	44.198	91.841	20845	2096.8	8498.9	34762	30980	19577	86576	32237	1253.9	320.21	563.09	2784.2	1165.5	201.63	1353.2	67.346	1220.1	14835	565.95	3476.1	1041.1	3460.2	24321	4896.5	3753	2610.7	461.83	20057	2061.4	149.7	2308.8	1329.8	49.821
479.06	156.22	64.293	51.461	79.085	3.9776	55.866	195.32	25.116	29.167	125.88	337.64	956.73	1969.5	27855	20.818	56.604	6104.3	664.77	14269	12483	8153.1	2421	10362	1299	1170.5	444.96	50.262	518.11	430.68	249.37	581.24	31.502	335.51	4717.7	150.12	1020.2	367	372.49	18804	423.88	540.36	1143	15.702	671.46	858.93	64.674	205.93	189.23	7.0949
215.48	39.196	22.518	130.57	32.305	2.483	25.09	48.829	9.6024	19.607	45.353	351.77	227.66	364.07	10868	9.9295	19.826	1424.6	181.55	4148.2	3786	2708.6	826.03	2984.7	539.47	616.28	241.61	75.019	238.06	113.32	84.624	181.17	19.665	128.82	4173.9	88.016	382.07	195.1	744.16	9106.6	404.85	898.6	199.41	12.597	2843.8	175.49	14.856	58.316	62.662	1.994
999.09	144.3	103.12	1705.7	126.38	16.359	166.59	380.52	125.4	35.014	61.825	4992.3	1814.9	192.64	3386.1	32.343	144.32	5198.9	953.52	6563.8	2924.1	4049.5	1019.2	1948.3	373.31	197.76	60.285	647.96	1170.4	395.13	663.47	954.78	193.12	528.02	2677.6	437.7	1865.7	1676.8	8327.3	6781.1	4982.9	30545	3713.3	369.14	66345	2646.2	136.72	640.25	613.46	25.086
4027.7	845.9	181.65	610.18	560.88	269.55	530.41	2057.2	3021.1	874.08	423.58	369.4	379.89	319.31	8566.5	214.33	476.55	38944	8661.5	26880	9072.8	10001	5337.5	7624.8	1273.8	437.28	97.41	267.33	3690.9	2931.6	1530	5384.1	248.01	2618.5	13688	972.66	7674.7	2143.2	1997	28001	3834.3	18930	3063.1	138.76	19652	2647.8	8584.9	1491.1	4479.7	2831.2
2851.9	592.72	168.17	373.91	1358.5	502.52	903.69	4030.9	5173.8	1302.7	1450.3	185.99	603.88	919.28	18735	863.36	2295.3	55472	7611.9	48689	2571.2	4087.2	3353.6	2997.8	566.59	280.31	85.2	234.03	2842.5	2756.6	3037.9	11990	1925.1	2971.7	15709	2087.4	8715.3	2540	2696.8	18274	3461.5	29443	13302	98.343	8178.6	12291	30513	3802.8	13331	7215.4
1617.8	242.09	196.3	412.09	1145.1	751.45	2974.7	3745.5	3891.8	901.24	2693.7	55.278	602.87	1300.8	8026.6	1577.3	1781.6	21553	1027.7	21624	85.189	116.92	264.19	115.8	115.08	115.13	45.585	456.89	1513.4	899.92	1076.5	6731.6	1695.8	1708.3	10794	2801.9	6133.8	2224.6	5397.6	3695.5	4925.1	914.34	3039.7	84.279	1148.7	34387	1.9041e+05	9452.1	30755	16528
8906.6	547	497.49	2719.2	2709	283.17	1638.7	3256.6	1773.1	861.84	5686.7	148.43	795.95	3812.2	20812	3734.5	5648.2	81147	3883.1	70951	533.67	1034.6	2015.1	944.94	581.78	261.35	286.41	1956.4	8728.6	3440.5	2592.3	24167	3899.2	5956.6	27014	6486.4	16555	3677.8	17974	9580.4	18850	66760	38838	266.43	9035.4	56262	27834	9018.1	18340	2345.7
3796.6	226.73	834.46	1255.3	1012.5	76.439	410.24	523.17	401.71	334.03	3028.2	63.864	322.86	1160.7	3727.9	1497.5	1975.5	13054	386.98	15515	22.57	64.53	266.43	100.19	163.25	87.677	216.23	1469	3330.3	1009.3	931.68	4936	2552.3	2252.6	7925.2	4411.7	6869.2	1919	22416	2499.2	15514	2522.8	4080.2	416.07	2919.6	11499	3596.8	2166.7	3600.4	364.94
1230	164.65	140.11	1392	539.96	897.12	2807.9	7557.1	5516.4	1600.7	1218.9	1594.4	2750.8	920.08	4264.2	438.91	734.51	13810	1644.3	13264	2412.2	3527.1	1741.7	2223.2	292.61	109.97	49.12	260.7	1287.4	675.79	830.42	2765.1	378.78	889.89	5306.6	1652	3740	1359.9	3148.7	5839.8	2559.3	2.3468e+05	95187	588.46	49110	2.5153e+05	1.0897e+05	23369	50352	4837.3
8581.7	3211.7	953.9	2863.2	6387	6450.8	37353	59468	33942	20302	53843	2329	21667	13065	65110	3720.1	8547.1	94455	16100	1.0657e+05	69174	72896	28867	38410	6314.8	3005.9	1183.9	2075.9	8029.1	4414.3	6691.4	24162	5073.7	7768.1	63242	17873	31187	16875	9869	68653	20862	20580	51044	9057.1	99455	1.5848e+05	17052	1.3539e+05	1.7786e+05	9857.1
9596.5	37740	66916	1.8314e+05	8065.3	4491.5	89899	52367	18541	24443	46632	12289	16733	9005.8	12984	3781.8	6357.1	21909	2826.5	33458	739.28	1058.6	1277.5	983.01	575.16	247.03	177.58	2453.6	2486.6	2051.7	3109.8	9030.4	4053.5	5160.3	18376	1.0133e+05	20743	9721.3	77300	8589.6	7967.3	27168	79369	40745	2.1643e+05	2.6664e+05	16152	1.6925e+05	1.1229e+05	3844.6
6581.3	2051	892.01	4007.1	3473	7386.2	20320	62839	70372	41525	32026	4956.2	18936	15874	29464	2159.3	3703.5	65545	10244	64776	9455	14662	8533.4	9884	3488	939.28	487.83	1245.8	8588.1	3977.3	4438.3	12736	2015.9	4763.9	30851	13371	29999	20411	14274	34029	21971	2.326e+05	4.2275e+05	9989	90798	4.9351e+05	49808	1.8796e+05	2.7977e+05	12958
2024.4	1342	441.05	469.61	1910.5	2385.2	5629.9	14726	14628	20609	29457	915.38	7467.5	10577	19379	1381.2	1769.2	22875	3673.8	24873	1608.1	2551.1	1820.2	1800.3	1910.5	677.45	945.68	707.33	3719.2	1714.6	2105.4	5136.7	1436.9	1891.9	19556	9876.9	15938	32123	3767	15825	19233	3929	38683	4907.8	5771.5	82944	4957.3	36743	77191	2955.9
5752.3	2782.9	20943	79436	404.19	19.454	3857.5	3929.2	37.142	45.24	356.88	52825	44583	2134.2	3604.5	61.532	211.39	5109.7	896.37	6574.6	2380	4120.5	1586.7	2182.5	1064.1	454.52	148.8	3458.7	3513.8	1393.1	638.16	1494.7	436.14	1969	3799.2	16276	7970.1	4541.7	1.3558e+05	7065.9	17913	19572	2712.8	58646	2.2085e+05	857.01	102.22	6069.7	3396.7	15.511
10996	2454.8	1027.8	2393.3	1484.9	501.84	4210.8	6082.5	3271.4	4303.9	7170.2	822.16	3146.9	3761.2	1.0276e+05	442.96	943.34	39337	8036.5	57412	1.1704e+05	79085	36516	89707	16272	8980.4	3065.4	2250.2	11938	7172.4	2353.3	7717.6	738.7	6148.3	1.0858e+05	4207.3	17359	6668.1	11777	1.9717e+05	18285	9439.1	7350.1	5121.5	59906	20735	2335.2	20060	14894	691.44
4244.6	729.24	323.65	1946.8	687.21	478.16	2340.2	3969.3	2426	1230.4	2893	5475.8	3696.1	1444.7	11965	344.43	623.97	12325	2481.5	13686	3066.2	3834	2767.2	2470.8	2281	855.51	402.96	4244.8	6857.2	2059.5	1299.6	2496.6	629.6	2011.3	17706	2435.4	12416	14824	17809	21793	45358	9195.7	7944.6	1496.3	1.0407e+05	16553	1660.7	8422	10118	688.81
4213.7	15138	346.93	221.95	1.2275e+05	11439	34890	62308	45100	7.4518e+05	2.5886e+05	630.91	10202	23875	31000	2.0665e+05	1.6644e+05	1.9935e+05	1.0266e+05	40998	858.6	1264.2	16104	1821	2168.2	2424.7	2782	942.03	6374.4	21212	87165	43844	8386.5	15624	8.6113e+05	1.623e+05	5.1783e+05	1.4643e+06	3206.4	1.6555e+05	1.5766e+05	3298.2	9877.2	82.469	1517.3	38605	6321.7	22851	70798	6549.5
[truncated: 33 more columns]
