# Supplementary material for: Reproducibility of the Structural Brain Connectome Derived from Diffusion Tensor Imaging
Source: PLoS One. 2015 Sep 2;10(9):e0135247. doi: 10.1371/journal.pone.0135247 (PMC4557836; doi:10.1371/journal.pone.0135247)
Supplement: S1 Data — Please refer to the README.txt file within the compressed folder for usage instructions. (ZIP) [file pone.0135247.s001.zip › Subject13_probabilistic_scanner_B_time_1.csv]

0	93560	33460	54911	51810	2435.2	17732	1515	543.48	3355.5	865.83	7744.9	1934.9	307.01	1440.1	5657.7	8422.9	22403	9248.7	8401.7	577.53	11630	42491	7138.9	651.34	100.68	148.98	93934	11209	41803	3730.2	1.3601e+05	1235.5	3.6558e+05	21704	27715	3.7058e+05	5165.4	80868	15374	11256	10733	93.268	243.55	27758	56.441	13.981	2771.3	304.54	52.207
93560	0	133.26	279.79	38042	253.85	20415	1768.8	362.49	1884.7	890.08	3884.7	1117.6	141.85	1062.6	2346.8	5068.4	10217	3743.7	4113.9	169.56	4698.8	14928	1759.6	220.4	72.635	68.52	316.35	2311.5	6126.3	2254.1	11017	1796.3	77296	1.0401e+05	1.3659e+05	3.4981e+05	89980	11996	16228	4156.5	292.89	813.3	52.282	294.67	1625.7	9.1057	3886.3	3381.4	20.371
33460	133.26	0	27450	37.804	3.9301	4977.5	1154.8	6.1966	27.179	30.849	1706.1	206.24	14.832	29.864	19.797	83.031	149.9	38.799	98.621	16	354.74	317.4	185.46	13.615	2.6244	2.3803	1790.5	153.54	487.61	40.095	2256.8	83.789	4817.2	2090.3	83850	26436	5583.2	68155	883.92	1329.9	13349	2287.8	11021	49092	103.65	0.59795	22895	1613	0.11983
54911	279.79	27450	0	69.978	1.7327	247.12	10556	2.6745	16.298	255.38	67316	40004	8826.9	1616	22.385	427.77	921.08	270.09	8004	65.536	945.46	1512.8	812.34	101.41	6.7799	28.337	48747	998.13	2966.9	142.01	30639	95.059	47641	5727.8	86678	33195	165.01	1.3108e+05	6394.5	2295.5	55083	438.13	9109.8	2.6126e+05	57.03	4.3918	21555	1585.4	1.5814
51810	38042	37.804	69.978	0	1.5589e+05	81772	15515	13221	21619	6947.9	1136	748.16	439.52	973.13	26544	29517	13857	4452.9	7281.8	30.549	359.29	2679.7	181.71	89.812	16.303	72.291	129.15	663.24	2088.4	7680.8	8055.8	3570.6	2.4321e+05	1.7733e+05	1.8244e+05	4.7618e+05	1.1115e+05	2130.5	15506	5517.8	98.736	152.69	12.619	51.135	2630	200.54	6244.3	7051.6	1046.7
2435.2	253.85	3.9301	1.7327	1.5589e+05	0	37019	37376	5.624e+05	90155	323.51	5.3535	399.69	93.72	50.051	4369.8	24948	1514.2	6374.3	310.6	0.21347	9.6936	43.656	6.9882	3.3395	0.19658	1.442	5.6788	21.53	251.58	880.92	881.48	62.136	88120	11697	4519.7	16976	9184.2	17.02	812.98	291.67	14.752	22.01	0	1.0647	605.24	549.68	2275.6	9122.2	5656.8
17732	20415	4977.5	247.12	81772	37019	0	1.0816e+05	48755	4986.8	1760.2	647.51	2850.9	218.42	666.05	4714.2	5364.2	4073	2065.5	2783.7	40.135	785.11	2787.9	501.12	142.67	11.864	55.867	254.71	1215.1	2350	1060.6	3726.5	96.454	17454	1.7455e+05	1.3607e+05	1.4667e+05	72243	10641	17450	4999.6	2363.3	2251.8	245.92	3255.6	8862.1	1914.4	51596	84710	8906.9
1515	1768.8	1154.8	10556	15515	37376	1.0816e+05	0	82000	60237	33503	46038	1.1763e+05	65759	4731.3	2781.4	4188.7	2348.2	2845	47407	14.175	124.24	686.05	544.76	86.542	73.418	11.805	126.43	254.14	342.06	788.87	511.42	40.947	5986.6	93602	37150	96336	75875	5851.3	6068.3	2038.5	3653.8	981.52	2780.6	24474	7612.7	16723	58754	3.9745e+05	47267
543.48	362.49	6.1966	2.6745	13221	5.624e+05	48755	82000	0	1.7642e+05	467.58	3.0669	124.05	127.04	140.17	5666.8	6730	1459.1	11130	419.4	1.9554	40.652	269.52	80.361	58.86	3.4085	7.2316	18.136	122.83	367.24	708.82	183.42	15.896	4277.7	52778	9377.5	43183	89665	19.155	10212	1798.9	168.66	136.09	0	1.2734	1468	5677	1842.2	43487	17858
3355.5	1884.7	27.179	16.298	21619	90155	4986.8	60237	1.7642e+05	0	23062	52.087	100.47	3005.2	96.796	2.5528e+05	74016	18757	1.6339e+05	718.26	1.9531	30.183	275.81	208.32	239.64	9.3758	137.75	26.064	686.73	5574.6	5434.6	2859.7	234.38	73176	1.7225e+05	44298	1.7663e+05	1.4905e+05	139.38	55356	10626	166.26	161.55	0.038542	7.2281	628.66	278.56	200.96	9156.8	409.86
865.83	890.08	30.849	255.38	6947.9	323.51	1760.2	33503	467.58	23062	0	1745.6	35793	3.7009e+05	16210	11740	5523.5	3906.8	227.39	83726	4.4757	26.581	99.119	274.94	126.39	44.531	147.02	30.952	149.89	230.74	1077.2	1139.5	402.26	6042.3	87024	76132	40966	54451	650.53	16279	5087.3	1092.4	968.02	1.6616	316.39	3629.2	937.83	378.4	59589	623.61
7744.9	3884.7	1706.1	67316	1136	5.3535	647.51	46038	3.0669	52.087	1745.6	0	1.8324e+05	43278	5602.1	101.41	1210.3	2419.2	680.34	31397	172.01	2368.7	2931.3	2000.5	122.58	23.911	28.314	8557.8	1336.1	4019.4	463.04	1968.4	383.79	12603	1682.3	2562.1	33719	506.51	1.03e+05	1208.2	5410.9	361.51	18.759	1419.9	49130	39.594	1.4889	736.02	3523.1	1.0123
1934.9	1117.6	206.24	40004	748.16	399.69	2850.9	1.1763e+05	124.05	100.47	35793	1.8324e+05	0	2.9845e+05	37688	69.974	267.02	875.2	108.11	1.913e+05	24.815	258.94	402.55	968.92	13.834	168	5.2294	1765.6	161.32	615.23	129.58	859.61	86.131	3307.8	3372.9	1225.8	10187	3286.9	55335	273.95	632.31	105.03	120.8	261.77	6560.7	1622.3	528.11	4150.5	98018	1214.7
307.01	141.85	14.832	8826.9	439.52	93.72	218.42	65759	127.04	3005.2	3.7009e+05	43278	2.9845e+05	0	86067	697.75	445.16	868.26	33.063	2.099e+05	11.946	30.085	39.346	1608.8	20.746	638.38	12.713	239.45	23.219	91.913	120.48	406	141.04	788.56	3701.9	3066.4	2844.4	2109.8	9011.7	599.9	219.55	227.62	154.2	14.301	1780	601.59	147.42	162.13	52371	288.44
1440.1	1062.6	29.864	1616	973.13	50.051	666.05	4731.3	140.17	96.796	16210	5602.1	37688	86067	0	744.65	1812	93203	1065	4.2616e+05	70763	31356	10126	48668	7556	87775	21322	506.01	5636.5	2927.1	2312.7	13853	1596.7	3553.9	26695	5481.7	10274	3394.7	3368.1	90377	6368.5	1732	1186.7	8.3695	897.88	2069.9	151.45	211.39	1482.3	68.496
5657.7	2346.8	19.797	22.385	26544	4369.8	4714.2	2781.4	5666.8	2.5528e+05	11740	101.41	69.974	697.75	744.65	0	2.3281e+05	1.752e+05	1.7688e+05	2411.5	2.3395	31.981	193.59	54.473	56.438	7.5064	29.092	22.153	582.45	9261.9	19655	13793	6364.5	1.3476e+05	65235	39790	2.077e+05	29156	302.29	12479	3360.6	87.603	28.248	0	6.33	150.01	46.306	107.05	417.19	88.125
8422.9	5068.4	83.031	427.77	29517	24948	5364.2	4188.7	6730	74016	5523.5	1210.3	267.02	445.16	1812	2.3281e+05	0	2.5393e+05	1.7703e+05	21927	2.7361	51.21	217.18	51.792	43.406	26.005	47.96	36.64	578.4	28796	1.8123e+05	78140	24766	1.7751e+05	75821	35442	1.5941e+05	19334	2815	8616.9	3295.8	414.68	223.56	0.088675	63.657	539.89	129.44	329.24	1027	383.93
22403	10217	149.9	921.08	13857	1514.2	4073	2348.2	1459.1	18757	3906.8	2419.2	875.2	868.26	93203	1.752e+05	2.5393e+05	0	4.1057e+05	2.0797e+05	27456	8707.1	33381	12886	2940	9797.8	1913.8	741.3	15075	61519	69380	1.7694e+05	12414	58099	1.5619e+05	41643	1.3597e+05	31426	7218.6	40049	22487	4614	1116.8	0.38914	446.9	1381.4	147.95	246.38	872.81	110.19
9248.7	3743.7	38.799	270.09	4452.9	6374.3	2065.5	2845	11130	1.6339e+05	227.39	680.34	108.11	33.063	1065	1.7688e+05	1.7703e+05	4.1057e+05	0	15244	99.52	836.66	77124	374.74	3525.4	187.53	27.12	175.78	1.1861e+05	1.9668e+05	1.4098e+05	91933	361.21	24466	25022	2977.3	77320	23165	2099.7	15627	7286.6	720.48	203.06	0.12013	89.973	163.78	40.413	165.32	747.23	295.71
8401.7	4113.9	98.621	8004	7281.8	310.6	2783.7	47407	419.4	718.26	83726	31397	1.913e+05	2.099e+05	4.2616e+05	2411.5	21927	2.0797e+05	15244	0	79085	13849	3234.8	36235	4915.5	53930	11471	513.81	4769.5	12756	26647	1.0956e+05	10280	26780	1.2938e+05	30376	58842	16723	8801.9	61654	9144.7	5996.1	2015.6	21.215	3649.4	3131.3	370.5	542.4	6446.5	178.7
577.53	169.56	16	65.536	30.549	0.21347	40.135	14.175	1.9554	1.9531	4.4757	172.01	24.815	11.946	70763	2.3395	2.7361	27456	99.52	79085	0	2.2575e+05	15264	1.8082e+05	2528.3	17271	2215.7	184.77	2682	977.68	42.576	608.52	2.2114	766.04	5762.8	262.85	3474.1	197.92	932.15	33473	882	1298	260.09	0.39478	54.039	146.68	4.1617	6.8109	18.339	2.4077
11630	4698.8	354.74	945.46	359.29	9.6936	785.11	124.24	40.652	30.183	26.581	2368.7	258.94	30.085	31356	31.981	51.21	8707.1	836.66	13849	2.2575e+05	0	62251	2.3051e+05	9980.6	16260	1264.9	2133.1	41286	11738	107.49	3644	11.363	12103	32606	2972.2	58097	1913	13086	65831	12444	3168.7	571.55	0.32375	190.39	344.42	8.5977	18.171	36.597	4.3276
42491	14928	317.4	1512.8	2679.7	43.656	2787.9	686.05	269.52	275.81	99.119	2931.3	402.55	39.346	10126	193.59	217.18	33381	77124	3234.8	15264	62251	0	46626	1.5595e+05	19917	710.4	2194	1.7287e+05	95602	1081.8	69643	18.962	60100	65795	7537.5	1.5804e+05	10813	12759	74356	32164	1071.7	175.02	1.3251	190.42	159.09	12.255	33.128	132.62	25.24
7138.9	1759.6	185.46	812.34	181.71	6.9882	501.12	544.76	80.361	208.32	274.94	2000.5	968.92	1608.8	48668	54.473	51.792	12886	374.74	36235	1.8082e+05	2.3051e+05	46626	0	1.232e+05	72373	3236.2	1451.5	41375	10971	77.356	3042.8	7.4135	7972.4	18760	1699	32969	1321.9	8361.7	70582	5423.7	2084.3	307.76	0.65817	156.7	213.06	7.0228	20.032	143.78	11.27
651.34	220.4	13.615	101.41	89.812	3.3395	142.67	86.542	58.86	239.64	126.39	122.58	13.834	20.746	7556	56.438	43.406	2940	3525.4	4915.5	2528.3	9980.6	1.5595e+05	1.232e+05	0	73249	13299	432.5	1.4088e+05	4456	32.927	341.27	1.3275	655.94	8554	1365.7	3853.4	1273.6	1034.9	79495	8756.5	65.486	25.066	0	17.133	38.748	4.6405	10.465	59.37	7.1255
100.68	72.635	2.6244	6.7799	16.303	0.19658	11.864	73.418	3.4085	9.3758	44.531	23.911	168	638.38	87775	7.5064	26.005	9797.8	187.53	53930	17271	16260	19917	72373	73249	0	78591	484.04	11057	1158.4	70.065	415.43	8.9567	190.76	1505	140.32	831.79	204.08	170.93	75976	1111	14.922	6.3682	0	3.7449	1.6884	0	1.0424	5.3745	0.28358
148.98	68.52	2.3803	28.337	72.291	1.442	55.867	11.805	7.2316	137.75	147.02	28.314	5.2294	12.713	21322	29.092	47.96	1913.8	27.12	11471	2215.7	1264.9	710.4	3236.2	13299	78591	0	40951	17145	78.929	28.452	74.49	14.52	814.1	3273.8	1223.9	526.05	451.47	219.93	1.4878e+05	31559	6.4289	1.3972	0	3.6571	2.014	1.7883	1.6823	2.905	10.961
93934	316.35	1790.5	48747	129.15	5.6788	254.71	126.43	18.136	26.064	30.952	8557.8	1765.6	239.45	506.01	22.153	36.64	741.3	175.78	513.81	184.77	2133.1	2194	1451.5	432.5	484.04	40951	0	5659.8	7581.9	40.123	8539.4	9.2293	1.3779e+05	37831	2889.6	61374	2959.2	1.6317e+05	46971	1.3828e+05	192.06	6.282	10.365	2008.3	6.9171	0.4851	13.64	38.37	2.6179
11209	2311.5	153.54	998.13	663.24	21.53	1215.1	254.14	122.83	686.73	149.89	1336.1	161.32	23.219	5636.5	582.45	578.4	15075	1.1861e+05	4769.5	2682	41286	1.7287e+05	41375	1.4088e+05	11057	17145	5659.8	0	1.1487e+05	3068.9	3877.9	48.912	8370.3	60697	12127	31593	9469.9	14525	1.3022e+05	79002	327.17	62.088	0.84642	172.1	56.139	6.6348	20.872	55.954	9.5589
41803	6126.3	487.61	2966.9	2088.4	251.58	2350	342.06	367.24	5574.6	230.74	4019.4	615.23	91.913	2927.1	9261.9	28796	61519	1.9668e+05	12756	977.68	11738	95602	10971	4456	1158.4	78.929	7581.9	1.1487e+05	0	1.5694e+05	73274	1500	39913	44801	8130.3	59477	7014.4	26634	53201	28859	295.65	68.911	0.8584	340.93	60.051	10.747	31.355	104.62	11.272
3730.2	2254.1	40.095	142.01	7680.8	880.92	1060.6	788.87	708.82	5434.6	1077.2	463.04	129.58	120.48	2312.7	19655	1.8123e+05	69380	1.4098e+05	26647	42.576	107.49	1081.8	77.356	32.927	70.065	28.452	40.123	3068.9	1.5694e+05	0	73789	4166.4	46928	29710	10792	64900	8054.4	1419.1	3776.8	1953.6	257.98	184.52	0	43.019	124.83	25.737	35.606	116.72	26.292
1.3601e+05	11017	2256.8	30639	8055.8	881.48	3726.5	511.42	183.42	2859.7	1139.5	1968.4	859.61	406	13853	13793	78140	1.7694e+05	91933	1.0956e+05	608.52	3644	69643	3042.8	341.27	415.43	74.49	8539.4	3877.9	73274	73789	0	1.0454e+05	3.1535e+05	35620	16752	1.2246e+05	6590.1	28954	5478.6	2979.1	1310.6	479.32	3.3118	1131.8	540.5	105.14	93.063	255.1	39.946
1235.5	1796.3	83.789	95.059	3570.6	62.136	96.454	40.947	15.896	234.38	402.26	383.79	86.131	141.04	1596.7	6364.5	24766	12414	361.21	10280	2.2114	11.363	18.962	7.4135	1.3275	8.9567	14.52	9.2293	48.912	1500	4166.4	1.0454e+05	0	1.0862e+05	7544.7	4783.7	26152	3235.9	1241.3	1019.4	830.99	81.301	106.49	0	17.051	213.01	32.668	15.133	34.023	8.6954
3.6558e+05	77296	4817.2	47641	2.4321e+05	88120	17454	5986.6	4277.7	73176	6042.3	12603	3307.8	788.56	3553.9	1.3476e+05	1.7751e+05	58099	24466	26780	766.04	12103	60100	7972.4	655.94	190.76	814.1	1.3779e+05	8370.3	39913	46928	3.1535e+05	1.0862e+05	0	30841	10610	5.4813e+05	6796.9	75869	11955	12513	611.44	165.13	8.202	2202.9	246.83	92.135	388.49	1176.9	253.57
21704	1.0401e+05	2090.3	5727.8	1.7733e+05	11697	1.7455e+05	93602	52778	1.7225e+05	87024	1682.3	3372.9	3701.9	26695	65235	75821	1.5619e+05	25022	1.2938e+05	5762.8	32606	65795	18760	8554	1505	3273.8	37831	60697	44801	29710	35620	7544.7	30841	0	1.0396e+06	4.3312e+05	5.0983e+05	80440	7.0405e+05	4.22e+05	2150.1	987.25	22.572	1045.2	1748.9	842.24	4307.2	13498	3526.7
27715	1.3659e+05	83850	86678	1.8244e+05	4519.7	1.3607e+05	37150	9377.5	44298	76132	2562.1	1225.8	3066.4	5481.7	39790	35442	41643	2977.3	30376	262.85	2972.2	7537.5	1699	1365.7	140.32	1223.9	2889.6	12127	8130.3	10792	16752	4783.7	10610	1.0396e+06	0	1.1078e+05	1.4699e+05	47073	2.8621e+05	73944	35692	5243.9	7541.2	1.2296e+05	4072.2	357.79	40756	5667.4	818.84
3.7058e+05	3.4981e+05	26436	33195	4.7618e+05	16976	1.4667e+05	96336	43183	1.7663e+05	40966	33719	10187	2844.4	10274	2.077e+05	1.5941e+05	1.3597e+05	77320	58842	3474.1	58097	1.5804e+05	32969	3853.4	831.79	526.05	61374	31593	59477	64900	1.2246e+05	26152	5.4813e+05	4.3312e+05	1.1078e+05	0	5.1014e+05	1.486e+05	1.6386e+05	1.1502e+05	1230.4	501.96	28.96	3501.3	1447.6	681.05	3574.4	13045	3469.3
5165.4	89980	5583.2	165.01	1.1115e+05	9184.2	72243	75875	89665	1.4905e+05	54451	506.51	3286.9	2109.8	3394.7	29156	19334	31426	23165	16723	197.92	1913	10813	1321.9	1273.6	204.08	451.47	2959.2	9469.9	7014.4	8054.4	6590.1	3235.9	6796.9	5.0983e+05	1.4699e+05	5.1014e+05	0	13437	2.3234e+05	1.6692e+05	318.38	732.6	19.798	152.51	1728.6	821.48	2531.4	12158	4369.5
80868	11996	68155	1.3108e+05	2130.5	17.02	10641	5851.3	19.155	139.38	650.53	1.03e+05	55335	9011.7	3368.1	302.29	2815	7218.6	2099.7	8801.9	932.15	13086	12759	8361.7	1034.9	170.93	219.93	1.6317e+05	14525	26634	1419.1	28954	1241.3	75869	80440	47073	1.486e+05	13437	0	78234	90843	18975	84.827	1390.3	1.5221e+05	95.434	14.103	1680.7	1228.8	6.6547
15374	16228	883.92	6394.5	15506	812.98	17450	6068.3	10212	55356	16279	1208.2	273.95	599.9	90377	12479	8616.9	40049	15627	61654	33473	65831	74356	70582	79495	75976	1.4878e+05	46971	1.3022e+05	53201	3776.8	5478.6	1019.4	11955	7.0405e+05	2.8621e+05	1.6386e+05	2.3234e+05	78234	0	2.6806e+05	3610.9	1133	2.9548	1084.9	628.4	87.429	383.91	1245.5	240.03
11256	4156.5	1329.9	2295.5	5517.8	291.67	4999.6	2038.5	1798.9	10626	5087.3	5410.9	632.31	219.55	6368.5	3360.6	3295.8	22487	7286.6	9144.7	882	12444	32164	5423.7	8756.5	1111	31559	1.3828e+05	79002	28859	1953.6	2979.1	830.99	12513	4.22e+05	73944	1.1502e+05	1.6692e+05	90843	2.6806e+05	0	254.48	145.6	3.1636	411.83	111.46	23.278	89.651	317.06	63.01
10733	292.89	13349	55083	98.736	14.752	2363.3	3653.8	168.66	166.26	1092.4	361.51	105.03	227.62	1732	87.603	414.68	4614	720.48	5996.1	1298	3168.7	1071.7	2084.3	65.486	14.922	6.4289	192.06	327.17	295.65	257.98	1310.6	81.301	611.44	2150.1	35692	1230.4	318.38	18975	3610.9	254.48	0	55150	1528.7	32476	21798	3322.8	8320	1526.2	387.08
93.268	813.3	2287.8	438.13	152.69	22.01	2251.8	981.52	136.09	161.55	968.02	18.759	120.8	154.2	1186.7	28.248	223.56	1116.8	203.06	2015.6	260.09	571.55	175.02	307.76	25.066	6.3682	1.3972	6.282	62.088	68.911	184.52	479.32	106.49	165.13	987.25	5243.9	501.96	732.6	84.827	1133	145.6	55150	0	0	788.51	59035	414.93	12993	1403.9	226.75
243.55	52.282	11021	9109.8	12.619	0	245.92	2780.6	0	0.038542	1.6616	1419.9	261.77	14.301	8.3695	0	0.088675	0.38914	0.12013	21.215	0.39478	0.32375	1.3251	0.65817	0	0	0	10.365	0.84642	0.8584	0	3.3118	0	8.202	22.572	7541.2	28.96	19.798	1390.3	2.9548	3.1636	1528.7	0	0	10928	5.1246	0.17858	1711.4	455.38	0
27758	294.67	49092	2.6126e+05	51.135	1.0647	3255.6	24474	1.2734	7.2281	316.39	49130	6560.7	1780	897.88	6.33	63.657	446.9	89.973	3649.4	54.039	190.39	190.42	156.7	17.133	3.7449	3.6571	2008.3	172.1	340.93	43.019	1131.8	17.051	2202.9	1045.2	1.2296e+05	3501.3	152.51	1.5221e+05	1084.9	411.83	32476	788.51	10928	0	91.28	6.8017	2433.6	9958.1	4.4807
56.441	1625.7	103.65	57.03	2630	605.24	8862.1	7612.7	1468	628.66	3629.2	39.594	1622.3	601.59	2069.9	150.01	539.89	1381.4	163.78	3131.3	146.68	344.42	159.09	213.06	38.748	1.6884	2.014	6.9171	56.139	60.051	124.83	540.5	213.01	246.83	1748.9	4072.2	1447.6	1728.6	95.434	628.4	111.46	21798	59035	5.1246	91.28	0	1.0635e+05	90186	15003	8703.7
13.981	9.1057	0.59795	4.3918	200.54	549.68	1914.4	16723	5677	278.56	937.83	1.4889	528.11	147.42	151.45	46.306	129.44	147.95	40.413	370.5	4.1617	8.5977	12.255	7.0228	4.6405	0	1.7883	0.4851	6.6348	10.747	25.737	105.14	32.668	92.135	842.24	357.79	681.05	821.48	14.103	87.429	23.278	3322.8	414.93	0.17858	6.8017	1.0635e+05	0	42764	42739	4.2761e+05
2771.3	3886.3	22895	21555	6244.3	2275.6	51596	58754	1842.2	200.96	378.4	736.02	4150.5	162.13	211.39	107.05	329.24	246.38	165.32	542.4	6.8109	18.171	33.128	20.032	10.465	1.0424	1.6823	13.64	20.872	31.355	35.606	93.063	15.133	388.49	4307.2	40756	3574.4	2531.4	1680.7	383.91	89.651	8320	12993	1711.4	2433.6	90186	42764	0	94092	62961
304.54	3381.4	1613	1585.4	7051.6	9122.2	84710	3.9745e+05	43487	9156.8	59589	3523.1	98018	52371	1482.3	417.19	1027	872.81	747.23	6446.5	18.339	36.597	132.62	143.78	59.37	5.3745	2.905	38.37	55.954	104.62	116.72	255.1	34.023	1176.9	13498	5667.4	13045	12158	1228.8	1245.5	317.06	1526.2	1403.9	455.38	9958.1	15003	42739	94092	0	2.084e+05
52.207	20.371	0.11983	1.5814	1046.7	5656.8	8906.9	47267	17858	409.86	623.61	1.0123	1214.7	288.44	68.496	88.125	383.93	110.19	295.71	178.7	2.4077	4.3276	25.24	11.27	7.1255	0.28358	10.961	2.6179	9.5589	11.272	26.292	39.946	8.6954	253.57	3526.7	818.84	3469.3	4369.5	6.6547	240.03	63.01	387.08	226.75	0	4.4807	8703.7	4.2761e+05	62961	2.084e+05	0
192.39	103.2	1.1647	12.985	871.21	469.8	681.46	39884	38626	57981	97135	7.7046	200.44	14713	199.62	1207.6	844.71	501.56	309.89	1239.4	2.5775	7.7713	73.509	309.95	398.6	8.8125	117.58	5.4576	27.086	56.887	77.501	330.52	54.198	2056.2	8451.7	5560.1	8512.9	7127.8	42.12	2490.3	298.98	1728.3	983.01	0	19.615	12099	72013	3235.2	39372	2.4355e+05
406.79	304.66	4.7946	94.427	2284	234.79	498.35	3778.4	2950.8	48600	4.6829e+05	453.57	5596.2	1.7979e+05	15636	4880.1	6452.6	3537.9	165.05	45793	1.2867	3.9975	23.6	65.984	22.293	18.421	12.452	7.085	20.646	208.38	868.83	2699.2	2281.7	4401	17172	14654	13003	8257.9	183.28	2090.6	491.73	260.55	207.41	18.692	554.85	1163.4	150.47	206.32	19758	53.124
1025.4	168.08	625.34	24672	63.822	1.3984	148.11	4888.2	0.82151	13.525	1650.3	73061	29426	6301.5	2775.6	19.419	73.584	206.7	47.518	9526.3	24.916	194.77	224.13	179.84	17.233	3.4289	5.9699	1052	218.82	477.89	27.153	161.93	29.423	1175	416.49	2980.6	2108.9	68.309	28141	264.91	1178.1	1419.3	12.745	725.42	1.0259e+05	27.882	2.1459	426.76	22833	2.2787
387.42	106.16	171.09	5360	321.25	78.933	1152	12577	31.209	63.581	10637	22693	63510	33808	8254.4	42.606	88.548	208.99	21.602	27378	14.399	41.483	40.497	90.583	6.3886	15.784	2.7453	402.63	68.981	154.32	35.199	113.66	48.489	436.78	844.8	589.22	1043.4	560.35	9922.9	185.13	459.94	322.29	41.591	1212.2	56310	317.85	37.24	636.4	62953	259.03
182.1	99.221	34.468	2586.5	582.4	71.279	552.67	23756	109.9	3174.7	2.507e+05	11583	44880	1.9896e+05	97936	1792.3	1541.6	3291.1	59.724	1.3679e+05	56.782	58.267	30.354	811.49	18.087	120.04	7.4703	74.822	27.826	120.2	325.1	1176.3	969.24	853.89	4059.5	3938.6	2569.6	1622.3	2262.2	518.19	234.9	424.57	188.1	505.91	30134	867.14	125.6	479.29	79539	138.9
1381.8	993.11	34.871	507.54	756.3	40.758	417.84	784.32	104.1	75.648	15875	1602.9	6100.1	30375	3.9756e+05	168.22	1199.8	98482	1481.6	2.7389e+05	89058	56254	15191	58485	4892	2271	1169.8	370.81	5015.2	3106.9	1905.9	11657	1001.7	3303.1	29626	4441.2	10269	3000.1	2144.8	79168	5886.4	3248	2404	130.25	3743.7	2684.8	194.66	341.01	6834.6	82.85
244.91	117.92	1.3599	23.37	1086.3	138.37	822.11	2600.7	900.33	4011.5	39116	21.273	404.34	9015.6	3193.7	3235	5425	3298.4	202.43	17439	3.7292	20.676	136.72	341.36	396.11	8.7413	139.58	8.2578	51.95	273.71	598.81	1637.9	639.94	2370.7	6527.6	7159.5	6305.1	1600.2	105.89	1049.9	237.28	12228	5413.3	0.40916	51.032	30770	14095	4156.7	8758.5	12710
110.16	49.437	1.8122	52.874	200.21	66.351	253.72	1080.7	344.43	101.79	1809	16.731	99.875	360.09	1351.9	675.41	2304.8	2265.7	165.38	5713.2	6.7915	19.34	66.288	79.846	59.289	2.1278	28.977	12.277	70.877	211.53	433.21	1864.6	496.76	635.7	2023.9	1868.9	1516.2	432.88	184.81	746.16	148.82	2243.7	1071.3	0.3903	64.898	9221.3	39669	2081.9	5274.2	6860.6
4126.5	1470.9	38.827	414.92	2378.8	205.43	911.65	1497	520.31	1066.4	7922.8	575.99	444.43	1820.3	46319	3735.9	31565	1.9321e+05	17625	1.8608e+05	14851	32141	75176	6830.4	1561.6	139.58	122.24	733.17	17240	15332	12985	67870	10182	14532	34806	10292	28780	5600.4	2666.5	89529	4368.6	20335	15926	1.2133	933.02	14676	3948.8	1769.6	5483.1	1471.9
52.443	14.306	2.4282	40.201	17.6	15.504	98.27	582.62	221.71	25.382	34.665	16.424	53.439	15.93	509.27	29.169	71.785	2292.3	174.59	1252	177.33	508.76	727.04	212.63	74.901	3.5594	17.19	23.065	524.94	283.11	31.997	261.02	24.779	96.507	897.35	135.74	589.95	147.39	155.13	2802.6	120.76	14194	9920.2	0.59956	307.26	9186.6	4521.5	806.76	2380.1	2056.5
5076.7	2561.5	85.961	2228.5	3708.1	213.12	1434.3	7859.7	469.7	1786.2	1.3385e+05	7086.3	31359	1.0471e+05	2.8953e+05	10133	29227	2.3122e+05	10865	6.924e+05	38031	46589	28957	23062	1460.4	613.98	191.55	921.1	15348	15385	11127	68691	15000	17276	79926	21380	40691	8475.2	5211.7	99208	7494.4	11368	5320.4	165.48	21278	11568	1511.3	1876.7	45978	444.48
350.83	122.64	18.054	74.194	27.318	0.85879	27.537	29.833	6.4948	6.9068	70.306	107.33	26.029	121.69	53865	6.294	13.603	1.3429e+05	754.28	63783	1.2415e+05	1.8284e+05	1.1994e+05	70472	1104.3	437.92	149.29	142.4	3328.3	1137.1	40.264	517.1	6.7323	517.29	4790.3	241.18	2468.8	190.68	570.33	16337	772.6	4302.2	1137	0.96131	169.44	1045.3	35.02	44.462	263.03	9.9971
829.86	283.58	28.799	265.33	68.898	4.6072	73.335	69.512	22.276	20.77	232.12	259.3	75.545	364.79	45925	19.626	54.98	69768	2116.8	26039	1.8965e+05	5.1809e+05	2.1258e+05	1.8257e+05	4103.8	1323.6	394.98	522.56	11438	4092	168.61	1436.6	29.475	1238.8	19128	663.47	5843.7	615.36	1921.7	62361	2006.7	40223	10653	3.6372	1056.9	6768.1	238.19	195.43	617.26	23.518
522.8	151.74	11.579	270.59	51.728	7.473	97.655	181.55	48.013	27.984	41.745	119.81	42.873	25.954	6767	17.539	101.74	41029	1507.8	10750	9815.6	45242	71977	8594.4	1621.3	155.37	19.183	121.52	4766.2	1424.6	109.04	1259	23.002	744.1	8320.7	425.53	3556.5	455.03	793.95	15932	800.28	49946	21505	4.0263	1878	10919	477.88	696.12	779.42	74.835
148.53	48.931	1.7024	79.308	24.406	2.023	30.358	34.815	13.24	135.62	335.94	40.745	51.518	455.95	46694	40.247	35.045	19638	668.61	13862	93918	1.5345e+05	38145	1.2814e+05	4050.2	801.8	289.7	93.056	3687.1	1247.9	49.164	381.2	5.6967	237.74	8611.9	236.51	1188	284.09	294.94	45869	634.73	19700	3507.5	0.65562	1101.4	1763.4	61.534	90.645	187.67	8.1097
304.16	136.1	25.996	937.55	160.51	12.506	205.42	233.09	58.188	199.65	400.91	89.691	101.65	78.717	12206	36.647	477.74	3840.1	602.09	3604.2	6157.4	12149	7525.5	10804	1555.3	225.11	41.636	150.04	2904.4	1440.8	411.27	1561	99.764	560.39	23994	1510.2	3012.8	928.07	1683.7	41129	1075.2	9377.6	3318.9	2.7031	13119	4414.7	115.45	1841	918.49	85.712
38.793	20.929	0.51849	36.939	17.067	3.2444	16.786	31.258	10.125	12.9	67.698	19.425	23.072	87.764	4715.8	8.0572	17.64	1431.9	214.2	2037.6	1987.7	2990.2	779.77	1987.9	209.42	55.527	114.19	49.74	509	283.83	30.184	150.18	8.8223	80.765	2091.5	135.15	428.81	161.69	203.07	6213.7	325.73	636.46	593.29	0.6612	631.31	645.67	45.322	64.55	105.17	8.4317
18.412	16.248	2.4855	64.376	7.5745	2.5452	8.8702	13.336	6.8988	20.649	65.879	25.431	10.515	90.459	2909.7	5.9407	14.744	428.72	51.132	1037.4	760.17	1649	495.87	696.76	322.48	29.473	24.32	27.436	228.45	116.73	23.75	96.519	13.363	35.737	1900.5	84.051	289.29	176.31	302.89	3168.8	159.42	1416.8	304.03	0	2922.8	319.81	16.887	48.823	44.156	6.2248
81.369	13.039	28.252	306.02	7.9724	2.127	14.291	32.751	22.658	8.1042	64.373	205.9	36.448	20.927	555.45	4.0882	32.865	322.98	51.802	481.63	91.602	262.37	132.16	135.76	14.126	5.7689	9.0919	67.442	76.209	84.388	50.016	129.74	23.127	85.386	530.78	99.613	945.77	335.89	2163.2	740.02	477.51	30844	1627.9	0.91667	32687	392.49	45.547	53.991	83.565	14.493
467.38	167.16	13.138	447.62	213.47	27.064	197.71	589.09	188.54	72.447	136.08	93.079	113.29	83.68	4978.6	61.9	481.62	15290	2036.6	23153	1805.5	3484.6	2558.9	1850.6	468.06	77.545	15.049	137.92	2881.8	2027.6	632.99	3562.7	190.69	1148	15268	1408	3722.6	964.89	970.08	35205	980.81	18219	2439	1.5172	6425.1	3277	8015	927.42	3142.1	2301.1
456.25	188.7	7.0008	136.5	243.4	43.026	203.55	744	246.3	63.819	541.48	85.52	186.27	229.27	7754	128.15	1438	10673	1413.7	22826	1143.4	2796.5	1450.9	1613.4	166.87	44.983	13.823	63.316	1086.1	992.8	985.44	4784.8	500.22	1383.9	8046.4	1671.4	3346.8	934.58	504.16	12582	749.37	23368	4116.5	0.78264	2120.5	6992.7	22070	1416.8	4093.4	4951.4
268.5	156.02	16.063	276.17	459.37	66.311	168	336.19	154.62	52.639	2287.1	53.782	97.458	471.24	4292.5	746.11	3643.4	3253.7	220.61	10572	23.826	57.863	69.153	46.887	19.837	11.446	24.571	71.446	119.45	344.18	1077.1	3444	1937.7	1398.1	4768.4	5886.7	2800.1	809.55	1688.2	1463.4	419.71	893.31	632.39	3.1812	149.56	6609.3	51024	1805.2	2600.6	9742.1
658.87	330.56	24.928	703.34	903.41	81.445	463.65	1111.6	389.68	300.38	4824.4	139.78	238.81	1212.9	7838.4	1902.2	8087.6	11425	982.15	25237	763.82	1778	939.93	1288.8	101.55	21.164	43.904	95.832	569.88	1121.9	1627.6	7027.5	1298.8	2896.3	12372	9953.8	6587.5	1491.5	1801.7	5073.9	837.88	31501	17305	8.2551	580.79	20792	12954	1723.3	4079.7	1596.4
83.352	100.98	5.5742	110.38	285.03	25.866	69.865	149.84	47.318	78.74	2578.5	50.632	64.947	1084	1903.9	821.67	2736.1	1316.9	84.122	4444.8	1.6552	18.114	42.608	51.434	19.133	1.0178	117.59	34.637	41.137	197.78	464.43	791.72	489.24	726.29	3317	4020	1983.9	866.62	525.5	749.68	238.29	3177.2	3425.1	4.2089	54.099	8095.3	1375.7	350.98	640.9	205.37
312.86	130.04	10.626	203.14	513.53	448.37	1476.3	6714.4	3488.2	772.37	6987.3	104.51	888.77	1065.4	3823.8	579.73	2096.9	8766.9	1293	12026	2784.8	6715	2086	4133.8	129.8	24.387	18.739	31.866	576.27	539.67	710.02	2563.1	332.9	1133.5	4890.9	3322.1	3270.4	1297.3	684.12	6225.5	499.16	2.1693e+05	27840	1.5829	15992	1.9153e+05	98973	5487.5	32061	7197.5
1430	1064.6	196.63	3174.3	3095.2	2987.1	13466	35751	22182	23706	76200	545.46	10173	8725.3	46114	1606	7554.5	31637	3998.9	54768	15470	36161	15846	13863	3201.7	583.15	209.18	561.46	6976.1	3732.5	2824.7	11412	2706	4193.6	73358	18152	18637	15037	4975.2	83409	5763.3	51301	1.9027e+05	52.425	27382	1.7959e+05	14343	74271	1.3214e+05	15785
19101	3225.2	51435	1.5365e+05	4455	4281.8	32490	37958	24410	34156	49411	4919.2	6018.5	5432	11383	2231.3	8423.6	6357.6	977.08	19199	176.79	319.34	417.92	375.78	270.81	17.945	81.317	743.02	305.22	541.22	1512.7	3495.5	1816.2	4520.9	19832	1.2193e+05	16629	13338	53084	4566.5	1196.1	88056	2.0854e+05	4558	1.1647e+05	2.8877e+05	9840.2	96301	28478	3695.6
1071	488.08	72.33	742	2680.1	3908.4	14613	56499	52768	17913	46830	281.56	7061.1	5329.1	15186	1465.7	5637.4	19136	3416.2	31031	2553.5	5950.2	4467.5	3912.9	723.65	62.551	377.83	315.11	1503.9	1772.5	2218.1	7520.4	1103.8	3375.9	18662	12962	21103	20693	3704	16106	3800.3	2.5145e+05	2.466e+05	21.95	29437	2.9832e+05	34168	46293	1.6977e+05	21502
516.62	384.39	57.799	412.13	2012.5	1853.6	5448.7	19259	33394	23544	68276	132.25	4081.6	7196	5383.4	924.56	2288.9	3950.1	1479.3	6884.5	248.62	1666.3	3166.4	3030.5	1984.3	95.327	622.97	666.77	807.63	1221.9	779.29	1583.2	656.78	1435.9	15137	10762	37280	70905	6756.4	9679.1	6510.9	14151	2.0573e+05	8.9752	597.63	1.1322e+05	6724.5	16609	83574	9564.5
18653	680.04	45095	94983	50.885	2.6294	2567.8	2605.6	7.465	9.8512	199.47	13168	8359.3	1058.6	1013.3	8.5132	76.298	550.17	92.327	2006.8	83.037	287.98	214.89	152.49	32.611	6.1299	16.308	3550.5	313.28	534.39	72.711	847.82	50.151	2195.7	1588.2	25446	2952.9	302.96	1.2484e+05	1774.5	1810.4	59846	1348.4	1313.7	1.7543e+05	178.35	19.295	8285.1	938.55	7.6692
681.12	526.76	104.74	2492.9	781.59	284.62	1436.8	4533.6	8050	9250.8	21536	317.28	1177	1937.1	45008	233.29	1792.7	8519.5	1329.7	12150	24876	47734	22738	23214	4543.7	908.35	533.88	585.4	9848.4	4563.2	1280.8	3981.5	457.05	1503.2	88140	6800.5	8265.2	6119.6	5285.6	1.4549e+05	4794.8	20569	21044	16.322	22065	32815	1440.3	12175	14965	1771.9
1140.2	349.18	294.1	2672.7	377.22	145.69	618.48	1301.8	1940.3	1957.1	4953.2	963.49	678.82	710.5	11214	173.32	985.16	7269.7	1155.6	10447	626.25	2886.6	3644	1539.9	216.43	56.735	116.25	1149.2	1655	2030	880.23	2673.6	576.17	1524.7	20293	3082	26749	14033	25038	18106	10730	9450.5	7734.5	10.657	27428	13794	923.26	2498.1	4648.2	974.02
2931.9	23782	165.21	266.42	53157	17741	61567	1.2407e+05	2.5939e+05	6.272e+05	5.0239e+05	286.25	7976.6	33694	20653	1.0888e+05	77559	56867	39840	30598	368.97	1226.2	3889.4	6704.1	11923	2284.6	4065.9	3385.1	1643.5	3721.8	21326	14920	8431.4	14427	1.1118e+06	2.5631e+05	6.1867e+05	1.7414e+06	2064.1	2.0742e+05	1.235e+05	5236.3	70490	29.585	303.5	58865	6745.1	18729	1.4958e+05	20966
[truncated: 33 more columns]
