# Supplementary material for: Reproducibility of the Structural Brain Connectome Derived from Diffusion Tensor Imaging
Source: PLoS One. 2015 Sep 2;10(9):e0135247. doi: 10.1371/journal.pone.0135247 (PMC4557836; doi:10.1371/journal.pone.0135247)
Supplement: S1 Data — Please refer to the README.txt file within the compressed folder for usage instructions. (ZIP) [file pone.0135247.s001.zip › Subject14_determistic_scanner_A_time_1.csv]

0	0.023033	0	0.008424	0.0015163	0.0001434	0.0032292	9.7497e-07	0	1.1972e-05	0	0.00026506	0	0	0	0.000117	0	1.6801e-05	0.00023736	0.00023583	0	0.00024581	0.0011928	0.00061724	1.4313e-05	0	0	0.0072648	0.00018249	0.00015006	4.1647e-06	0.0039914	0	0.043161	7.2311e-05	0.0031935	0.012962	0.0014236	0.0034273	2.3843e-06	0	0	0	0	0.00014912	0	0	0	0	0
0.023033	0	0	0	0.0035127	0.00025867	0.010762	0	0	2.689e-05	0	0	0	6.3865e-05	0	0.00010123	0.00013493	2.4859e-05	5.4244e-06	0.00033721	0	0	0	0	4.6363e-05	0	0	0	2.2933e-05	0.00015024	3.5624e-05	4.146e-06	0	0.0050827	0.0092269	0.0023771	0.038282	0.01044	0	0.00066105	0.00070079	0	0	0	0	0.00023599	0	2.6315e-05	0	0
0	0	0	0.011028	0	0	0.004801	0	0	0	0	0	0	8.1072e-05	0	0	0	0	0	0	0	0	0	0	0	0	0	0	0	0	0	0	0	0	0.0042467	0.0056459	0	0	0	2.7268e-05	0	0	0	0	6.3032e-06	0	0	0	3.473e-06	0
0.008424	0	0.011028	0	0	0	0	0.0036161	0	0	0	0.012069	0.0015418	0	0	0	0	0	0	0	0	2.599e-06	0	0	0	0	0	0.0038875	0	0.00011395	0	0.0002361	0	0.0035425	0	0.00028802	0.0010297	2.2019e-05	0.014023	1.7203e-05	0.00029403	0	0	0	0.0018266	0	0	0	7.1654e-05	0
0.0015163	0.0035127	0	0	0	0.015951	0.0063209	0.0015271	0.0056988	0.00047456	0	0	0	6.5019e-05	0	0.00079732	2.8782e-05	0	0	1.6463e-05	0	0	0	0	1.4374e-05	0	0	0	0.00010492	0.00046474	8.1824e-05	3.4899e-05	0	0.0045927	0.0036455	0.0022048	0.013495	0.0048777	0	0.00012819	5.7937e-06	0	0	0	0	6.818e-05	0	0.00020511	0	0
0.0001434	0.00025867	0	0	0.015951	0	0.0042527	0	0.0085546	0.01563	0	0	0	0	0	0	0	0	0	0	0	0	0	0	0	0	0	0	0	0	0	0	0	0.027075	0	0	2.2838e-05	0	0	0	0	0	0	0	0	0	0	0	0	0
0.0032292	0.010762	0.004801	0	0.0063209	0.0042527	0	0.010242	0.013908	0.0038245	0	0	0	1.4076e-05	0	0	0	0	0	7.3346e-07	0	0	0	0	0	0	0	0	0	0	0	0	0	0	0.00022618	0.003127	0.0011261	8.9e-05	0	1.3827e-05	0	0	0	0	5.9751e-06	0	0	0	2.398e-06	0
9.7497e-07	0	0	0.0036161	0.0015271	0	0.010242	0	0.012947	0.0073815	0.0039346	0.0031888	0.013037	0.0056773	0.00012373	0	0	0	0	0.0020096	0	0	0	0	0	0	0	0	0	2.8664e-06	0	0	0	0	0.0017429	0.00086308	0.0010692	0.00099043	0.00037848	0	0	0	0	0	5.1181e-05	0	0	4.2916e-05	0.012853	0
0	0	0	0	0.0056988	0.0085546	0.013908	0.012947	0	0.025338	0	0	0	0	0	0	4.9815e-05	0	0	0	0	0	0	0	0	0	0	0	0.00014707	0.0003127	0	0	0	0	0.00021879	0	0.0066097	0.0010387	0	0	0	0	0	0	0	0	0	0	0	0
1.1972e-05	2.689e-05	0	0	0.00047456	0.01563	0.0038245	0.0073815	0.025338	0	0.0023913	0	0	0.00039176	0	0.019949	0.0021602	0	0.0035591	0	0	0	0	0	0	0	0	0	0.0016281	0.0032712	0	1.8145e-05	2.4057e-05	0.007383	0.0025992	0.0023157	0.0013905	0.0026761	0	0.0021038	0	0	0	0	0	0	0	0	2.05e-05	0
0	0	0	0	0	0	0	0.0039346	0	0.0023913	0	0	0	0.017783	0	0.00073717	0	3.5305e-05	0	0.0088016	0	0	0	0	0	0	0	0	0	0	0	0	0	0	0.00011452	0.00063772	0	0	0	0	0	0	0	0	0	0	0	0	0	0
0.00026506	0	0	0.012069	0	0	0	0.0031888	0	0	0	0	0.026551	0.0036464	0.00038945	0	0	0	0	0.00034825	0	0	0	0	5.846e-06	0	0	0.0024174	0	0	0	0	0	0.00014216	0	0.00037628	0	0	0.0063717	0	0.00020477	0	0	0	0.00018646	0	0	0	0	0
0	0	0	0.0015418	0	0	0	0.013037	0	0	0	0.026551	0	0.016455	5.5331e-05	0	0	0	0	0.00049891	0	0	0	0	0	0	0	0	0	0	0	0	0	0	0	0	0	0	0	0	0	0	0	0	8.7957e-05	0	0	0	0.00081841	0
0	6.3865e-05	8.1072e-05	0	6.5019e-05	0	1.4076e-05	0.0056773	0	0.00039176	0.017783	0.0036464	0.016455	0	0.022627	0.00033441	0	6.1226e-06	0	0.0066223	0	0	0	0	0	2.4541e-05	0	0	0	0	0	0	0	0	7.9571e-05	0.00015899	0	0	0	0	0	0	0.00036948	0	0.00018539	0.00014201	0	1.4331e-05	0.0015119	0
0	0	0	0	0	0	0	0.00012373	0	0	0	0.00038945	5.5331e-05	0.022627	0	0	0	0	0	0.011692	0	0	0	0.00094774	0	0.0041727	8.7486e-05	0	0	0	0	0	0	0	1.5817e-05	0	5.4793e-05	0.00010657	0	0.0049721	0	0	9.3551e-06	0	0	0	0	0	0	0
0.000117	0.00010123	0	0	0.00079732	0	0	0	0	0.019949	0.00073717	0	0	0.00033441	0	0	0.0029512	0.0057809	0.0027666	6.9265e-06	0	0	0	0	0	0	0	0	9.1182e-06	5.8888e-06	0	2.548e-05	9.4327e-06	0.011661	0.00025802	0.0008375	0.0060085	0.0024066	0	0.00016327	0	0	0	0	0	0	0	0	0	0
0	0.00013493	0	0	2.8782e-05	0	0	0	4.9815e-05	0.0021602	0	0	0	0	0	0.0029512	0	0.018319	0.0088186	0	0	0	0	0	0	0	0	0	0	0.0085611	0.00083026	0.0027841	0	0.0028385	0	0	0.0014414	0	0	0	0	0	0	0	0	0	0	0	0	0
1.6801e-05	2.4859e-05	0	0	0	0	0	0	0	0	3.5305e-05	0	0	6.1226e-06	0	0.0057809	0.018319	0	0.041455	0.0019172	0.0069188	0.0024582	0.001262	0	0	0	0	0	0	1.177e-05	8.6009e-05	0.00028271	0	1.1423e-05	0.00018533	0.00069204	2.1734e-05	0.00035195	0	5.9261e-05	0	0	0	0	0	0	0	0	0	0
0.00023736	5.4244e-06	0	0	0	0	0	0	0	0.0035591	0	0	0	0	0	0.0027666	0.0088186	0.041455	0	0.00058889	0	0	0.0091749	0	0	0	0	0	0.00027644	0.013875	0.0020081	0.0013215	0	4.2624e-06	1.5442e-05	1.937e-05	0.00081732	0.00072314	9.3158e-06	0	2.4635e-06	0	0	0	0	0	0	0	0	0
0.00023583	0.00033721	0	0	1.6463e-05	0	7.3346e-07	0.0020096	0	0	0.0088016	0.00034825	0.00049891	0.0066223	0.011692	6.9265e-06	0	0.0019172	0.00058889	0	0.0017779	0.0020008	0	0.0026184	0	0.00066159	0	0	0	5.3159e-05	0.00093255	0.0025554	0	0.00012664	0.0024351	0.00032273	0.0034503	0.00248	0	0.00049176	0	0	1.4887e-05	0	0	0	0	0	0	0
0	0	0	0	0	0	0	0	0	0	0	0	0	0	0	0	0	0.0069188	0	0.0017779	0	0.003684	0.0019523	0.0040122	0	0	0	0	0	0	0	0	0	0	6.6719e-06	0	0.00016445	0.00063246	0.0001909	0	0	0	0	0	0	0	0	0	0	0
0.00024581	0	0	2.599e-06	0	0	0	0	0	0	0	0	0	0	0	0	0	0.0024582	0	0.0020008	0.003684	0	0.0015054	0.014266	0	0	0	0	0	0	0	0.00091284	0	0.0001259	7.533e-05	0	0.0034852	6.9714e-05	0.00089844	0.0016708	2.292e-05	0	0	0	4.2133e-06	0	0	0	0	0
0.0011928	0	0	0	0	0	0	0	0	0	0	0	0	0	0	0	0	0.001262	0.0091749	0	0.0019523	0.0015054	0	0.001918	0.0051508	8.2088e-05	2.6526e-05	0	0.0041116	1.2551e-05	0	0.00074801	0	8.7634e-06	1.9376e-05	0	0.0017799	0.00064387	0.00024327	3.6737e-05	3.6151e-05	0	0	0	0	0	0	0	0	0
0.00061724	0	0	0	0	0	0	0	0	0	0	0	0	0	0.00094774	0	0	0	0	0.0026184	0.0040122	0.014266	0.001918	0	0.0043309	0.0045678	0	0	1.3866e-05	0	0	0.0010741	0	8.7099e-05	0	0	0.0008613	0	0.00013082	0.00020259	0	0	0	0	0	0	0	0	0	0
1.4313e-05	4.6363e-05	0	0	1.4374e-05	0	0	0	0	0	0	5.846e-06	0	0	0	0	0	0	0	0	0	0	0.0051508	0.0043309	0	0.0062537	0.0015258	0.00019436	0.0057581	0	0	2.2497e-05	0	0	0.0007628	2.9672e-05	8.4076e-05	0	0.0031267	0.0016226	0.00090949	0	0	0	0	0	0	0	0	0
0	0	0	0	0	0	0	0	0	0	0	0	0	2.4541e-05	0.0041727	0	0	0	0	0.00066159	0	0	8.2088e-05	0.0045678	0.0062537	0	0.0069073	0.00030044	0.00093741	0	0	0	0	0	1.6707e-05	0	0	0	0	0.0041771	0	0	0	0	0	0	0	0	0	0
0	0	0	0	0	0	0	0	0	0	0	0	0	0	8.7486e-05	0	0	0	0	0	0	0	2.6526e-05	0	0.0015258	0.0069073	0	0.03679	0.00015321	0	0	0	0	0.0017473	0.00043567	0	0	0	0	0.012583	0.014418	0	0	0	0	0	0	0	0	0
0.0072648	0	0	0.0038875	0	0	0	0	0	0	0	0.0024174	0	0	0	0	0	0	0	0	0	0	0	0	0.00019436	0.00030044	0.03679	0	0.0054269	0.00039048	0	5.5548e-05	0	0.023274	0.00064851	1.7806e-05	0.00010941	0	0.018463	0.0075649	0.017396	0	0	0	0.00036215	0	0	0	0	0
0.00018249	2.2933e-05	0	0	0.00010492	0	0	0	0.00014707	0.0016281	0	0	0	0	0	9.1182e-06	0	0	0.00027644	0	0	0	0.0041116	1.3866e-05	0.0057581	0.00093741	0.00015321	0.0054269	0	0.012476	0	0	0	0	0.00081922	6.6906e-05	0.00087644	3.1744e-05	0.0030507	0.00026483	0.0020658	0	0	0	0	0	0	0	0	0
0.00015006	0.00015024	0	0.00011395	0.00046474	0	0	2.8664e-06	0.0003127	0.0032712	0	0	0	0	0	5.8888e-06	0.0085611	1.177e-05	0.013875	5.3159e-05	0	0	1.2551e-05	0	0	0	0	0.00039048	0.012476	0	0.0058877	0.0039708	0	2.2168e-06	0	0	0.0014225	0	0.00076467	0	0	0	0	0	0	0	0	0	0	0
4.1647e-06	3.5624e-05	0	0	8.1824e-05	0	0	0	0	0	0	0	0	0	0	0	0.00083026	8.6009e-05	0.0020081	0.00093255	0	0	0	0	0	0	0	0	0	0.0058877	0	0.0087595	0	5.7079e-06	0	0	0.0011891	0	0	0	0	0	0	0	0	0	0	0	0	0
0.0039914	4.146e-06	0	0.0002361	3.4899e-05	0	0	0	0	1.8145e-05	0	0	0	0	0	2.548e-05	0.0027841	0.00028271	0.0013215	0.0025554	0	0.00091284	0.00074801	0.0010741	2.2497e-05	0	0	5.5548e-05	0	0.0039708	0.0087595	0	0.0056877	0.014707	0	0	0.0010097	0	0.00049055	0	0	0	0	0	0	0	0	0	0	0
0	0	0	0	0	0	0	0	0	2.4057e-05	0	0	0	0	0	9.4327e-06	0	0	0	0	0	0	0	0	0	0	0	0	0	0	0	0.0056877	0	0.01818	0	0	8.5528e-05	0	0	0	0	0	0	0	0	0	0	0	0	0
0.043161	0.0050827	0	0.0035425	0.0045927	0.027075	0	0	0	0.007383	0	0.00014216	0	0	0	0.011661	0.0028385	1.1423e-05	4.2624e-06	0.00012664	0	0.0001259	8.7634e-06	8.7099e-05	0	0	0.0017473	0.023274	0	2.2168e-06	5.7079e-06	0.014707	0.01818	0	0	0	0.0072094	0	0.0015083	0.00025469	0.0026946	0	0	0	1.4998e-05	0	0	0	0	0
7.2311e-05	0.0092269	0.0042467	0	0.0036455	0	0.00022618	0.0017429	0.00021879	0.0025992	0.00011452	0	0	7.9571e-05	1.5817e-05	0.00025802	0	0.00018533	1.5442e-05	0.0024351	6.6719e-06	7.533e-05	1.9376e-05	0	0.0007628	1.6707e-05	0.00043567	0.00064851	0.00081922	0	0	0	0	0	0	0.027014	0.0073719	0.003239	0.0027485	0.025565	0.006301	0	0	0	0	0	0	6.9154e-05	0	0
0.0031935	0.0023771	0.0056459	0.00028802	0.0022048	0	0.003127	0.00086308	0	0.0023157	0.00063772	0.00037628	0	0.00015899	0	0.0008375	0	0.00069204	1.937e-05	0.00032273	0	0	0	0	2.9672e-05	0	0	1.7806e-05	6.6906e-05	0	0	0	0	0	0.027014	0	0.0049727	0.00030835	0.0082639	0.0040995	0.00085756	2.6143e-05	0	0	0	0.00071688	0	4.6001e-05	0.00014864	0
0.012962	0.038282	0	0.0010297	0.013495	2.2838e-05	0.0011261	0.0010692	0.0066097	0.0013905	0	0	0	0	5.4793e-05	0.0060085	0.0014414	2.1734e-05	0.00081732	0.0034503	0.00016445	0.0034852	0.0017799	0.0008613	8.4076e-05	0	0	0.00010941	0.00087644	0.0014225	0.0011891	0.0010097	8.5528e-05	0.0072094	0.0073719	0.0049727	0	0.015801	0.0096558	3.0439e-05	0.00027389	0	0	0	0	0	0	5.0451e-06	0	0
0.0014236	0.01044	0	2.2019e-05	0.0048777	0	8.9e-05	0.00099043	0.0010387	0.0026761	0	0	0	0	0.00010657	0.0024066	0	0.00035195	0.00072314	0.00248	0.00063246	6.9714e-05	0.00064387	0	0	0	0	0	3.1744e-05	0	0	0	0	0	0.003239	0.00030835	0.015801	0	0	0.00049223	0.00020909	0	0	0	0	0	0	0	0	0
0.0034273	0	0	0.014023	0	0	0	0.00037848	0	0	0	0.0063717	0	0	0	0	0	0	9.3158e-06	0	0.0001909	0.00089844	0.00024327	0.00013082	0.0031267	0	0	0.018463	0.0030507	0.00076467	0	0.00049055	0	0.0015083	0.0027485	0.0082639	0.0096558	0	0	0.00078145	0.0050796	0	0	0	0.00017945	0	0	0	0	0
2.3843e-06	0.00066105	2.7268e-05	1.7203e-05	0.00012819	0	1.3827e-05	0	0	0.0021038	0	0	0	0	0.0049721	0.00016327	0	5.9261e-05	0	0.00049176	0	0.0016708	3.6737e-05	0.00020259	0.0016226	0.0041771	0.012583	0.0075649	0.00026483	0	0	0	0	0.00025469	0.025565	0.0040995	3.0439e-05	0.00049223	0.00078145	0	0.0049133	0	0	0	1.4904e-05	0	0	0	0	0
0	0.00070079	0	0.00029403	5.7937e-06	0	0	0	0	0	0	0.00020477	0	0	0	0	0	0	2.4635e-06	0	0	2.292e-05	3.6151e-05	0	0.00090949	0	0.014418	0.017396	0.0020658	0	0	0	0	0.0026946	0.006301	0.00085756	0.00027389	0.00020909	0.0050796	0.0049133	0	0	0	0	0.00012757	0	0	0	0	0
0	0	0	0	0	0	0	0	0	0	0	0	0	0	0	0	0	0	0	0	0	0	0	0	0	0	0	0	0	0	0	0	0	0	0	2.6143e-05	0	0	0	0	0	0	0.02392	0.0057095	0.0071928	2.505e-05	0	0.0023529	0	0
0	0	0	0	0	0	0	0	0	0	0	0	0	0.00036948	9.3551e-06	0	0	0	0	1.4887e-05	0	0	0	0	0	0	0	0	0	0	0	0	0	0	0	0	0	0	0	0	0	0.02392	0	0	0	0.0018357	0	0.0067872	0	0
0	0	0	0	0	0	0	0	0	0	0	0	0	0	0	0	0	0	0	0	0	0	0	0	0	0	0	0	0	0	0	0	0	0	0	0	0	0	0	0	0	0.0057095	0	0	0	0	0	0.0015905	0	0
0.00014912	0	6.3032e-06	0.0018266	0	0	5.9751e-06	5.1181e-05	0	0	0	0.00018646	8.7957e-05	0.00018539	0	0	0	0	0	0	0	4.2133e-06	0	0	0	0	0	0.00036215	0	0	0	0	0	1.4998e-05	0	0	0	0	0.00017945	1.4904e-05	0.00012757	0.0071928	0	0	0	0	0	0	0.0016866	0
0	0.00023599	0	0	6.818e-05	0	0	0	0	0	0	0	0	0.00014201	0	0	0	0	0	0	0	0	0	0	0	0	0	0	0	0	0	0	0	0	0	0.00071688	0	0	0	0	0	2.505e-05	0.0018357	0	0	0	0.015743	0.00019673	9.6116e-05	9.2068e-05
0	0	0	0	0	0	0	0	0	0	0	0	0	0	0	0	0	0	0	0	0	0	0	0	0	0	0	0	0	0	0	0	0	0	0	0	0	0	0	0	0	0	0	0	0	0.015743	0	0	0.0003939	0.0064148
0	2.6315e-05	0	0	0.00020511	0	0	4.2916e-05	0	0	0	0	0	1.4331e-05	0	0	0	0	0	0	0	0	0	0	0	0	0	0	0	0	0	0	0	0	6.9154e-05	4.6001e-05	5.0451e-06	0	0	0	0	0.0023529	0.0067872	0.0015905	0	0.00019673	0	0	0.012119	0.0052757
0	0	3.473e-06	7.1654e-05	0	0	2.398e-06	0.012853	0	2.05e-05	0	0	0.00081841	0.0015119	0	0	0	0	0	0	0	0	0	0	0	0	0	0	0	0	0	0	0	0	0	0.00014864	0	0	0	0	0	0	0	0	0.0016866	9.6116e-05	0.0003939	0.012119	0	0.010413
0	0	0	0	0	0	0	0	0	0	0	0	0	0	0	0	0	0	0	0	0	0	0	0	0	0	0	0	0	0	0	0	0	0	0	0	0	0	0	0	0	0	0	0	0	9.2068e-05	0.0064148	0.0052757	0.010413	0
0	0	0	0	0	0	0	1.2591e-05	0	0.0032938	0.00017401	0	0	0.00033139	0	0	0	0	0	0	0	0	0	0	0	0	0	0	0	0	0	0	0	0	0	5.6152e-05	0	0	0	0	1.0578e-05	0	0	0	0	1.4973e-05	0.013935	0.0026094	0.0081027	0.023756
0	0	0	0	0	0	0	0.00011481	0	0.0034728	0.0080957	0	0	0.0087925	0	0	0	0	0	0	0	0	0	0	0	0	0	0	0	0	0	0	0	0	0	0.00016025	0	0	0	0	0	0	0	0	0	0	0	0	0.0010649	0
0.00012596	0	0	0.00085076	0	0	0	5.3264e-05	0	0	0	0.0061363	0.0007177	0.00010623	0	0	0	0	0	0	0	0	0	0	0	0	0	0	0	0	0	0	0	0	0	2.5098e-05	0	0	0.0043119	0	0	1.8232e-05	0	0	0.0050774	0	0	0	0.0039156	0
0	0	0	0.0002876	0	0	0	0.0018318	0	0	0	0.0041608	0.029537	0.0010718	0	0	0	0	0	0	0	0	0	0	0	0	0	0	0	0	0	0	0	0	0	0	0	0	0	0	0	0	0	0	0.00040905	0	0	0	0.0087611	0
0	0	5.3969e-05	0	1.5167e-05	0	1.151e-05	0.00092708	0	7.1761e-05	7.0554e-05	0.0001723	0.0011852	0.018012	0.0011243	0.00025075	0	1.0626e-05	0	0.001578	0	0	0	0	0	0	0	0	0	0	0	0	0	0	9.0324e-06	0.00011593	3.9556e-06	0	0	0	0	0	0	0	3.0717e-05	0	0	0	0.0036234	0
0	0	0	0	0	0	0	0	0	0	0	6.1727e-05	5.2872e-05	0.0044347	0.022794	0	0	0	0	0	0	0	0	0	0	4.6556e-05	0	0	0	0	0	0	0	0	0	0	0	0	0	0	0	0	0	0	0	0	0	0	2.9409e-05	0
0	0	0	0	0	0	1.6309e-06	6.4755e-05	0	0.0001944	0.0016956	0	0	0.00014514	0	0.0004101	0	0	0	1.2496e-05	0	0	0	0	0	0	0	0	0	0	0	0	0	0	3.4308e-05	3.0046e-05	8.4629e-05	0.00015295	6.8974e-06	0	0	0	0	0	0	0	0	1.1495e-06	3.6309e-06	0
0	0	0	0	0	0	0	0	0	0	0	0	0	0	0	0	0	0	0	0	0	0	0	0	0	0	0	0	0	0	0	0	0	0	0	0	0	0	0	0	0	0	0	0	0	0	0	0	0	0
0	0	0	0	0	0	0	5.4984e-06	0	1.3389e-05	0.00036405	0	0	2.9295e-06	0	2.0173e-05	0	0	0	1.8576e-05	0	0	0	0	0	0	0	0	0	0	0	0	0	0	0	5.0604e-06	6.2536e-05	1.419e-05	0	0	0	0	6.015e-05	0	0	0	0	5.1775e-07	0	0
0	0	0	0	0	0	0	0	0	0	0	0	0	0	0	0	0	0	0	0	0	0	0	0	0	0	0	0	0	0	0	0	0	0	0	0	0	0	0	0	0	0	0.00050968	0	0	0	0	0	0	0
0	0	0	0	0	0	1.7658e-06	4.7675e-06	0	2.2787e-05	0.0075392	0	3.2801e-06	0.0070914	0.00062127	0.0005489	0	5.7301e-05	0	0.0043239	0	0	0	0	0	0	0	0	0	0	0	0	0	0	1.3281e-05	8.6714e-06	4.7082e-05	2.6891e-06	0	1.4207e-06	2.8139e-06	1.4553e-06	0.0012086	0	0	0.00072662	0	1.4916e-05	0.0011827	0
0	0	0	0	0	0	0	0	0	0	0	0	0	0	0.0010464	0	0	4.8323e-05	0	0.0013896	0.0012017	0.00012801	0	5.8398e-06	0	0	0	0	0	0	0	0	0	0	0	0	0	0	0	0.0003453	0	0	0	0	0	0	0	0	0	0
0	0	0	0	0	0	0	0	0	0	0	0	0	0	3.6306e-05	0	0	0	0	0.00020275	0.00051774	0.00016987	0	9.7384e-05	0	0	0	0	0	0	0	0	0	0	0	0	0	0	0	0.00074851	0	0.00031704	0.00088292	0	1.6133e-05	0	0	8.7533e-06	0	0
0	0	0	0	0	0	0	0	0	0	0	0	0	0	0	0	0	0	0	0	1.3854e-06	4.0956e-06	0	0	0	0	0	0	0	0	0	0	0	0	0	0	0	0	0	1.0496e-05	0	0.00069759	0.0010055	8.4756e-05	2.9518e-05	3.1749e-06	0	7.3635e-05	0	0
0	0	0	0	0	0	0	0	0	0	0	0	0	0	0.0010475	0	0	0	0	0.00022934	6.0612e-05	1.7851e-06	0	0.00024984	0	0	0	0	0	0	0	0	0	0	0	0	0	0	0	2.8728e-06	0	9.9133e-05	0.00040095	4.7155e-06	0.00025383	0	0	5.6509e-06	0	0
0	0	0	0	0	0	0	0	0	0	0	0	0	0	0	0	0	0	0	0	0	0	0	2.6683e-06	0	0	0	0	0	0	0	0	0	0	0	0	0	0	0	0	0	1.5975e-05	0.00039607	0	9.3709e-05	0.0001896	0	0.00011043	0	0
0	0	0	0	0	0	0	0	0	0	0	0	0	0	0	0	0	0	0	0	0	0	0	0	0	0	0	0	0	0	0	0	0	0	0	0	0	0	0	0	0	0	0	0	0	0	0	1.5424e-06	0	0
0	0	0	0	0	0	0	0	0	0	0	0	0	0	0.00011897	0	0	0	0	0	0	0	0	0	0	0	0	0	0	0	0	0	0	0	0	0	0	0	0	0	0	0	0.0022025	0	0.00098181	0.00053392	0	0.000193	0	0
0	0	0	0	0	0	0	0	0	0	0	0	0	0	0	0	0	0	0	0	0	0	0	0	0	0	0	0	0	0	0	0	0	0	0	0	0	0	0	0	0	0.0028945	0.0002297	0	0.01687	5.1104e-05	0	2.2436e-05	0	0
0	0	0	0	0	0	0	0	0	0	0	0	0	0	0	0	0	0	0	0	0	0	0	0	0	0	0	0	0	0	0	0	0	0	0	0	0	0	0	0	0	0	8.8614e-05	0	1.4243e-05	5.3694e-05	0	3.4768e-05	0	0
0	0	0	0	0	0	0	0	0	0	0	0	0	0	0	0	0	0	0	0	0	0	0	0	0	0	0	0	0	0	0	0	0	0	0	0	0	0	0	0	0	4.5206e-05	0	0	9.8925e-05	1.2433e-05	2.3808e-06	0	0	0
0	0	0	0	0	0	0	0	0	0	0	0	0	9.9047e-06	0	0	0	0	0	1.3735e-05	0	0	0	0	0	0	0	0	0	0	0	0	0	0	0	0	0	0	0	0	0	0	0	0	0	0	0	0	0	0
0	0	0	0	0	0	0	0	0	0	0	0	0	1.1436e-05	0	0	0	0	0	1.3227e-05	0	0	0	0	0	0	0	0	0	0	0	0	0	0	0	0	0	0	0	0	0	0.0093607	0.0007536	0	0.0010335	0.00065173	0	3.6669e-05	0	0
0	0	0	0	0	0	0	0	0	0	1.4567e-05	0	0	4.8802e-05	0	0	0	0	0	0	0	0	0	0	0	0	0	0	0	0	0	0	0	0	0	0	0	0	0	0	0	0	0	0	0	0.0020697	0	1.7573e-05	0	0
0	0	0	0	0	0	0	6.6245e-06	0	0	7.6768e-06	0	0	0.00040625	0	0	0	0	0	4.0498e-06	0	0	0	0	0	0	0	0	0	0	0	0	0	0	0	0	0	0	0	0	0	0.029178	0.0034415	0	0.01165	0.039836	0.035097	5.0126e-05	0	0
0	0	0	0	0	0	0	0.0017765	1.5432e-05	6.7598e-05	0	0	0	0.00058318	5.6095e-06	2.1647e-06	0	3.3152e-06	0	4.4763e-06	0	2.8502e-05	0	0	0	0	0	0	0	0	0	0	0	0	0.0015172	0.00091748	0.0023473	0.0010574	7.9694e-05	0.00031223	0	0.00044813	0.008743	0	3.1842e-05	0.0031916	0	0.0018014	0.00084772	0
0.00021368	0	0.0015368	0.0024813	0.0010525	0	0.00016278	0.00051838	0	0	0	0.0011458	0	0.00011629	0	2.9073e-06	0	0	0	0	0	0	0	0	0	0	0	0	0	0	0	0	0	0	0.00090144	0.0056721	0	0	0.0019124	0	0	0.0015785	0.0054796	0.003909	0.0054144	0.0017164	0	0.0016871	0	0
0	0	0	0	0	0	0	0.00027403	0	0	2.9714e-06	0	0	0.00049508	0	0	0	0	0	4.3812e-06	0	0	0	0	0	0	0	0	0	0	0	0	0	0	0	0	0	0	0	0	1.9113e-05	0.0039039	0.016565	0.0032773	0.0039506	0.021633	0	0.0019392	0.00096851	0
0	0	0	0	0	0	0	2.0236e-05	0	0.00059643	0	0	0	0.00031074	0	0	0	0	0	2.7578e-06	0	0	0	0	0	0	0	0	0	0	0	0	0	0	0	0	0	0.00044055	0	0.00012542	0.00071648	0.0007444	0.0023643	0	0	0.0052691	0	0.00067928	0.00022601	0
9.6821e-05	0	0.00024988	0.0020642	0	0	2.7352e-05	0	0	0	0	0.0012991	0	0	0	0	0	0	0	0	0	0	0	4.2092e-06	0	0	0	0	0	0	0	0	0	0	0	4.9631e-05	0	0	0.0024639	0	0	0.0017994	0	0.0007603	0.028159	0	0	0	0	0
0	0	0	0	0	0	0	0	0	0	0	0	0	0.00017163	0.00049483	0	0	0	0	3.2726e-05	4.6395e-05	0	0	5.1054e-05	0	0	0	0	0	0	0	0	0	0	0.00032552	0	0	0	0	0.0011441	0	1.7885e-05	7.6022e-05	0	0.00026595	0	0	4.1134e-05	0	0
0	0	0	0	0	0	0	0	0	0	0	0	0	0	2.6344e-05	0	0	0	0	0	0	0	0	0	0	0	0	0	0	0	0	0	0	0	0	0	0	0	0	9.7581e-05	0	1.4684e-05	0.0019513	0	0.0054295	0.00012161	0	6.0632e-05	0	0
7.6267e-05	0.00025389	0	0	0.00010667	0	5.8925e-06	0.0027016	0.0010969	0.0080179	0.0010441	0	0	0.0034825	0.00025598	0.0025335	0	0.0014018	7.001e-05	0.0052437	0.00070081	5.3374e-06	0.0010262	0	0.00048338	0.001233	0.011253	0.0011159	0.00028057	0	0	0	0	0	0.007663	0.0011855	0.0034874	0.02269	0.00048157	0.0059184	0.042884	3.8952e-05	0.00022321	0	3.7744e-05	0.00089485	0	2.5692e-05	0.0005702	0
[truncated: 33 more columns]
