# Supplementary material for: Reproducibility of the Structural Brain Connectome Derived from Diffusion Tensor Imaging
Source: PLoS One. 2015 Sep 2;10(9):e0135247. doi: 10.1371/journal.pone.0135247 (PMC4557836; doi:10.1371/journal.pone.0135247)
Supplement: S1 Data — Please refer to the README.txt file within the compressed folder for usage instructions. (ZIP) [file pone.0135247.s001.zip › Subject14_determistic_scanner_A_time_2.csv]

0	0.0073412	0.0023216	0.004844	9.2844e-05	6.4028e-05	0.00343	0	0	0	0	0	0	0	0	1.0913e-05	0	5.5808e-06	2.776e-05	0.00012099	0	0.0006749	0.00084077	0.00059739	0	0	0	0.0057198	0.00025779	0.00035619	0.00017887	0.0039596	0	0.050218	0	0	0.0048941	0	0.003231	0	0	0	0	0	0	0	0	0	0	0
0.0073412	0	0	0	0.00019724	0.00078811	0.0090885	0	0	0	0	0	0	0	0	0	0.00026157	3.079e-06	2.7958e-05	2.5386e-05	0	0	2.2467e-05	0	0	0	0	0	0.00016419	0.00097428	0.00010566	0	0	0.0062284	0.006637	0.003316	0.036601	0.0083442	0	0	0	0	0	0	0	0	0	0	0	0
0.0023216	0	0	0.020715	0	0	0.0035016	0.00017019	0	0	0	0	0	0	0	0	0	0	1.3515e-06	0	0	4.5745e-05	0	9.0198e-06	0	0	0	0	0	0	0	0	0	0	0.00032896	0.0055885	0.0024463	0.0027117	0.0027042	0	0	0	0	0	1.0209e-05	0	0	2.0362e-06	0	0
0.004844	0	0.020715	0	0	0	0	0.0026292	0	0	0	0.010165	0.00015316	0	0	0	0	0	0	0	0	2.8034e-05	5.077e-05	2.0072e-06	2.9965e-05	0	0	0.0050142	8.1683e-05	3.8405e-06	0	0	0	0.0049641	0.00080838	0.0017519	0.001518	0.00059278	0.024391	3.4815e-05	0.00030441	0	0	0	0.00036253	0	0	0	4.1203e-05	0
9.2844e-05	0.00019724	0	0	0	0.011664	0.0053194	0.00051844	0.0046005	0.00059249	0	0	0	0	0	0	2.6415e-06	0	0	0	0	0	0	0	3.9935e-06	0	0	8.7484e-06	1.0714e-05	1.2153e-05	0	0	0	0.0051737	0.0080468	0.0079115	0.013506	0.0035115	0	3.4251e-05	0.00021146	0	0	0	0	0	0	0.00014215	7.0138e-06	0
6.4028e-05	0.00078811	0	0	0.011664	0	0.00075228	0	0.012104	0.026516	0	0	0	0	0	0	5.4498e-05	0	0	0	0	0	0	0	0	0	0	0	0	0	0	0	0	0.025689	0	0	0	0	0	0	0	0	0	0	0	0	0	0	0	0
0.00343	0.0090885	0.0035016	0	0.0053194	0.00075228	0	0.0031459	0.0099471	0.0012807	0	0	0	0	0	0	0	0	0	0	0	7.5078e-06	2.0391e-06	4.9009e-06	0	0	0	0	0	0	0	0	0	0	0.00028989	0.00079912	0.00056851	0.00078189	0	0	0	0	0	0	0	0	0	1.335e-05	0	0
0	0	0.00017019	0.0026292	0.00051844	0	0.0031459	0	0.010524	0.0085622	0.0034033	0.0014979	0.014631	0.0059911	0.00022065	0	0.00016481	0	0	0.0014186	0	0	0	0	0	0	0	0	0	0.00012918	0	0	0	0	0.0027838	0.00016495	0.0020556	0.00020481	0.00019984	0	0	0	0	0	6.6546e-05	0	0	0.00018995	0.01207	0
0	0	0	0	0.0046005	0.012104	0.0099471	0.010524	0	0.021751	0	0	0	0	0	0.00025567	3.5295e-05	0	0.0014303	0	0	0	0	0	0	0	0	0	5.2333e-05	0.00041636	3.7182e-06	0	0	0	0	0	9.249e-05	0.00010468	0	0	0	0	0	0	0	0	0	0	0	0
0	0	0	0	0.00059249	0.026516	0.0012807	0.0085622	0.021751	0	0.0018479	0	0	1.2269e-06	2.3516e-05	0.027565	0.0035109	0	0.0063872	1.4699e-06	0	0	0	0	0	0	0	0	0.00020713	0.0055013	2.2056e-06	0	0	0.0039242	0.0010431	0.00098984	0.0005126	3.9209e-05	0	0.00019793	0	0	0	0	0	0	0	0	1.5196e-05	0
0	0	0	0	0	0	0	0.0034033	0	0.0018479	0	0	0	0.010766	0	0.00012585	0	5.0208e-05	0	0.0048166	0	0	0	0	0	0	0	0	0	0	0	0	0	0	0.00017432	0.00012079	0	0	0	0	0	0	0	0	0	0	0	0	0	0
0	0	0	0.010165	0	0	0	0.0014979	0	0	0	0	0.028213	0.0060813	0	0	0	0	0	0	0	0	0	0	0	0	0	0.00092868	1.2071e-05	0	0	0	0	0.00012936	0	0	0	0	0.00072133	0	3.2654e-05	0	0	0	0	0	0	0	0	0
0	0	0	0.00015316	0	0	0	0.014631	0	0	0	0.028213	0	0.019874	0.00036852	0	0	0	0	0.00031578	0	0	0	0	0	0	0	0	0	0	0	0	0	0	0	0	0	0	0	0	0	0	0	0	0	0	0	2.0749e-05	0.00032597	0
0	0	0	0	0	0	0	0.0059911	0	1.2269e-06	0.010766	0.0060813	0.019874	0	0.011485	0	0	0	0	0.012568	0	0	0	0	0	1.9278e-05	0	0	0	0	0	0	0	0	0.00010606	0	0	0	0	0	0	0	0	0	0	0	0	0	0.00020638	0
0	0	0	0	0	0	0	0.00022065	0	2.3516e-05	0	0	0.00036852	0.011485	0	1.4921e-06	0	0	0	0.008396	0	0	0	0.0010756	0	0.0013841	0.00059519	0	0	0	0	0	0	0	0.00020645	0	0	0	0	0.00045739	0	0	0.00010022	0	0	2.4923e-05	0	0	0	0
1.0913e-05	0	0	0	0	0	0	0	0.00025567	0.027565	0.00012585	0	0	0	1.4921e-06	0	0.0021259	0.0056952	0.0032218	0	0	0	0	0	0	0	0	0	1.6779e-06	1.0596e-06	0	0	0.00012829	0.0063079	0.001578	0.00095943	0.0013262	0.0054686	0	0.0016509	2.3917e-05	0	0	0	0	0	0	0	0	0
0	0.00026157	0	0	2.6415e-06	5.4498e-05	0	0.00016481	3.5295e-05	0.0035109	0	0	0	0	0	0.0021259	0	0.015111	0.0083111	0	0	0	0	0	0	0	0	0	0	0.0061471	0.005225	0.0061264	0.00031348	0.0025708	0	0	0.00034437	0	0	0	0	0	0	0	0	0	0	0	0	0
5.5808e-06	3.079e-06	0	0	0	0	0	0	0	0	5.0208e-05	0	0	0	0	0.0056952	0.015111	0	0.038264	0.0027051	0.005911	0.002103	0.0013075	0.00048436	0	0	0	0	0	2.0095e-06	0.00024339	0.0010693	0	9.2957e-06	0.0013781	0.00014681	0.00059599	0.00033195	0	7.0615e-06	0	0	0	0	0	0	0	0	0	0
2.776e-05	2.7958e-05	1.3515e-06	0	0	0	0	0	0.0014303	0.0063872	0	0	0	0	0	0.0032218	0.0083111	0.038264	0	0.0011048	0	0	0.0089039	0	0	0	0	0	0.00083253	0.01167	0.0022117	0.00081242	0	7.312e-06	0.0009927	0	1.2805e-05	0.0011384	1.923e-06	0	9.1814e-05	0	0	0	0	0	0	0	0	0
0.00012099	2.5386e-05	0	0	0	0	0	0.0014186	0	1.4699e-06	0.0048166	0	0.00031578	0.012568	0.008396	0	0	0.0027051	0.0011048	0	0.0012951	0.00019124	0	0.00093834	0	0.00035025	0.00021599	0	0	1.188e-05	7.6999e-05	0.001619	0	5.5469e-05	0.0028701	5.4141e-06	0.0013104	0.0042382	0	0.00065599	5.1429e-05	0	3.1663e-06	0	0	0	0	0	2.2978e-05	0
0	0	0	0	0	0	0	0	0	0	0	0	0	0	0	0	0	0.005911	0	0.0012951	0	0.0042877	0.0012101	0.006761	0	0	0	0	0	0	0	0	0	0	0.00013159	0	0	0	0	3.5546e-05	0	0	0	0	0	0	0	0	0	0
0.0006749	0	4.5745e-05	2.8034e-05	0	0	7.5078e-06	0	0	0	0	0	0	0	0	0	0	0.002103	0	0.00019124	0.0042877	0	0.0009725	0.0084105	0	9.9049e-05	0.00017672	0	0	0	0	1.0259e-05	0	0	0.00015257	0	0.00025068	0	5.0947e-05	0.0010895	0	0	0	0	0	0	0	0	0	0
0.00084077	2.2467e-05	0	5.077e-05	0	0	2.0391e-06	0	0	0	0	0	0	0	0	0	0	0.0013075	0.0089039	0	0.0012101	0.0009725	0	0.0010103	0.0036087	0.0008946	0	2.4362e-06	0.0029241	1.8774e-05	0	0.00051349	0	2.1517e-05	0.00063156	0	0.00090795	0.00045314	0.0001858	7.1419e-05	0.00036485	0	0	0	0	0	0	0	0	0
0.00059739	0	9.0198e-06	2.0072e-06	0	0	4.9009e-06	0	0	0	0	0	0	0	0.0010756	0	0	0.00048436	0	0.00093834	0.006761	0.0084105	0.0010103	0	0.0060074	0.0054668	0.00020255	0	1.8963e-06	0	0	7.7041e-06	0	2.515e-06	7.0721e-05	0	0.00037217	0	5.3594e-05	0.0036164	0	0	0	0	0	0	0	0	0	0
0	0	0	2.9965e-05	3.9935e-06	0	0	0	0	0	0	0	0	0	0	0	0	0	0	0	0	0	0.0036087	0.0060074	0	0.011108	0.00032657	0.0051512	0.0069673	0	0	8.756e-06	0	7.8901e-05	0.00085054	3.304e-05	0.00022582	0.00013392	0.0018568	0.0010966	0.00074556	0	0	0	0	0	0	0	0	0
0	0	0	0	0	0	0	0	0	0	0	0	0	1.9278e-05	0.0013841	0	0	0	0	0.00035025	0	9.9049e-05	0.0008946	0.0054668	0.011108	0	0.031115	0	0.00026722	0	0	0	0	0	0.0011047	0	0	0	0	0.010434	0.0016119	0	0	0	0	0	0	0	0	0
0	0	0	0	0	0	0	0	0	0	0	0	0	0	0.00059519	0	0	0	0	0.00021599	0	0.00017672	0	0.00020255	0.00032657	0.031115	0	0.049185	0.00043776	0	0	0	0	0.00086263	0.00013716	0	0	0	0	0.0061533	0.012908	0	0	0	0	0	0	0	0	0
0.0057198	0	0	0.0050142	8.7484e-06	0	0	0	0	0	0	0.00092868	0	0	0	0	0	0	0	0	0	0	2.4362e-06	0	0.0051512	0	0.049185	0	0.0027113	0.00072183	0	0.0034311	0	0.020227	0.00021842	6.7078e-06	4.7736e-05	0.00077067	0.014907	0.012446	0.031725	0	0	0	0	0	0	0	0	0
0.00025779	0.00016419	0	8.1683e-05	1.0714e-05	0	0	0	5.2333e-05	0.00020713	0	1.2071e-05	0	0	0	1.6779e-06	0	0	0.00083253	0	0	0	0.0029241	1.8963e-06	0.0069673	0.00026722	0.00043776	0.0027113	0	0.01014	0	0.00019527	0	0.00031869	0.0020639	1.384e-05	0.00035043	1.1351e-05	0.0023501	0.0027876	0.00090703	0	0	0	0	0	0	0	0	0
0.00035619	0.00097428	0	3.8405e-06	1.2153e-05	0	0	0.00012918	0.00041636	0.0055013	0	0	0	0	0	1.0596e-06	0.0061471	2.0095e-06	0.01167	1.188e-05	0	0	1.8774e-05	0	0	0	0	0.00072183	0.01014	0	0.0071443	0.0057709	0	0.00016482	0	0	0.00089353	3.7399e-06	7.6973e-06	0	0	0	0	0	0	0	0	0	0	0
0.00017887	0.00010566	0	0	0	0	0	0	3.7182e-06	2.2056e-06	0	0	0	0	0	0	0.005225	0.00024339	0.0022117	7.6999e-05	0	0	0	0	0	0	0	0	0	0.0071443	0	0.012328	0	7.4524e-05	0	0	0.00024544	0.00021727	0	0	0	0	0	0	0	0	0	0	0	0
0.0039596	0	0	0	0	0	0	0	0	0	0	0	0	0	0	0	0.0061264	0.0010693	0.00081242	0.001619	0	1.0259e-05	0.00051349	7.7041e-06	8.756e-06	0	0	0.0034311	0.00019527	0.0057709	0.012328	0	0.0066164	0.025168	0	0	5.7998e-05	9.2967e-06	0.00052578	0	0	0	0	0	0	0	0	0	0	0
0	0	0	0	0	0	0	0	0	0	0	0	0	0	0	0.00012829	0.00031348	0	0	0	0	0	0	0	0	0	0	0	0	0	0	0.0066164	0	0.014265	0	0	0.00021092	0	0	0	0	0	0	0	0	0	0	0	0	0
0.050218	0.0062284	0	0.0049641	0.0051737	0.025689	0	0	0	0.0039242	0	0.00012936	0	0	0	0.0063079	0.0025708	9.2957e-06	7.312e-06	5.5469e-05	0	0	2.1517e-05	2.515e-06	7.8901e-05	0	0.00086263	0.020227	0.00031869	0.00016482	7.4524e-05	0.025168	0.014265	0	3.4768e-05	0	0.0051316	0	0.0059539	0.00019305	0.0070205	0	0	0	0	0	0	0	0	0
0	0.006637	0.00032896	0.00080838	0.0080468	0	0.00028989	0.0027838	0	0.0010431	0.00017432	0	0	0.00010606	0.00020645	0.001578	0	0.0013781	0.0009927	0.0028701	0.00013159	0.00015257	0.00063156	7.0721e-05	0.00085054	0.0011047	0.00013716	0.00021842	0.0020639	0	0	0	0	3.4768e-05	0	0.029171	0.00032612	0.003614	0	0.026421	0.016802	0	2.587e-06	0	0	0	0	3.0515e-06	0	0
0	0.003316	0.0055885	0.0017519	0.0079115	0	0.00079912	0.00016495	0	0.00098984	0.00012079	0	0	0	0	0.00095943	0	0.00014681	0	5.4141e-06	0	0	0	0	3.304e-05	0	0	6.7078e-06	1.384e-05	0	0	0	0	0	0.029171	0	0.0027078	0.020441	0.0095285	0.001629	0.0027375	1.2043e-05	0	0	0.0001178	0	0	3.6881e-05	2.4843e-06	0
0.0048941	0.036601	0.0024463	0.001518	0.013506	0	0.00056851	0.0020556	9.249e-05	0.0005126	0	0	0	0	0	0.0013262	0.00034437	0.00059599	1.2805e-05	0.0013104	0	0.00025068	0.00090795	0.00037217	0.00022582	0	0	4.7736e-05	0.00035043	0.00089353	0.00024544	5.7998e-05	0.00021092	0.0051316	0.00032612	0.0027078	0	0.012703	0.0064543	6.6138e-06	0.00011727	0	0	0	1.2939e-05	0	0	1.6008e-06	0	0
0	0.0083442	0.0027117	0.00059278	0.0035115	0	0.00078189	0.00020481	0.00010468	3.9209e-05	0	0	0	0	0	0.0054686	0	0.00033195	0.0011384	0.0042382	0	0	0.00045314	0	0.00013392	0	0	0.00077067	1.1351e-05	3.7399e-06	0.00021727	9.2967e-06	0	0	0.003614	0.020441	0.012703	0	0.0014044	0.00044433	0.00037498	0	0	0	0	0	0	0	0	0
0.003231	0	0.0027042	0.024391	0	0	0	0.00019984	0	0	0	0.00072133	0	0	0	0	0	0	1.923e-06	0	0	5.0947e-05	0.0001858	5.3594e-05	0.0018568	0	0	0.014907	0.0023501	7.6973e-06	0	0.00052578	0	0.0059539	0	0.0095285	0.0064543	0.0014044	0	0	0.0017142	0	0	0	0	0	0	0	0	0
0	0	0	3.4815e-05	3.4251e-05	0	0	0	0	0.00019793	0	0	0	0	0.00045739	0.0016509	0	7.0615e-06	0	0.00065599	3.5546e-05	0.0010895	7.1419e-05	0.0036164	0.0010966	0.010434	0.0061533	0.012446	0.0027876	0	0	0	0	0.00019305	0.026421	0.001629	6.6138e-06	0.00044433	0	0	0.0036543	0	0	0	0	0	0	0	0	0
0	0	0	0.00030441	0.00021146	0	0	0	0	0	0	3.2654e-05	0	0	0	2.3917e-05	0	0	9.1814e-05	5.1429e-05	0	0	0.00036485	0	0.00074556	0.0016119	0.012908	0.031725	0.00090703	0	0	0	0	0.0070205	0.016802	0.0027375	0.00011727	0.00037498	0.0017142	0.0036543	0	0	0	0	0	0	0	0	0	0
0	0	0	0	0	0	0	0	0	0	0	0	0	0	0	0	0	0	0	0	0	0	0	0	0	0	0	0	0	0	0	0	0	0	0	1.2043e-05	0	0	0	0	0	0	0.017163	0.00035691	0.0037649	1.6321e-05	0	0.0036295	0	0
0	0	0	0	0	0	0	0	0	0	0	0	0	0	0.00010022	0	0	0	0	3.1663e-06	0	0	0	0	0	0	0	0	0	0	0	0	0	0	2.587e-06	0	0	0	0	0	0	0.017163	0	0	0	0.0001481	0	0.0058433	2.049e-05	0
0	0	0	0	0	0	0	0	0	0	0	0	0	0	0	0	0	0	0	0	0	0	0	0	0	0	0	0	0	0	0	0	0	0	0	0	0	0	0	0	0	0.00035691	0	0	0	0	0	0.0030711	0	0
0	0	1.0209e-05	0.00036253	0	0	0	6.6546e-05	0	0	0	0	0	0	0	0	0	0	0	0	0	0	0	0	0	0	0	0	0	0	0	0	0	0	0	0.0001178	1.2939e-05	0	0	0	0	0.0037649	0	0	0	0	0	4.5008e-05	9.8253e-05	0
0	0	0	0	0	0	0	0	0	0	0	0	0	0	2.4923e-05	0	0	0	0	0	0	0	0	0	0	0	0	0	0	0	0	0	0	0	0	0	0	0	0	0	0	1.6321e-05	0.0001481	0	0	0	0.011968	0.0018867	0	0.00018493
0	0	0	0	0	0	0	0	0	0	0	0	0	0	0	0	0	0	0	0	0	0	0	0	0	0	0	0	0	0	0	0	0	0	0	0	0	0	0	0	0	0	0	0	0	0.011968	0	0.00065966	2.0871e-05	0.0049452
0	0	2.0362e-06	0	0.00014215	0	1.335e-05	0.00018995	0	0	0	0	2.0749e-05	0	0	0	0	0	0	0	0	0	0	0	0	0	0	0	0	0	0	0	0	0	3.0515e-06	3.6881e-05	1.6008e-06	0	0	0	0	0.0036295	0.0058433	0.0030711	4.5008e-05	0.0018867	0.00065966	0	0.010984	0.0064633
0	0	0	4.1203e-05	7.0138e-06	0	0	0.01207	0	1.5196e-05	0	0	0.00032597	0.00020638	0	0	0	0	0	2.2978e-05	0	0	0	0	0	0	0	0	0	0	0	0	0	0	0	2.4843e-06	0	0	0	0	0	0	2.049e-05	0	9.8253e-05	0	2.0871e-05	0.010984	0	0.0084565
0	0	0	0	0	0	0	0	0	0	0	0	0	0	0	0	0	0	0	0	0	0	0	0	0	0	0	0	0	0	0	0	0	0	0	0	0	0	0	0	0	0	0	0	0	0.00018493	0.0049452	0.0064633	0.0084565	0
0	0	0	0	0	0	0	2.937e-05	0	0.003123	0.0018607	0	0	4.4544e-05	0	0	0	0	0	0	0	0	0	0	0	0	0	0	0	0	0	0	0	0	0	0	0	0	0	0	0	0	3.0732e-06	0	0	3.3585e-05	0.014567	0.0061956	0.01018	0.028575
0	0	0	0	0	0	0	0.00030584	0	0.00038417	0.0047648	0	0	0.0052507	0.00022416	8.3885e-05	0	0	0	0.0016165	0	0	0	0	0	0	0	0	0	0	0	0	0	0	0	0	0	0	0	0	0	0	0	0	0	0	0	0	0.0013629	0
0	0	0	0.0023555	0	0	0	0.00016094	0	0	0	0.0011207	0.00010102	0.00036285	0	0	0	0	0	0	0	0	0	0	0	0	0	0	0	0	0	0	0	0	0	0	7.0739e-06	0	0.00014135	0	0	0	0	0	0.0023342	0	0	0	0.0021231	0
0	0	0	0	0	0	0	0.0035008	0	0	0	0.0001585	0.0076164	0.0050403	0	0	0	0	0	0	0	0	0	0	0	0	0	0	0	0	0	0	0	0	0	0	0	0	0	0	0	0	0	0	5.0565e-05	0	0	0	0.0036371	0
0	0	0	0	0	0	1.3182e-06	0.00017248	0	0	2.9469e-05	0.00014911	0.0039699	0.013002	0.0053928	7.0488e-06	0	0	0	0.0031951	0	0	0	0	0	0	0	0	0	0	0	0	0	0	5.6316e-05	0	0	0	0	0	0	0	1.3423e-05	0	5.7586e-06	0	0	1.2911e-06	0.0058131	0
0	0	0	0	0	0	0	1.0656e-06	0	0	0	0	0.00014954	0.0085674	0.021199	0	0	0	0	0.00011602	0	0	0	0	0	0	0	0	0	0	0	0	0	0	4.9539e-06	0	0	0	0	0	0	0	0	0	0	0	0	0	4.1252e-06	0
0	0	0	0	0	0	0	0	0	0	0	0	0	0.00014841	0	0	0	0	0	0	0	0	0	0	0	0	0	0	0	0	0	0	0	0	0	8.3497e-06	0	2.3025e-06	0	0	0	0	1.6003e-06	0	0	8.0332e-05	0	1.2201e-05	0	0
0	0	0	0	0	0	0	0	0	0	0	0	0	0	0	0	0	0	0	0	0	0	0	0	0	0	0	0	0	0	0	0	0	0	0	0	0	0	0	0	0	0	0	0	0	0	0.00019711	0	0	0
0	0	0	0	0	0	0	0	0	8.5165e-07	2.759e-05	0	0	0.00019946	0	5.4639e-05	0	0.00046294	0	8.1711e-05	1.2118e-06	0	0	0	0	0	0	0	0	0	0	0	0	0	2.1644e-05	1.736e-06	0	0	0	0	0	7.3336e-05	7.7074e-05	2.6705e-06	0	0.0001156	0	1.8789e-05	0	0
0	0	0	0	0	0	0	0	0	0	0	0	0	0	0	1.7408e-06	0	0	0	0	0	0	0	0	0	0	0	0	0	0	0	0	0	0	0	0	0	0	0	0	0	0	0.00033892	0	0	0.00012	0	0	0	0
0	0	0	0	0	0	0	1.243e-05	0	5.2322e-05	0.00073968	0	0	0.0066283	0.0011779	0.00020635	0	0	0	0.0025465	0	0	0	0	0	3.0188e-06	0	0	0	0	0	0	0	0	0.0001285	1.1144e-05	0	0	0	3.8959e-05	0	0	0.00097706	0	0	0.0019299	0	0	0.00091498	0
0	0	0	0	0	0	0	0	0	0	0	0	0	0	0	0	0	0.0013716	0	0.00050085	8.5511e-05	0	0	6.6674e-05	0	0	0	0	0	0	0	0	0	0	0	0	0	0	0	0.00020372	0	0	0	0	0	0	0	0	0	0
0	0	0	0	0	0	0	0	0	0	0	0	0	0	0	0	0	0	0	0	3.4723e-05	0	0	3.7238e-05	0	0	0	0	0	0	0	0	0	0	0	0	0	0	0	1.5083e-05	0	0.00021338	0	3.8778e-06	0	0	0	4.8841e-06	0	0
0	0	0	0	0	0	0	0	0	0	0	0	0	0	0	0	0	7.8472e-07	0	0	0	1.8694e-05	0	0	0	0	0	0	0	0	0	0	0	0	0	0	0	0	0	0	0	0.0026117	0.00055855	0	1.9904e-06	0.00057392	0	2.0271e-05	0	0
0	0	0	0	0	0	0	0	0	0	0	0	0	0	0	0	0	0	0	0	0	0	0	0.00042979	0	0	0	0	0	0	0	0	0	0	0	0	0	0	0	0.00075908	0	9.6311e-06	0	0	0	0	0	0	0	0
0	0	0	0	0	0	0	0	0	0	0	0	0	3.004e-06	0	0	0	0	0	0	0	0	0	0	0	6.0021e-06	0	0	0	0	0	0	0	0	5.8288e-05	0	0	0	0	0.00023926	0	1.4718e-05	4.3636e-06	0	2.6068e-05	0	0	3.9685e-05	0	0
0	0	0	0	0	0	0	0	0	0	0	0	0	1.5015e-05	0	0	0	0	0	0	0	0	0	2.1182e-06	0	7.7029e-06	0	0	0	0	0	0	0	0	0	0	0	0	0	0.00010447	0	0	0	0	0	0	0	0	0	0
0	0	0	0	0	0	0	0	0	0	0	0	0	0	0	0	0	0	0	0	0	0	0	0	0	0	0	0	0	0	0	0	0	0	0	0	0	0	0	0.00010437	0	8.9698e-06	0	0	0.0016277	0	0	3.8061e-06	0	0
0	0	0	0	0	0	0	0	0	0	0	0	0	0	0	0	0	0	0	0	0	0	0	0	0	0	0	0	0	0	0	0	0	0	0	0	0	0	0	5.8078e-06	0	0.0028172	0	0	0.0091952	0	0	1.1091e-05	0	0
0	0	0	0	0	0	0	0	0	0	0	0	0	0	0	0	0	0	0	0	0	0	0	0	0	0	0	0	0	0	0	0	0	0	1.0813e-05	0	0	0	0	0	0	0.00012334	0	0	0.00016223	0	0	0	0	0
0	0	0	0	0	0	0	0	0	0	0	0	0	0	0	0	0	0	0	0	0	0	0	0	0	0	0	0	0	0	0	0	0	0	0	0	0	0	0	0	0	4.6659e-06	0	0	0.00010958	0	0	0	0	0
0	0	0	0	0	0	0	0	0	0	0	0	0	0	0	0	0	0	0	0	0	0	0	0	0	0	0	0	0	0	0	0	0	0	0	0	0	0	0	0	0	0	0	0	0	0	0	0	0	0
0	0	0	0	0	0	0	0	0	0	0	0	0	0	0	0	0	0	0	0	0	0	0	0	0	0	0	0	0	0	0	0	0	0	0	0	0	0	0	0	0	0.0014426	2.1194e-05	0	0.0014753	0.00073918	0.00063937	0	0	0
0	0	0	0	0	0	0	0	0	0	0	0	0	0	0	0	0	0	0	0	0	0	0	0	0	0	0	0	0	0	0	0	0	0	0	0	0	0	0	0	0	0	0	0	0	0	0	0	0	0
0	0	0	0	0	0	0	0	0	0	0	0	0	0	0	0	0	0	0	0	0	0	0	0	0	0	0	0	0	0	0	0	0	0	0	0	0	0	0	0	0	0.017565	0.00014657	0	0.0034256	0.02471	0.019933	0	0	0
0	0	0	0	3.973e-05	0	0	0.0010844	0	0	0	0	0	4.5405e-05	2.8178e-05	2.0209e-06	0	0	0	0.00013643	0	0	0	0	0	2.7751e-05	0	0	0	0	0	0	0	0	0.002606	0.006178	0.00014492	0	0	0.00051584	0	0.0017395	0.0079291	0.00041193	4.4226e-05	0.00013485	0	0.0010276	1.7994e-06	0
0	0	0.00025511	0.002947	0.00092267	0	0	0.00038116	0	2.6601e-06	0	0.00049766	0	0	4.8914e-06	1.3688e-05	0	0	0	0	0	0	0	0	0	0	0	0	0	0	0	0	0	0	8.0611e-05	0.0056349	0	0	5.0158e-05	0	0	0.0023663	0.00027147	0.0017797	0.0018708	0	0	0.0027282	0	0
0	0	0	0	0	0	0	0.00012229	0	0	0	0	0	0	6.5376e-05	0	0	0	0	0	0	0	0	0	0	0	0	0	0	0	0	0	0	0	0	0	0	0	0	0	0	0.007598	0.027576	0.003714	0.010636	0.023331	0	0.0023642	0.00073431	0
0	0	0	0	0	0	0	7.3856e-06	0	0	0	0	0	0	7.1924e-05	0	0	0	0	0	0	0	0	0	0	0	0	0	0	0	0	0	0	0	0	0	0	0	0	0	0	2.8196e-05	0.0024376	3.207e-05	0.00032194	8.7875e-05	0	6.7538e-05	0.00014736	0
0	0	0	0.0011468	0	0	0	2.7225e-06	0	0	0	0.00010705	0	0	0	0	0	0	0	0	0	0	0	0	0	0	0	0	0	0	0	0	0	0	0	0	0	0	0	0	0	0.00090824	0	0	0.014457	0	0	0	0	0
0	0	0	0	0	0	0	0	0	0	0	0	0	0	0	0	0	0	0	0	0.00056086	0.00027631	0	9.4258e-06	0	4.071e-05	0	0	0	0	0	0	0	0	7.8279e-05	0	0	0	0	0.0047598	0	0	0	0	2.5961e-05	0	0	0	0	0
0	0	0	0	0	0	0	0	0	0	0	0	0	0	0	0	0	0	0	0	0	0	0	0	0	0	0	0	0	0	0	0	0	0	0	0	0	0	0	0	0	1.152e-05	0	0	0.0028303	0	0	3.4538e-05	0	0
0	0.00094327	0	0.00011937	0.00076098	0	5.6742e-05	0.0048393	0	0.014147	0.00044295	0	0	0.00090647	0.00096207	0.0043482	0	0.00075301	0.00062387	0.0078402	0	1.5812e-05	0.00017182	3.2265e-06	0.0002544	0.00038564	0.0027654	3.8984e-05	7.1144e-05	0	0	0	0	2.1126e-05	0.0080004	0.0012964	0.0022704	0.019943	0	0.00094637	0.020125	1.9213e-06	7.2451e-06	0	0	0	0	0	0.00025254	0
[truncated: 33 more columns]
