# Supplementary material for: Reproducibility of the Structural Brain Connectome Derived from Diffusion Tensor Imaging
Source: PLoS One. 2015 Sep 2;10(9):e0135247. doi: 10.1371/journal.pone.0135247 (PMC4557836; doi:10.1371/journal.pone.0135247)
Supplement: S1 Data — Please refer to the README.txt file within the compressed folder for usage instructions. (ZIP) [file pone.0135247.s001.zip › Subject14_determistic_scanner_B_time_1.csv]

0	0.028804	0.0015483	0.0030914	0.00057019	1.3773e-05	0.0016295	0	0	0	0	0	0	0	4.109e-05	0.00033302	0	0.00029147	0	0.0019581	2.4728e-06	0.0027777	7.3217e-06	0.0014062	0	3.5593e-05	0	0.009017	0.0009973	0.0010147	0	0.0024463	0	0.033911	3.927e-05	0.004631	0.015768	0.0010612	0.0069593	3.2221e-05	0	0	0	0	4.0645e-06	0	0	0	0	0
0.028804	0	0.0024767	0	0.0058428	0.0016698	0.0059384	0	0	6.241e-05	0	0	0	0	1.9237e-05	0.00038402	0	0	0	0.00018113	0	0	0	0	0	0	0	0	0	0	0	0	0	0.0035938	0.011551	0.0027478	0.034801	0.0078677	0.00032968	0.00015318	6.9798e-06	0	0	0	0	0	0	3.3902e-05	0	0
0.0015483	0.0024767	0	0.0026753	0	0	0.0034341	0	0	0	0	0	0	0	0	0	0	0	0	0	0	0	0	0	0	0	0	0	0	0	0	0	0	0	0.00048701	0.0040588	0	0	0	0	0	0	0	0	0.00027818	0	0	0	0	0
0.0030914	0	0.0026753	0	0	0	3.8566e-05	0.00024604	0	0	0	0.0076163	6.2006e-05	0	0	0	0	0	0	0	0	0	0	0	0	0	0	0.0016196	0.00025647	0	0	0	0	0.00036355	3.0083e-05	0.00069014	0.0042998	0	0.03025	0	0	0.0014143	0	0	0.0057056	0	0	0	0	0
0.00057019	0.0058428	0	0	0	0.015587	0.0077923	0.0031872	0.0066448	3.2551e-06	0	0	0	0	2.1463e-05	1.8293e-06	0	0	0	2.3195e-06	0	0	0	0	1.1027e-05	0	0.00028871	0	6.2432e-05	0	0	0	0	0.0056018	0.011951	0.005507	0.0054387	0.000104	0	0.0010105	0.0005107	0	0	0	0	0	0	1.8301e-05	1.8644e-05	0
1.3773e-05	0.0016698	0	0	0.015587	0	0.0024748	0.0010359	0.02751	0.015788	0	0	0	0	0	0	0	0	0	0	0	0	0	0	0	0	0	0	0	0	0	0	0	0.020929	0	0	9.1705e-05	0	0	0	0	0	0	0	0	0	0	0	0	0
0.0016295	0.0059384	0.0034341	3.8566e-05	0.0077923	0.0024748	0	0.014305	0.0071053	6.112e-05	0	0	0	0	0	0	0	0	0	0	0	0	0	0	0	0	0	0	0	0	0	0	0	0	0.00023069	0.00069946	0.0002621	8.2716e-05	3.3221e-05	1.4837e-05	0	0	0	0	1.122e-05	0	0	6.1176e-05	2.7727e-05	0
0	0	0	0.00024604	0.0031872	0.0010359	0.014305	0	0.0054872	0.006431	0.0041802	0.003069	0.015053	0.0048527	0.00012976	0	0	0	0	9.9718e-05	0	0	0	0	9.0782e-07	0	3.9024e-05	0	8.8524e-07	3.591e-05	0	0	0	0	0.002601	0.00050669	0.001309	0.00035656	0.00010371	3.5846e-05	9.4201e-06	0	0	0	0	0.0001156	4.6766e-05	0.00033567	0.0068108	0
0	0	0	0	0.0066448	0.02751	0.0071053	0.0054872	0	0.026208	0	0	0	0	0	0	0	0	0.00059051	0	0	0	0	0	0	0	7.4372e-06	0	0	2.4686e-05	0	0	0	0	0.00083634	0	0.0025308	0.00043068	0	0	0	0	0	0	0	0	0	0	0	0
0	6.241e-05	0	0	3.2551e-06	0.015788	6.112e-05	0.006431	0.026208	0	0.00060572	0	0	0.00013172	3.4679e-05	0.019887	0.00066127	0	0.0056731	4.9082e-05	0	0	0	0	0	0	0	0	0.00018013	0.0064508	0	0	0	0.008693	0.0026788	0.00012547	0.0016517	0.0013933	0	3.1306e-06	0	0	0	0	0	0	0	0	4.2208e-06	0
0	0	0	0	0	0	0	0.0041802	0	0.00060572	0	0	0	0.02207	2.9537e-05	0.0016835	0	3.1101e-05	0	0.005728	0	0	0	0	0	0	0	0	0	0	0	0	0	0	0.0034423	0.00098144	4.9885e-05	7.9274e-05	0	0	0	0	0	0	0	0	0	0	0	0
0	0	0	0.0076163	0	0	0	0.003069	0	0	0	0	0.007909	0.002857	0.00062902	0	0	0	0	0	0	0	0	0	0	0	0	0	0	0	0	0	0	0	0	0	0.00024243	0	0.0095412	0	0	0	0	0	0.00086516	0	0	0	0	0
0	0	0	6.2006e-05	0	0	0	0.015053	0	0	0	0.007909	0	0.023828	0.00067986	0	0	0	0	0	0	0	0	0	0	0	0	0	0	0	0	0	0	0	0	0	0	0	0	0	0	0	0	0	0	0	0	0	0.0029924	0
0	0	0	0	0	0	0	0.0048527	0	0.00013172	0.02207	0.002857	0.023828	0	0.021813	0	0	5.0109e-05	0	0.0049716	0	0	0	0	0	0	0	0	0	0	0	0	0	0	0	0	0	0	0	0.00025622	0	0	0	0	0	0	0	0	6.552e-06	0
4.109e-05	1.9237e-05	0	0	2.1463e-05	0	0	0.00012976	0	3.4679e-05	2.9537e-05	0.00062902	0.00067986	0.021813	0	2.2721e-05	0	0	0	0.0071186	9.9894e-05	0	0	0.0020175	0.00041563	0.0004704	0.0037735	0	0	0	0	0	0	4.2854e-05	0.00075906	1.1172e-05	0.00034491	0.00023383	0.000185	0.0038787	0	0	4.8859e-06	0	0	0	0	0	0	0
0.00033302	0.00038402	0	0	1.8293e-06	0	0	0	0	0.019887	0.0016835	0	0	0	2.2721e-05	0	0.0042339	0.0026918	0.0020072	0.0001832	0	0	0	0	0	0	0	0	9.0433e-05	0	0	5.235e-05	0.00064107	0.011	0.0025504	1.5057e-05	0.0048205	0.0011446	0	0	0	0	0	0	0	0	0	0	0	0
0	0	0	0	0	0	0	0	0	0.00066127	0	0	0	0	0	0.0042339	0	0.020137	0.010328	0	0	0	0	0	0	0	0	0	0	0.0080742	0.0045543	0.0044174	0.00086248	0.00048078	0	0	8.6929e-05	0	0	0	0	0	0	0	0	0	0	0	0	0
0.00029147	0	0	0	0	0	0	0	0	0	3.1101e-05	0	0	5.0109e-05	0	0.0026918	0.020137	0	0.031337	0.0013018	0.0020544	0.001496	0.0023438	0	0	0	0	0	0	0	0	0.00067963	0	0.00028284	0.002287	0	0.00014578	2.507e-05	5.3865e-05	3.9931e-05	0	0	0	0	0	0	0	0	0	0
0	0	0	0	0	0	0	0	0.00059051	0.0056731	0	0	0	0	0	0.0020072	0.010328	0.031337	0	0.0015808	0	0	0.0048341	0	0	0	0	0	0.0023321	0.010182	0.0015172	0.00058609	0	0	0	0	0	0	0	0	0	0	0	0	0	0	0	0	0	0
0.0019581	0.00018113	0	0	2.3195e-06	0	0	9.9718e-05	0	4.9082e-05	0.005728	0	0	0.0049716	0.0071186	0.0001832	0	0.0013018	0.0015808	0	0.0022235	0.0021221	0	0.001112	1.7975e-06	7.1049e-06	0	0	2.1039e-05	0.0017788	0.00026511	0.0061886	0.00023656	0.0027669	0.00096665	0.00023934	0.0024392	0.0028848	0.00048567	5.0854e-05	0	0	0	0	0	0	0	0	0	0
2.4728e-06	0	0	0	0	0	0	0	0	0	0	0	0	0	9.9894e-05	0	0	0.0020544	0	0.0022235	0	0.010885	0.0013022	0.0076075	0	0	0	0	0	0	0	0.00010823	0	0	7.2191e-06	0	0	0	0	2.0728e-05	0	0	0	0	0	0	0	0	0	0
0.0027777	0	0	0	0	0	0	0	0	0	0	0	0	0	0	0	0	0.001496	0	0.0021221	0.010885	0	0.0032353	0.01581	0.00012665	0	9.2406e-06	2.3996e-05	0.00052749	0.00022613	0	0.00014052	0	0.00092508	8.3641e-05	0	0.0011929	1.3838e-05	0	8.9153e-06	0	0	0	0	0	0	0	0	0	0
7.3217e-06	0	0	0	0	0	0	0	0	0	0	0	0	0	0	0	0	0.0023438	0.0048341	0	0.0013022	0.0032353	0	0.0053678	0.0028737	0.00039489	8.5033e-05	0	0.0026915	0.00089834	0	0.00017648	0	0.00028172	0	0	2.0806e-05	0	0	9.3459e-06	0	0	0	0	0	0	0	0	0	0
0.0014062	0	0	0	0	0	0	0	0	0	0	0	0	0	0.0020175	0	0	0	0	0.001112	0.0076075	0.01581	0.0053678	0	0.0082164	0.0009966	4.3966e-05	0	0.00041149	9.6421e-05	0	0.00022036	0	0.00012565	0	0	1.225e-05	0	3.1796e-06	0.0021523	0	0	0	0	0	0	0	0	0	0
0	0	0	0	1.1027e-05	0	0	9.0782e-07	0	0	0	0	0	0	0.00041563	0	0	0	0	1.7975e-06	0	0.00012665	0.0028737	0.0082164	0	0.0056257	0.0052893	0.0001616	0.013572	0.00015706	0	1.7864e-05	0	1.453e-06	0.0005585	0	7.16e-05	1.7797e-05	6.4236e-05	0.0081454	3.9523e-05	0	0	0	0	0	0	0	0	0
3.5593e-05	0	0	0	0	0	0	0	0	0	0	0	0	0	0.0004704	0	0	0	0	7.1049e-06	0	0	0.00039489	0.0009966	0.0056257	0	0.0084398	0.00021124	0	0	0	0	0	5.9544e-05	0	0	0.00012047	4.6217e-05	0.00037395	0.002908	0	0	0	0	0	0	0	0	0	0
0	0	0	0	0.00028871	0	0	3.9024e-05	7.4372e-06	0	0	0	0	0	0.0037735	0	0	0	0	0	0	9.2406e-06	8.5033e-05	4.3966e-05	0.0052893	0.0084398	0	0.053743	0.0023066	0	0	0	0	0.0015697	0.0080309	0	0.00058586	0.00018578	0.0010002	0.024791	0.0011728	0	0	0	0	0	0	0	0	0
0.009017	0	0	0.0016196	0	0	0	0	0	0	0	0	0	0	0	0	0	0	0	0	0	2.3996e-05	0	0	0.0001616	0.00021124	0.053743	0	0.0012483	0.00039559	0	0.0064015	0	0.028806	0.0003711	9.2491e-06	9.3181e-05	0	0.0010105	0.0085814	0.038319	0	0	0	0	0	0	0	0	0
0.0009973	0	0	0.00025647	6.2432e-05	0	0	8.8524e-07	0	0.00018013	0	0	0	0	0	9.0433e-05	0	0	0.0023321	2.1039e-05	0	0.00052749	0.0026915	0.00041149	0.013572	0	0.0023066	0.0012483	0	0.012614	0	7.123e-05	0	0.0013098	0.0019033	2.5982e-05	0.0027194	0.00079651	0.0010908	0.00033561	0.00034161	0	0	0	0	0	0	0	0	0
0.0010147	0	0	0	0	0	0	3.591e-05	2.4686e-05	0.0064508	0	0	0	0	0	0	0.0080742	0	0.010182	0.0017788	0	0.00022613	0.00089834	9.6421e-05	0.00015706	0	0	0.00039559	0.012614	0	0.0091287	0.0079256	0	0.00061273	4.5857e-05	0	0.0014823	0	0	4.6336e-05	0	0	0	0	0	0	0	0	0	0
0	0	0	0	0	0	0	0	0	0	0	0	0	0	0	0	0.0045543	0	0.0015172	0.00026511	0	0	0	0	0	0	0	0	0	0.0091287	0	0.0093741	0	4.7285e-06	0	0	0	0	0	0	0	0	0	0	0	0	0	0	0	0
0.0024463	0	0	0	0	0	0	0	0	0	0	0	0	0	0	5.235e-05	0.0044174	0.00067963	0.00058609	0.0061886	0.00010823	0.00014052	0.00017648	0.00022036	1.7864e-05	0	0	0.0064015	7.123e-05	0.0079256	0.0093741	0	0.012939	0.031885	3.1362e-06	0	0	0	0	1.7546e-05	0	0	0	0	0	0	0	0	0	0
0	0	0	0	0	0	0	0	0	0	0	0	0	0	0	0.00064107	0.00086248	0	0	0.00023656	0	0	0	0	0	0	0	0	0	0	0	0.012939	0	0.014515	0	0	0	0	0	0	0	0	0	0	0	0	0	0	0	0
0.033911	0.0035938	0	0.00036355	0.0056018	0.020929	0	0	0	0.008693	0	0	0	0	4.2854e-05	0.011	0.00048078	0.00028284	0	0.0027669	0	0.00092508	0.00028172	0.00012565	1.453e-06	5.9544e-05	0.0015697	0.028806	0.0013098	0.00061273	4.7285e-06	0.031885	0.014515	0	8.1097e-05	0	0.012151	7.6118e-06	0	2.9189e-05	0.010942	0	0	0	0	0	0	0	0	0
3.927e-05	0.011551	0.00048701	3.0083e-05	0.011951	0	0.00023069	0.002601	0.00083634	0.0026788	0.0034423	0	0	0	0.00075906	0.0025504	0	0.002287	0	0.00096665	7.2191e-06	8.3641e-05	0	0	0.0005585	0	0.0080309	0.0003711	0.0019033	4.5857e-05	0	3.1362e-06	0	8.1097e-05	0	0.015688	0.0037303	0.0082962	0.0032538	0.021119	0.0096164	0	0	0	0	0	0	0	0	0
0.004631	0.0027478	0.0040588	0.00069014	0.005507	0	0.00069946	0.00050669	0	0.00012547	0.00098144	0	0	0	1.1172e-05	1.5057e-05	0	0	0	0.00023934	0	0	0	0	0	0	0	9.2491e-06	2.5982e-05	0	0	0	0	0	0.015688	0	0.0072722	0.004458	0.0054504	0.0021935	7.5071e-06	0	0	0	0.00076326	0.00011881	0	0.00010415	3.4748e-05	0
0.015768	0.034801	0	0.0042998	0.0054387	9.1705e-05	0.0002621	0.001309	0.0025308	0.0016517	4.9885e-05	0.00024243	0	0	0.00034491	0.0048205	8.6929e-05	0.00014578	0	0.0024392	0	0.0011929	2.0806e-05	1.225e-05	7.16e-05	0.00012047	0.00058586	9.3181e-05	0.0027194	0.0014823	0	0	0	0.012151	0.0037303	0.0072722	0	0.02108	0.032256	0.00011668	0.0011443	0	0	0	0	0	0	3.9825e-06	0	0
0.0010612	0.0078677	0	0	0.000104	0	8.2716e-05	0.00035656	0.00043068	0.0013933	7.9274e-05	0	0	0	0.00023383	0.0011446	0	2.507e-05	0	0.0028848	0	1.3838e-05	0	0	1.7797e-05	4.6217e-05	0.00018578	0	0.00079651	0	0	0	0	7.6118e-06	0.0082962	0.004458	0.02108	0	0	0.0017584	7.4194e-05	0	0	0	0	0	0	0	0	0
0.0069593	0.00032968	0	0.03025	0	0	3.3221e-05	0.00010371	0	0	0	0.0095412	0	0	0.000185	0	0	5.3865e-05	0	0.00048567	0	0	0	3.1796e-06	6.4236e-05	0.00037395	0.0010002	0.0010105	0.0010908	0	0	0	0	0	0.0032538	0.0054504	0.032256	0	0	0.00052971	0.002105	0	0	0	0.0067093	0	0	0	0	0
3.2221e-05	0.00015318	0	0	0.0010105	0	1.4837e-05	3.5846e-05	0	3.1306e-06	0	0	0	0.00025622	0.0038787	0	0	3.9931e-05	0	5.0854e-05	2.0728e-05	8.9153e-06	9.3459e-06	0.0021523	0.0081454	0.002908	0.024791	0.0085814	0.00033561	4.6336e-05	0	1.7546e-05	0	2.9189e-05	0.021119	0.0021935	0.00011668	0.0017584	0.00052971	0	0.0015991	0	0	0	0	0	0	0	0	0
0	6.9798e-06	0	0	0.0005107	0	0	9.4201e-06	0	0	0	0	0	0	0	0	0	0	0	0	0	0	0	0	3.9523e-05	0	0.0011728	0.038319	0.00034161	0	0	0	0	0.010942	0.0096164	7.5071e-06	0.0011443	7.4194e-05	0.002105	0.0015991	0	0	0	0	0	0	0	0	0	0
0	0	0	0.0014143	0	0	0	0	0	0	0	0	0	0	0	0	0	0	0	0	0	0	0	0	0	0	0	0	0	0	0	0	0	0	0	0	0	0	0	0	0	0	0.014728	0	0.0029934	0.0057197	0	0.0023814	0	0
0	0	0	0	0	0	0	0	0	0	0	0	0	0	4.8859e-06	0	0	0	0	0	0	0	0	0	0	0	0	0	0	0	0	0	0	0	0	0	0	0	0	0	0	0.014728	0	0	0	0.00089831	0	0.001897	0	0
0	0	0	0	0	0	0	0	0	0	0	0	0	0	0	0	0	0	0	0	0	0	0	0	0	0	0	0	0	0	0	0	0	0	0	0	0	0	0	0	0	0	0	0	0	0	0	0	7.4054e-05	0
4.0645e-06	0	0.00027818	0.0057056	0	0	1.122e-05	0	0	0	0	0.00086516	0	0	0	0	0	0	0	0	0	0	0	0	0	0	0	0	0	0	0	0	0	0	0	0.00076326	0	0	0.0067093	0	0	0.0029934	0	0	0	0	0	0	0.0027288	0
0	0	0	0	0	0	0	0.0001156	0	0	0	0	0	0	0	0	0	0	0	0	0	0	0	0	0	0	0	0	0	0	0	0	0	0	0	0.00011881	0	0	0	0	0	0.0057197	0.00089831	0	0	0	0.014636	0.003678	0.0007279	1.504e-05
0	0	0	0	0	0	0	4.6766e-05	0	0	0	0	0	0	0	0	0	0	0	0	0	0	0	0	0	0	0	0	0	0	0	0	0	0	0	0	0	0	0	0	0	0	0	0	0	0.014636	0	0.0012863	0.00013512	0.0093372
0	3.3902e-05	0	0	1.8301e-05	0	6.1176e-05	0.00033567	0	0	0	0	0	0	0	0	0	0	0	0	0	0	0	0	0	0	0	0	0	0	0	0	0	0	0	0.00010415	3.9825e-06	0	0	0	0	0.0023814	0.001897	0	0	0.003678	0.0012863	0	0.012727	0.0069487
0	0	0	0	1.8644e-05	0	2.7727e-05	0.0068108	0	4.2208e-06	0	0	0.0029924	6.552e-06	0	0	0	0	0	0	0	0	0	0	0	0	0	0	0	0	0	0	0	0	0	3.4748e-05	0	0	0	0	0	0	0	7.4054e-05	0.0027288	0.0007279	0.00013512	0.012727	0	0.0069886
0	0	0	0	0	0	0	0	0	0	0	0	0	0	0	0	0	0	0	0	0	0	0	0	0	0	0	0	0	0	0	0	0	0	0	0	0	0	0	0	0	0	0	0	0	1.504e-05	0.0093372	0.0069487	0.0069886	0
0	0	0	0	0	0	0	1.6572e-05	0	0.0019006	0.0011437	0	0	0.00017433	0	0	0	0	0	0	0	0	0	0	0	0	0	0	0	0	0	0	0	0	0	0	0	0	0	0	0	0	0	0	0	0.00020185	0.014344	0.0044043	0.0088109	0.026761
0	0	0	0	0	0	0	0.0010235	0	0.0016654	0.0054379	0	0	0.00043971	0	0	0	0	0	0	0	0	0	0	0	0	0	0	0	0	0	0	0	0	0	0	0	0	0	0	0	0	0	0	0	0	0	0	0.0018147	0
0	0	0	0.00029735	0	0	0	4.0901e-05	0	0	0	0.0024516	0	0.00067941	0	0	0	0	0	0	0	0	0	0	0	0	0	0	0	0	0	0	0	0	0	5.0893e-05	0	0	0.00044279	0	0	0	0	0	0.0069741	0	0	0	0.0039038	0
0	0	0	1.3907e-05	0	0	0	0.0027189	0	0	0	0.00081452	0.023295	0.001428	0	0	0	0	0	0	0	0	0	0	0	0	0	0	0	0	0	0	0	0	0	0	0	0	0	0	0	0	0	0	0.00020922	0	0	7.9934e-06	0.015683	0
0	0	0	3.7327e-06	0	0	0	0	0	2.3857e-05	0.0018712	8.8192e-06	0.0065131	0.008267	0.00083351	6.7834e-05	0	6.0583e-06	0	0.00084999	0	0	0	0	0	0	2.1435e-05	0	0	0	0	0	0	0	0	0	0	0	0	0.00024383	0	0	0	0	0.00018394	0	0	1.2217e-05	0.0099357	0
0	0	0	0	0	0	0	0	0	0	0	0	0	0.00434	0.023858	0	0	0.00014462	0	0.00022103	0.0011142	0	0	0	0	0	0	0	0	0	0	0	0	0	3.8202e-06	0	8.3055e-05	0	8.2276e-05	2.152e-05	0	0	0	0	0	0	0	0	0	0
0	1.1961e-05	0	0	5.4943e-06	0	0	4.6327e-05	1.1042e-05	3.266e-05	0.0003843	0	0	0	0	0.00013942	0	0	0	0	0	0	0	0	0	0	0	0	0	0	0	0	0	0	0	1.3259e-05	7.1566e-06	0	0	0	0	4.0061e-06	0	0	0	6.2291e-06	0.00039913	0	0	0
0	0	0	0	0	0	0	0	0	0	0	0	0	0	0	0	0	0	0	0	0	0	0	0	0	0	0	0	0	0	0	0	0	0	0	0	0	0	0	0	0	0	0	0	0	0	0.00017359	0	0	0
0	0	0	0	3.4544e-06	0	0	2.5139e-06	1.1393e-06	0	7.8719e-06	0	0	0	0	3.5242e-05	0	0.00023196	0	1.1579e-05	3.8322e-05	0	0	0	0	0	0	0	0	0	0	0	0	0	0	1.3329e-06	0	0	0	0	0	2.1382e-05	4.2513e-06	0	5.5022e-06	0.00015907	0	0	0	0
0	0	0	0	0	0	0	0	0	0	0	0	0	0	0	0	0	0	0	0	0	0	0	0	0	0	0	0	0	0	0	0	0	0	0	0	0	0	0	0	0	0	0	0	0	0	0	0	0	0
3.1534e-06	2.2375e-05	0	0	3.3065e-05	0	0	0.0001435	1.2358e-05	0.00053533	0.0020318	0	9.7246e-05	0.01093	0.00031765	0.00039182	0	0.00096789	1.6965e-06	0.0030087	0.00036693	0	0	0	1.5086e-06	9.2717e-06	9.253e-06	0	0	2.3949e-05	0	0.00012026	0	0	8.2759e-05	5.7609e-05	4.6208e-05	1.4572e-05	0	2.0358e-05	0	4.1256e-05	6.5572e-06	0	7.8571e-06	0.00028728	2.7118e-05	0	0.00067735	0
3.638e-05	0	0	0	0	0	0	0	0	0	0	0	0	0	0	0	0	1.5643e-06	0	0.00013191	0.0023995	0	0	0	0	0	0	0	0	0	0	0	0	0	0	0	0	0	0	0.00034275	0	0	0	0	0	0	0	0	0	0
0.00014362	0	0	0	0	0	0	0	0	0	0	0	0	0	0	0	0	0	0	5.8077e-06	8.3362e-05	7.352e-05	0	5.6594e-05	3.9295e-06	0	3.8956e-05	3.6417e-06	0	0	0	0	0	0	0.00013228	0	0	0	0	0.00035691	0	3.0146e-05	7.2526e-06	0	8.9839e-05	0	0	0	0	0
0	3.2871e-06	0	0	1.0258e-06	0	0	0	0	0	0	0	0	0	0	0	0	0	0	0	0	0	0	0	0	0	0	0	0	0	0	0	0	0	0	0	0	0	0	1.4313e-05	0	0.00026152	0.00039466	0	0.00019761	0.00032872	0	0	0	0
0	0	0	0	2.5471e-05	0	0	1.3641e-05	0	0	0	0	0	2.1832e-05	6.3184e-06	0	0	0	0	0.00021256	0.00022472	0	0	0.001489	4.8904e-06	0	5.5585e-06	0	1.3316e-05	1.6928e-06	0	0	0	0	4.4519e-05	0	0	0	0	0.00059186	0	0.00013623	3.5429e-05	0	0.00032184	0	0	0	0	0
0	0	0	0	0	0	0	0	0	0	0	0	0	0	0	0	0	0	0	0	0	0	0	0	1.5096e-06	0	2.4613e-06	0	0	0	0	0	0	0	3.3532e-05	0	0	0	0	8.4155e-05	0	1.9947e-06	0	0	4.811e-06	1.8594e-05	0	0	0	0
0	0	0	0	0	0	0	0	0	0	0	0	0	0.00057756	0.00031521	0	0	0	0	0	0	0	0	0	0	0	0	0	0	0	0	0	0	0	0	0	0	0	0	0	0	0	0	0	0	0	0	0	0	0
0	0	0	0	0	0	0	0	0	0	0	0	0	0	2.7486e-05	0	0	0	0	0	0	0	0	0	0	0	0	0	0	0	0	0	0	0	0	0	4.9064e-06	0	0	0	0	0	0	0	0.0009905	0	0	0	0	0
0	0	0	0.0001448	0	0	0	0	0	0	0	0	0	0	0	0	0	0	0	0	0	0	0	0	0	0	0	0	0	0	0	0	0	0	6.2692e-06	0	1.725e-05	0	0	0	0	0.0013192	0	0	0.013149	0	0	0	0	0
0	0	0	0	0	0	0	0	0	0	0	0	0	0	0	0	0	0	0	0	0	0	0	0	0	0	0	0	0	0	0	0	0	0	9.1451e-06	0	0	0	0	0	0	0	0	0	0.00081602	0	0	0	0	0
0	0	0	0	0	0	0	0	0	0	0	0	0	0	0	0	0	0	0	0	0	0	0	0	0	0	0	0	0	0	0	0	0	0	1.6951e-06	0	0	0	0	1.117e-05	0	1.9476e-06	0	0	0.00013102	0	0	0	0	0
0	0	0	0	0	0	0	0	0	0	0	0	0	0	0	0	0	0	0	0	0	0	0	0	0	0	0	0	0	0	0	0	0	0	0	0	0	0	0	0	0	0	0	0	0	0	9.3878e-05	0	0	0
0	0	0	2.7583e-06	0	0	0	0	0	0	0	0	0	0	0	0	0	0	0	0	0	0	0	0	0	0	0	0	0	0	0	0	0	0	0	0	0	0	0	0	0	0.0012076	6.7572e-06	0	0.00096605	0.00041437	4.3858e-05	0	0	0
0	0	0	0	0	0	0	0	0	0	0	0	0	0	0	0	0	0	0	0	0	0	0	0	0	0	0	0	0	0	0	0	0	0	0	0	0	0	0	0	0	0	0	0	0	0	0	0	0	0
0	0	0	0	0	0	0	0	0	0	0	0	0	0	0	0	0	0	0	0	0	0	0	0	0	0	0	0	0	0	0	0	0	0	0	0	0	0	0	0	0	0.022409	8.7098e-05	0	0.008454	0.024772	0.051783	2.8539e-05	0.00051116	0
0	0.00079095	0	0	0.00082409	0	0	0.0011383	3.8613e-05	4.1791e-06	1.5443e-06	0	0	0	0.00015523	0	0	0	0	0.0003014	0	0	0	0	0	0	0	0	0	7.2741e-06	0	0	0	0	0.0067998	0.00099314	0.001041	0.0011236	0	6.0353e-06	0	0	0.003722	0	0	0.0048908	0	0.0011862	1.8194e-06	0
7.5818e-05	0	3.1563e-05	0.0010588	0.00087159	0	0.00061149	0.00065698	0	8.6478e-05	1.7374e-05	0.0029271	0	0	1.8148e-05	0	0	0	0	4.3686e-05	0	0	0	0	0	0	0	0	0	0	0	0	0	0	0.00080271	0.012584	0.00038761	0	0.00041454	1.6396e-05	5.5844e-06	0.00085039	0.0029661	0	0.0028164	0.0054829	0	0.0041617	7.6121e-05	0
0	0	0	4.8345e-05	0	0	0	0.00012061	0	0	0	0	0	6.0724e-06	2.0718e-05	0	0	0	0	3.402e-05	0	0	0	0	0	0	0	0	0	1.3659e-06	0	0	0	0	4.6043e-05	0	0.00026185	0	0	3.9885e-06	0.00025853	0.0016348	0.0066739	0	0.0047094	0.017609	0.001799	0.0017805	0.00028859	0
0	0	0	0	0	0	0	7.0732e-05	0	0	0	0	0	3.9631e-05	0	0	0	0	0	3.0512e-05	0	0	0	0	0	0	0	0	0	0	0	0	0	0	0	0	0	3.2593e-05	0	0	0.0018366	0	0.0027724	0	0	0.010613	5.9184e-05	0.00010602	0	0
0	0	0	0.0013148	0	0	0	0	0	0	0	0.00099386	0	0	0	0	0	0	0	0	0	0	0	0	0	0	0	0	0	0	0	0	0	0	0	0	0	0	0.0020511	0	0	1.7293e-05	0	0	0.020472	0	0	3.3661e-06	0	0
0	0	0	0	0	0	0	0	0	0	4.1112e-06	0	0	4.5958e-05	0.00089952	0	0	0	0	4.382e-05	0	0	0	0	5.8589e-06	0	3.0861e-05	1.0964e-05	0	0	0	0	0	0	5.0727e-05	3.6002e-06	6.0172e-05	0	0	0.0005953	0	0	3.8334e-05	0	5.0475e-05	0.0004199	0	5.4399e-05	0	0
0	0	0	0	0	0	0	0	0	0	0	0	0	0	0	0	0	0	0	0	0	0	0	0	0	0	0	0	0	0	0	0	0	0	0	0	2.0706e-05	0	0	0	0	2.3367e-05	0	0	0.0029355	0	0	0	0	0
0	0.0031523	0	0	0.0042843	0	0	0.0018856	0.00072154	0.015068	0.0028774	0	0	0.00017398	0.00090091	0.0039717	0	0.0010361	0	0.010805	0	0.0020752	0	9.0992e-05	4.0463e-05	0.00077225	0.0012486	0	0.00031364	3.6199e-06	0	4.0591e-06	0	0	0.0086164	0.0011395	0.0042264	0.032197	0	0.008543	0.047127	0	0.00018735	0	0	0.00040124	0	0	0.00035827	0
[truncated: 33 more columns]
