# Supplementary material for: Reproducibility of the Structural Brain Connectome Derived from Diffusion Tensor Imaging
Source: PLoS One. 2015 Sep 2;10(9):e0135247. doi: 10.1371/journal.pone.0135247 (PMC4557836; doi:10.1371/journal.pone.0135247)
Supplement: S1 Data — Please refer to the README.txt file within the compressed folder for usage instructions. (ZIP) [file pone.0135247.s001.zip › Subject14_probabilistic_scanner_A_time_1.csv]

0	2.2906e+05	7999.2	36045	30895	22435	17937	1408.9	425.67	5119.2	514.93	1857.8	97.051	2888.7	6825.3	10498	12346	26289	5468.8	28792	9023.2	64724	96968	27443	5757	920.77	581.04	1.0764e+05	9277.6	34175	10389	1.0556e+05	9076	3.7882e+05	59325	53244	7.5586e+05	35853	95801	35310	30940	4625.2	2029.8	8227.1	30398	439.15	15.72	4711.1	1544.9	5.2531
2.2906e+05	0	5479.8	324.9	1.3768e+05	67570	38382	3477.7	2569.5	8873.2	977.55	34.826	307.67	3154.1	9394.6	16938	19563	5436.1	1856.6	15474	851.24	2709.6	4340.6	722.89	1887.3	3410.1	4608.3	219.8	2783	3926.5	15921	28410	12278	1.0486e+05	2.9375e+05	2.6087e+05	6.5008e+05	2.1636e+05	2194.7	75261	6009.8	681.61	4432.5	1842.1	2297	1056.7	41.444	3901.7	3566.5	17.66
7999.2	5479.8	0	38570	203.74	4.0832	30015	2720.2	27.482	78.933	20.758	1473.6	128.82	54.575	171.61	11.522	15.748	39.368	5.9666	152.14	15.245	80.755	42.15	22.096	26.115	47.402	88.544	68.684	33.368	16.652	33.338	74.279	7.224	115.68	5386.7	56813	6715.4	8845.3	4812.8	1373.3	599.39	4433	11860	40900	28668	199.49	8.4789	20393	5960.5	5.2034
36045	324.9	38570	0	252.66	9.6845	6092.6	16093	20.124	1076.7	182.48	51316	2561.9	648.94	306.85	127.54	24.286	769.69	86.628	812.17	528.5	2588.1	2146.2	348.07	485.9	33.5	799.75	22738	2359.9	2378.8	91.991	2330.6	16.989	18177	24814	40136	17298	1615.6	1.6183e+05	11011	39302	4915.4	2680.7	9139.5	98128	277.87	11.776	6181.9	20145	3.3158
30895	1.3768e+05	203.74	252.66	0	3.2169e+05	71848	39030	68185	31903	1109.7	68.088	2620.4	3663	9779.8	26866	58208	2537.1	13934	9641	186.68	1565.8	670.09	404.11	3530.3	5315.3	7693.6	311.34	7728.1	25070	60394	16818	5240.2	1.0825e+05	4.6459e+05	2.2847e+05	4.4617e+05	2.1688e+05	442.32	93838	11541	64.179	1233.4	44.168	435.94	2881.6	417.25	22371	12918	345.08
22435	67570	4.0832	9.6845	3.2169e+05	0	30819	6765.5	3.5546e+05	1.1735e+05	93.085	0.10566	17.481	140.29	181.99	4415.5	19871	334.78	5153	749.92	7.8247	107.24	47.688	15.891	122.37	87.699	150.54	12.081	1404.6	8777.1	15763	3315.7	286.2	1.4484e+05	21068	5240.2	24395	6433.1	39.694	2780.7	607.73	2.311	12.645	0.5644	3.5592	89.228	104.87	2072.7	615.97	120.87
17937	38382	30015	6092.6	71848	30819	0	80942	97791	20044	53.208	164.42	433.32	410.25	539.57	286.55	342.65	149.62	547.82	697.06	22.998	167.36	143.28	55.387	306.4	236.4	364.16	28.765	561.34	911.11	378.74	249.67	6.8054	175.85	33182	80343	12902	7972.8	715.03	6967.9	835.8	1252.4	6394.7	4900.5	7832.2	2105.8	188.68	37938	29905	293.44
1408.9	3477.7	2720.2	16093	39030	6765.5	80942	0	71855	79261	22574	20126	95112	1.0229e+05	12713	1656.4	1978.6	3231.5	1897.2	42850	127.69	877.32	442.35	190.55	388.06	309.41	440.95	40.163	1849.3	5458.9	3288.8	881.71	33.265	562.95	1.3087e+05	45288	55959	50799	2320.9	10058	2328.8	504.19	2784.7	1190.1	9740.2	6781	8236.2	42310	3.9628e+05	4626.5
425.67	2569.5	27.482	20.124	68185	3.5546e+05	97791	71855	0	2.9935e+05	305.37	1.906	169.83	632.78	611.1	12976	11688	1702.9	43754	3431.8	32.4	375.09	899.36	53.889	114.92	69.632	102.06	9.4085	6792.8	23722	15749	1034.6	37.118	752.95	38452	36527	35577	31671	162.25	2494.7	832.59	110.79	231.92	46.103	18.122	1598.9	11668	9057	45920	7039.3
5119.2	8873.2	78.933	1076.7	31903	1.1735e+05	20044	79261	2.9935e+05	0	20655	33.423	188.12	18175	307.51	2.0018e+05	45400	26398	1.9228e+05	8418.7	63.3	93.217	547.69	38.352	134.52	26.514	558.61	34.35	20967	91030	8223.6	8344.1	5043.1	59171	1.7189e+05	37741	1.4994e+05	1.7352e+05	1481.8	67270	13553	47.717	149.52	19.892	117.43	307.05	205.4	503.12	23794	532.05
514.93	977.55	20.758	182.48	1109.7	93.085	53.208	22574	305.37	20655	0	301.43	9860.4	3.6234e+05	1187.8	17042	1675.3	5269.9	105.87	1.7742e+05	22.658	45.035	34.53	24.299	9.2465	15.753	96.704	11.001	46.053	183.31	2089.8	2127.6	158.95	1478.2	33355	14752	11195	12849	285.89	4160.3	720.22	109.84	307.89	36.11	59.574	1199.7	94.809	118.05	4027.1	7.0077
1857.8	34.826	1473.6	51316	68.088	0.10566	164.42	20126	1.906	33.423	301.43	0	1.0215e+05	54043	7787.7	1.735	2.3563	31.119	3.6707	3132.8	94.35	283.36	101.43	53.535	28.013	7.088	100.09	2637	158.78	100.86	26.079	88.966	5.7096	1273.9	3240.5	6092.7	862.75	79.396	51396	770.99	4631.9	726.19	116.52	1060.2	24031	70.895	4.7705	355.26	5980.1	0.59893
97.051	307.67	128.82	2561.9	2620.4	17.481	433.32	95112	169.83	188.12	9860.4	1.0215e+05	0	3.9065e+05	45181	19.996	18.979	93.201	10.831	26965	60.968	51.878	3.8879	28.734	9.6604	45.657	37.591	6.7346	20.234	19.047	288.73	123.08	23.169	33.78	2814.8	2107.7	449.56	507.95	675.78	616.33	120.37	32.633	248.67	70.619	4921.2	360.21	195.15	551.53	39522	46.553
2888.7	3154.1	54.575	648.94	3663	140.29	410.25	1.0229e+05	632.78	18175	3.6234e+05	54043	3.9065e+05	0	1.7116e+05	4003.3	1065.5	3941.5	720.38	2.3272e+05	261.34	404.14	268.05	583.46	88.079	4448.1	604.65	37.665	641.68	779.92	18782	9889.7	1392.5	1312.6	39820	6670.8	10173	5984.8	327.79	6491.2	984.13	724.8	1850.8	84.581	2964.6	4419.5	159.33	692.71	19001	16.317
6825.3	9394.6	171.61	306.85	9779.8	181.99	539.57	12713	611.1	307.51	1187.8	7787.7	45181	1.7116e+05	0	250.24	115.85	27307	6617.6	2.4912e+05	1.3488e+05	54448	3266.5	28767	2523.7	1.192e+05	17139	577.75	1811.1	2953.7	6874.4	25647	1005.4	5445	68073	6876.4	31862	25121	1362.8	87733	8228.3	2104.2	6469	527.41	848.62	5144.7	124.21	1012.7	2980	15.797
10498	16938	11.522	127.54	26866	4415.5	286.55	1656.4	12976	2.0018e+05	17042	1.735	19.996	4003.3	250.24	0	1.3346e+05	91113	1.0969e+05	8720.9	28.397	52.898	524.16	23.217	139.39	18.33	465.45	13.154	18325	40477	5500.3	14426	9558.3	1.5851e+05	88896	12040	2.5601e+05	63595	181.57	23648	2214	35.267	78.78	8.8949	42.553	198.3	24.662	93.13	236.97	6.4465
12346	19563	15.748	24.286	58208	19871	342.65	1978.6	11688	45400	1675.3	2.3563	18.979	1065.5	115.85	1.3346e+05	0	2.4484e+05	1.6385e+05	10343	9.5387	122.89	233.87	57.348	150.2	9.7241	57.611	10.249	11752	1.2398e+05	1.5698e+05	80825	10486	1.4596e+05	24867	5070.2	1.2354e+05	8702	52.263	2268.2	414.6	32.222	86.939	9.696	16.529	190.53	23.474	207.37	196.94	10.797
26289	5436.1	39.368	769.69	2537.1	334.78	149.62	3231.5	1702.9	26398	5269.9	31.119	93.201	3941.5	27307	91113	2.4484e+05	0	9.1981e+05	1.5981e+05	44786	13848	90597	1283.5	2127	1662.1	232.08	745.93	11541	11259	13644	1.017e+05	953.12	20784	1.0986e+05	19756	1.0851e+05	45516	5282.3	9504.1	14462	409.27	507.47	31.13	150.8	569.62	52.806	143.15	511.2	10.425
5468.8	1856.6	5.9666	86.628	13934	5153	547.82	1897.2	43754	1.9228e+05	105.87	3.6707	10.831	720.38	6617.6	1.0969e+05	1.6385e+05	9.1981e+05	0	51544	1514.5	458.08	1.0487e+05	258.45	4771.6	691.85	126.71	79.113	70262	3.1705e+05	37925	50523	192.24	5992.4	13114	1005.7	30822	12452	571.02	3264.8	2289.7	300.57	266.17	16.703	137.58	114.81	8.8075	138.17	291.09	14.712
28792	15474	152.14	812.17	9641	749.92	697.06	42850	3431.8	8418.7	1.7742e+05	3132.8	26965	2.3272e+05	2.4912e+05	8720.9	10343	1.5981e+05	51544	0	1.2807e+05	43970	15303	23777	2255	25478	1197.8	1349.3	11647	14443	54295	1.1058e+05	5984.6	20271	3.4204e+05	42670	1.0128e+05	55240	3141.5	76098	19297	3770.5	6559.4	381.41	1254.9	8140.3	354.53	2337.6	13900	66.001
9023.2	851.24	15.245	528.5	186.68	7.8247	22.998	127.69	32.4	63.3	22.658	94.35	60.968	261.34	1.3488e+05	28.397	9.5387	44786	1514.5	1.2807e+05	0	1.8784e+05	23117	44471	693.12	1981.5	213.03	625.84	3142.5	1446.1	199.57	10641	26.223	6502.3	68906	1088.1	31803	7082.5	4343.2	19619	8630.9	860.44	549.41	34.268	464.61	76.823	1.0528	52.584	85.003	0.97631
64724	2709.6	80.755	2588.1	1565.8	107.24	167.36	877.32	375.09	93.217	45.035	283.36	51.878	404.14	54448	52.898	122.89	13848	458.08	43970	1.8784e+05	0	88566	2.1856e+05	13610	6418	1393.5	9901.5	63423	27542	307.78	1.0622e+05	25.039	68158	2.3731e+05	10660	2.0946e+05	12468	15553	1.5522e+05	79633	3991.5	1802.1	108.36	1968.4	197.57	3.9761	260.23	104.64	2.1291
96968	4340.6	42.15	2146.2	670.09	47.688	143.28	442.35	899.36	547.69	34.53	101.43	3.8879	268.05	3266.5	524.16	233.87	90597	1.0487e+05	15303	23117	88566	0	47573	1.7257e+05	6373.9	1758.2	6280.1	1.0689e+05	38317	2219	2.531e+05	67.733	82609	46922	2523.9	2.9427e+05	24111	11401	10659	48849	146.98	115.41	5.2875	123.91	58.777	3.8615	44.112	57.936	1.1786
27443	722.89	22.096	348.07	404.11	15.891	55.387	190.55	53.889	38.352	24.299	53.535	28.734	583.46	28767	23.217	57.348	1283.5	258.45	23777	44471	2.1856e+05	47573	0	60924	28850	968.79	1207.9	27429	18485	86.934	65261	9.3227	26683	84301	3089.6	35430	747.49	1799.9	89241	5669.8	1383.5	472.57	25.289	568.09	54.628	2.9633	91.63	47.262	0.53193
5757	1887.3	26.115	485.9	3530.3	122.37	306.4	388.06	114.92	134.52	9.2465	28.013	9.6604	88.079	2523.7	139.39	150.2	2127	4771.6	2255	693.12	13610	1.7257e+05	60924	0	63697	33479	1390.4	1.5138e+05	10623	377.25	16651	16.045	5569.9	22108	12016	10591	1153.9	3009.8	58728	16174	74.469	45.033	1.7545	48.268	22.856	2.8697	72.518	59.711	1.4652
920.77	3410.1	47.402	33.5	5315.3	87.699	236.4	309.41	69.632	26.514	15.753	7.088	45.657	4448.1	1.192e+05	18.33	9.7241	1662.1	691.85	25478	1981.5	6418	6373.9	28850	63697	0	35528	297.55	5113	562.71	1035.9	3825.4	153.45	598.21	31674	3905.1	5928.6	3743.6	277.15	1.05e+05	1374.8	271.92	262.72	31.26	130.86	195.24	3.1701	83.509	91.359	1.0592
581.04	4608.3	88.544	799.75	7693.6	150.54	364.16	440.95	102.06	558.61	96.704	100.09	37.591	604.65	17139	465.45	57.611	232.08	126.71	1197.8	213.03	1393.5	1758.2	968.79	33479	35528	0	32292	6431.1	92.15	186.07	422.65	21.041	3660.9	25794	9272.8	5046.4	4352.8	3313.7	1.2495e+05	21005	43.743	49.552	4.2971	222.72	57.254	11.099	96.57	82.296	2.2209
1.0764e+05	219.8	68.684	22738	311.34	12.081	28.765	40.163	9.4085	34.35	11.001	2637	6.7346	37.665	577.75	13.154	10.249	745.93	79.113	1349.3	625.84	9901.5	6280.1	1207.9	1390.4	297.55	32292	0	3802.1	18054	28.097	6092.3	11.771	1.3794e+05	5436.2	1982.8	31215	969.18	1.0006e+05	9554.3	1.1057e+05	118.59	132.27	30.524	2355	94.344	9.7878	31.588	29.152	3.8368
9277.6	2783	33.368	2359.9	7728.1	1404.6	561.34	1849.3	6792.8	20967	46.053	158.78	20.234	641.68	1811.1	18325	11752	11541	70262	11647	3142.5	63423	1.0689e+05	27429	1.5138e+05	5113	6431.1	3802.1	0	1.0055e+05	2622.2	16828	105.51	11123	43188	18244	47196	5960.3	11422	48057	49830	311.96	173.22	8.6561	218.52	132.04	15.766	247.46	168.71	8.718
34175	3926.5	16.652	2378.8	25070	8777.1	911.11	5458.9	23722	91030	183.31	100.86	19.047	779.92	2953.7	40477	1.2398e+05	11259	3.1705e+05	14443	1446.1	27542	38317	18485	10623	562.71	92.15	18054	1.0055e+05	0	1.1755e+05	63990	380.71	38577	28633	9263	1.1354e+05	8835.5	9386.1	33414	21648	262.99	145.76	9.0317	156.29	170.19	20.766	394.02	341	26.011
10389	15921	33.338	91.991	60394	15763	378.74	3288.8	15749	8223.6	2089.8	26.079	288.73	18782	6874.4	5500.3	1.5698e+05	13644	37925	54295	199.57	307.78	2219	86.934	377.25	1035.9	186.07	28.097	2622.2	1.1755e+05	0	1.6684e+05	4703.6	42952	41379	11703	85142	14461	312.44	3024.5	1162.9	243.37	961.49	63.472	77.155	1641	135.08	388.09	634.59	25.8
1.0556e+05	28410	74.279	2330.6	16818	3315.7	249.67	881.71	1034.6	8344.1	2127.6	88.966	123.08	9889.7	25647	14426	80825	1.017e+05	50523	1.1058e+05	10641	1.0622e+05	2.531e+05	65261	16651	3825.4	422.65	6092.3	16828	63990	1.6684e+05	0	75049	3.1522e+05	45774	22776	2.1017e+05	26034	9980.9	57062	13602	1177	1438.1	106.09	453.68	1550.2	115.63	429.98	887.31	11.301
9076	12278	7.224	16.989	5240.2	286.2	6.8054	33.265	37.118	5043.1	158.95	5.7096	23.169	1392.5	1005.4	9558.3	10486	953.12	192.24	5984.6	26.223	25.039	67.733	9.3227	16.045	153.45	21.041	11.771	105.51	380.71	4703.6	75049	0	2.0458e+05	2090.6	2280	54895	5247.6	285.32	276.5	619.44	23.868	112.31	31.17	17.919	123.5	7.3553	14.646	35.071	1.4815
3.7882e+05	1.0486e+05	115.68	18177	1.0825e+05	1.4484e+05	175.85	562.95	752.95	59171	1478.2	1273.9	33.78	1312.6	5445	1.5851e+05	1.4596e+05	20784	5992.4	20271	6502.3	68158	82609	26683	5569.9	598.21	3660.9	1.3794e+05	11123	38577	42952	3.1522e+05	2.0458e+05	0	36496	6295.8	4.2528e+05	19609	53320	32119	73625	643.23	469.28	42.583	3148.2	442.57	14.869	153.23	170.16	2.6859
59325	2.9375e+05	5386.7	24814	4.6459e+05	21068	33182	1.3087e+05	38452	1.7189e+05	33355	3240.5	2814.8	39820	68073	88896	24867	1.0986e+05	13114	3.4204e+05	68906	2.3731e+05	46922	84301	22108	31674	25794	5436.2	43188	28633	41379	45774	2090.6	36496	0	8.9844e+05	4.0957e+05	4.0375e+05	1.8897e+05	8.0221e+05	1.6755e+05	4656.5	6658.7	562.17	4291.9	10694	982.49	16070	15044	689.46
53244	2.6087e+05	56813	40136	2.2847e+05	5240.2	80343	45288	36527	37741	14752	6092.7	2107.7	6670.8	6876.4	12040	5070.2	19756	1005.7	42670	1088.1	10660	2523.9	3089.6	12016	3905.1	9272.8	1982.8	18244	9263	11703	22776	2280	6295.8	8.9844e+05	0	69004	82608	44001	5.0853e+05	39410	10571	17384	28171	69927	9367.5	2992.3	76672	49770	1963.3
7.5586e+05	6.5008e+05	6715.4	17298	4.4617e+05	24395	12902	55959	35577	1.4994e+05	11195	862.75	449.56	10173	31862	2.5601e+05	1.2354e+05	1.0851e+05	30822	1.0128e+05	31803	2.0946e+05	2.9427e+05	35430	10591	5928.6	5046.4	31215	47196	1.1354e+05	85142	2.1017e+05	54895	4.2528e+05	4.0957e+05	69004	0	4.4373e+05	1.0248e+05	85048	1.108e+05	1101.9	2077.6	348.74	1252.7	2279.2	321.5	6242.1	6056.9	292.11
35853	2.1636e+05	8845.3	1615.6	2.1688e+05	6433.1	7972.8	50799	31671	1.7352e+05	12849	79.396	507.95	5984.8	25121	63595	8702	45516	12452	55240	7082.5	12468	24111	747.49	1153.9	3743.6	4352.8	969.18	5960.3	8835.5	14461	26034	5247.6	19609	4.0375e+05	82608	4.4373e+05	0	36569	84285	95834	594.46	2104.9	618.35	313.21	2472.3	319.88	4154.2	5691.8	278.63
95801	2194.7	4812.8	1.6183e+05	442.32	39.694	715.03	2320.9	162.25	1481.8	285.89	51396	675.78	327.79	1362.8	181.57	52.263	5282.3	571.02	3141.5	4343.2	15553	11401	1799.9	3009.8	277.15	3313.7	1.0006e+05	11422	9386.1	312.44	9980.9	285.32	53320	1.8897e+05	44001	1.0248e+05	36569	0	77837	2.2028e+05	4284.1	732.87	10896	1.3041e+05	485.07	21.257	1040.4	3340.6	7.5863
35310	75261	1373.3	11011	93838	2780.7	6967.9	10058	2494.7	67270	4160.3	770.99	616.33	6491.2	87733	23648	2268.2	9504.1	3264.8	76098	19619	1.5522e+05	10659	89241	58728	1.05e+05	1.2495e+05	9554.3	48057	33414	3024.5	57062	276.5	32119	8.0221e+05	5.0853e+05	85048	84285	77837	0	1.2283e+05	7940.2	6069.1	468.98	5370.6	3136.9	133.7	2299.8	2254.5	46.189
30940	6009.8	599.39	39302	11541	607.73	835.8	2328.8	832.59	13553	720.22	4631.9	120.37	984.13	8228.3	2214	414.6	14462	2289.7	19297	8630.9	79633	48849	5669.8	16174	1374.8	21005	1.1057e+05	49830	21648	1162.9	13602	619.44	73625	1.6755e+05	39410	1.108e+05	95834	2.2028e+05	1.2283e+05	0	949.43	1835.7	241.62	11928	1902.2	77.763	632.28	582.65	23.312
4625.2	681.61	4433	4915.4	64.179	2.311	1252.4	504.19	110.79	47.717	109.84	726.19	32.633	724.8	2104.2	35.267	32.222	409.27	300.57	3770.5	860.44	3991.5	146.98	1383.5	74.469	271.92	43.743	118.59	311.96	262.99	243.37	1177	23.868	643.23	4656.5	10571	1101.9	594.46	4284.1	7940.2	949.43	0	2.1313e+05	25440	68271	72364	2894.9	20147	858.72	14.329
2029.8	4432.5	11860	2680.7	1233.4	12.645	6394.7	2784.7	231.92	149.52	307.89	116.52	248.67	1850.8	6469	78.78	86.939	507.47	266.17	6559.4	549.41	1802.1	115.41	472.57	45.033	262.72	49.552	132.27	173.22	145.76	961.49	1438.1	112.31	469.28	6658.7	17384	2077.6	2104.9	732.87	6069.1	1835.7	2.1313e+05	0	8309.9	2447.7	65311	1187.1	25280	10880	88.878
8227.1	1842.1	40900	9139.5	44.168	0.5644	4900.5	1190.1	46.103	19.892	36.11	1060.2	70.619	84.581	527.41	8.8949	9.696	31.13	16.703	381.41	34.268	108.36	5.2875	25.289	1.7545	31.26	4.2971	30.524	8.6561	9.0317	63.472	106.09	31.17	42.583	562.17	28171	348.74	618.35	10896	468.98	241.62	25440	8309.9	0	6705.5	99.37	17.929	16414	994.74	6.5273
30398	2297	28668	98128	435.94	3.5592	7832.2	9740.2	18.122	117.43	59.574	24031	4921.2	2964.6	848.62	42.553	16.529	150.8	137.58	1254.9	464.61	1968.4	123.91	568.09	48.268	130.86	222.72	2355	218.52	156.29	77.155	453.68	17.919	3148.2	4291.9	69927	1252.7	313.21	1.3041e+05	5370.6	11928	68271	2447.7	6705.5	0	1047.7	57.064	2703	20306	12.562
439.15	1056.7	199.49	277.87	2881.6	89.228	2105.8	6781	1598.9	307.05	1199.7	70.895	360.21	4419.5	5144.7	198.3	190.53	569.62	114.81	8140.3	76.823	197.57	58.777	54.628	22.856	195.24	57.254	94.344	132.04	170.19	1641	1550.2	123.5	442.57	10694	9367.5	2279.2	2472.3	485.07	3136.9	1902.2	72364	65311	99.37	1047.7	0	3.0079e+05	11649	8389.4	1268.2
15.72	41.444	8.4789	11.776	417.25	104.87	188.68	8236.2	11668	205.4	94.809	4.7705	195.15	159.33	124.21	24.662	23.474	52.806	8.8075	354.53	1.0528	3.9761	3.8615	2.9633	2.8697	3.1701	11.099	9.7878	15.766	20.766	135.08	115.63	7.3553	14.869	982.49	2992.3	321.5	319.88	21.257	133.7	77.763	2894.9	1187.1	17.929	57.064	3.0079e+05	0	18151	40334	73111
4711.1	3901.7	20393	6181.9	22371	2072.7	37938	42310	9057	503.12	118.05	355.26	551.53	692.71	1012.7	93.13	207.37	143.15	138.17	2337.6	52.584	260.23	44.112	91.63	72.518	83.509	96.57	31.588	247.46	394.02	388.09	429.98	14.646	153.23	16070	76672	6242.1	4154.2	1040.4	2299.8	632.28	20147	25280	16414	2703	11649	18151	0	1.1327e+05	87530
1544.9	3566.5	5960.5	20145	12918	615.97	29905	3.9628e+05	45920	23794	4027.1	5980.1	39522	19001	2980	236.97	196.94	511.2	291.09	13900	85.003	104.64	57.936	47.262	59.711	91.359	82.296	29.152	168.71	341	634.59	887.31	35.071	170.16	15044	49770	6056.9	5691.8	3340.6	2254.5	582.65	858.72	10880	994.74	20306	8389.4	40334	1.1327e+05	0	82441
5.2531	17.66	5.2034	3.3158	345.08	120.87	293.44	4626.5	7039.3	532.05	7.0077	0.59893	46.553	16.317	15.797	6.4465	10.797	10.425	14.712	66.001	0.97631	2.1291	1.1786	0.53193	1.4652	1.0592	2.2209	3.8368	8.718	26.011	25.8	11.301	1.4815	2.6859	689.46	1963.3	292.11	278.63	7.5863	46.189	23.312	14.329	88.878	6.5273	12.562	1268.2	73111	87530	82441	0
515.3	1007.8	430.81	356.02	686.03	266.9	578.25	27270	30682	79582	35077	13.752	381.75	6502.3	208.7	1745.6	123.54	657.91	116.79	3536.2	4.267	22.119	25.686	13.814	6.2319	7.7932	23.62	7.0175	67.75	170.48	328.03	613.95	14.772	211.53	9677	27133	3318	4186.3	546.56	1047.1	507.51	1320	3276.3	855.89	2396.2	32150	1.4394e+05	37464	89642	1.93e+05
235	525.2	79.92	126.09	404.79	34.401	65.083	13435	322.42	1.7135e+05	4.3078e+05	290.29	4461.6	2.2535e+05	2663.4	17381	244.22	5385.9	30.062	43312	13.749	13.156	11.74	9.2778	5.2487	47.138	31.181	3.6927	30.95	76.829	1103.7	808.39	57.626	346.26	8836.5	12688	3706.9	4256	151.28	1264.4	231.19	76.635	354.26	106.33	684	628.79	62.345	95.333	19815	9.5255
4547.4	270.96	6979.6	51290	238.14	2.1343	1087.7	14892	4.9957	43.533	196.53	45413	32944	17376	1711.7	35.777	8.1091	33.304	9.5947	1294.3	49.413	137.68	28.812	28.391	8.0613	11.606	65.78	641.14	41.211	33.052	29.495	79.12	9.7124	758.71	1362.9	12555	389.12	132.63	45399	623.27	3439.4	2955	401.86	3066.9	80398	417.92	19.634	647.03	28698	4.57
408.07	88.587	208.18	7595.1	501.83	10.799	314.37	46774	111.99	63.499	1394.9	22248	1.0067e+05	30354	2895.8	33.437	7.1086	63.135	17.909	7029.7	79.528	34.974	9.9782	19.489	8.3685	20.32	15.61	43.343	22.063	22.74	78.432	104.67	5.7211	80.13	1413.3	1436.9	292.76	283.66	6267.3	663.85	215.44	44.384	163.8	77.742	41683	218.54	468.07	519.68	86789	120.76
1385.1	1196.7	113.68	6061.5	872.15	48.629	116.98	25653	276.06	13884	1.9274e+05	8559.8	31456	2.0612e+05	56431	6283.4	666.02	4332	222.44	1.0575e+05	236.73	242.93	87.159	267.32	26.472	1486.7	159.31	31.113	181.38	275.14	7656.7	3866.8	574.57	528.37	11660	3052.8	3925.9	1994.4	3734.6	3019.7	399.57	357.85	965.55	64.799	37051	2557.7	208.18	438.77	90523	25.678
3834.7	3214.1	125.24	975.39	2164.6	107.14	163.57	3143.3	704.05	335.53	16107	1773.3	5975.7	85972	5.0094e+05	381.28	214.36	20024	4413.8	1.5571e+05	64475	14854	1962.6	6823.9	806.12	21685	5342.5	372.32	1212.5	1795.6	8430.8	13424	950.2	3343.3	65971	4762.1	19083	20246	1294.5	40812	6469.2	2024.6	6663.2	453.8	4517.3	6332.9	157.78	957.37	15897	20.988
626.53	1606	95.977	129.92	1344.5	77.055	252.27	1503.2	527.55	15639	1.2555e+05	4.6207	45.64	14789	501.83	51537	501.85	8373.1	93.788	22777	8.1239	25.926	40.81	7.9216	4.9566	12.151	20.697	8.6066	42.542	117.96	652.26	1024.3	35.143	297.3	14876	7481.6	5321.6	4653.2	236.2	834.53	618.41	971.61	2179	185.48	448.77	19105	5309.9	2680.8	3784.5	1253.7
349.43	195.36	33.195	19.282	163.07	19.93	36.238	781.75	1385.9	210.65	2545.4	2.6589	61.058	3339	1081.3	465.34	952.52	2617.4	55.241	7973.9	4.996	24.241	14.32	12.955	28.864	25.76	6.5331	16.474	138.31	278.48	4214.9	4338.4	104.55	327.99	4452.8	1639	1191.4	431.79	36.144	1444.3	131.43	230.97	335.32	35.142	111.92	59321	34350	4441.8	10412	471.12
1304.8	1667.9	97.995	236.36	1183	59.767	249.09	1421	484.91	2660.3	11265	12.452	114.16	4518.9	15786	9215.9	897.28	18992	1881.1	40251	13890	9295.1	2116.2	790.32	69.514	204.12	45.097	77.608	378.7	567.71	3809.1	5451	170.61	766.61	23928	2977.5	6626.7	4497.7	244.71	2610	1655	3808.5	6031.8	354.2	471.98	7137.3	595.17	1615.8	2811	332.27
205.52	231.21	25.005	30.514	171.03	10.472	42.475	292.97	333.16	256.41	295.4	1.8928	20.934	620.15	1500.1	1058.5	61.274	1100	283.42	4691.6	364.93	149.12	99.8	45.916	9.7067	32.755	9.8325	11.263	58.238	103.55	396.93	726.12	22.676	156.02	5806.8	624.09	1263.4	1047.1	44.159	713.23	315.48	1276.1	2531.5	90.492	120.49	3110.8	1035.6	564.71	2229.5	846.01
13467	11424	419.99	1076	8082.4	500.08	1235.7	18393	3530.4	10152	1.1302e+05	1373.2	10014	2.3161e+05	2.1124e+05	25627	6792.5	61964	10020	5.446e+05	53352	38022	4963.9	11417	705.27	8061.8	1156.9	373.8	4163.2	5828	56688	55176	3362.7	8235.3	1.8514e+05	22765	48943	26501	1257.1	60506	6031.2	9062.7	18363	1068.2	4536.7	37039	1642.4	6538.2	69055	280.88
2386.3	351.22	57.049	260.31	265.51	7.9158	65.204	221.33	154.87	137.17	45.253	15.989	28.956	299.72	2.674e+05	91.94	22.793	91792	5067.8	1.9442e+05	3.2639e+05	2.1598e+05	10840	27608	1008.6	7531.5	1339.7	382.62	2455.8	1372.4	229.14	4855.1	15.081	2751.9	64037	1330.5	7738	2657.6	959.99	45091	4276.6	4845.3	4774.9	392.15	2081.8	1771.8	54.043	696.6	567.5	11.667
9677.6	519.7	449.71	1184.8	479.76	25.863	317.6	760.2	351.55	85.921	65.244	131.59	46.266	359.07	1.568e+05	47.626	33.428	24959	1604.2	81922	1.5904e+05	2.4371e+05	11923	66164	2977.1	17206	4034.2	872.34	10342	5163.7	257.91	20850	32.168	9587.3	1.2382e+05	4012.7	15095	2821.5	2808.5	1.3328e+05	7571	51443	35283	3188.2	23112	7548.1	240.56	5650.1	1948.4	78.837
1756.6	682.21	218.64	945.7	511.57	23.786	289.8	913.67	406.52	229.83	133.75	64.702	38.72	501.87	19641	361.91	159.72	30203	2500.4	42550	52378	46503	7852.8	3470.6	275.27	317.64	63.171	266.81	1406.9	927.97	451.57	3595.9	36.495	1505.4	19032	2634.8	6136.5	2864.8	1061.5	7310.1	3822.3	40280	39896	1971.9	10280	11321	319.77	4615.2	2626.6	47.678
3339.6	138.74	239.98	1029.3	127.95	6.6618	134.43	302.57	68.123	37.052	68.335	93.926	35.256	317.16	83557	22.366	15.317	1576.5	231.89	24665	23400	42791	668.86	38492	2524	12222	3373.3	264.55	5088	2005.9	80.851	7312.8	7.4247	3292.9	52595	1786.1	4127	573.54	1263.5	76687	2241.6	73974	25234	2147.7	27616	1894.8	72.021	4220.5	621.87	25.241
661.98	141.81	79.886	487.7	208.34	8.8923	321.91	880.58	90.869	50.185	49.861	33.636	40.443	251.74	7346.7	64.438	44.015	511.61	256.64	4131.5	2192.3	7794.3	181.02	7406.8	885.76	2241.7	422.45	80.21	733	280.96	206.77	1501.2	22.228	589.93	7579	1160.6	1076.6	545.93	578.88	12936	920.19	17006	10381	651.46	11852	5344.5	315.88	3673.3	1404.8	61.665
214.39	64.345	19.885	25.647	46.516	1.5791	8.8953	37.921	19.476	8.7677	762.67	2.8283	33.473	3841.4	34209	33.59	3.2214	240.6	43.063	6511.9	5772.7	12941	123.61	11450	560.92	9679.8	2179.3	26.048	136.31	168.1	73.443	479.59	14.276	243.75	18527	147.98	527.67	485.61	68.678	34254	329	501.2	887.49	137.74	248.83	352.45	6.7795	93.796	71.808	3.2937
238.33	45.221	61.616	464.56	47.45	2.202	41.257	99.002	19.882	24.672	203.39	64.27	24.117	1389.3	10322	24.799	14.349	87.501	25.536	1476.1	2197.1	7425.4	115.62	3297.5	202.2	2148.3	753.43	212.39	95.382	85.005	95.913	304.97	15.613	402.91	8808.3	516.52	327.59	269.9	913.43	13748	3411.4	2263.2	1376	309.98	4077.8	1022.8	53.681	344.11	148.35	11.217
812.97	96.978	412.48	4593.8	77.508	1.6207	71.025	85.729	12.547	23.03	7.0477	1151.9	12.871	32.671	455.07	3.2397	1.3344	19.947	14.293	185.36	152.35	581.66	17.847	251.74	23.914	156.15	436.94	2702	61.096	42.394	18.904	109.17	2.2523	3173.3	2859.4	2544.6	297.07	175.15	8748.7	3406.4	30000	54889	7696.6	794.03	1.4115e+05	856.96	40.183	676.48	119.96	16.894
1806.2	567.37	142.28	1060.9	378.96	24.79	251.61	941.24	244.02	139.88	248.81	147.1	129.46	1591.1	9748.8	152.1	222.92	2158.7	1266.2	20623	865.12	2843.3	466.48	1258.7	140.14	426.34	78.632	233.37	777.62	704.68	1379.5	5540.9	166.58	1479.4	11089	2424.5	4244.3	1927	1492.5	11594	2550.1	8846.5	6261.7	441.04	20529	5386.2	1328.9	2783.5	2122.6	115.64
2766.1	1497	131.21	921.66	1016.1	86.054	154.91	1888	1365.9	386.32	4986.2	138.42	452.55	14069	27881	535.07	3458.2	5955	1788.3	56819	721.59	2748.9	552.36	1223.8	141.75	1175.2	160.33	177.21	795.04	923.54	11979	17507	827.61	2137.1	23439	4318.5	7896.6	3253.7	1163.1	23284	2138.6	28421	8899	431.78	23943	14811	15257	3278.2	8555	754.62
2537.6	2178	78.147	93.419	1235.4	75.273	73.058	872.43	1159.3	341.79	4661.5	12.729	283.37	16127	12661	794.46	2380.3	4403.7	504.41	29228	118.46	239.77	162.76	72.961	70.083	374.5	69.985	46.214	546.42	1128.4	19150	15992	1337.2	1671.8	25440	4682.2	8395.5	3982.5	295.7	8143.5	786.89	506.68	1502	162.92	440.06	50962	36215	1747	5290.5	202.06
4572.5	2527.4	432.71	1082.8	1601.9	98.647	454.46	1910.1	895.21	951.57	7931.2	86.534	253.96	21183	17717	2285.6	3240.3	8723.3	1343.5	53747	1146.4	4730.5	655.2	2084.7	293.48	797.36	146.3	233.28	2003.9	2474.6	15710	25574	688.22	3600.8	53578	13234	12125	5382.8	1248.9	23807	2777.9	86882	34241	1037.3	20738	85437	35181	5641.5	5195.9	111.84
983.53	1054.6	679.59	345.65	504.73	17.014	178.64	312.86	261.5	347.98	3780.5	20.377	91.991	7530.3	3623.2	1138.7	415.92	1602	75.283	9688.5	40.471	125.95	51.214	31.42	44.206	123.07	36.222	42.847	384.91	441.82	3962.5	3395.3	170.76	693.3	17692	9553.5	3069.4	2920.5	1142.7	4693.1	736.87	1034.8	2258.9	1082.8	3067.5	20174	8388.7	919.29	780.8	14.674
1631.6	414.02	354.2	2589.7	319.85	26.339	219.37	2324	1440.8	306.37	748.41	369.01	149.87	1801.8	3592.1	271.93	261.14	851.06	543.64	8790	1767.6	8566.6	274.69	2870.9	151.59	595.98	167.7	642.11	617.2	474.25	1318.2	2806.7	129.86	1999.1	9122.6	4570.3	2105.8	1067	3110.7	15075	6346.4	3.1491e+05	80510	1568.6	55704	2.8557e+05	1.4678e+05	11782	7549.1	274.91
19475	24172	5577.5	9048.1	21372	1587.3	14458	65686	24102	16924	21991	791.57	4971.1	32990	1.1146e+05	21303	9674.4	25837	7071.6	1.9673e+05	69821	1.6722e+05	9650.1	62556	2585.9	24131	5385.8	1386	4475.9	4462.8	34022	50311	3874.5	9522.9	2.1281e+05	79747	61221	49052	14703	1.8998e+05	13224	32179	2.8764e+05	37130	68897	3.2699e+05	20539	1.2883e+05	1.4769e+05	5796.2
36973	16536	31344	46038	43728	2353.7	38010	33345	25611	5331.2	10913	16107	1760.8	21362	25336	2898.6	1308.8	3093.7	1223	43215	664.31	2638.8	465.85	786.55	182.46	965.15	335.57	733.9	945.65	1028.1	7683.5	9716.5	735.12	2792.7	43779	1.8371e+05	17123	16216	83467	20933	10739	59570	2.3893e+05	86195	85046	96333	6520.2	94312	36402	1414.7
4789.7	2982.4	3753.4	5597.1	4496.1	254.9	3520.1	21489	10883	4442.2	6495.5	526.09	1610	7823.5	20188	1702.7	1282.6	3975.9	1621	37303	2379.2	7237.2	755.4	2233.8	232.63	879.19	251.26	556.74	1181.1	1198.5	6239.1	11103	633.81	2721.8	28533	23470	10107	10328	6646.9	26878	8845.2	3.9175e+05	5.3243e+05	46596	85786	8.4172e+05	45919	73590	65519	2052.7
3590.3	1860.7	6425.2	5376.8	1921.4	234.67	2095.1	9359.5	8368.6	5220.6	7664	832.43	876.16	4764.4	9550.9	1733.4	764.94	1710.3	439.45	12038	280.5	767.46	301.82	185.74	60.731	316.23	277.26	618.65	307.87	369.93	3897.2	4627.1	519.77	1127.3	15163	22035	8446.9	29807	13531	7638.6	18840	16881	1.5743e+05	56481	11117	1.711e+05	7928.8	39513	44736	1771.1
14546	1004.6	4994	69190	152.77	5.3622	507.25	1471.4	15.865	123.63	63.102	15946	965.03	408.04	1102.1	55.778	15.756	143.05	89.061	1111.1	306.5	1233.5	81.434	281.78	37.834	121.86	304.34	2775.5	182.34	144.5	127.42	464.89	35.442	2336	3597.7	20443	1174.7	569.13	2.1527e+05	4843.3	14908	23361	1569	22404	2.1866e+05	776.61	42.376	1082.9	1748.3	7.0073
10397	1565.8	2049.7	6808.6	1385.1	64.822	2008.9	4191.7	504.96	734.33	2641.1	534.41	323.52	6504.8	66922	550.99	331.6	2663.4	2649.7	31050	58702	2.0947e+05	4460.1	1.1074e+05	5014.4	43160	10955	1572.8	4522.5	5352.4	1830.3	17621	235.9	9783.8	2.0777e+05	17383	11251	3375.9	9276.7	3.8069e+05	15267	26279	61732	11917	52257	29512	1621	16715	6358.2	322.32
4450.7	758.91	2398.9	13180	690.68	23.341	623.84	1170.6	145.54	302.48	406.03	2285.3	122.39	694.83	5624.6	210.85	120.02	605.39	203.56	3594.6	572.65	1892.3	290.04	559.65	71.464	548.65	817.83	6163.2	271.45	224.5	756.3	1440.9	159.3	5730	11165	13620	2468.1	8989.9	33405	13105	68500	2577.3	20236	4106.4	94782	15021	699.07	4006.2	1605.6	94.85
24648	1.2205e+05	2745.3	7835.5	1.5442e+05	10661	8337.2	1.1155e+05	46482	4.171e+05	64823	207.26	2291.2	27791	1.0669e+05	1.5968e+05	24982	1.2494e+05	21569	2.8327e+05	24724	1.0032e+05	70226	7242	2897.4	5431.8	2392.6	4544.5	12530	17900	38445	55175	5211.4	28250	1.2106e+06	1.5373e+05	4.2786e+05	1.3661e+06	22920	1.5323e+05	2.1696e+05	15437	85766	8359.3	4894.4	1.4839e+05	8939.4	51666	63151	3703.4
[truncated: 33 more columns]
