# Supplementary material for: Reproducibility of the Structural Brain Connectome Derived from Diffusion Tensor Imaging
Source: PLoS One. 2015 Sep 2;10(9):e0135247. doi: 10.1371/journal.pone.0135247 (PMC4557836; doi:10.1371/journal.pone.0135247)
Supplement: S1 Data — Please refer to the README.txt file within the compressed folder for usage instructions. (ZIP) [file pone.0135247.s001.zip › Subject14_probabilistic_scanner_A_time_2.csv]

0	1.6873e+05	15299	31409	18531	9203	15040	531.84	491.25	4857.7	108.34	230.79	209.73	1721.3	5911	10341	18863	22509	20960	24428	5613.6	1.6207e+05	2.1805e+05	55728	2362.4	2624.1	642.66	86608	7037.1	49730	10841	84440	7420.3	4.7894e+05	12754	17790	8.0197e+05	7922.5	51037	8684.7	4424.6	196.57	122.87	1389.3	1711.3	134.83	4.3372	928.21	336.15	0.6427
1.6873e+05	0	9620.2	618.21	1.1165e+05	55475	42436	4455.6	3070.2	15786	494.35	47.497	387.28	1402.1	2535.2	38318	32502	7259.7	5821.6	9828.9	485.94	4693.6	11754	1121.3	216.72	1202.7	325.08	154.77	6130	22037	37893	17466	6499.5	1.0137e+05	1.6164e+05	1.243e+05	8.0217e+05	1.6579e+05	1393.7	7594.2	2274.9	93.805	999.1	1005.1	392.64	2157.3	15.775	6671.4	5466.7	13.039
15299	9620.2	0	41797	119.96	2.9074	28198	2528	26.457	165.91	22.078	748.37	89.637	53.211	102.05	100.25	30.137	175.58	73.776	235.68	30.576	596.68	533.36	176.57	27.7	21.926	14.434	541.79	63.514	136.09	48.217	124.92	25.837	999.89	5787.1	68818	23060	10940	22541	976.96	1781.9	1359.6	2552.4	39091	8804.7	118.65	0.93355	23002	6907.1	2.4363
31409	618.21	41797	0	94.147	5.6724	2494.3	16697	29.644	810.57	121.82	35259	2454.3	956.06	362.6	239.37	65.563	1457.4	510.04	1155.1	300.62	6122.4	5991.1	1213.6	801.22	102.82	229.41	17218	1645.2	1632.2	40.805	1096.1	49.259	19437	15275	35484	29506	2111.5	1.8606e+05	5837.5	21616	1224.4	446.68	22248	28327	93.937	0.40093	9311.2	8268.2	1.365
18531	1.1165e+05	119.96	94.147	0	2.1864e+05	36280	28688	62299	27440	513.78	47.384	995.91	1601.3	869.5	25102	88822	2879.5	4104.9	5298.6	213.11	1645.7	2524.9	299.38	302.78	361.16	465.82	179.36	6638.4	33570	39483	7244.6	1978.3	69307	3.1114e+05	2.1694e+05	3.962e+05	2.0253e+05	193.49	13390	2898.6	37.67	148.33	55.658	113.38	1776.1	83.391	6810.7	12195	183.99
9203	55475	2.9074	5.6724	2.1864e+05	0	16886	22435	4.1422e+05	1.3829e+05	60.312	2.8569	19.497	53.14	17.139	5418.4	28046	245.24	2960.5	267.47	0.42327	58.025	60.028	15.901	16.952	9.3299	7.4716	8.355	3491.4	28018	16920	3829.4	388.33	1.4903e+05	9306	4637.7	15522	4619.6	27.67	392.8	204.42	1.2748	8.0108	1.8618	2.0823	29.802	15.355	140.35	441.15	6.149
15040	42436	28198	2494.3	36280	16886	0	59690	88732	18613	106.77	65.608	1060.2	413	127.77	487.91	969.62	315	372.85	914.32	19.853	286.16	556.05	92.068	35.319	30.423	17.02	66.899	403.01	1775.5	469.82	268.01	12.393	507.92	14913	85887	20619	6407.6	1510	1287.7	386.15	381.97	1361.6	3724.9	1630.5	1595.8	49.528	27920	25922	61.978
531.84	4455.6	2528	16697	28688	22435	59690	0	82262	98718	35664	22334	1.415e+05	92209	5900.3	4378.3	7242.7	3058	4272.3	39730	42.424	228.09	523.27	162.23	68.393	58.498	27.932	47.991	3830.2	18005	6266.3	1401.5	53.687	883.85	78683	44066	46613	47703	7686	2153.3	1314.8	364.74	924.5	4391.9	5013.6	3592.8	5575.5	28074	4.4068e+05	733.6
491.25	3070.2	26.457	29.644	62299	4.1422e+05	88732	82262	0	3.1686e+05	742.56	8.485	87.205	210.36	153.44	20419	23013	2398.3	36362	1168.2	15.608	174.1	615.63	48.583	248.34	17.274	19.716	19.24	21083	36654	7448.7	602.17	22.735	827.91	31253	40202	28748	27752	101.76	1741.8	1101.3	18.701	29.992	26.696	21.038	509.1	2948.9	507.47	13988	375.35
4857.7	15786	165.91	810.57	27440	1.3829e+05	18613	98718	3.1686e+05	0	36918	186.61	146.29	6008.1	223.84	3.0358e+05	71016	31743	1.828e+05	5811.8	45.824	143.06	1272.4	80.865	270.79	35.755	257.91	40.111	54349	1.6732e+05	10909	13739	4281.2	76392	2.2374e+05	29533	1.2578e+05	98093	2340.3	37806	16219	32.095	55.434	79.128	533.1	122.81	133.19	229.36	10812	49.935
108.34	494.35	22.078	121.82	513.78	60.312	106.77	35664	742.56	36918	0	323.38	6048.2	3.0172e+05	4944.5	23226	121.58	3711.9	56.297	1.7258e+05	7.6273	14.14	14.912	46.645	2.672	93.238	25.051	13.055	26.554	141.16	402.56	594.82	46.648	102.73	27928	9678.8	3374.8	6298.7	469.61	2113.4	1025.8	62.906	687.12	218.07	112.2	563.62	38.895	274.67	4321	5.5652
230.79	47.497	748.37	35259	47.384	2.8569	65.608	22334	8.485	186.61	323.38	0	1.6182e+05	78735	1271.7	21.519	45.675	477.19	109.31	3764.6	101.33	1397.6	1348.2	142.56	151.63	27.517	57.499	3185	385.25	237.63	336.59	378.68	37.439	1943.9	2382.8	1692	2786.1	236.42	32136	462.99	4403.9	72.854	30.185	1545.4	4611.8	29.968	0.17848	252.03	1973.4	0.26031
209.73	387.28	89.637	2454.3	995.91	19.497	1060.2	1.415e+05	87.205	146.29	6048.2	1.6182e+05	0	3.6916e+05	14769	20.176	236.57	234.6	19.216	31830	33.278	22.24	33.088	54.43	1.5671	70.057	4.0128	8.0925	12.414	311.29	2252.3	1654.5	155.9	191.85	10782	2407.2	1351	1358.3	1139.3	302.65	243.45	22.003	50.273	285.63	642.87	211.7	105.61	310.9	46708	12.042
1721.3	1402.1	53.211	956.06	1601.3	53.14	413	92209	210.36	6008.1	3.0172e+05	78735	3.6916e+05	0	1.5918e+05	2280.5	1410.2	5482.3	439.43	2.1868e+05	271.46	332.57	408.89	1169.5	35.356	6211.2	626.4	44.323	98.935	1582.5	9306.6	10637	736.25	1513.1	35086	6849.1	7317.2	4067	801.71	10075	1225.5	241.64	367.61	164.35	603.16	1754.1	74.858	357.57	8163.9	4.0161
5911	2535.2	102.05	362.6	869.5	17.139	127.77	5900.3	153.44	223.84	4944.5	1271.7	14769	1.5918e+05	0	61.992	113.34	28956	3435.3	1.3229e+05	69530	14676	2244	20123	572.95	78186	11615	441.22	461.83	3959.3	9238.6	10668	634.81	5931.5	35499	3898.8	22856	6989.2	3517	73225	5403.5	602.64	840.32	292.09	621.24	1330.8	33.299	324.51	800.95	5.0432
10341	38318	100.25	239.37	25102	5418.4	487.91	4378.3	20419	3.0358e+05	23226	21.519	20.176	2280.5	61.992	0	1.0373e+05	71800	67078	6512.5	5.688	66.195	543.39	38.489	285.75	31.55	314.69	22.719	19587	45702	12655	11756	7565.4	1.3098e+05	1.5931e+05	10874	3.2321e+05	1.1407e+05	673.39	39377	22481	19.123	128.29	33.451	66.065	133.32	16.579	137.81	271.44	2.2846
18863	32502	30.137	65.563	88822	28046	969.62	7242.7	23013	71016	121.58	45.675	236.57	1410.2	113.34	1.0373e+05	0	2.488e+05	1.5829e+05	7551.9	9.4805	121.89	221.3	53.621	51.747	8.7645	20.993	13.797	8304.1	99437	1.306e+05	95871	15400	1.2174e+05	11483	3107.5	1.369e+05	14904	288.25	3289	3644.4	12.592	45.238	8.0138	24.398	217.38	15.23	180.85	416.49	8.383
22509	7259.7	175.58	1457.4	2879.5	245.24	315	3058	2398.3	31743	3711.9	477.19	234.6	5482.3	28956	71800	2.488e+05	0	7.9125e+05	1.7237e+05	53154	16653	1.0098e+05	6834.4	2612.6	1543.2	566.15	1087.7	8330.1	6587.8	8223	29565	724.87	24507	1.026e+05	20278	1.0102e+05	38927	8677.4	20745	18089	355.79	168.89	40.497	647.83	602.32	43.316	139.94	522.89	3.9436
20960	5821.6	73.776	510.04	4104.9	2960.5	372.85	4272.3	36362	1.828e+05	56.297	109.31	19.216	439.43	3435.3	67078	1.5829e+05	7.9125e+05	0	37198	1291.9	664.28	1.3339e+05	504.95	2334.3	928.82	186.19	266.19	64768	2.8592e+05	66720	57232	311.51	15720	21858	1651.7	62586	15137	3138.7	5301.8	5873.9	64.354	23.776	5.7781	109.55	43.25	13.069	23.774	176.65	1.5832
24428	9828.9	235.68	1155.1	5298.6	267.47	914.32	39730	1168.2	5811.8	1.7258e+05	3764.6	31830	2.1868e+05	1.3229e+05	6512.5	7551.9	1.7237e+05	37198	0	81507	29855	26711	35309	1399.8	21064	4048.5	857.47	3107.5	18130	58702	72997	4260.4	20690	2.1336e+05	42290	82357	30813	6783	28866	14137	2056.2	1554.1	377.64	2262.2	3754.8	196.82	1108.5	6318.6	17.294
5613.6	485.94	30.576	300.62	213.11	0.42327	19.853	42.424	15.608	45.824	7.6273	101.33	33.278	271.46	69530	5.688	9.4805	53154	1291.9	81507	0	1.6448e+05	22200	70921	380.03	2385.2	466.49	434.88	2414.9	2033.2	282.75	5560.5	13.571	6711.8	35639	1263.3	13506	511.23	1945.2	22199	3196.7	104.54	21.87	8.4086	380.06	17.91	0.57888	5.7633	27.688	0.23721
1.6207e+05	4693.6	596.68	6122.4	1645.7	58.025	286.16	228.09	174.1	143.06	14.14	1397.6	22.24	332.57	14676	66.195	121.89	16653	664.28	29855	1.6448e+05	0	78208	2.1923e+05	7592.5	7869.8	3150.3	12677	22145	38913	382.27	87721	3.7866	1.7364e+05	1.5172e+05	12440	2.5746e+05	4390	28939	1.2473e+05	33118	219.63	49.667	24.084	1075.9	29.408	1.6964	35.337	53.426	0.10076
2.1805e+05	11754	533.36	5991.1	2524.9	60.028	556.05	523.27	615.63	1272.4	14.912	1348.2	33.088	408.89	2244	543.39	221.3	1.0098e+05	1.3339e+05	26711	22200	78208	0	50447	1.6385e+05	12104	568.24	7580.5	1.2512e+05	62831	4242	2.8441e+05	95.977	2.2502e+05	1.143e+05	16880	3.1691e+05	8087.9	30339	9871.6	38267	52.583	18.527	24.139	745.23	26.031	2.4696	57.159	74.355	2.0446
55728	1121.3	176.57	1213.6	299.38	15.901	92.068	162.23	48.583	80.865	46.645	142.56	54.43	1169.5	20123	38.489	53.621	6834.4	504.95	35309	70921	2.1923e+05	50447	0	51185	31857	3871.6	2886	13488	45768	1119.4	48020	60.524	57271	89455	1724.6	60261	788.74	3494	1.3244e+05	2894.9	199.74	31.702	5.4106	683	16.025	0.33791	11.06	33.834	0.30777
2362.4	216.72	27.7	801.22	302.78	16.952	35.319	68.393	248.34	270.79	2.672	151.63	1.5671	35.356	572.95	285.75	51.747	2612.6	2334.3	1399.8	380.03	7592.5	1.6385e+05	51185	0	1.0851e+05	15728	1247.7	1.3966e+05	21087	200.88	15610	5.6564	4785.2	14670	2982.8	7192	777.78	3773.1	68025	21957	34.136	7.0971	2.5724	138.63	3.6578	0.16617	6.8965	10.833	0.41695
2624.1	1202.7	21.926	102.82	361.16	9.3299	30.423	58.498	17.274	35.755	93.238	27.517	70.057	6211.2	78186	31.55	8.7645	1543.2	928.82	21064	2385.2	7869.8	12104	31857	1.0851e+05	0	48415	343.64	7773.5	3832.4	4098.1	6241.6	263.7	1992.2	18965	1058.9	7556.7	2307.8	1008.3	1.3575e+05	2123.2	32.078	23.928	26.71	103.22	48.406	1.5831	14.381	24.488	0.51577
642.66	325.08	14.434	229.41	465.82	7.4716	17.02	27.932	19.716	257.91	25.051	57.499	4.0128	626.4	11615	314.69	20.993	566.15	186.19	4048.5	466.49	3150.3	568.24	3871.6	15728	48415	0	39278	4735.2	625.69	683.85	990.5	51.672	1293.6	27857	2396.4	1825.8	951.81	1624.5	1.8322e+05	15089	19.812	4.8663	3.3719	91.108	13.144	1.1513	8.0019	9.99	0.11908
86608	154.77	541.79	17218	179.36	8.355	66.899	47.991	19.24	40.111	13.055	3185	8.0925	44.323	441.22	22.719	13.797	1087.7	266.19	857.47	434.88	12677	7580.5	2886	1247.7	343.64	39278	0	6407.6	21977	29.97	6844.3	6.6465	1.4453e+05	13872	3711.6	44049	1380.7	90244	21616	1.0025e+05	22.863	7.4867	74.321	1275.6	8.7753	0.38725	14.718	10.387	0
7037.1	6130	63.514	1645.2	6638.4	3491.4	403.01	3830.2	21083	54349	26.554	385.25	12.414	98.935	461.83	19587	8304.1	8330.1	64768	3107.5	2414.9	22145	1.2512e+05	13488	1.3966e+05	7773.5	4735.2	6407.6	0	1.019e+05	2273.6	12625	48.519	13055	25724	5753.5	45321	9330.6	7281.7	56630	35453	39.719	9.5685	5.5947	239.47	27.329	1.6114	41.741	112.93	1.2967
49730	22037	136.09	1632.2	33570	28018	1775.5	18005	36654	1.6732e+05	141.16	237.63	311.29	1582.5	3959.3	45702	99437	6587.8	2.8592e+05	18130	2033.2	38913	62831	45768	21087	3832.4	625.69	21977	1.019e+05	0	1.4513e+05	88891	329.32	77637	23353	8128.5	1.2853e+05	10328	3600.7	44570	6010.2	113.11	42.872	7.9408	164	198.34	21.662	215.3	545.06	12.8
10841	37893	48.217	40.805	39483	16920	469.82	6266.3	7448.7	10909	402.56	336.59	2252.3	9306.6	9238.6	12655	1.306e+05	8223	66720	58702	282.75	382.27	4242	1119.4	200.88	4098.1	683.85	29.97	2273.6	1.4513e+05	0	1.8136e+05	641.02	37800	16884	4385.5	1.0427e+05	9350.6	255.95	2523.2	2485.4	178.28	314.15	57.835	93.254	1531.1	47.831	205.01	387.59	7.5702
84440	17466	124.92	1096.1	7244.6	3829.4	268.01	1401.5	602.17	13739	594.82	378.68	1654.5	10637	10668	11756	95871	29565	57232	72997	5560.5	87721	2.8441e+05	48020	15610	6241.6	990.5	6844.3	12625	88891	1.8136e+05	0	67361	2.7933e+05	25333	7339.5	1.0938e+05	8092.4	4012.9	35472	4859.9	276.53	284.36	49.52	228.13	1427.9	51.606	187.7	459.1	2.3112
7420.3	6499.5	25.837	49.259	1978.3	388.33	12.393	53.687	22.735	4281.2	46.648	37.439	155.9	736.25	634.81	7565.4	15400	724.87	311.51	4260.4	13.571	3.7866	95.977	60.524	5.6564	263.7	51.672	6.6465	48.519	329.32	641.02	67361	0	1.3754e+05	2328.2	850.98	38698	5715.3	605.62	822.17	2396.7	7.4579	23.542	26.32	22.127	119.02	7.5492	6.9472	23.824	0.073343
4.7894e+05	1.0137e+05	999.89	19437	69307	1.4903e+05	507.92	883.85	827.91	76392	102.73	1943.9	191.85	1513.1	5931.5	1.3098e+05	1.2174e+05	24507	15720	20690	6711.8	1.7364e+05	2.2502e+05	57271	4785.2	1992.2	1293.6	1.4453e+05	13055	77637	37800	2.7933e+05	1.3754e+05	0	30497	6982.9	5.2287e+05	12153	63505	17203	46159	123.55	55.111	95.247	1515.2	145.28	4.1394	61.589	94.621	0.65709
12754	1.6164e+05	5787.1	15275	3.1114e+05	9306	14913	78683	31253	2.2374e+05	27928	2382.8	10782	35086	35499	1.5931e+05	11483	1.026e+05	21858	2.1336e+05	35639	1.5172e+05	1.143e+05	89455	14670	18965	27857	13872	25724	23353	16884	25333	2328.2	30497	0	8.3462e+05	2.6897e+05	2.9131e+05	59704	6.9955e+05	1.2356e+05	987.91	469.12	203.35	1425.5	2743.4	337.21	3549.8	12644	229.57
17790	1.243e+05	68818	35484	2.1694e+05	4637.7	85887	44066	40202	29533	9678.8	1692	2407.2	6849.1	3898.8	10874	3107.5	20278	1651.7	42290	1263.3	12440	16880	1724.6	2982.8	1058.9	2396.4	3711.6	5753.5	8128.5	4385.5	7339.5	850.98	6982.9	8.3462e+05	0	50464	59318	66054	1.8704e+05	38976	2524.4	3397.7	44463	21094	7078.1	1278.1	48607	34400	500.38
8.0197e+05	8.0217e+05	23060	29506	3.962e+05	15522	20619	46613	28748	1.2578e+05	3374.8	2786.1	1351	7317.2	22856	3.2321e+05	1.369e+05	1.0102e+05	62586	82357	13506	2.5746e+05	3.1691e+05	60261	7192	7556.7	1825.8	44049	45321	1.2853e+05	1.0427e+05	1.0938e+05	38698	5.2287e+05	2.6897e+05	50464	0	3.9459e+05	1.3971e+05	56791	87464	378.04	236.67	513.42	2219.9	795.63	96.027	1314.7	4274.3	48.339
7922.5	1.6579e+05	10940	2111.5	2.0253e+05	4619.6	6407.6	47703	27752	98093	6298.7	236.42	1358.3	4067	6989.2	1.1407e+05	14904	38927	15137	30813	511.23	4390	8087.9	788.74	777.78	2307.8	951.81	1380.7	9330.6	10328	9350.6	8092.4	5715.3	12153	2.9131e+05	59318	3.9459e+05	0	20152	73028	1.0322e+05	119.09	149.01	245.79	277.52	556.23	111.94	767.17	3709.5	48.185
51037	1393.7	22541	1.8606e+05	193.49	27.67	1510	7686	101.76	2340.3	469.61	32136	1139.3	801.71	3517	673.39	288.25	8677.4	3138.7	6783	1945.2	28939	30339	3494	3773.1	1008.3	1624.5	90244	7281.7	3600.7	255.95	4012.9	605.62	63505	59704	66054	1.3971e+05	20152	0	22380	1.3241e+05	1719	177.37	49431	38862	109.75	1.4823	3975.6	2917.6	0.049025
8684.7	7594.2	976.96	5837.5	13390	392.8	1287.7	2153.3	1741.8	37806	2113.4	462.99	302.65	10075	73225	39377	3289	20745	5301.8	28866	22199	1.2473e+05	9871.6	1.3244e+05	68025	1.3575e+05	1.8322e+05	21616	56630	44570	2523.2	35472	822.17	17203	6.9955e+05	1.8704e+05	56791	73028	22380	0	1.0571e+05	2805.1	939.51	220.19	5255.1	610.56	18.499	357.14	606.28	7.2376
4424.6	2274.9	1781.9	21616	2898.6	204.42	386.15	1314.8	1101.3	16219	1025.8	4403.9	243.45	1225.5	5403.5	22481	3644.4	18089	5873.9	14137	3196.7	33118	38267	2894.9	21957	2123.2	15089	1.0025e+05	35453	6010.2	2485.4	4859.9	2396.7	46159	1.2356e+05	38976	87464	1.0322e+05	1.3241e+05	1.0571e+05	0	103.4	39.878	378.11	2616.1	123.52	11.35	78.086	288.92	4.6503
196.57	93.805	1359.6	1224.4	37.67	1.2748	381.97	364.74	18.701	32.095	62.906	72.854	22.003	241.64	602.64	19.123	12.592	355.79	64.354	2056.2	104.54	219.63	52.583	199.74	34.136	32.078	19.812	22.863	39.719	113.11	178.28	276.53	7.4579	123.55	987.91	2524.4	378.04	119.09	1719	2805.1	103.4	0	1.5682e+05	24346	64305	64179	1031.2	15189	181.81	5.5651
122.87	999.1	2552.4	446.68	148.33	8.0108	1361.6	924.5	29.992	55.434	687.12	30.185	50.273	367.61	840.32	128.29	45.238	168.89	23.776	1554.1	21.87	49.667	18.527	31.702	7.0971	23.928	4.8663	7.4867	9.5685	42.872	314.15	284.36	23.542	55.111	469.12	3397.7	236.67	149.01	177.37	939.51	39.878	1.5682e+05	0	12235	4280.7	49535	906.31	19385	528.77	4.8155
1389.3	1005.1	39091	22248	55.658	1.8618	3724.9	4391.9	26.696	79.128	218.07	1545.4	285.63	164.35	292.09	33.451	8.0138	40.497	5.7781	377.64	8.4086	24.084	24.139	5.4106	2.5724	26.71	3.3719	74.321	5.5947	7.9408	57.835	49.52	26.32	95.247	203.35	44463	513.42	245.79	49431	220.19	378.11	24346	12235	0	13529	147.09	13.294	21418	1381.6	11.096
1711.3	392.64	8804.7	28327	113.38	2.0823	1630.5	5013.6	21.038	533.1	112.2	4611.8	642.87	603.16	621.24	66.065	24.398	647.83	109.55	2262.2	380.06	1075.9	745.23	683	138.63	103.22	91.108	1275.6	239.47	164	93.254	228.13	22.127	1515.2	1425.5	21094	2219.9	277.52	38862	5255.1	2616.1	64305	4280.7	13529	0	453.91	19.654	3208.3	10892	4.8759
134.83	2157.3	118.65	93.937	1776.1	29.802	1595.8	3592.8	509.1	122.81	563.62	29.968	211.7	1754.1	1330.8	133.32	217.38	602.32	43.25	3754.8	17.91	29.408	26.031	16.025	3.6578	48.406	13.144	8.7753	27.329	198.34	1531.1	1427.9	119.02	145.28	2743.4	7078.1	795.63	556.23	109.75	610.56	123.52	64179	49535	147.09	453.91	0	2.1753e+05	16106	10456	1293.5
4.3372	15.775	0.93355	0.40093	83.391	15.355	49.528	5575.5	2948.9	133.19	38.895	0.17848	105.61	74.858	33.299	16.579	15.23	43.316	13.069	196.82	0.57888	1.6964	2.4696	0.33791	0.16617	1.5831	1.1513	0.38725	1.6114	21.662	47.831	51.606	7.5492	4.1394	337.21	1278.1	96.027	111.94	1.4823	18.499	11.35	1031.2	906.31	13.294	19.654	2.1753e+05	0	34024	36894	54178
928.21	6671.4	23002	9311.2	6810.7	140.35	27920	28074	507.47	229.36	274.67	252.03	310.9	357.57	324.51	137.81	180.85	139.94	23.774	1108.5	5.7633	35.337	57.159	11.06	6.8965	14.381	8.0019	14.718	41.741	215.3	205.01	187.7	6.9472	61.589	3549.8	48607	1314.7	767.17	3975.6	357.14	78.086	15189	19385	21418	3208.3	16106	34024	0	94852	82184
336.15	5466.7	6907.1	8268.2	12195	441.15	25922	4.4068e+05	13988	10812	4321	1973.4	46708	8163.9	800.95	271.44	416.49	522.89	176.65	6318.6	27.688	53.426	74.355	33.834	10.833	24.488	9.99	10.387	112.93	545.06	387.59	459.1	23.824	94.621	12644	34400	4274.3	3709.5	2917.6	606.28	288.92	181.81	528.77	1381.6	10892	10456	36894	94852	0	62604
0.6427	13.039	2.4363	1.365	183.99	6.149	61.978	733.6	375.35	49.935	5.5652	0.26031	12.042	4.0161	5.0432	2.2846	8.383	3.9436	1.5832	17.294	0.23721	0.10076	2.0446	0.30777	0.41695	0.51577	0.11908	0	1.2967	12.8	7.5702	2.3112	0.073343	0.65709	229.57	500.38	48.339	48.185	0.049025	7.2376	4.6503	5.5651	4.8155	11.096	4.8759	1293.5	54178	82184	62604	0
69.182	427.13	31.147	17.349	790.49	98.085	1028.2	40947	13467	60364	1.0308e+05	2.4499	915.74	15445	510.84	2029.7	94.15	1603.1	326.86	8374.5	3.699	9.0214	33.68	47.562	20.21	20.098	13.732	1.2835	60.109	160.82	163.94	309.6	14.059	38.431	5709.8	14000	2130.6	2688	35.557	743.98	610.72	500.22	1457.7	524.62	569.74	24821	97374	51593	1.0916e+05	1.8094e+05
72.682	311.82	12.289	8.7221	221.05	12.931	23.375	15164	178.32	53180	3.7329e+05	42.938	4589.1	2.047e+05	18937	13868	70.085	11613	37.41	65862	2.8497	4.9698	7.755	106.04	1.1738	828.52	18.053	1.2197	11.936	61.992	271.58	533.83	64.45	60.103	5932.8	5344.2	1983.1	2754.2	26.027	1459.9	487.49	35.189	442.41	200.04	150.45	201.77	14.238	167.81	16123	1.2257
154.9	132.74	1504.3	30673	66.882	0.40629	354.16	13879	1.0872	31.032	143.39	28329	20024	12652	325.13	4.9255	9.6092	31.164	11.11	790.13	17.853	106.75	86.422	14.968	16.597	2.8206	3.6105	230.27	33.718	11.104	31.477	37.381	4.994	254.96	289.63	1394.4	370.26	42.841	20875	76.83	624.66	62.873	18.26	1075	19463	51.15	0.23622	294.7	22786	0.52315
15.45	98.534	180.22	3404.2	430.4	8.7207	529.62	39387	17.291	12.515	863.49	16841	73029	17050	727.79	2.6073	7.6606	7.1381	0.57259	1426.5	31.872	35.18	1.9069	19.891	0.26431	2.8921	0.62075	5.7231	1.6108	12.679	37.211	32.223	4.3619	7.6297	283.17	650.1	94.486	84.467	2876.8	16.617	22.309	12.624	15.867	191.77	19549	72.599	28.114	358.03	65730	6.0188
452.65	452.85	52.685	3506.9	400.91	16.438	80.407	25261	77.808	2994.9	1.7603e+05	8365.4	38631	1.9055e+05	45610	2641	650.58	5199	72.195	1.0884e+05	177.72	156.86	21.793	351.68	4.3043	2254.4	124.3	7.8908	14.769	288.09	2836.3	3763.9	327.95	315.39	6261.5	2178.2	1738.7	1090.3	1649.7	3205.2	186.73	92.922	142.57	64.246	21943	804.07	57.197	224.39	76204	4.0182
2914.2	1172.6	114.83	1005.4	717.02	14.785	63.445	2989	153.52	137.98	4961.4	1464.9	7425.1	79236	3.531e+05	56.454	98.288	28197	3414.1	95328	73506	19489	1723	13342	403.63	12509	2875	304.27	387.11	1728.9	4042.3	5426.4	268	3975.1	33118	3399.7	15963	4939.3	2920.4	32827	4451.6	668.85	977.94	329.36	2206.1	1540.5	42.194	354.34	10893	5.4086
67.873	269.22	15.497	11.459	828.43	13.123	78.514	1420	430.76	8906.1	1.3923e+05	2.2659	58.165	23563	3504.2	37335	53.57	18332	38.189	41408	0.52274	3.4867	6.2624	28.226	7.435	179.97	28.7	8.5716	9.0465	35.857	94.596	346.32	24.214	66.245	5882.2	3520.5	1367.9	1568.9	33.504	527.31	821.94	798.22	3168.1	656.13	289.67	14265	4858.1	3269.9	2946.4	4839.8
104.26	79.675	6.4653	3.7503	114.65	7.3178	32.174	1485.6	1129	452.1	581.03	9.6983	140.7	3057.3	792.64	123.61	147.72	1296.1	30.917	4966.9	2.4074	10.813	19.558	10.909	2.9089	27.492	6.2495	1.3057	30.305	216.38	901.37	1416.5	49.631	107.88	2843.5	1384.1	539.14	371.36	15.069	195.17	91.339	638.61	375.27	42.204	63.969	26734	19595	1506.8	7266.8	623.19
1169.7	849.28	56.291	97.047	1319.4	26.284	112.6	776.67	197.88	1379.4	9012.3	37.081	167.34	6406.7	16034	3883	409.2	54622	5980.9	46399	12683	13063	6888.6	6193.3	143	622.76	198.27	110.25	577.34	892.76	1218.8	3305.6	145.69	1539.8	14882	2634	5952.1	2338.2	422.81	6419.7	1028.8	6326.4	5502.8	462.72	1396.2	9386.3	205.51	1308.8	1418.5	392.09
158.83	163.71	14.42	15.494	213.33	4.4742	26.101	375.25	195.18	591.27	308.38	4.5685	37.724	908.67	2821.1	42.709	27.157	931.39	228.95	5400.3	226.85	133.45	115.61	140.38	12.034	75.188	16.316	7.6689	29.573	148.37	263.32	515.93	10.434	175.57	2639.2	596.46	926.11	441.17	76.528	786.25	132.25	6258.6	3472.7	100.36	752.17	4645.2	663.67	354.5	1606.8	1525.5
4830.6	3929.9	110.87	696	4725	143.45	477.27	9165.4	978.61	3753.2	85866	1697	6921.7	1.7407e+05	1.3113e+05	6775.6	4739.8	99149	5236.8	3.817e+05	72715	37169	5594.7	14271	228.89	5734.8	731.01	140.15	945.05	5440.1	21307	38741	1875	4569.6	74044	15519	20643	10477	959.74	26562	2323.8	5241.1	5794.4	1362.2	2425.4	12412	448.01	3652.9	39771	44.676
1513.7	118.52	24.571	102.35	164.02	0.98471	16.048	58.385	41.028	200.71	15.002	32.53	14.911	2944.2	94180	15.799	10.902	1.2513e+05	7676.4	88303	1.5751e+05	1.0614e+05	15409	75258	1347	12597	6123	407.8	1296.8	2513.5	103.4	1992.2	5.6068	2469.6	53501	1154.6	4796.6	437.77	524.82	1.1729e+05	1779.1	2719.7	778.23	117.29	7426.1	505.21	4.2419	136.24	76.447	0.66395
3823.8	362.16	216.22	365.34	505.61	6.611	100.49	223.43	118.91	97.039	34.582	64.131	32.462	591.98	69502	36.446	30.753	72699	3888.8	82063	2.1023e+05	2.1185e+05	24832	99912	2880.8	14518	8571.5	892.66	3940.9	8829.5	221.32	6450.9	18.283	5970.1	89777	3237.6	8748	1102.6	1394.5	2.1289e+05	2375.3	42646	15833	957.32	49315	5658.7	40.627	1367.4	307.38	6.5381
2976.5	590.77	178.51	333.71	894.44	18.542	135.72	339.44	139.67	261.06	52.079	55.669	29.573	1035.1	10024	120.52	38.628	57278	10004	30239	12775	22779	12871	6312.4	592.79	271.03	136.74	458.23	2621.3	5064.3	277.88	4400.8	15.834	4648.2	21420	3345.8	9625.8	1605	1115.2	33181	2216.3	89927	45826	600.81	26763	32582	186.75	1147.7	628.03	5.2065
2524.8	90.117	44.976	106.72	55.034	1.45	29.947	97.609	26.598	19.605	69.534	21.305	44.739	634.26	37673	9.2637	9.5868	12748	296.87	26162	64005	76908	3500.7	95297	2917.9	14488	7060.4	333.08	1317.8	2954.9	70.682	2563.2	4.4468	3068.4	73832	488.96	3829.8	176.33	288.98	1.3719e+05	404.35	37248	5560	258.81	39663	476.26	9.3854	544.37	238.59	3.3703
352.26	110.92	43.082	42.528	117.03	4.6981	63.952	116.56	38.001	22.609	21.204	11.088	31.773	373.78	4820.4	13.73	77.63	1340.7	174.11	6835.7	2417.3	5349.8	304.84	7325.3	1032.3	998.07	1139.4	63.478	423.36	612.89	427.26	1133	65.478	443.71	12228	1045.9	1056.6	277.52	169.7	27415	242.83	6760	2112.9	297.79	9852.1	1071.9	22.532	618.04	144.1	7.3443
50.135	23.785	1.1207	6.781	15.673	0.090604	3.4471	10.76	3.0979	4.2427	43.829	3.7706	15.491	1392.9	21060	0.47072	1.3127	1156.8	47.313	4731.9	7650.9	9309.6	57.766	9971	413.68	3447.2	3709.7	85.635	161.73	298.92	81.122	275.48	4.5226	87.223	14836	63.538	290.14	98.087	58.899	39245	196.91	214.25	171.92	30.905	299.22	151.7	1.9524	25.264	21.446	0.043659
33.597	16.244	124.41	80.117	13.433	0.18616	24.724	19.806	5.9775	12.36	47.039	43.725	4.6699	188.56	3206.4	11.309	8.0199	102.37	7.051	606.97	340.23	706.61	11.738	741.05	42.825	245.43	404.54	72.426	30.389	30.691	56.886	76.476	10.398	70.927	1566.9	429.11	100.03	49.673	518.01	3845.8	178.44	613.89	142.34	159.62	11457	86.693	3.5082	96.304	19.136	1.1543
127.18	43.788	511.47	407.72	87.437	4.5475	198.18	227.63	76.292	24.123	32.688	276.72	26.481	144.24	540.82	11.607	17.542	131.44	21.409	1124.4	147.07	267.59	53.106	248.02	49.435	84.899	80.683	353.43	55.513	52.692	153.2	174.49	20.449	331.38	1035	1880.4	290.23	130.2	2522.7	2923.7	736.06	26327	2218.6	800.73	1.527e+05	815.65	59.317	985.57	218.83	10.586
2047	566.98	97.326	190.71	562.28	11.079	154.32	1019.6	488.12	170.79	206.17	70.645	220.8	3590.3	10392	55.245	287.63	5216.4	1201.7	44515	1241.2	2896.7	1087.7	3071.2	604.12	577.18	257.83	180.4	1106.5	2680.6	2617.6	5007.6	180.73	2645.8	21625	3943	7430.7	1651.1	952.94	49668	1393	6819	2253.9	473.27	27212	4237.1	2383.4	1498.1	2283.8	149.83
744.49	475.04	63.501	84.062	378.06	17.342	101.18	2395	1721.6	350.11	603.6	68.324	406.5	6227.2	5299.9	95.909	964.33	1561.9	212.7	18624	296.99	629.21	137.05	797.4	83.708	375.52	94.754	39.084	143.29	604.55	4056.6	5624.4	307.33	624.72	6598.3	2898.3	2530.1	915.31	309.59	6759	319.62	27502	2784.2	207.5	37324	4014.8	7973.7	644.03	8474.9	1185.2
631.09	532.77	16.284	13.051	334.82	14.051	32.653	1071.6	911.81	151.75	650.35	76.949	669.33	10453	4824.2	64.453	793.41	1391.1	93.179	10661	14.732	24.334	55.725	25.487	4.4639	316.02	41.315	3.7229	81.831	670.38	6975	5555.1	479.96	501.95	9049.2	2228.4	2482.1	1451.3	100.55	953.36	392.73	2935	1197.9	75.179	460.24	22107	27007	627.26	4959.5	246.33
1421.5	906.51	51.851	59.005	742.24	20.007	94.501	1330.9	523.05	335.89	1741.3	122.31	825.26	17225	6403.8	302.76	2021	6904.2	415.1	33164	73.924	138.37	245.51	117.15	32.849	291.79	45.255	16.541	337.15	2237.1	11623	16213	565.61	1254.4	21638	3967.6	5355.9	2321.4	246.77	2655	642.56	33380	14969	134.81	14387	58353	24023	1891.8	4299.9	123.44
450.4	492.76	34.064	14.229	431.08	15.083	25.974	198.19	45.792	190.91	2183	63.051	480.63	9204.3	2092.7	546.03	712.68	5896.1	111.87	19891	8.9461	25.507	53.253	16.669	6.9969	78.055	21.802	7.3327	106.48	843.73	5625.5	6178.2	585.52	502.54	11566	2777.6	2451.4	2162.5	129.27	712.57	524.47	1612.4	3634	187.56	322.03	32486	1665.9	510.92	227.78	8.2852
261.25	151.23	46.276	69.374	217.95	13.282	82.676	1721.4	509.29	450.18	768.75	42.09	160.51	1503.2	1360	265.25	247.31	1522.5	116.77	6961.9	134.1	265.66	87.362	235.22	47.516	66.992	24.678	51.078	83.549	320.22	1160	1726.5	109.03	335.11	3017.4	1412.5	1101.7	473.19	276.4	3668.6	270.49	2.2893e+05	21340	174.2	42780	2.6266e+05	93322	4699.6	3256.8	169.92
8205.9	10900	2687.5	1610.7	17000	1048.3	9717.6	50993	27626	11288	49968	626.99	5997.9	47678	90795	13264	7242.2	17093	2408.5	1.9261e+05	38576	94253	3022.2	95718	1723.4	16727	10896	609.45	1254.9	4943.1	31830	39073	3693.5	5508.8	1.1734e+05	64789	38147	27561	5249.9	2.0041e+05	4145.4	14452	1.1737e+05	28552	53063	56949	3972.3	65022	78775	939.17
4224.1	8241.3	45342	45550	10774	1225	28929	35256	26947	11345	26594	7241.1	1690.2	16039	15500	11461	1841.4	6748.6	437.52	38706	128.66	381.91	406.22	174.97	64.046	718.28	129.57	222.39	214.27	1193.8	7310.9	8999.6	847.3	1229.5	15827	1.2485e+05	7837.6	5407.9	67337	7116	1552.8	35473	51334	1.1327e+05	77347	39882	3702.6	75817	22123	671.2
1222.5	1232.5	543.99	500.57	3956.3	354.5	4032.8	21095	10963	5746.8	11518	117.74	1225.7	6975.1	5948.3	2423.9	1709.5	4148.1	407.69	27049	331.64	656.2	294.5	578.9	114.56	294.52	134.47	99.437	222.41	1004.9	6678.1	8568	793.77	1075.6	11574	20105	5298.4	4233.4	1034.9	9973.4	1984.5	3.9371e+05	5.1206e+05	31279	86630	7.8992e+05	34098	47808	32759	1105.8
976.28	1000.4	1773.3	646.54	2307.1	223.08	2512.9	8819.8	6951.4	4266.5	14173	83.886	943.55	5764.3	4869.3	3409.8	1334	2503.7	238.32	16888	100.21	210.06	132.05	203.97	84.492	307.82	182.35	87.452	152.04	538.51	5848.4	5673.4	991.56	766.6	7721.4	19255	5710.1	13186	2785.1	4869.6	12009	7953.8	1.1371e+05	32858	21410	66468	1737.1	20509	17244	431.64
810.31	123.58	5821.3	23396	22.881	0.054731	288.56	1554.3	2.2927	96.006	53.841	5048.5	232.36	103.27	184.47	31.586	5.3992	84.269	20.156	249.54	24.462	237.46	218.34	39.033	32.833	11.833	21.622	934.85	71.994	32.6	27.143	51.674	5.194	661.85	473.12	9974.9	1014.1	143.04	1.0007e+05	451.03	2172	6918.6	285.58	18410	1.2595e+05	133.53	4.0329	871.69	749.98	1.9451
2075.1	902.32	1192.4	926.65	1227	31.777	985.52	1359.5	379.72	1011.1	4885.1	180.79	372.96	5916.5	52148	865.72	789.01	7519.7	522.84	40558	45016	1.2517e+05	2111.5	1.4398e+05	5058.6	23259	28582	1097.9	3454.5	5284.2	4402.9	9581.2	756.66	2759.2	1.8971e+05	13453	7285.8	2436.9	3258.6	4.3025e+05	3789.1	2717.9	6004.4	6004.1	37135	3138.9	228.07	5944.6	1390.2	97.137
566.66	261.93	2627.9	1147	370.13	11.216	577.11	551.8	172.21	302.79	2663.5	273.79	105.1	1049.5	1688.3	538.83	164.08	559.14	71.785	4610.2	78.016	230.59	96.984	202.29	47.7	213.78	407.27	440.61	75.729	172.01	1046.7	972.28	176.66	465.02	2598.5	7388.5	1175.7	1332.9	7013.6	5881.6	4209.8	3019.9	6339.5	4573.2	68204	2676	195.11	3086.6	537.15	38.015
9322.5	58728	1962.2	1627.9	88976	3707.6	6509.5	73677	42220	3.8608e+05	50792	603.93	6037.4	28897	30539	2.256e+05	17006	1.0053e+05	25879	1.6736e+05	3730.4	56760	45497	10467	2887.7	4202.6	1500.9	3401.7	9301.9	14473	22405	28855	5353.5	17120	1.133e+06	1.2387e+05	4.3158e+05	1.1219e+06	7077.3	85052	1.4624e+05	4631.7	22953	1100.9	9634.9	32922	1965.7	9809.2	39123	589.57
[truncated: 33 more columns]
