# Supplementary material for: Reproducibility of the Structural Brain Connectome Derived from Diffusion Tensor Imaging
Source: PLoS One. 2015 Sep 2;10(9):e0135247. doi: 10.1371/journal.pone.0135247 (PMC4557836; doi:10.1371/journal.pone.0135247)
Supplement: S1 Data — Please refer to the README.txt file within the compressed folder for usage instructions. (ZIP) [file pone.0135247.s001.zip › Subject14_probabilistic_scanner_B_time_1.csv]

0	1.5221e+05	14485	20096	31304	14495	5415.5	341.44	154.02	7353.6	1113.7	3563.7	39.876	436.03	5616.4	23319	7382.9	16850	2082.9	38250	5047.6	1.1536e+05	43090	10640	1814.7	1106.8	1225.3	37813	18420	24014	5377.9	35329	1175.6	3.7621e+05	36562	47290	5.6965e+05	11195	67949	16827	15179	878.11	68.106	39.289	24592	42.469	4.2315	248.5	123.28	0.026893
1.5221e+05	0	2268.6	43.919	61171	22746	26663	929.43	292.15	8914.4	1000.6	27.816	96.696	304.1	867.83	18554	4452.8	1435.9	794.51	4151.3	273.67	5051.6	2408.8	253.89	715.65	152.75	341.35	33.526	719.93	3803.8	4442.2	3053	350.89	33560	1.8364e+05	84030	4.2756e+05	1.5089e+05	1801.8	20710	1410.3	83.986	190.88	55.442	286.97	439.95	4.2828	1435.6	671.99	1.5876
14485	2268.6	0	9823.1	17.611	0	18612	579.4	0.47047	0.57012	2.3642	1443.1	15.197	5.7088	8.8969	1.0994	0.4247	10.003	0.35995	29.702	2.2056	54.194	17.631	2.9487	5.7234	7.3664	5.8103	15.551	9.1803	2.3557	0.23362	4.6892	7.0436	88.533	2975.2	43435	3806.7	3387.6	7807.9	499.44	350.35	8029.7	447.77	5113.2	11701	10.525	0	5398.5	46.2	0
20096	43.919	9823.1	0	8.434	1.8	2591.9	3090.2	0.83471	14.843	7.4424	33186	329.37	116.44	74.747	15.655	7.2845	20.266	1.9375	127.44	4.5756	169.05	44.422	49.97	88.869	5.5504	175.41	4531.5	967.61	141.28	9.0406	74.566	7.0197	3040.5	5412.7	26651	8358.1	509.49	1.1079e+05	3757.2	8061.9	2091.5	42.928	195.91	49583	8.2484	0.26376	655.63	969.04	0
31304	61171	17.611	8.434	0	2.192e+05	40652	38654	83596	9218.8	462.26	61.436	731.56	530.87	584.44	11444	5448.9	394.78	782.62	3395.9	16.536	541.71	44.865	306.5	1868.8	42.941	648.49	31.647	1348.1	6550.5	7046.3	1603.2	90.953	61887	3.0551e+05	1.2622e+05	2.7398e+05	1.2177e+05	17.104	30718	2660.6	36.877	57.791	29.628	185.86	1342	403.31	8801.7	11136	32.212
14495	22746	0	1.8	2.192e+05	0	20640	16382	3.2476e+05	91924	26.958	1.9591	7.3284	50.566	81.873	1393	5270.3	35.824	214.56	237.35	0.95591	25.152	4.5053	17.577	14.26	2.1509	6.9562	2.1201	108.27	3108.9	5298	1137.7	133.62	1.4033e+05	4779.8	14323	9657.5	1971	2.9086	191.05	55.893	18.494	6.8784	0	3.2708	355.79	597.65	1574	1102.4	11.474
5415.5	26663	18612	2591.9	40652	20640	0	66778	65780	10002	11.255	204.99	190.45	51.729	31.236	17.322	21.958	24.15	10.695	201.2	1.1802	34.12	7.765	19.238	105.93	1.8352	24.257	1.9115	42.161	54.078	40.752	27.554	1.1818	23.993	14221	41237	4979.1	3677.2	306.35	2524.8	101.82	4855	222.88	630.04	5070.3	572.08	18.661	12047	6734.2	1.6803
341.44	929.43	579.4	3090.2	38654	16382	66778	0	50362	68134	29132	11384	76379	57092	14251	320.71	733.78	354.85	711	10025	6.7995	133.38	20.823	132.62	122.19	24.579	34.643	2.3016	182.32	977.62	1010.5	519.19	16.329	287.03	84778	44484	35958	48525	749.63	2479.8	324.56	1793	116.17	193.22	3316.1	3468.9	11923	20123	2.7659e+05	873.36
154.02	292.15	0.47047	0.83471	83596	3.2476e+05	65780	50362	0	2.2999e+05	133.18	1.6291	21.815	180.94	237.19	1322.1	1629.7	117.56	9277.1	781.49	1.6667	54.966	36.764	44.792	24.614	5.4358	13.108	0.94544	1816.9	3998.3	1769.6	169.96	10.676	288.29	44595	19217	25952	37551	5.2233	798.43	184.96	45.93	29.747	1.2009	6.459	297.44	1142.7	224.77	7077.4	84.615
7353.6	8914.4	0.57012	14.843	9218.8	91924	10002	68134	2.2999e+05	0	20074	0.859	36.131	9090.8	80.27	2.1893e+05	59914	6661.5	1.8604e+05	3783.7	1.3006	29.035	329.68	15.534	46.038	223.82	1539.5	1.4571	17374	1.1727e+05	9258.5	4365.1	1611.8	68319	1.1949e+05	12899	1.2252e+05	1.1714e+05	52.031	35699	10407	9.7259	6.0737	0	10.206	48.974	106.09	117.06	14167	9.8119
1113.7	1000.6	2.3642	7.4424	462.26	26.958	11.255	29132	133.18	20074	0	286.84	11849	2.8456e+05	898.34	8633.9	358.51	4214.6	46.227	1.1794e+05	2.4652	26.748	6.438	11.743	8.1287	118.49	473.46	1.2771	43.484	176.51	1555.7	1938.4	252.88	1141.3	34170	5606.8	11438	11339	46.792	3629.5	1232.5	30.251	41.451	0.085982	25.358	162.36	19.413	44.769	3217.8	1.0847
3563.7	27.816	1443.1	33186	61.436	1.9591	204.99	11384	1.6291	0.859	286.84	0	73379	21378	6813.5	1.7881	2.8709	18.665	1.3584	885.77	4.9452	124.39	38.603	39.773	64.415	10.019	151.85	1506.5	221.74	33.142	21.45	57.878	7.2489	1000.1	1233.2	10271	1096.3	300.16	30144	1253.2	13276	88.445	4.0891	25.088	8669.2	17.142	4.5836	59.339	1971	0
39.876	96.696	15.197	329.37	731.56	7.3284	190.45	76379	21.815	36.131	11849	73379	0	1.9981e+05	52316	9.4162	16.549	18.147	0.83741	10457	6.5561	4.9757	3.0461	17.782	4.0375	19.118	15.301	1.1733	4.1467	30.01	255.72	586.32	64.176	74.196	1549.1	767.64	334.26	385.82	60.117	107.58	51.623	12.305	5.3031	56.82	791.28	81.193	77.177	301.36	34943	2.834
436.03	304.1	5.7088	116.44	530.87	50.566	51.729	57092	180.94	9090.8	2.8456e+05	21378	1.9981e+05	0	1.4234e+05	2446.3	174.49	1179.3	14.361	99129	40.679	56.031	17.599	328.52	156.8	3806.8	728.02	4.1933	91.151	388.25	2091.6	4737.7	403.34	789.93	12932	2702.7	3855.5	4205.8	47.135	4024.7	620.94	63.31	84.797	3.079	273.99	434.04	38.112	208.94	12540	0.56838
5616.4	867.83	8.8969	74.747	584.44	81.873	31.236	14251	237.19	80.27	898.34	6813.5	52316	1.4234e+05	0	114.63	17.115	19844	232.01	1.4303e+05	68815	8583.9	885.93	10840	4787.4	67835	22164	39.585	1637.5	2798.9	2954.6	14629	273.7	8896.3	28383	2611	39259	24986	898.91	84452	4353	272.62	350.98	1.8614	840.12	866.25	39.92	307.37	2121.4	2.0089
23319	18554	1.0994	15.655	11444	1393	17.322	320.71	1322.1	2.1893e+05	8633.9	1.7881	9.4162	2446.3	114.63	0	1.0563e+05	49424	76125	6467.1	2.1728	33.294	372.59	13.748	82.066	497.73	2003.1	0.38291	9995.9	24068	7355.2	18352	7898.3	93223	64668	7254.2	1.7434e+05	39992	67.254	15974	5181.8	11.583	9.2605	0	12.613	47.586	8.0371	32.475	76.017	0.14747
7382.9	4452.8	0.4247	7.2845	5448.9	5270.3	21.958	733.78	1629.7	59914	358.51	2.8709	16.549	174.49	17.115	1.0563e+05	0	1.9227e+05	1.3707e+05	7195.4	4.2491	101.22	79.991	14.739	9.8584	133.58	857.65	0.98664	3228.9	1.0848e+05	95259	85188	6525.7	71110	6974.4	842.64	72427	7745.4	13.982	2131.3	955.22	1.1252	0.77948	0	6.3657	14.812	14.401	68.651	46.04	0.45548
16850	1435.9	10.003	20.266	394.78	35.824	24.15	354.85	117.56	6661.5	4214.6	18.665	18.147	1179.3	19844	49424	1.9227e+05	0	5.6274e+05	1.0927e+05	13141	8772.6	56966	413.97	1850.2	885.9	872.85	14.088	15087	14652	6411.2	86427	329.32	50077	46553	6055.4	56819	11748	603.06	4709	1664.2	59.671	43.5	0.034544	73.427	211.22	12.036	114.5	141.68	0.83078
2082.9	794.51	0.35995	1.9375	782.62	214.56	10.695	711	9277.1	1.8604e+05	46.227	1.3584	0.83741	14.361	232.01	76125	1.3707e+05	5.6274e+05	0	53855	76.205	241.3	54591	14.724	2620.9	71.034	54.11	0.97595	83549	2.133e+05	25610	24636	14.662	4693.2	1302.8	89.139	16361	2800.1	31.246	790.78	384.45	5.1127	4.9389	0	6.9825	21.334	2.0888	5.6876	69.501	0.019142
38250	4151.3	29.702	127.44	3395.9	237.35	201.2	10025	781.49	3783.7	1.1794e+05	885.77	10457	99129	1.4303e+05	6467.1	7195.4	1.0927e+05	53855	0	58879	35711	8165.8	16289	2758.7	18220	5612.2	57.446	8902.3	38659	98929	2.1969e+05	8787.6	63777	1.4579e+05	27528	1.5631e+05	60288	1735.7	28581	8708.1	729.3	427.45	2.7105	2068.9	1399.6	107.04	821.84	5459.9	3.8416
5047.6	273.67	2.2056	4.5756	16.536	0.95591	1.1802	6.7995	1.6667	1.3006	2.4652	4.9452	6.5561	40.679	68815	2.1728	4.2491	13141	76.205	58879	0	99085	9832.1	23607	795.96	820.59	241.23	5.3038	5662.6	3728	643.24	9503	22.089	12515	33346	140.56	11655	877.36	222.83	9440.5	257.99	11.004	5.9154	0	47.437	10.415	0.40104	0.96262	1.5254	0
1.1536e+05	5051.6	54.194	169.05	541.71	25.152	34.12	133.38	54.966	29.035	26.748	124.39	4.9757	56.031	8583.9	33.294	101.22	8772.6	241.3	35711	99085	0	78768	1.6751e+05	42700	2911.6	1557.4	182.72	80802	64940	1531.3	94722	52.853	2.1076e+05	1.0479e+05	3980.5	1.9452e+05	4709.6	6626.9	47020	3320.2	440.77	87.433	0	1807.1	61.128	9.1	36.012	22.176	0.38245
43090	2408.8	17.631	44.422	44.865	4.5053	7.765	20.823	36.764	329.68	6.438	38.603	3.0461	17.599	885.93	372.59	79.991	56966	54591	8165.8	9832.1	78768	0	30561	1.3971e+05	2894.6	598.14	62.019	1.6902e+05	55124	4193.9	83162	26.84	1.0879e+05	6660.4	800.38	90118	3252.2	1745.8	2425.7	1412.6	125.21	17.098	0	497.08	9.3198	0.89751	5.2807	4.4323	0
10640	253.89	2.9487	49.97	306.5	17.577	19.238	132.62	44.792	15.534	11.743	39.773	17.782	328.52	10840	13.748	14.739	413.97	14.724	16289	23607	1.6751e+05	30561	0	1.1893e+05	12903	1304.6	98.805	42500	23120	72.801	17804	3.6319	16435	37518	987.42	9897.7	621.4	403.43	45851	758.82	840.51	68.607	0.099125	2946	52.524	9.6186	43.412	29.082	0.13628
1814.7	715.65	5.7234	88.869	1868.8	14.26	105.93	122.19	24.614	46.038	8.1287	64.415	4.0375	156.8	4787.4	82.066	9.8584	1850.2	2620.9	2758.7	795.96	42700	1.3971e+05	1.1893e+05	0	29870	33921	319.43	1.0836e+05	5740.4	237	3326.9	3.1568	5004	24549	7625.2	6571.2	6575.6	2618.1	1.2098e+05	26338	212.08	24.607	0	817.32	18.32	2.9526	24.998	25.084	0.12307
1106.8	152.75	7.3664	5.5504	42.941	2.1509	1.8352	24.579	5.4358	223.82	118.49	10.019	19.118	3806.8	67835	497.73	133.58	885.9	71.034	18220	820.59	2911.6	2894.6	12903	29870	0	15824	25.263	2048.6	575.96	482.57	2604.5	96.396	1692.5	7497	194.33	6695.7	3902.3	159.62	42788	847.37	4.3824	2.6255	0	24.76	13.038	1.2144	5.3649	10.278	0
1225.3	341.35	5.8103	175.41	648.49	6.9562	24.257	34.643	13.108	1539.5	473.46	151.85	15.301	728.02	22164	2003.1	857.65	872.85	54.11	5612.2	241.23	1557.4	598.14	1304.6	33921	15824	0	37945	4249.1	194.32	679.2	1199.3	199.13	7147.3	15449	2309	12343	19744	6766.9	1.5956e+05	53250	3.7209	2.7023	0	75.819	6.7116	1.4057	4.044	12.251	0
37813	33.526	15.551	4531.5	31.647	2.1201	1.9115	2.3016	0.94544	1.4571	1.2771	1506.5	1.1733	4.1933	39.585	0.38291	0.98664	14.088	0.97595	57.446	5.3038	182.72	62.019	98.805	319.43	25.263	37945	0	11876	3501.2	2.1846	3047.8	8.0901	1.0002e+05	2740.5	601.87	14954	3323.3	25416	8490.3	90579	6.8566	1.682	0	1360.3	4.8627	1.442	1.8296	1.2278	0
18420	719.93	9.1803	967.61	1348.1	108.27	42.161	182.32	1816.9	17374	43.484	221.74	4.1467	91.151	1637.5	9995.9	3228.9	15087	83549	8902.3	5662.6	80802	1.6902e+05	42500	1.0836e+05	2048.6	4249.1	11876	0	47142	972.28	5238.8	5.4869	31105	18667	2657.2	29341	8969.7	7252.4	31816	28383	147.01	23.5	0	659.54	19.533	2.9877	18.287	31.488	0
24014	3803.8	2.3557	141.28	6550.5	3108.9	54.078	977.62	3998.3	1.1727e+05	176.51	33.142	30.01	388.25	2798.9	24068	1.0848e+05	14652	2.133e+05	38659	3728	64940	55124	23120	5740.4	575.96	194.32	3501.2	47142	0	1.2528e+05	72151	167.2	57298	13773	2289.2	75423	1847.3	1239.9	19564	1901	89.123	20.261	0.063886	312.87	35.94	13.193	45.78	88.902	0.56192
5377.9	4442.2	0.23362	9.0406	7046.3	5298	40.752	1010.5	1769.6	9258.5	1555.7	21.45	255.72	2091.6	2954.6	7355.2	95259	6411.2	25610	98929	643.24	1531.3	4193.9	72.801	237	482.57	679.2	2.1846	972.28	1.2528e+05	0	1.3243e+05	1470.8	44890	20506	2727	69444	15643	41.516	3651.4	2174.7	15.184	9.6313	0	35.116	85.13	32.41	97.212	66.26	2.0943
35329	3053	4.6892	74.566	1603.2	1137.7	27.554	519.19	169.96	4365.1	1938.4	57.878	586.32	4737.7	14629	18352	85188	86427	24636	2.1969e+05	9503	94722	83162	17804	3326.9	2604.5	1199.3	3047.8	5238.8	72151	1.3243e+05	0	89641	3.0335e+05	26224	6902.9	73067	16635	768.85	17282	2924	151.85	50.959	0	382.52	196.37	15.315	104.66	134.97	1.3298
1175.6	350.89	7.0436	7.0197	90.953	133.62	1.1818	16.329	10.676	1611.8	252.88	7.2489	64.176	403.34	273.7	7898.3	6525.7	329.32	14.662	8787.6	22.089	52.853	26.84	3.6319	3.1568	96.396	199.13	8.0901	5.4869	167.2	1470.8	89641	0	1.2547e+05	2114.3	1771.2	19368	4538.4	77.338	603.11	660.79	4.3414	2.1422	5.6217	10.771	9.4371	1.4303	3.4425	5.2376	0
3.7621e+05	33560	88.533	3040.5	61887	1.4033e+05	23.993	287.03	288.29	68319	1141.3	1000.1	74.196	789.93	8896.3	93223	71110	50077	4693.2	63777	12515	2.1076e+05	1.0879e+05	16435	5004	1692.5	7147.3	1.0002e+05	31105	57298	44890	3.0335e+05	1.2547e+05	0	22510	5487	3.8539e+05	7653.7	22036	9465.8	67979	168.54	53.225	0.63945	1322.5	85.191	8.4686	86.748	92.4	0.58802
36562	1.8364e+05	2975.2	5412.7	3.0551e+05	4779.8	14221	84778	44595	1.1949e+05	34170	1233.2	1549.1	12932	28383	64668	6974.4	46553	1302.8	1.4579e+05	33346	1.0479e+05	6660.4	37518	24549	7497	15449	2740.5	18667	13773	20506	26224	2114.3	22510	0	4.9426e+05	3.5297e+05	4.1466e+05	74130	6.9316e+05	1.103e+05	325.21	811	11.739	1440.3	1717.4	2015	8120.2	16014	116.11
47290	84030	43435	26651	1.2622e+05	14323	41237	44484	19217	12899	5606.8	10271	767.64	2702.7	2611	7254.2	842.64	6055.4	89.139	27528	140.56	3980.5	800.38	987.42	7625.2	194.33	2309	601.87	2657.2	2289.2	2727	6902.9	1771.2	5487	4.9426e+05	0	56869	55459	46210	1.5573e+05	16891	11900	1771.6	1398.3	32435	9218.3	2773.7	34734	26457	184.21
5.6965e+05	4.2756e+05	3806.7	8358.1	2.7398e+05	9657.5	4979.1	35958	25952	1.2252e+05	11438	1096.3	334.26	3855.5	39259	1.7434e+05	72427	56819	16361	1.5631e+05	11655	1.9452e+05	90118	9897.7	6571.2	6695.7	12343	14954	29341	75423	69444	73067	19368	3.8539e+05	3.5297e+05	56869	0	3.7308e+05	59113	58081	72958	277.17	241.1	3.2995	1421	742.52	602.76	4376.4	7747.1	37.247
11195	1.5089e+05	3387.6	509.49	1.2177e+05	1971	3677.2	48525	37551	1.1714e+05	11339	300.16	385.82	4205.8	24986	39992	7745.4	11748	2800.1	60288	877.36	4709.6	3252.2	621.4	6575.6	3902.3	19744	3323.3	8969.7	1847.3	15643	16635	4538.4	7653.7	4.1466e+05	55459	3.7308e+05	0	14020	93983	1.3044e+05	130.76	301.76	15.886	283.42	758.39	818.39	3030.3	9386.2	48.453
67949	1801.8	7807.9	1.1079e+05	17.104	2.9086	306.35	749.63	5.2233	52.031	46.792	30144	60.117	47.135	898.91	67.254	13.982	603.06	31.246	1735.7	222.83	6626.9	1745.8	403.43	2618.1	159.62	6766.9	25416	7252.4	1239.9	41.516	768.85	77.338	22036	74130	46210	59113	14020	0	55102	1.3759e+05	1322.6	35.046	107.58	50722	20.842	1.2107	89.06	106.07	0
16827	20710	499.44	3757.2	30718	191.05	2524.8	2479.8	798.43	35699	3629.5	1253.2	107.58	4024.7	84452	15974	2131.3	4709	790.78	28581	9440.5	47020	2425.7	45851	1.2098e+05	42788	1.5956e+05	8490.3	31816	19564	3651.4	17282	603.11	9465.8	6.9316e+05	1.5573e+05	58081	93983	55102	0	75129	314.02	54.065	0.97627	2384.8	167.27	34.271	377	1366.1	2.0848
15179	1410.3	350.35	8061.9	2660.6	55.893	101.82	324.56	184.96	10407	1232.5	13276	51.623	620.94	4353	5181.8	955.22	1664.2	384.45	8708.1	257.99	3320.2	1412.6	758.82	26338	847.37	53250	90579	28383	1901	2174.7	2924	660.79	67979	1.103e+05	16891	72958	1.3044e+05	1.3759e+05	75129	0	127.27	88.561	4.0844	12390	396.96	54.29	119.32	302.74	0.97306
878.11	83.986	8029.7	2091.5	36.877	18.494	4855	1793	45.93	9.7259	30.251	88.445	12.305	63.31	272.62	11.583	1.1252	59.671	5.1127	729.3	11.004	440.77	125.21	840.51	212.08	4.3824	3.7209	6.8566	147.01	89.123	15.184	151.85	4.3414	168.54	325.21	11900	277.17	130.76	1322.6	314.02	127.27	0	50983	636.59	44738	35768	1102.4	8016.7	864.48	1.647
68.106	190.88	447.77	42.928	57.791	6.8784	222.88	116.17	29.747	6.0737	41.451	4.0891	5.3031	84.797	350.98	9.2605	0.77948	43.5	4.9389	427.45	5.9154	87.433	17.098	68.607	24.607	2.6255	2.7023	1.682	23.5	20.261	9.6313	50.959	2.1422	53.225	811	1771.6	241.1	301.76	35.046	54.065	88.561	50983	0	0.68629	2096.6	9260.6	2849.3	5383.1	102.31	1.0799
39.289	55.442	5113.2	195.91	29.628	0	630.04	193.22	1.2009	0	0.085982	25.088	56.82	3.079	1.8614	0	0	0.034544	0	2.7105	0	0	0	0.099125	0	0	0	0	0	0.063886	0	0	5.6217	0.63945	11.739	1398.3	3.2995	15.886	107.58	0.97627	4.0844	636.59	0.68629	0	3521.7	0	0	1483.2	356.98	0
24592	286.97	11701	49583	185.86	3.2708	5070.3	3316.1	6.459	10.206	25.358	8669.2	791.28	273.99	840.12	12.613	6.3657	73.427	6.9825	2068.9	47.437	1807.1	497.08	2946	817.32	24.76	75.819	1360.3	659.54	312.87	35.116	382.52	10.771	1322.5	1440.3	32435	1421	283.42	50722	2384.8	12390	44738	2096.6	3521.7	0	162	6.7967	1174.3	9568.4	0
42.469	439.95	10.525	8.2484	1342	355.79	572.08	3468.9	297.44	48.974	162.36	17.142	81.193	434.04	866.25	47.586	14.812	211.22	21.334	1399.6	10.415	61.128	9.3198	52.524	18.32	13.038	6.7116	4.8627	19.533	35.94	85.13	196.37	9.4371	85.191	1717.4	9218.3	742.52	758.39	20.842	167.27	396.96	35768	9260.6	0	162	0	1.0158e+05	13506	6325.2	973.12
4.2315	4.2828	0	0.26376	403.31	597.65	18.661	11923	1142.7	106.09	19.413	4.5836	77.177	38.112	39.92	8.0371	14.401	12.036	2.0888	107.04	0.40104	9.1	0.89751	9.6186	2.9526	1.2144	1.4057	1.442	2.9877	13.193	32.41	15.315	1.4303	8.4686	2015	2773.7	602.76	818.39	1.2107	34.271	54.29	1102.4	2849.3	0	6.7967	1.0158e+05	0	10820	40358	60228
248.5	1435.6	5398.5	655.63	8801.7	1574	12047	20123	224.77	117.06	44.769	59.339	301.36	208.94	307.37	32.475	68.651	114.5	5.6876	821.84	0.96262	36.012	5.2807	43.412	24.998	5.3649	4.044	1.8296	18.287	45.78	97.212	104.66	3.4425	86.748	8120.2	34734	4376.4	3030.3	89.06	377	119.32	8016.7	5383.1	1483.2	1174.3	13506	10820	0	81384	74542
123.28	671.99	46.2	969.04	11136	1102.4	6734.2	2.7659e+05	7077.4	14167	3217.8	1971	34943	12540	2121.4	76.017	46.04	141.68	69.501	5459.9	1.5254	22.176	4.4323	29.082	25.084	10.278	12.251	1.2278	31.488	88.902	66.26	134.97	5.2376	92.4	16014	26457	7747.1	9386.2	106.07	1366.1	302.74	864.48	102.31	356.98	9568.4	6325.2	40358	81384	0	46836
0.026893	1.5876	0	0	32.212	11.474	1.6803	873.36	84.615	9.8119	1.0847	0	2.834	0.56838	2.0089	0.14747	0.45548	0.83078	0.019142	3.8416	0	0.38245	0	0.13628	0.12307	0	0	0	0	0.56192	2.0943	1.3298	0	0.58802	116.11	184.21	37.247	48.453	0	2.0848	0.97306	1.647	1.0799	0	0	973.12	60228	74542	46836	0
54.203	65.773	3.372	23.517	64.14	38.85	7.2916	17815	965.54	35047	42585	2.456	50.231	8139.8	11.01	1001.3	11.282	181.8	21.563	1361.4	0.21924	4.4607	1.9936	4.3269	2.0904	5.0327	26.958	6.6215	9.9777	13.654	20.409	43.969	3.1398	49.378	3835.5	8371.1	1478	2643	114.53	588.84	671.23	193.58	151.64	0.027258	41.725	7405.2	96224	24639	71642	1.4236e+05
58.603	71.807	1.433	2.9403	46.628	3.5111	1.5081	7330.4	93.731	63967	2.4681e+05	51.249	499.79	1.3306e+05	108.96	23371	4.2884	1541.8	8.2104	7305.6	0.027994	0.31325	0.086361	0.50662	1.5146	13.54	52.272	0.92556	3.2436	11.541	36.264	47.479	4.4808	84.263	5806.9	3773.9	1638.4	2729.1	15.816	678.62	246	4.6622	6.0335	0	10.337	21.11	6.813	4.8268	13374	1.5258
9795.4	74.727	4602.9	26045	65.876	0.17858	1132.6	7252.8	0.97998	1.6561	107.13	24406	12293	2307.2	896.2	12.998	0.52134	28.141	0.73785	762.85	0.25888	17.124	4.2102	9.9204	5.4513	4.7852	6.2492	62.009	14.157	6.8075	18.562	29.208	1.3158	85.926	330.01	10287	256.17	81.801	25373	100.73	909.27	349.19	7.4148	89.412	39053	7.3841	0.26416	83.694	19998	0
298.81	35.165	19.53	1213.6	237.79	15.133	55.576	21394	15.482	3.8717	518.65	6366.5	74222	10325	5401.1	8.0166	2.9823	30.062	0.14584	6723.8	1.2551	5.4093	2.6094	3.5429	1.9734	16.288	6.0389	2.7316	2.5013	11.135	65.873	91.763	3.2198	27.572	849.16	432.12	237.64	276.63	1744.7	76.018	58	14.05	1.3973	521.9	19527	39.586	89.179	865.31	92081	1.1818
210.5	120.31	6.3265	569.02	154.53	15.224	15.222	20810	86.449	5464.6	1.5093e+05	2391.7	27265	1.3679e+05	28373	5074.4	42.738	1805.9	4.3072	54067	6.0661	22.929	3.2266	88.897	39.043	1180.5	195.13	1.0786	19.085	91.001	520.69	977.84	83.746	192.71	4070.3	1094.8	1130.2	1267	442.74	1173.2	180.62	41.244	54.8	139.73	10511	215.01	28.113	239.52	83192	0.053483
3287.5	550.45	6.7736	34.667	474.1	75.477	17.434	1220.2	211.16	357.7	22328	525.16	5184.3	72334	4.1334e+05	1086.7	45.112	24653	171.33	1.2378e+05	60735	7890.2	877.12	4928.3	1489.7	13633	6519.3	22.991	1181.2	1359.8	1840.8	8730	222.58	6569.3	22055	2198.4	25170	15829	649.79	46505	2749.5	265.36	359.77	2.2429	459.34	810.6	38.332	267.77	891.44	5.5599
66.886	578.85	5.5226	45.078	487.38	22.761	22.153	463.57	171.19	4813.5	21642	5.0881	1.9434	619.87	9.335	23000	4.2569	761.79	1.6825	2477.2	0.70275	6.899	3.451	2.5771	5.584	17.062	45.847	6.863	11.771	6.5932	11.245	43.366	3.297	81.283	10308	3807.6	1789.7	2453.3	74.521	251.31	1160	486.82	158.69	0	27.566	2049.7	2663.2	80.922	536.65	663.72
10.944	1.8585	0.042954	2.8893	2.1826	1.8062	0.34564	103.51	13.095	13.846	48.011	0.37079	4.5326	58.875	17.624	21.59	8.6376	40.581	2.49	744.16	0	0.82493	0.070936	0.56567	0	2.3097	4.4682	0.51341	4.5087	22.815	123.62	167.3	13.4	22.142	175.93	100.23	72.037	92.459	1.2472	35.061	101.97	238.04	37.753	0	0.44847	2600.9	5568.8	33.793	966.74	101.8
1443.8	250.36	2.4245	32.938	228.5	29.233	14.362	326.28	115.58	435.09	3959.2	32.323	3.4463	751.39	17447	5078.8	21.966	52879	8435	40991	13186	19174	4768.3	1043.4	184.77	126.36	68.751	10.067	1164.8	1025.1	853.16	2988	61.006	2385.2	5909.3	2226.5	4081.2	1319.5	116.78	1313.6	530.05	1145.3	759.73	0.15204	605.05	3581.3	92.139	113.77	163.34	40.177
595.14	59.353	0.34121	6.9583	31.73	3.9106	1.5876	65.726	13.086	36.429	30.17	5.0385	0.92959	32.498	925.58	78.401	4.9726	38543	12969	29094	895.85	103.14	371.04	33.14	21.683	108.23	37.764	2.6864	81.163	594.86	772.85	3681.5	22.944	1115.4	902.92	85.366	3266.6	1165.7	33.573	232.17	356.15	161.59	65.415	0	53.141	457.39	104.72	12.3	90.379	246.31
9656.2	1685.2	12.196	264.14	1881	202.57	115.5	4826.6	721.46	5434.5	1.3931e+05	758.76	6260.1	1.1981e+05	98859	36778	734.49	99220	24506	3.6041e+05	30969	25665	1863.9	5456.9	746.21	4212.3	1494.9	29.065	1596	9628.6	17715	55677	1780.2	13241	87567	18859	41442	20085	531.7	25235	3489.4	698.62	500.61	50.473	7455.5	2658.3	221.46	1002.7	53594	3.6878
4195.9	194.43	4.4573	32.555	98.505	10.748	5.8041	41.499	17.168	11.003	9.6178	26.062	4.5041	46.919	81051	10.123	1.5333	50280	53.894	58509	1.2958e+05	1.4576e+05	12952	22213	2252.5	5778.3	2280.9	6.7153	3643.9	2289.3	41.713	1876.6	4.3622	6886.7	37150	242.43	8414	477.84	353.97	75173	227.66	933.27	962.2	0	1538.3	2672.6	15.793	43.122	13.994	0
33528	1215.1	16.578	344.34	973.35	135.31	37.197	577.66	344.63	160.39	66.571	219.71	9.7034	72.883	40719	95.751	18.828	12746	85.924	32673	93703	2.2258e+05	7389.3	70345	23285	6616.6	2968.2	125.84	21844	19963	114.28	27292	15.626	45774	84301	1542.1	27783	3877.1	1379.5	94377	2599.3	11922	5283.6	3.7174	32325	2415.7	95.169	367.02	161.77	1.4466
4590.4	241.48	3.7272	273.51	165.82	26.246	10.129	205.42	89.828	76.584	22.106	151.18	1.7759	37.445	7634.6	54.763	5.104	22484	710.68	27488	6043.3	28719	5945.8	2868.4	873.21	54.918	39.025	38.829	4334.8	2578.9	70.471	3127.6	3.459	7407.9	4593.7	292.12	9118.1	1072.5	587.6	852.98	983.3	12764	10766	2.3214	16068	14695	66.971	245.52	65.096	0.1255
4057.3	436.89	6.9901	173.63	406.02	40.023	18.588	275.85	122.06	103.9	498.66	70.095	40.535	498.82	18791	43.231	6.7367	664.54	8.929	9065.7	21119	38202	6275.7	88224	22818	6868.7	2894.3	37.773	11424	6293.7	23.045	6073.2	1.9229	6926.3	48618	451.8	4546.2	1245.6	293.74	89072	728.99	7555.3	1599.6	1.569	21545	316.78	29.596	172.58	78.368	0.45279
1100.4	29.584	23.871	155.32	35.431	8.0087	5.7223	30.434	9.4666	8.9766	13.121	32.817	6.8036	38.178	591.57	6.7852	3.0177	622.8	227.91	1679.5	76.506	2372.2	978.02	11428	3609.5	178.52	118.82	21.397	1923.7	1281.1	50.48	1841	29.029	1247.5	2095.8	478.4	775.03	196.02	231.32	3497	248.78	1169.5	430.2	0.49957	4603.1	532.91	11.284	48.583	10.374	0.098374
135.27	143.86	4.8775	2.0704	99.459	8.4951	9.2686	25.479	6.4652	31.842	1279.6	6.3466	52.476	4283.3	30249	112.21	0.25786	153.69	3.7001	2681.9	383.9	648.71	18.595	1899.6	481.27	2444.6	1791.9	3.323	95.064	60.984	54.584	304.86	2.2442	238.06	8450.8	241.62	1317.1	1002.2	21.307	24180	207.23	54.738	332.96	0	61.919	571.5	10.853	85.035	13.032	0
30.061	2.7787	3.3181	227.05	1.765	2.6252	0.25999	2.2862	0.55374	3.4024	87.886	45.245	5.3675	389.25	3312.1	8.6341	0.62188	19.218	0.7472	328.37	9.9019	24.171	2.6436	13.034	7.6732	42.558	33.748	89.055	10.372	8.0613	5.5081	53.339	3.3989	89.419	208.34	39.125	190.36	107.55	381.82	303.97	1427.4	137.45	8.1299	0	4036.7	22.513	0.93161	6.3642	0.84508	0
155.16	33.19	4.9847	2889.7	38.4	40.214	6.4004	38.965	16.72	9.1376	6.9945	456.08	6.5344	42.606	193.66	6.3521	5.0209	16.439	0.92062	431.96	4.7509	246.55	46.826	269.53	87.403	10.107	41.475	916.92	101.92	40.471	29.117	190.75	34.856	508.75	765.11	228	558.21	543.61	4898.6	1058	12979	23722	264.05	2.2889	1.0622e+05	185.36	31.997	81.362	10.365	0
1224.9	52.29	18.486	581.48	44.621	13.773	4.8208	199.04	26.517	19.714	34.397	97.347	14.838	124.17	1945.8	18.024	6.7104	6567.6	2585.5	12339	139.58	2094.9	495.65	3486.8	915.73	100.76	33.617	61.487	676.29	778.05	509.3	3139.5	62.467	1342.8	2116.8	518.67	2250.1	725.81	637.35	3753.7	908.11	3240.8	989.53	0.73048	19334	1355.4	211.5	53.454	289.6	4.1057
1896.6	94.638	26.218	1243.3	129.14	14.183	9.8049	394.18	45.463	94.644	1630	142.74	375.65	10195	11478	211.85	158.84	3623.8	817.49	43012	110.29	2371.1	480.1	3732.7	896.79	543.22	142.37	101.7	598.92	1590.3	4151.1	9116.2	612.45	1735.3	6407.2	2082.6	3447	1480.3	1120.5	8252.9	1779.3	15117	297.67	0.6347	42422	693.71	1196.9	86.611	788.3	20.294
174.59	79.395	5.9176	10.252	107.02	10.343	6.3222	169.37	41.216	130.63	3612.9	15.051	208.39	8507.9	2549	592.63	83.181	4937.6	65.57	21755	3.2007	19.704	5.0605	10.515	11.237	173.34	76.866	1.3908	23.49	174.9	1244.6	1880	297.45	408.53	5630.5	3717.1	1658.8	1498.2	49.418	503.27	318.87	128.3	33.348	0	35.874	3390.7	9959.1	53.123	1047.3	8.7061
1485.8	93.287	22.247	626.59	129.11	15.306	15.753	217.79	47.797	143.2	2466.6	77.009	125.71	5281.2	3385.5	698	55.168	5407.4	283.8	26969	148.39	3416.1	790.37	6639.7	1524.3	152.42	74.197	19.033	918.31	813.9	825.48	2807.7	132.29	1133.8	7068.2	3662.5	2456.2	1333.8	680.15	7621.3	665.59	19009	3366.8	0.77211	15919	15171	3988.1	168.75	446.4	1.0243
94.997	36.2	3.3816	5.2806	39.194	5.4686	2.3749	41.092	12.519	33.639	1193.9	10.292	81.019	2659.2	1291	269.31	11.655	1082.6	70.549	6565.5	4.103	9.6791	4.3796	4.4573	4.4683	56.602	35.488	4.8159	17.003	114.33	608.29	669.12	94.656	165.46	2283.8	1324.3	754.21	725.36	33.826	204.72	247.38	644.03	153.21	0	21.448	2944.2	812.91	16.683	69.264	0.67255
221.03	13.418	5.6161	330.22	95.185	231.49	9.7958	3511.3	445.15	74.868	264.54	14.439	25.009	395.02	505.24	70.576	11.911	242.47	22.229	2177.8	22.253	862.67	243.57	2005.2	524.13	17.239	9.8299	38.797	328.13	211.83	114.36	392.89	12.083	351.14	986.32	1172.5	620.26	444.67	287.7	919.52	802.29	1.2076e+05	9530.6	5.596	31499	1.2156e+05	1.0082e+05	1057	4812.8	13.993
17693	15067	2949.9	6204.2	15942	15787	2241.1	45817	13032	8624.6	23932	1190.7	2035.3	44756	70938	7700.8	990.77	16805	843.01	1.3155e+05	34819	77088	1900.4	33794	4629	9007	4132.9	486.99	3371.6	3639.4	6338.6	20336	1851.1	7710.8	1.7923e+05	94260	55718	65517	11485	1.2989e+05	10767	6597.2	79016	11.722	35083	1.5497e+05	16428	30576	43215	140.43
27562	1546.9	22891	47716	19523	18241	8911.3	28937	14971	7506.6	11393	6780.8	645.79	16416	12686	7456.3	680.96	7819.7	147.03	34814	41.617	904.68	145.16	915.74	351.1	511.52	179.37	207.06	372.34	774.47	2359.2	3772.7	422.74	1716.5	43715	1.882e+05	19769	22675	57838	4471.7	6785.9	22835	44493	339.04	66878	70133	3384.9	34951	8704.7	87.604
2440.8	337.63	110.88	1914.1	1935.5	3242.8	373.76	30077	4998.6	1645.1	3864.7	769.4	495.23	6420	16799	1161.6	196.66	4733.8	517.79	33732	214.89	6868.3	2018	9745.6	2987.4	450.83	189.2	375.65	2963.3	2414.1	2683.7	6933.2	445.24	4675	13035	16533	10130	7437.4	3375.5	5397	6381.5	1.6171e+05	1.7154e+05	120.29	1.47e+05	4.4587e+05	32047	13409	52427	156.64
1816.8	393.26	182.65	1752.4	1279.3	1342	228.01	10218	2406.9	2015	5850	3805.3	771.04	10465	18803	1383.8	152.57	4390.2	505.64	31071	78.955	712.28	197.72	499.38	270.49	691.53	457.4	1368.7	478.39	961.01	4197.6	6087.5	988.04	2982	13061	15519	7727.3	12425	11330	4619.5	37176	4301.8	50334	11.539	7624.7	1.3108e+05	5593.7	5742.1	36026	114.68
19767	50.668	1692.3	42340	5.4085	2.0346	78.623	124.98	0.6211	1.7252	14.445	8131.6	142.65	63.72	437.16	6.7699	1.4808	33.773	3.8618	473.72	8.6539	420.19	85.402	411.13	137.55	6.4378	66.831	862.18	157.28	71.425	16.122	100.8	14.338	523.65	486.15	8359.1	1188.7	184.85	91498	598.54	6725.3	2586.6	147.03	33.672	1.7502e+05	91.895	1.8861	45.259	106.73	0
10505	805.61	736.25	3935.6	1364.5	1015.6	242.15	1621.8	517.02	334.15	2954.7	912.03	312.29	7654	38052	589.37	93.374	1747.2	125.29	36942	11858	43903	1802	35939	7261.5	6517.2	4669.1	387.75	3722.2	3225.5	1954.8	11446	1028.1	5498.8	80382	15058	11178	7566.3	6157.2	1.7827e+05	13386	2138.6	3754.6	4.5571	26660	10793	1013.3	4113.7	864.34	17.283
1234.1	181.66	71.637	5685	219.95	205.61	22.88	232.36	97.041	130.83	734.86	5566	71.837	1529.6	3648.6	252.74	74.123	750.63	84.502	6409.8	51.968	2285.6	577.58	2925.6	966.99	202.13	420.35	6490	1043.3	577.67	848.68	1607.5	254.9	3540	6210.4	1951.7	4095.5	5217.5	22176	6635.9	81293	6832.1	552.27	1.4574	99106	1705.4	216.19	498.81	94.83	3.5448
15362	56658	190.78	646.92	49393	2965.3	1217.6	69554	44407	3.1206e+05	67939	1088.6	2233.4	38610	1.2395e+05	1.6099e+05	14430	65776	5122.2	2.1226e+05	2228.2	38983	10616	15771	3926.4	5332.4	2306	441.75	5791.9	7696.4	33711	55624	15081	21148	1.0679e+06	1.0416e+05	4.3841e+05	1.3528e+06	4904.8	95987	87615	1165.2	7580	4.6508	2984.4	15922	3937.2	3808.9	58598	303.1
[truncated: 33 more columns]
