# Supplementary material for: Reproducibility of the Structural Brain Connectome Derived from Diffusion Tensor Imaging
Source: PLoS One. 2015 Sep 2;10(9):e0135247. doi: 10.1371/journal.pone.0135247 (PMC4557836; doi:10.1371/journal.pone.0135247)
Supplement: S1 Data — Please refer to the README.txt file within the compressed folder for usage instructions. (ZIP) [file pone.0135247.s001.zip › Subject15_determistic_scanner_A_time_1.csv]

0	0.016195	0.0032974	0.00082179	0	0	0.0029859	0	0	0	0	0	0	0	0.00025716	0	0	0.00016666	1.0249e-05	1.6061e-05	6.8112e-06	0.00013311	0.00029981	0.00017417	0	0	0.00046035	0.01016	9.6118e-05	5.3157e-05	0	0.0056771	0	0.022711	0.00056933	1.159e-05	0.011925	0.001126	0.0021712	0.00098501	0.0012965	0	0	0	0	0	0	0	0	0
0.016195	0	0	0	0.0045471	0	0.010568	0	0	0	0	0	0	0	0.0012399	0	0	0.00044876	0	0.00016214	0	0.0015385	0.00080339	0.00054292	0	0	0	2.097e-05	0	0	0	0.00034577	0	0.0034619	0	0	0.0027901	4.222e-05	0	1.1762e-05	0	1.6245e-06	5.6308e-05	0	2.1547e-06	9.3495e-05	5.4519e-06	0	0	0
0.0032974	0	0	0	0	0	2.2761e-05	0	0	0	0	0	0	0	0	0	0	6.3014e-06	0	0	0	0	0	0	0	0	0	0	0	0	0	0	0	0	0.00021328	2.5524e-05	0.0024965	0.013316	0	0	0	0	0	0	0	0	0	0	0	0
0.00082179	0	0	0	0	0	0	3.5011e-06	0	0	0	0.001361	0	0	0	0	0	3.8263e-05	0	0	0	0	0	0	2.1494e-05	0	0.00014013	0.0020927	6.3868e-06	4.2182e-05	0	0	0	0.00028358	0.00075376	0.0047667	0.0011634	0.0056598	0.024739	0	0	0	0	0	0.0062189	0	0	0	0	0
0	0.0045471	0	0	0	0.000447	0.012433	0.00061182	0	0.00096175	0.00051295	0	0	0	0.00010767	0.0021054	0	0.0018291	0	0.00010418	0	0	0	0	0	0	0	0	0	0	0	1.0477e-06	0	0.027026	0.0058664	0.0016832	0.020639	0.0056852	0	6.2649e-06	0	0	7.0724e-06	0	0	0.00015122	0.00051508	0	0.00015221	0
0	0	0	0	0.000447	0	0	0.0078414	0.017863	0.010563	0.00018463	0	0	0	0	1.2631e-05	0	0	0	0	0	0	0	0	0	0	0	0	0	0	0	0	0	0.011577	0	0	0.00040005	0	0	0	0	0	0	0	0	0	0.00058774	0	0.0010422	0
0.0029859	0.010568	2.2761e-05	0	0.012433	0	0	0.0089612	0.01458	0.00072515	0	0	0.00016398	0	1.452e-06	0	0	1.8092e-05	0	0	0	0.00013297	4.0566e-06	1.5695e-05	0	0	0	0	0	0	0	5.7715e-05	0	0.00017697	0.00071351	1.8809e-05	0.0073212	0.0020043	2.8928e-06	0	0	0	1.4832e-05	0	0	0.00058896	0.00074549	6.2878e-05	0.0001043	0
0	0	0	3.5011e-06	0.00061182	0.0078414	0.0089612	0	0.026525	0.0087974	0.0013647	0.0094319	0.013388	0.002597	2.6719e-05	0	0	0	0	0.00062671	0	0	0	0	7.0456e-06	0	0	0	0	0	0	0	0	0.00029046	0.00082687	5.0452e-05	0.0023997	0.0010619	1.1584e-05	0	6.2805e-05	0	0.0010862	3.1344e-05	0.00059185	9.1062e-05	0.00015348	0.00032764	0.014274	0
0	0	0	0	0	0.017863	0.01458	0.026525	0	0.033148	0	0	0	0	0	0	0	0	0	0	0	0	0	0	0	0	0	0	0	0	0	0	0	0	0	0	0	0	0	0	0	0	0	0	0	0	0	0	0	0
0	0	0	0	0.00096175	0.010563	0.00072515	0.0087974	0.033148	0	0.0030484	0	0	0	0	0.039906	0.0064682	0.00038178	0.00060793	0	0	0	0	0	0	0	0	0	0	0.0042719	0.0013083	0.00079068	0	0.0046634	2.7741e-05	0	0.0043585	0.0055596	0	0.0001713	0	0	0	0	0	5.3904e-06	0	0	0.00046135	0
0	0	0	0	0.00051295	0.00018463	0	0.0013647	0	0.0030484	0	0	0.00050909	0.055206	0	0.00033995	0	0.00029785	0	0.011346	0	0	0	0	0	0	0	0	0	0	0	0	0	0	0.00015071	1.27e-05	0.0035676	0.0070055	0	0.00036568	0	0	0	0	0	0	0	0	0.00026988	0
0	0	0	0.001361	0	0	0	0.0094319	0	0	0	0	0.036925	0	0	0	0	0	0	0	0	0	0	0	0	0	0	0	0	0	0	0	0	0	0	0	0	0	0	0	0	0	0	0	6.9485e-05	0	0	0	0.00030047	0
0	0	0	0	0	0	0.00016398	0.013388	0	0	0.00050909	0.036925	0	0.028799	7.2727e-05	0	0	0	0	0.0037526	0	0	0	0	0	0	0	0	0	0	0	0	0	0	0	0	0	0	0	0	0	0	0	0	0	0	0	0	0.0002357	0
0	0	0	0	0	0	0	0.002597	0	0	0.055206	0	0.028799	0	0.021473	0	0	0	0	0.023794	0	0	0	0	0	0	0	0	0	0	0	0	0	0	0	0	0	0	0	0	0	0	0	0	0	0	0	0	0.00032059	0
0.00025716	0.0012399	0	0	0.00010767	0	1.452e-06	2.6719e-05	0	0	0	0	7.2727e-05	0.021473	0	0	0	0.00037607	0	0.0050467	0.0013702	0	4.2498e-06	0.00041351	0.00029805	0.00024621	0.00018272	0.00015753	0	0.001226	0.00041334	0.0067527	0	0.00041349	0	0	0	0	0	0.0017671	0	0	0	0	5.4453e-05	0	0	0	0	0
0	0	0	0	0.0021054	1.2631e-05	0	0	0	0.039906	0.00033995	0	0	0	0	0	0.021172	0.0088019	0.00029205	0	0	0	0	0	0	0	0	0	0	0.00022212	0	0.0004199	1.9709e-05	0.0018477	0	0	0.0097089	0.0023921	0	7.112e-05	0	0	0	0	0	0	0	0	0	0
0	0	0	0	0	0	0	0	0	0.0064682	0	0	0	0	0	0.021172	0	0.010683	0.0059931	0	0	0	0	0	0	0	0	0	0	0.0066094	0.0015303	0.0019992	5.9388e-05	0.0005333	0	0	0	0	0	0	0	0	0	0	0	0	0	0	0	0
0.00016666	0.00044876	6.3014e-06	3.8263e-05	0.0018291	0	1.8092e-05	0	0	0.00038178	0.00029785	0	0	0	0.00037607	0.0088019	0.010683	0	0.040009	0.00595	0.0012994	0	0.0014891	5.6391e-05	0	0	0	0	3.9017e-06	0.0012553	0.0011444	0.0072685	0.00020919	0.0012176	0	3.6455e-05	0.0044601	0.0011912	0.00024737	0.0001478	0	0	0	0	8.805e-06	0	9.3534e-07	0	0	0
1.0249e-05	0	0	0	0	0	0	0	0	0.00060793	0	0	0	0	0	0.00029205	0.0059931	0.040009	0	0.00012883	0	0	0.0068756	0	7.4613e-05	0	0	8.4726e-06	0.00051392	0.0084343	0.0072489	0.0039281	0	1.1278e-05	0	0	0	0	0	0	0	0	0	0	0	0	0	0	0	0
1.6061e-05	0.00016214	0	0	0.00010418	0	0	0.00062671	0	0	0.011346	0	0.0037526	0.023794	0.0050467	0	0	0.00595	0.00012883	0	0.0073638	0.0017529	7.3748e-05	0.00017103	0.0001546	0	0	0	0	0.0024471	0.00050651	0.0046243	0	0.00021956	0	5.5109e-06	0.0015446	0.0026234	0.00011984	0.0004953	0	0	3.5143e-06	0	0	1.4641e-05	0	1.476e-06	0	0
6.8112e-06	0	0	0	0	0	0	0	0	0	0	0	0	0	0.0013702	0	0	0.0012994	0	0.0073638	0	0.014425	0.0007089	0.0048211	1.4131e-05	9.3652e-06	0	0	0	0	0	3.6684e-06	0	9.1864e-05	0	0	0	0	0	0.00010269	0	0	0	0	2.5349e-06	0	0	0	0	0
0.00013311	0.0015385	0	0	0	0	0.00013297	0	0	0	0	0	0	0	0	0	0	0	0	0.0017529	0.014425	0	0.00055291	0.01723	0.00010527	0.0043826	0	0	0	0	0	8.461e-05	0	0.00060737	0	0	0.00013753	0	0	0.00061392	0	0	0	0	0	0	0	0	0	0
0.00029981	0.00080339	0	0	0	0	4.0566e-06	0	0	0	0	0	0	0	4.2498e-06	0	0	0.0014891	0.0068756	7.3748e-05	0.0007089	0.00055291	0	0.0034228	0.010461	2.3587e-05	0	0	0.0044658	0.00056396	0	0.00097505	0	0.00039274	0	0	0.00019322	0	1.9254e-06	2.4728e-05	0	0	0	0	0	0	0	0	0	0
0.00017417	0.00054292	0	0	0	0	1.5695e-05	0	0	0	0	0	0	0	0.00041351	0	0	5.6391e-05	0	0.00017103	0.0048211	0.01723	0.0034228	0	0.0085976	0.0059065	3.6626e-05	1.0458e-05	0.00019016	0	0	2.3618e-06	0	0.00015493	0	0	0	0	0	0.00043265	0	0	0	0	0	0	0	0	0	0
0	0	0	2.1494e-05	0	0	0	7.0456e-06	0	0	0	0	0	0	0.00029805	0	0	0	7.4613e-05	0.0001546	1.4131e-05	0.00010527	0.010461	0.0085976	0	0.0037797	0.00049366	0.012739	0.014677	0.0013242	0	0	0	0.00013109	0.00073952	5.0856e-05	7.5961e-05	4.6017e-05	0.00053728	0.0010341	0.00014011	0	0	0	0	0	0	0	0	0
0	0	0	0	0	0	0	0	0	0	0	0	0	0	0.00024621	0	0	0	0	0	9.3652e-06	0.0043826	2.3587e-05	0.0059065	0.0037797	0	0.011735	0.00022565	0.00015711	0	0	0	0	0	0	0	0	0	0	0.012088	0	0	0	0	0	0	0	0	0	0
0.00046035	0	0	0.00014013	0	0	0	0	0	0	0	0	0	0	0.00018272	0	0	0	0	0	0	0	0	3.6626e-05	0.00049366	0.011735	0	0.034344	0.00028938	0	0	0	0	0.0015617	0	0	5.4915e-05	0	0	0.017713	0.020877	0	0	0	0	0	0	0	0	0
0.01016	2.097e-05	0	0.0020927	0	0	0	0	0	0	0	0	0	0	0.00015753	0	0	0	8.4726e-06	0	0	0	0	1.0458e-05	0.012739	0.00022565	0.034344	0	0.0049766	0.0068978	0	0.00048198	0	0.0087086	0.00042702	0	0.0015174	0.00025571	0.0016419	0.0086992	0.026569	0	0	0	0	0	0	0	0	0
9.6118e-05	0	0	6.3868e-06	0	0	0	0	0	0	0	0	0	0	0	0	0	3.9017e-06	0.00051392	0	0	0	0.0044658	0.00019016	0.014677	0.00015711	0.00028938	0.0049766	0	0.013371	0	0.0002797	0	3.7917e-05	0.00011311	0	6.5086e-05	0	0	0.00069702	1.8729e-05	0	0	0	0	0	0	0	0	0
5.3157e-05	0	0	4.2182e-05	0	0	0	0	0	0.0042719	0	0	0	0	0.001226	0.00022212	0.0066094	0.0012553	0.0084343	0.0024471	0	0	0.00056396	0	0.0013242	0	0	0.0068978	0.013371	0	0.013756	0.0034022	0	0	0	0	2.3004e-05	0	0	4.5491e-05	0	0	0	0	0	0	0	0	0	0
0	0	0	0	0	0	0	0	0	0.0013083	0	0	0	0	0.00041334	0	0.0015303	0.0011444	0.0072489	0.00050651	0	0	0	0	0	0	0	0	0	0.013756	0	0.0097194	0	0	0	0	0	0	0	1.2062e-05	0	0	0	0	0	0	0	0	0	0
0.0056771	0.00034577	0	0	1.0477e-06	0	5.7715e-05	0	0	0.00079068	0	0	0	0	0.0067527	0.0004199	0.0019992	0.0072685	0.0039281	0.0046243	3.6684e-06	8.461e-05	0.00097505	2.3618e-06	0	0	0	0.00048198	0.0002797	0.0034022	0.0097194	0	0.01294	0.02603	0	0	1.4182e-05	0	4.3352e-05	4.4548e-05	0	0	3.1678e-05	0	0	3.6986e-05	4.5462e-06	1.2775e-06	1.7408e-06	0
0	0	0	0	0	0	0	0	0	0	0	0	0	0	0	1.9709e-05	5.9388e-05	0.00020919	0	0	0	0	0	0	0	0	0	0	0	0	0	0.01294	0	0.0053547	0	0	0	0	0	0	0	0	0	0	0	0	0	0	0	0
0.022711	0.0034619	0	0.00028358	0.027026	0.011577	0.00017697	0.00029046	0	0.0046634	0	0	0	0	0.00041349	0.0018477	0.0005333	0.0012176	1.1278e-05	0.00021956	9.1864e-05	0.00060737	0.00039274	0.00015493	0.00013109	0	0.0015617	0.0087086	3.7917e-05	0	0	0.02603	0.0053547	0	2.8577e-05	0	0.0039464	0	0	0.00032497	0.017611	0	2.4312e-06	0	0	3.0922e-05	5.7327e-06	8.4662e-07	2.0544e-05	0
0.00056933	0	0.00021328	0.00075376	0.0058664	0	0.00071351	0.00082687	0	2.7741e-05	0.00015071	0	0	0	0	0	0	0	0	0	0	0	0	0	0.00073952	0	0	0.00042702	0.00011311	0	0	0	0	2.8577e-05	0	0.041684	0.0032936	0.0086213	0.0022774	0.015465	0.0076123	0	0	0	0	0	0	0	5.2083e-05	0
1.159e-05	0	2.5524e-05	0.0047667	0.0016832	0	1.8809e-05	5.0452e-05	0	0	1.27e-05	0	0	0	0	0	0	3.6455e-05	0	5.5109e-06	0	0	0	0	5.0856e-05	0	0	0	0	0	0	0	0	0	0.041684	0	2.9633e-05	0.0050765	0.0055724	0.0013005	0.0014717	0	0	0	0.0015164	0	0	0	0	0
0.011925	0.0027901	0.0024965	0.0011634	0.020639	0.00040005	0.0073212	0.0023997	0	0.0043585	0.0035676	0	0	0	0	0.0097089	0	0.0044601	0	0.0015446	0	0.00013753	0.00019322	0	7.5961e-05	0	5.4915e-05	0.0015174	6.5086e-05	2.3004e-05	0	1.4182e-05	0	0.0039464	0.0032936	2.9633e-05	0	0.011034	0.0036567	0	0	0	5.3773e-06	0	2.4664e-05	0	0	0	0.00092857	0
0.001126	4.222e-05	0.013316	0.0056598	0.0056852	0	0.0020043	0.0010619	0	0.0055596	0.0070055	0	0	0	0	0.0023921	0	0.0011912	0	0.0026234	0	0	0	0	4.6017e-05	0	0	0.00025571	0	0	0	0	0	0	0.0086213	0.0050765	0.011034	0	0.007619	1.8549e-05	0.00027934	0	0	0	1.0754e-05	0	0	0	0.00082115	0
0.0021712	0	0	0.024739	0	0	2.8928e-06	1.1584e-05	0	0	0	0	0	0	0	0	0	0.00024737	0	0.00011984	0	0	1.9254e-06	0	0.00053728	0	0	0.0016419	0	0	0	4.3352e-05	0	0	0.0022774	0.0055724	0.0036567	0.007619	0	0	0	0	0	0	0.00067244	0	0	0	0	0
0.00098501	1.1762e-05	0	0	6.2649e-06	0	0	0	0	0.0001713	0.00036568	0	0	0	0.0017671	7.112e-05	0	0.0001478	0	0.0004953	0.00010269	0.00061392	2.4728e-05	0.00043265	0.0010341	0.012088	0.017713	0.0086992	0.00069702	4.5491e-05	1.2062e-05	4.4548e-05	0	0.00032497	0.015465	0.0013005	0	1.8549e-05	0	0	0.01324	0	0	0	0	0	0	0	0	0
0.0012965	0	0	0	0	0	0	6.2805e-05	0	0	0	0	0	0	0	0	0	0	0	0	0	0	0	0	0.00014011	0	0.020877	0.026569	1.8729e-05	0	0	0	0	0.017611	0.0076123	0.0014717	0	0.00027934	0	0.01324	0	0	0	0	0	0	0	0	6.8067e-06	0
0	1.6245e-06	0	0	0	0	0	0	0	0	0	0	0	0	0	0	0	0	0	0	0	0	0	0	0	0	0	0	0	0	0	0	0	0	0	0	0	0	0	0	0	0	0.01385	0	0.0035636	0.00033607	0	0.0054246	0	0
0	5.6308e-05	0	0	7.0724e-06	0	1.4832e-05	0.0010862	0	0	0	0	0	0	0	0	0	0	0	3.5143e-06	0	0	0	0	0	0	0	0	0	0	0	3.1678e-05	0	2.4312e-06	0	0	5.3773e-06	0	0	0	0	0.01385	0	0	0	0.00017774	0	0.012959	2.6728e-05	0
0	0	0	0	0	0	0	3.1344e-05	0	0	0	0	0	0	0	0	0	0	0	0	0	0	0	0	0	0	0	0	0	0	0	0	0	0	0	0	0	0	0	0	0	0	0	0	0.00039266	0	0	0	6.3386e-05	0
0	2.1547e-06	0	0.0062189	0	0	0	0.00059185	0	0	0	6.9485e-05	0	0	5.4453e-05	0	0	8.805e-06	0	0	2.5349e-06	0	0	0	0	0	0	0	0	0	0	0	0	0	0	0.0015164	2.4664e-05	1.0754e-05	0.00067244	0	0	0.0035636	0	0.00039266	0	0	0	1.2061e-06	0.0018155	0
0	9.3495e-05	0	0	0.00015122	0	0.00058896	9.1062e-05	0	5.3904e-06	0	0	0	0	0	0	0	0	0	1.4641e-05	0	0	0	0	0	0	0	0	0	0	0	3.6986e-05	0	3.0922e-05	0	0	0	0	0	0	0	0.00033607	0.00017774	0	0	0	0.0013863	0.014675	0.0043628	0
0	5.4519e-06	0	0	0.00051508	0.00058774	0.00074549	0.00015348	0	0	0	0	0	0	0	0	0	9.3534e-07	0	0	0	0	0	0	0	0	0	0	0	0	0	4.5462e-06	0	5.7327e-06	0	0	0	0	0	0	0	0	0	0	0	0.0013863	0	0.0043043	0.0067905	0.006018
0	0	0	0	0	0	6.2878e-05	0.00032764	0	0	0	0	0	0	0	0	0	0	0	1.476e-06	0	0	0	0	0	0	0	0	0	0	0	1.2775e-06	0	8.4662e-07	0	0	0	0	0	0	0	0.0054246	0.012959	0	1.2061e-06	0.014675	0.0043043	0	0.022421	0.0092959
0	0	0	0	0.00015221	0.0010422	0.0001043	0.014274	0	0.00046135	0.00026988	0.00030047	0.0002357	0.00032059	0	0	0	0	0	0	0	0	0	0	0	0	0	0	0	0	0	1.7408e-06	0	2.0544e-05	5.2083e-05	0	0.00092857	0.00082115	0	0	6.8067e-06	0	2.6728e-05	6.3386e-05	0.0018155	0.0043628	0.0067905	0.022421	0	0.019361
0	0	0	0	0	0	0	0	0	0	0	0	0	0	0	0	0	0	0	0	0	0	0	0	0	0	0	0	0	0	0	0	0	0	0	0	0	0	0	0	0	0	0	0	0	0	0.006018	0.0092959	0.019361	0
0	0	0	0	0	0	0	0.00027022	0	0.00017833	0.0044565	0	0	0	0	0	0	0	0	0	0	0	0	0	0	0	0	0	0	0	0	0	0	0	0.00010203	1.2318e-05	0	0	0	0	0	0	0	0	6.1567e-06	0	0.0045952	0	0.013479	0.018967
0	0	0	0	0	0	0	0	0	0	0.010677	0	0	0.000372	0	0	0	0	0	0	0	0	0	0	0	0	0	0	0	0	0	0	0	0	0.00049065	3.4231e-05	0	0	0	0	0	0	0	0	0	0	0	0	0.00089167	0
0	0	0	0.00097277	0	0	0	0.00035068	0	0	0	0.0051728	0	0	0	0	0	0	0	0	0	0	0	0	0	0	0	0	0	0	0	0	0	0	0	0	0	0	0	0	0	0	0	0	0.0088386	0	0	0	0.005322	0
0	0	0	2.2676e-05	0	0	0	0.0042796	0	0	0	0.002424	0.03034	0.0001216	0	0	0	0	0	0	0	0	0	0	0	0	0	0	0	0	0	0	0	0	0	0	0	0	0	0	0	0	0	0	5.0961e-05	5.3766e-05	0.0010102	0.00029995	0.0016222	0
0	0	0	0	0	0	0	5.3798e-05	0	0	0.0051426	0	0.00047476	0.013908	0.0015667	0	0	0	0	0.0007155	0	0	0	0	0	0	0	0	0	0	0	0	0	0	0	0	0	0	0	0	0	0	0	0	0	0	0	0	0.0031223	0
3.0577e-06	3.8576e-05	0	0	7.7261e-06	0	9.2186e-06	0	0	0	0	0	0	0.0010846	0.049017	0	0	0.00070995	0	0.0015985	0.0017796	0.0001148	0.00014282	0.00033749	0.00010468	0	0	0	0	3.0702e-05	0	9.5893e-05	0	1.6577e-05	0.00070784	0	0	0	0	0.0016312	0	0	8.2782e-05	0	0.00026886	7.2146e-05	0	1.3601e-06	0	0
0	0	0	0	0	0	0	0	0	0	0	0	0	0	0	0	0	0	0	0	0	0	0	0	0	0	0	0	0	0	0	0	0	0	6.0246e-06	0	0	4.9966e-06	0	0	0	0	0	0	0	6.0542e-06	1.6614e-06	0	0.0001593	0
0	0	0	0	0	0	0	0	0	0	0	0	0	0	0	0	0	0	0	0	0	0	0	0	0	0	0	0	0	0	0	0	0	0	0	0	0	0	0	0	0	0	0	0	0	0	0	0	0	0
0	0	0	0	1.9222e-06	1.0313e-05	0	0	0	0	0	0	0	0	0.0008185	0	0	0.0004881	0	0.00035965	0.00014676	6.1363e-06	2.0095e-05	0	0	0	0	0	0	0	0	0	0	0	1.902e-06	1.9462e-06	1.2285e-05	5.4849e-05	0	0	0	3.1965e-05	0.00042067	1.5346e-06	6.8756e-05	0.00051038	0.00023817	7.5701e-06	0.00012169	0
0	0	0	0	0	0	0	0	0	0	0	0	0	0	0	0	0	0	0	0	0	0	0	0	0	0	0	0	0	0	0	0	0	0	0	0	1.1925e-06	0	0	0	0	0	7.6822e-06	0	0	1.372e-05	5.8296e-06	0	0	0
0	1.3175e-05	0	0	0	1.4621e-06	0	0	0	0	0.002789	0	0	0.0031198	0.0015228	0	0	0.00023474	0	0.0073916	0.00012656	5.1224e-05	0	0.00011485	0	0	0	0	0	0	0	0.00074933	0	0.00035542	0	0	4.2989e-06	1.4091e-05	0	2.0538e-05	0	1.0769e-05	7.5449e-06	0	4.8417e-05	3.2204e-05	2.2079e-05	4.5021e-05	0.0018598	0
0	0	0	0	0	0	0	0	0	0	0	0	0	0	0.00078156	0	0	0.00064826	0	0	0.00071692	4.3514e-05	0	0.00013427	0	0	0	0	0	0	0	0	0	0	0	0	0	0	0	2.056e-05	0	0	0	0	0	0	0	0	0	0
0	0	0	0	0	0	0	0	0	0	0	0	0	0	0	0	0	1.169e-05	0	0	0.00029461	0.00012083	2.0966e-05	1.385e-05	0	0	0	0	0	0	0	0	0	0	0	0	0	0	0	0.00095396	0	0.00029946	0.0010179	0	0.00055909	0	0	2.7487e-06	0	0
0	0	0	0	0	0	0	0	0	0	0	0	0	0	0	0	0	1.0912e-06	0	0	1.499e-06	0	6.4259e-06	0	0	0	0	0	0	0	0	0	0	0	0	0	0	0	0	0	0	0.00020698	0.00070878	0	0.00019491	0.00011311	0	3.7057e-05	6.4598e-07	0
0	0	0	0	0	0	0	0	0	0	0	0	0	0	8.9807e-05	0	0	7.8131e-06	0	0	2.9232e-06	4.0794e-05	0	1.3694e-05	0	0	0	0	0	0	0	0	0	0	0	0	0	0	0	0.00059276	0	0.0015506	0.0021593	0	5.8699e-05	0	0	6.9302e-05	0	0
0	0	0	0	0	0	0	0	0	0	0	0	0	0	0	0	0	0	0	0	0	0	0	0	0	0	0	0	0	0	0	0	0	0	0	0	0	0	0	0	0	2.129e-06	0	0	0	0	0	0	0	0
0	0	0	0	0	0	0	0	0	0	0	0	0	0	0	0	0	0	0	0	0	0	0	0	0	0	0	0	0	0	0	0	0	0	0	0	0	0	0	0	0	0	0	0	0	0	0	0	0	0
0	0	0	0	0	0	0	0	0	0	0	0	0	0	0	0	0	0	0	0	0	0	0	0	0	0	0	0	0	0	0	0	0	0	0	0	0	0	0	0	0	0	0	6.2441e-05	0.0047629	0	0	1.8169e-05	0	0
0	0	0	0	0	0	0	0	0	0	0	0	0	0	0	0	0	0	0	0	0	0	0	0	0	0	0	0	0	0	0	0	0	0	0	0	0	0	0	0	0	0.0062163	0	0.0020815	0.013638	0	0	2.7405e-05	0	0
0	2.09e-05	0	0	0	0	0	0	0	0	0	0	0	0	3.4117e-05	0	0	0	0	0	0	0	0	0	0	0	0	0	0	0	0	0	0	3.2078e-06	0	0	0	0	0	0	0	0	0	0	0	0	0	0	0	0
0	2.2086e-05	0	0	0	0	0	0	0	0	0	0	0	0	1.052e-05	0	0	0	0	4.5046e-06	0	0	0	0	0	0	0	0	0	0	0	1.5831e-05	0	4.5589e-06	0	0	0	0	0	0	0	0.00031189	0	1.6161e-05	0.0017227	0	0	2.2705e-06	0	0
0	0	0	0	0	0	0	0	0	0	0	0	0	0	0	0	0	0	0	0	0	0	0	0	0	0	0	0	0	0	0	0	0	0	0	0	0	0	0	0	0	0	0	0	0	0	0	0	0	0
1.0444e-05	0.00020836	0	0	1.8426e-05	0	6.6317e-07	0	0	0	0	0	0	0	0	0	0	0	0	0	0	0	0	0	0	0	0	0	0	0	0	4.9065e-05	0	4.8401e-05	1.9903e-06	0	2.2849e-05	2.5505e-06	0	0	0	0.0032711	0.00037631	0	0.00011399	0	0.00032311	0	3.7875e-05	0
0	1.2488e-05	0	0	0	1.0024e-05	0	0	0	0	0	0	0	0	0	0	0	0	0	0	0	0	0	0	0	0	0	0	0	0	0	4.9019e-06	0	8.6815e-06	4.901e-06	0	3.2085e-05	3.2572e-05	0	0	0	4.7539e-05	0.00030018	0	0	0.00053361	0.00019832	8.6541e-06	3.501e-05	0
0	4.6351e-05	0	0	3.6538e-06	1.2492e-05	8.3634e-07	0	0	0	0	0	0	0	0	0	0	0	0	0	0	0	0	0	0	0	0	0	0	0	0	9.4475e-06	0	0	6.1219e-06	0	4.0855e-05	4.498e-05	0	0	0	0.015552	0.0033133	0	0.0033491	0.019908	0.028014	0.00014075	0.0004396	0
0	0	0	0	0.00030141	0	5.1815e-05	0	0	0	0	0	0	0	0	0	0	0	0	0	0	0	0	0	0	0	0	0	0	0	0	0	0	0	0.0092549	0.0064381	0.002814	0.00045988	0	9.1391e-05	6.1121e-06	0	7.8306e-06	0.0057064	0.0011854	0	0	0.00019798	0.00020982	0
0	0	1.4257e-05	0.0017971	0.00031264	0	7.9408e-05	2.2759e-06	0	0	0	0.00037003	0	0	0	0	0	0	0	0	0	0	0	0	0	0	0	0	0	0	0	0	0	0	0.00050658	0.0034638	0.0002111	0.00048094	0	0	0	0	0.00079684	0.0022193	0.010311	0	0	8.7818e-06	0	0
0	2.0278e-05	0	0	0.00012037	0.000299	1.5897e-05	2.7439e-05	0	4.0826e-05	0	0	0	0	0.00012015	0	0	2.7015e-05	0	2.1639e-06	6.4862e-06	0	0	0	0	0	0	0	0	0	0	0	0	1.4952e-05	0.00015941	5.8215e-05	0.00039378	9.6892e-05	0	0	0	0.0044298	0.0079458	0.0019199	0.027878	0.010998	0.00073921	0.0021087	0.0029515	0
0	4.7211e-06	0	0	3.9757e-05	7.7077e-05	0	1.9574e-06	0	0	0	0	0	0	0.00064306	0	0	1.1799e-05	0	9.1007e-06	0	0	0	0	0	0	0	0	0	0	0	0	0	2.8684e-05	0.00031891	9.7012e-05	0.00028044	4.4976e-05	0	0	0	0	0.00027545	0.0064751	0.002276	0.0050044	0	4.2001e-05	0.0020935	0
0	0	0	0.00042942	0	0	0	0	0	0	0	0.00010284	0	0	0	0	0	0	0	0	0	0	0	0	0	0	0	0	0	0	0	0	0	0	0	0	0	0	0	0	0	0.00013504	0	0	0.0089838	0	0	0	0	0
0	0	0	0	0	0	0	0	0	0	0	0	0	0	0	0	0	0	0	0	0	0	0	0	0	0	0	0	0	0	0	0	0	0	0.0001189	0.00016497	2.2015e-06	0	0	0.0061565	0	2.5659e-06	0	0.0025677	0.00042834	2.8683e-05	5.2787e-06	1.9151e-05	9.8375e-06	0
0	0	0	0	2.9399e-06	0	0	0	0	0	0	0	0	0	0	0	0	0	0	0	0	0	0	0	0	0	0	0	0	0	0	0	0	0	2.5231e-05	0	1.2708e-05	0.00040662	0	0	0	0	0	0.00071071	0.0080691	0	0	2.6408e-05	8.5025e-06	0
1.0257e-05	0	0.00055284	0.00031899	0.0011127	0.00019749	0.001206	0.00033378	0	0.004105	0.0074388	0	0	0.00040094	0.00082466	0.00031898	0	0.00033946	0	0.0010642	0	0	0	0	5.8285e-06	0	0	0.00020782	6.015e-06	0	0	0	0	3.0439e-05	0.041427	0.00078523	0.0012798	0.025792	0	0.010961	0.024556	0	0	0	0.0025588	0	0	0	0.00034928	0
[truncated: 33 more columns]
