# Supplementary material for: Reproducibility of the Structural Brain Connectome Derived from Diffusion Tensor Imaging
Source: PLoS One. 2015 Sep 2;10(9):e0135247. doi: 10.1371/journal.pone.0135247 (PMC4557836; doi:10.1371/journal.pone.0135247)
Supplement: S1 Data — Please refer to the README.txt file within the compressed folder for usage instructions. (ZIP) [file pone.0135247.s001.zip › Subject15_determistic_scanner_A_time_2.csv]

0	0.015043	0.0054281	0.0015944	0	0	0.0038124	0	0	0	0	0	0	0	0.00026805	8.5461e-06	0	9.1739e-05	0.00014089	3.1304e-05	0	0.00020828	0.00026262	0	0	0	0	0.01437	0.00022711	0.00047328	0	0.0028046	0	0.018421	4.3649e-05	0	0.010407	0.00069523	8.9415e-05	0.00063417	0.00050688	0	0	0	1.897e-05	0	0	0	0	0
0.015043	0	0	0	0.0018376	0	0.0094825	0	0	0	0	0	0	0	0.000792	5.5903e-05	0	7.5206e-05	0.00016459	0.00031111	0	0.0030939	0.00088712	4.3663e-05	0	6.7554e-06	0	0	0	0	0	0.0010532	0	0.0031414	0	0	0.00094084	0	0	0.00034045	0	0	0	0	0	0	0	0	0	0
0.0054281	0	0	0	0	0	0.0022243	0.00011838	0	0	0	0	0	0	4.3082e-05	0	0	8.839e-06	1.742e-06	0	0	3.5635e-05	1.324e-05	0	0	0	0	0	0	0	0	0	0	7.9357e-06	0	0.0003408	0.0044438	0.0032759	0	0	0	0	0	0	0	0	0	0	0	0
0.0015944	0	0	0	0	0	0	0.00033517	0	0	0	0.0019584	0.00010261	0	0	0	0	0	0	0	0	0	1.4647e-06	0	0	0	0.00016235	0.0050769	0.00034779	3.3584e-05	0	0	0	0.0017403	0.00091324	0.010224	0.0081663	0.006814	0.021405	0.00036692	0.00085227	0	0	0	0.0093545	0	0	2.5554e-06	6.7051e-06	0
0	0.0018376	0	0	0	0.00049404	0.014681	2.0095e-05	0	0.0012861	0	0	5.0869e-05	0	0.0015131	0.0024196	0	0.00079037	1.3349e-05	0.00035296	0	7.855e-05	3.2592e-05	0	0	0	0	0	0	0	0	7.7144e-06	0	0.015453	0.0072318	0.0019276	0.025011	0.010899	0	0.00021976	0	0	0	0	0	0.00073756	0.00014695	2.2104e-05	0.00025732	0
0	0	0	0	0.00049404	0	9.936e-05	0.0063255	0.014648	0.010802	0	0	0.00075951	0	0	7.8934e-06	0	0	0	0	0	0	0	0	0	0	0	0	0	3.8875e-06	1.301e-05	0	0	0.01783	0	0	0.0050228	0	0	0	0	0	0	0	0	0	0.0011989	0.0001639	0.0016625	0
0.0038124	0.0094825	0.0022243	0	0.014681	9.936e-05	0	0.010418	0.015814	1.057e-05	0	0	0	0	3.2428e-05	2.4278e-06	0	2.0991e-05	0	0	0	6.6254e-05	3.4534e-05	9.9473e-07	0	0	0	0	0	0	0	0	0	3.2928e-05	0.00078237	0.00014851	0.0070853	0.0012205	0	2.3454e-06	0	0	0	0	0	2.4322e-06	7.5977e-05	0.00027331	0.00049865	0
0	0	0.00011838	0.00033517	2.0095e-05	0.0063255	0.010418	0	0.025488	0.011394	0.0054071	0.0061099	0.010246	0.005087	4.7646e-06	0	0	0	0	0.00026641	0	0	0	0	0	0	0	0	0	0	0	0	0	0	0.00046268	0.0001037	0.00034378	0.0002314	4.615e-05	2.5913e-06	0	0	0	0	0.00086688	5.8678e-06	0.00010856	3.076e-05	0.0093038	0
0	0	0	0	0	0.014648	0.015814	0.025488	0	0.028772	0	0	0	0	0	0	0	0	0	0	0	0	0	0	0	0	0	0	0	0	0	0	0	0	0	0	0	0	0	0	0	0	0	0	0	0	0	0	0	0
0	0	0	0	0.0012861	0.010802	1.057e-05	0.011394	0.028772	0	0.0043961	0	0	0	0	0.038624	0.006927	0.00024494	0.0014001	0	0	0	0	0	0	0	0	0	6.0368e-06	0.0053209	0.00088442	0.00078582	0	0.0025209	0.0023987	0.00053752	0.0022816	0.0029883	0	4.4718e-05	4.6871e-06	0	0	0	0	0	0	0	0.00020498	0
0	0	0	0	0	0	0	0.0054071	0	0.0043961	0	0	0.0016182	0.060283	0	0.00043504	0	0.00029239	0	0.0031761	0	0	0	0	0	0	0	0	0	0	0	0	0	0	0.0022255	0.0030905	0.00011317	0.00040336	0	0.00097809	0	0	0	0	0	0	0	0	2.6177e-05	0
0	0	0	0.0019584	0	0	0	0.0061099	0	0	0	0	0.030821	0	0	0	0	0	0	0.00029999	0	0	0	0	0	0	0	0	0	0	0	0	0	0	0	0.00053707	0	0	0.00065405	0	0	0	0	0	0.00019993	0	0	0	0.0004131	0
0	0	0	0.00010261	5.0869e-05	0.00075951	0	0.010246	0	0	0.0016182	0.030821	0	0.0099876	0.00092781	0	0	0	0	0.0081918	0	0	0	0	0	0	0	0	0	0	0	0	0	0	0	6.6801e-05	0	0	0	0	0	0	0	0	0	0	0.0017266	0.00036074	0.0017411	0
0	0	0	0	0	0	0	0.005087	0	0	0.060283	0	0.0099876	0	0.022368	0	0	0	0	0.015192	0	0	0	0	0	0	0	0	0	0	0	0	0	0	0.0021463	0.0003928	0	0	0	0	0	0	0	0	0	0	0	0	0.00048544	0
0.00026805	0.000792	4.3082e-05	0	0.0015131	0	3.2428e-05	4.7646e-06	0	0	0	0	0.00092781	0.022368	0	0	0	0.00014785	0	0.013218	0.0014539	0	0	0.0019994	6.4609e-05	0.0019115	0	0	0	9.9901e-05	0.0011042	0.0032348	0	3.4088e-05	0	0	0.00048087	0.00063934	0	0.0027833	0	0	2.1103e-05	0	0	0	0	0	0	0
8.5461e-06	5.5903e-05	0	0	0.0024196	7.8934e-06	2.4278e-06	0	0	0.038624	0.00043504	0	0	0	0	0	0.01172	0.011302	0.0019949	1.8267e-05	0	0	0	0	0	0	0	0	0	0.000578	0	8.0399e-05	0	0.0032314	0.00069452	0	0.0087399	0.0019726	0	0.0010233	4.0207e-06	0	0	0	0	0	0	0	0	0
0	0	0	0	0	0	0	0	0	0.006927	0	0	0	0	0	0.01172	0	0.012809	0.0095119	0	0	0	0	0	0	0	0	0	0	0.0057945	0.00057044	0.0032389	0.0017232	0.00022929	0	0	0	0	0	0	0	0	0	0	0	0	0	0	0	0
9.1739e-05	7.5206e-05	8.839e-06	0	0.00079037	0	2.0991e-05	0	0	0.00024494	0.00029239	0	0	0	0.00014785	0.011302	0.012809	0	0.040161	0.0050735	0.0017309	0.00044515	0.0022817	0.00034651	0	0.00032918	0	0	1.8662e-06	0.0020464	0.0036713	0.0042522	0.00010844	0.00011503	6.135e-06	0	0.0032236	0.00069585	2.6007e-06	0.0002687	1.0641e-05	0	0	0	0	0	0	0	0	0
0.00014089	0.00016459	1.742e-06	0	1.3349e-05	0	0	0	0	0.0014001	0	0	0	0	0	0.0019949	0.0095119	0.040161	0	0.0001546	0	0	0.008151	0	9.2939e-05	0	0	7.189e-05	0.00034055	0.0055004	0.01192	0.0015931	0	1.569e-05	0	0	0	0	0	0	0	0	0	0	0	0	0	0	0	0
3.1304e-05	0.00031111	0	0	0.00035296	0	0	0.00026641	0	0	0.0031761	0.00029999	0.0081918	0.015192	0.013218	1.8267e-05	0	0.0050735	0.0001546	0	0.0080005	0.001282	0.00033878	0.00023265	0	7.248e-05	0	0	0	0.00070103	0.0032213	0.0025469	0	3.1053e-05	0.00039931	0	1.1377e-05	1.3784e-05	0	0.0022883	4.5053e-06	0	0	0	3.4705e-06	0	0	0	0	0
0	0	0	0	0	0	0	0	0	0	0	0	0	0	0.0014539	0	0	0.0017309	0	0.0080005	0	0.013308	1.8647e-05	0.0075471	0	0.0026483	0	0	0	0	0	0	0	0	0	0	0	0	0	0.00036154	0	0	0	0	0	0	0	0	0	0
0.00020828	0.0030939	3.5635e-05	0	7.855e-05	0	6.6254e-05	0	0	0	0	0	0	0	0	0	0	0.00044515	0	0.001282	0.013308	0	0.00067344	0.012889	0.0011088	0.00056721	0	0	0	0	0	0.00027886	0	4.265e-05	0	0	0.00026477	0	0	0.004073	0	0	0	0	0	0	0	0	0	0
0.00026262	0.00088712	1.324e-05	1.4647e-06	3.2592e-05	0	3.4534e-05	0	0	0	0	0	0	0	0	0	0	0.0022817	0.008151	0.00033878	1.8647e-05	0.00067344	0	0.0019455	0.012088	0	0	5.3827e-06	0.0035838	8.7806e-05	0	0.00021756	0	6.1584e-05	0	0	8.1257e-06	0	0	0.00019914	0	0	0	0	0	0	0	0	0	0
0	4.3663e-05	0	0	0	0	9.9473e-07	0	0	0	0	0	0	0	0.0019994	0	0	0.00034651	0	0.00023265	0.0075471	0.012889	0.0019455	0	0.0053022	0.0051876	0	0	0	0	0	1.7566e-05	0	1.0862e-05	0	0	0	0	0	0.00077059	0	0	0	0	0	0	0	0	0	0
0	0	0	0	0	0	0	0	0	0	0	0	0	0	6.4609e-05	0	0	0	9.2939e-05	0	0	0.0011088	0.012088	0.0053022	0	0.007869	0.0013493	0.0048909	0.013442	1.7971e-05	0	0	0	0	1.1226e-05	0	0	0	0	0.0020825	0	0	0	0	0	0	0	0	0	0
0	6.7554e-06	0	0	0	0	0	0	0	0	0	0	0	0	0.0019115	0	0	0.00032918	0	7.248e-05	0.0026483	0.00056721	0	0.0051876	0.007869	0	0.002869	0.0069902	0.00066996	0	0	2.9869e-05	0	0	0	0	0	0	0	0.0071576	0	0	0	0	0	0	0	0	0	0
0	0	0	0.00016235	0	0	0	0	0	0	0	0	0	0	0	0	0	0	0	0	0	0	0	0	0.0013493	0.002869	0	0.01396	0.00027341	0	0	0	0	0.00010844	0	0	0	0	0	0.010161	0.011689	0	0	0	0	0	0	0	0	0
0.01437	0	0	0.0050769	0	0	0	0	0	0	0	0	0	0	0	0	0	0	7.189e-05	0	0	0	5.3827e-06	0	0.0048909	0.0069902	0.01396	0	0.0049592	0.0036465	0	0	0	0.019341	8.2855e-05	0	0.003104	0	0.0065166	0.01341	0.033232	0	0	0	1.8369e-05	0	0	0	0	0
0.00022711	0	0	0.00034779	0	0	0	0	0	6.0368e-06	0	0	0	0	0	0	0	1.8662e-06	0.00034055	0	0	0	0.0035838	0	0.013442	0.00066996	0.00027341	0.0049592	0	0.0081705	0	0	0	9.2872e-05	3.5252e-05	0	0.00013429	7.6801e-06	0.00027252	7.0739e-05	0	0	0	0	2.369e-05	0	0	0	0	0
0.00047328	0	0	3.3584e-05	0	3.8875e-06	0	0	0	0.0053209	0	0	0	0	9.9901e-05	0.000578	0.0057945	0.0020464	0.0055004	0.00070103	0	0	8.7806e-05	0	1.7971e-05	0	0	0.0036465	0.0081705	0	0.020969	0.010348	0	3.7206e-05	0	0	0.00022105	0	8.1611e-05	0	2.9151e-05	0	0	0	0	0	0	0	0	0
0	0	0	0	0	1.301e-05	0	0	0	0.00088442	0	0	0	0	0.0011042	0	0.00057044	0.0036713	0.01192	0.0032213	0	0	0	0	0	0	0	0	0	0.020969	0	0.0057525	0	4.4511e-06	0	0	1.0327e-05	0	0	7.2647e-06	0	0	0	0	0	0	0	0	0	0
0.0028046	0.0010532	0	0	7.7144e-06	0	0	0	0	0.00078582	0	0	0	0	0.0032348	8.0399e-05	0.0032389	0.0042522	0.0015931	0.0025469	0	0.00027886	0.00021756	1.7566e-05	0	2.9869e-05	0	0	0	0.010348	0.0057525	0	0.012309	0.021973	0	0	7.0018e-05	0	0	0.00018997	1.5816e-05	0	0	0	0	0	0	0	0	0
0	0	0	0	0	0	0	0	0	0	0	0	0	0	0	0	0.0017232	0.00010844	0	0	0	0	0	0	0	0	0	0	0	0	0	0.012309	0	0.0024939	0	0	0	0	0	0	0	0	0	0	0	0	0	0	0	0
0.018421	0.0031414	7.9357e-06	0.0017403	0.015453	0.01783	3.2928e-05	0	0	0.0025209	0	0	0	0	3.4088e-05	0.0032314	0.00022929	0.00011503	1.569e-05	3.1053e-05	0	4.265e-05	6.1584e-05	1.0862e-05	0	0	0.00010844	0.019341	9.2872e-05	3.7206e-05	4.4511e-06	0.021973	0.0024939	0	4.6847e-05	0	0.0018647	0	0.00033918	0	0.01087	0	0	0	0	1.917e-06	0	0	0	0
4.3649e-05	0	0	0.00091324	0.0072318	0	0.00078237	0.00046268	0	0.0023987	0.0022255	0	0	0.0021463	0	0.00069452	0	6.135e-06	0	0.00039931	0	0	0	0	1.1226e-05	0	0	8.2855e-05	3.5252e-05	0	0	0	0	4.6847e-05	0	0.039888	0.00035819	0.0082908	0.00029109	0.0222	0.0096392	0	0	0	0	0	0	0	7.2656e-05	0
0	0	0.0003408	0.010224	0.0019276	0	0.00014851	0.0001037	0	0.00053752	0.0030905	0.00053707	6.6801e-05	0.0003928	0	0	0	0	0	0	0	0	0	0	0	0	0	0	0	0	0	0	0	0	0.039888	0	8.83e-05	0.0060946	0.0019268	0.0010709	0.0001172	0	0	0	0.0026277	0	0	0	0	0
0.010407	0.00094084	0.0044438	0.0081663	0.025011	0.0050228	0.0070853	0.00034378	0	0.0022816	0.00011317	0	0	0	0.00048087	0.0087399	0	0.0032236	0	1.1377e-05	0	0.00026477	8.1257e-06	0	0	0	0	0.003104	0.00013429	0.00022105	1.0327e-05	7.0018e-05	0	0.0018647	0.00035819	8.83e-05	0	0.0088141	0.004701	0	0.00054266	0	0	0	0	0	3.1415e-05	0	0.00023615	0
0.00069523	0	0.0032759	0.006814	0.010899	0	0.0012205	0.0002314	0	0.0029883	0.00040336	0	0	0	0.00063934	0.0019726	0	0.00069585	0	1.3784e-05	0	0	0	0	0	0	0	0	7.6801e-06	0	0	0	0	0	0.0082908	0.0060946	0.0088141	0	0.00047029	0	0.00021333	0	0	0	0	0	5.1577e-06	0	0.0001154	0
8.9415e-05	0	0	0.021405	0	0	0	4.615e-05	0	0	0	0.00065405	0	0	0	0	0	2.6007e-06	0	0	0	0	0	0	0	0	0	0.0065166	0.00027252	8.1611e-05	0	0	0	0.00033918	0.00029109	0.0019268	0.004701	0.00047029	0	0.00016542	0.0019825	0	0	0	0.0025154	0	0	0	0	0
0.00063417	0.00034045	0	0.00036692	0.00021976	0	2.3454e-06	2.5913e-06	0	4.4718e-05	0.00097809	0	0	0	0.0027833	0.0010233	0	0.0002687	0	0.0022883	0.00036154	0.004073	0.00019914	0.00077059	0.0020825	0.0071576	0.010161	0.01341	7.0739e-05	0	7.2647e-06	0.00018997	0	0	0.0222	0.0010709	0	0	0.00016542	0	0.012363	0	0	0	0	0	0	0	0	0
0.00050688	0	0	0.00085227	0	0	0	0	0	4.6871e-06	0	0	0	0	0	4.0207e-06	0	1.0641e-05	0	4.5053e-06	0	0	0	0	0	0	0.011689	0.033232	0	2.9151e-05	0	1.5816e-05	0	0.01087	0.0096392	0.0001172	0.00054266	0.00021333	0.0019825	0.012363	0	0	0	0	0	0	0	0	0	0
0	0	0	0	0	0	0	0	0	0	0	0	0	0	0	0	0	0	0	0	0	0	0	0	0	0	0	0	0	0	0	0	0	0	0	0	0	0	0	0	0	0	0.0042522	0	0.0036978	0	0	0.0059119	0	0
0	0	0	0	0	0	0	0	0	0	0	0	0	0	2.1103e-05	0	0	0	0	0	0	0	0	0	0	0	0	0	0	0	0	0	0	0	0	0	0	0	0	0	0	0.0042522	0	0	0	0.00059959	0	0.0078941	0	0
0	0	0	0	0	0	0	0	0	0	0	0	0	0	0	0	0	0	0	0	0	0	0	0	0	0	0	0	0	0	0	0	0	0	0	0	0	0	0	0	0	0	0	0	0	0	0	0	0.00015868	0
1.897e-05	0	0	0.0093545	0	0	0	0.00086688	0	0	0	0.00019993	0	0	0	0	0	0	0	3.4705e-06	0	0	0	0	0	0	0	1.8369e-05	2.369e-05	0	0	0	0	0	0	0.0026277	0	0	0.0025154	0	0	0.0036978	0	0	0	0	0	0	0.00031556	0
0	0	0	0	0.00073756	0	2.4322e-06	5.8678e-06	0	0	0	0	0	0	0	0	0	0	0	0	0	0	0	0	0	0	0	0	0	0	0	0	0	1.917e-06	0	0	0	0	0	0	0	0	0.00059959	0	0	0	0.0052342	0.023558	0.0037264	0
0	0	0	0	0.00014695	0.0011989	7.5977e-05	0.00010856	0	0	0	0	0.0017266	0	0	0	0	0	0	0	0	0	0	0	0	0	0	0	0	0	0	0	0	0	0	0	3.1415e-05	5.1577e-06	0	0	0	0	0	0	0	0.0052342	0	0.0080539	0.0088292	0.022113
0	0	0	2.5554e-06	2.2104e-05	0.0001639	0.00027331	3.076e-05	0	0	0	0	0.00036074	0	0	0	0	0	0	0	0	0	0	0	0	0	0	0	0	0	0	0	0	0	0	0	0	0	0	0	0	0.0059119	0.0078941	0	0	0.023558	0.0080539	0	0.02007	0.006038
0	0	0	6.7051e-06	0.00025732	0.0016625	0.00049865	0.0093038	0	0.00020498	2.6177e-05	0.0004131	0.0017411	0.00048544	0	0	0	0	0	0	0	0	0	0	0	0	0	0	0	0	0	0	0	0	7.2656e-05	0	0.00023615	0.0001154	0	0	0	0	0	0.00015868	0.00031556	0.0037264	0.0088292	0.02007	0	0.022959
0	0	0	0	0	0	0	0	0	0	0	0	0	0	0	0	0	0	0	0	0	0	0	0	0	0	0	0	0	0	0	0	0	0	0	0	0	0	0	0	0	0	0	0	0	0	0.022113	0.006038	0.022959	0
0	0	0	0	4.3802e-05	0	0	0.00033881	0	0.00020232	0.0039107	0	0	0	0	0	0	0	0	0	0	0	0	0	0	0	0	0	0	0	0	0	0	0	1.6722e-05	0	0.0010145	0.00039186	0	0	0	0	0	0	0	0	0.0075586	0	0.017156	0.017914
0	0	0	0	0	0	0	5.9925e-05	0	7.0111e-06	0.01433	0	0	0.00028531	0	0	0	0	0	0	0	0	0	0	0	0	0	0	0	0	0	0	0	0	0	0	0	0	0	0	0	0	0	0	0	0	0	0	0.0019376	0
0	0	0	0.00098232	0	0	0	0.00032708	0	0	0	0.0035457	0.00040623	0	0	0	0	0	0	0	0	0	0	0	0	0	0	0	0	0	0	0	0	0	0	0	0	0	0	0	0	0	0	0	0.011525	0	0	0	0.0065774	0
0	0	0	0	0	0.0001165	0.0001501	0.0077763	0	0	0	0.00093942	0.023184	0.00014544	0.00025737	0	0	0	0	0.00018621	0	0	0	0	0	0	0	0	0	0	0	0	0	0	0	0	0	0	0	0	0	0	0	0	0	0	0	0	0.0068081	0
0	0	0	0	0	0	0	0.00062605	0	0	0.0064885	0	0.00010544	0.013538	0.01042	0	0	5.5851e-06	0	0.0038137	0	0	0	0	0	0	0	0	0	0	0	0	0	0	0	0	0	0	0	0	0	0	0	0	0	0	0	0	0.0067373	0
1.5664e-05	0	0	0	3.8485e-06	0	1.3765e-06	0	0	0	0	0	0	0.0021896	0.071364	0	0	0.00019248	0	0.0014394	0.00070482	0	0	8.2723e-05	0	0	0	0	0	0	0	3.3698e-06	0	0	0	0	0	0	0	0.00021446	1.3351e-05	0	7.1731e-05	0	0.0001039	2.7226e-05	0	1.9331e-06	2.1502e-06	0
0	0	0	0	0	0	0	0	0	0	0	0	0	0	0	0	0	0	0	0	0	0	0	0	0	0	0	0	0	0	0	0	0	0	2.6518e-06	0	1.5107e-05	8.3494e-06	0	0	0	0	0	0	0	8.6036e-05	0	0	7.853e-06	0
0	0	0	0	0	0	0	0	0	0	0	0	0	0	0	0	0	0	0	0	0	0	0	0	0	0	0	0	0	0	0	0	0	0	0	0	0	0	0	0	0	0	0	0	0	5.6426e-06	0	0	8.0198e-06	0
0	0	0	0	0	0	0	0	0	0	0	0	0	0.00016849	9.8297e-05	0	0	3.8982e-06	0	0.0017564	2.5095e-05	1.4809e-06	0	0	0	0	0	0	0	0	0	0	0	0	7.7057e-06	0	0	0	0	0	0	5.7703e-05	0.00018438	0	1.3338e-05	0.00068748	2.3229e-05	0.00019278	2.0049e-06	0
0	0	0	0	0	0	0	0	0	0	0	0	0	0	0	0	0	0	0	0	0	0	0	0	0	0	0	0	0	0	0	0	0	0	0	0	0	0	0	0	0	0.00028975	0.00032565	0	4.6024e-05	0.0006628	1.7826e-06	2.6315e-05	9.3284e-05	0
0	0	0	1.6212e-05	0	0	0	0	0	0	0.0035125	0	0	0.00087314	0.0031769	0	0	0.0004025	0	0.012015	2.0738e-05	0	0	0	0	0	0	0	0	2.3019e-06	1.0763e-05	4.3579e-06	0	0	4.7328e-05	0	0	0	0	0	0	0	2.35e-06	0	0	0.00021962	0	7.6388e-06	0.00026002	0
0	0	0	0	0	0	0	0	0	0	0	0	0	0	0.00014572	0	0	0.0002027	0	0.00038839	0.0010382	0.00010631	0	0.00032694	1.5457e-05	3.6154e-05	0	0	0	0	0	0	0	0	0	0	0	0	0	7.573e-05	0	0	0	0	0	0	0	0	0	0
0	0	0	0	0	0	0	0	0	0	0	0	0	0	7.507e-05	0	0	7.8317e-05	0	0	0.00041711	0.00047895	0	0.00018728	5.818e-05	0.00016167	0	1.4469e-05	0	0	0	0	0	0	0	0	0	0	0	0.0013212	0	2.5128e-06	0	0	0	0	0	0	0	0
0	0	0	0	0	0	0	0	0	0	0	0	0	0	0	0	0	0	0	0	0	0	0	0	0	0	0	0	0	0	0	0	0	0	0	0	0	0	0	0	0	0.00072732	5.9461e-05	0	2.117e-05	0.00021605	1.2726e-06	8.3947e-05	0	0
0	0	0	0	0	0	0	0	0	0	0	0	0	0	3.4991e-06	0	0	1.6336e-06	0	0	0.0001867	6.2595e-05	0	5.6312e-05	0	0	0	0	0	0	0	0	0	0	0	0	0	0	0	0.0011151	0	0.0014405	9.3777e-06	0	0	0	0	0	0	0
0	0	0	0	0	0	0	0	0	0	0	0	0	0	0	0	0	0	0	0	0	0	0	0	0	0	0	0	0	0	0	0	0	0	0	0	0	0	0	0	0	0	0	0	0	0	0	0	0	0
0	0	0	0	0	0	0	0	0	0	0	0	0	0	0	0	0	0	0	0	0	0	0	0	0	0	0	0	0	0	0	0	0	0	0	0	0	0	0	0	0	0	0	0	0	0	0	0	0	0
0	0	0	0	0	0	0	0	0	0	0	0	0	0	0	0	0	0	0	0	0	0	0	0	0	0	0	0	0	0	0	0	0	0	0	0	0	0	0	0	0	0	0	0	0.0047729	0	0	0	0	0
0	0	0	0	0	0	0	0	0	0	0	0	0	0	0	0	0	0	0	0	0	0	0	0	0	0	0	0	0	0	0	0	0	0	0	0	0	0	0	0	0	0.01115	0	0	0.021587	0	0	0	0	0
0	1.7509e-06	0	0	0	0	0	0	0	0	0	0	0	0	0.00011432	0	0	0	0	7.4242e-05	0	0	0	0	0	0	0	0	0	0	0	0	0	0	0	0	0	0	0	0	0	5.3311e-06	0	0	0	0	0	0	0	0
5.0231e-06	1.5962e-06	0	0	4.7441e-05	0	0	0	0	0	0	0	0	0	0.00015122	0	0	0	0	0.00045882	0	0	0	0	0	0	0	0	0	0	0	9.257e-06	0	0	0	0	0	0	0	0	0	0	0	0	9.9547e-05	6.7112e-05	0	2.3816e-06	1.0601e-05	0
0	0	0	0	0	0	0	0	0	0	0	0	0	0	0	0	0	0	0	0	0	0	0	0	0	0	0	0	0	0	0	0	0	0	0	0	0	0	0	0	0	0	0	0	0	0	0	0	0	0
4.6652e-06	1.4829e-06	1.6979e-06	0	0.00010427	0	1.4698e-06	0	0	0	0	0	0	0	1.3974e-05	0	0	0	0	0	0	0	0	0	0	0	0	0	0	0	0	1.1975e-06	0	1.6147e-06	0	0	1.419e-06	0	0	0	0	0.0045244	1.6789e-05	0	0.00047419	0.00055972	9.3839e-05	0	3.1095e-06	0
0	0	0	0	0	0	0	0	0	0	0	0	0	0	0	0	0	0	0	0	0	0	0	0	0	0	0	0	0	0	0	0	0	0	0	0	0	0	0	0	0	0	1.6109e-05	0	0	8.8216e-06	0	1.7481e-05	0	0
0	2.0257e-06	0	0	2.1795e-06	2.6345e-06	0	1.7236e-05	0	1.3838e-05	0	0	0	0	0	0	0	0	0	0	0	0	0	0	0	0	0	0	0	0	0	0	0	0	0	0	0.00031917	0.0001039	0	0	0	0.0090004	4.1239e-05	0	0.0036565	0.016302	0.018607	4.4943e-06	0.00095219	0
0	0	0	0.00013316	3.1591e-06	0	0	0	0	0	0.00013321	0	0	4.5e-05	0.00020336	0	0	0	0	0	0	0	0	0	0	0	0	0	0	0	0	0	0	0	0.005781	0.0026461	8.5776e-06	4.0316e-05	0	0.00010993	0	0	0	0	0.00031096	0.00049555	0.0011983	0.0011275	0.00075628	0
0	0	0	0.001721	4.6744e-05	0	0	0	0	0	0	0	0	0	0	0	0	0	0	0	0	0	0	0	0	0	0	0	0	0	0	0	0	0	0.00033344	0.0015973	5.7358e-06	6.2266e-05	0	0	0	0	0	0.00032819	0.0082898	0	0	0.00024296	3.3574e-05	0
0	2.599e-06	0	0	0	0	0	1.6179e-06	0	0.00020604	0	0	0	5.8614e-06	0.00035371	0	0	0	0	6.7181e-05	0	0	0	0	0	0	0	0	0	0	0	0	0	4.4019e-06	0.00022439	0	0.0014255	0.00025148	0	0	0	0.002128	0.00034363	0.0073863	0.018991	0.0066767	0.0004316	0.0033246	0.0034767	0
2.4462e-06	1.9508e-05	0	0	0	0	0	0	0	2.4749e-05	0	0	0	0	1.1789e-05	0	0	0	0	7.5961e-05	0	0	0	0	0	0	0	0	0	0	0	0	0	3.9587e-06	0.00035608	0	0.0010054	0.0005866	0	0	0.00070591	0	0	0.0052339	0.0060136	0.0035862	0.0003031	0.0018339	0.0016349	0
3.1796e-05	0	0	0.0025881	0	0	0	0	0	0	0	0.00075843	0	0	0	0	0	0	0	0	0	0	0	0	0	0	0	0	0	0	0	0	0	0	0	0.0019367	0	0	0.0016774	0	0	0	0	0	0.019139	0	0	0	0	0
0	0	0	0	0	2.4189e-06	0	0	0	0	0	0	0	0	0.0027824	0	0	1.7628e-06	0	0	4.6719e-06	1.2859e-05	0	5.473e-06	3.0734e-05	3.6453e-05	0	0	0	0	0	0	0	0	9.354e-05	0	4.938e-05	9.6862e-05	0	0.0017787	0	0	0	0	0.00054433	3.2143e-06	0	7.0082e-06	4.7829e-05	0
0	0	0	0	0	0	0	0	0	0	0	0	0	0	0.00030032	0	0	0	0	0	0	0	0	0	0	0	0	0	0	0	0	0	0	0	0	0	0	0	0	0	0.00029902	0	0	0	0.0025757	0	0	0.00010772	0	0
0.00071182	0	0	0.00037295	0.00065362	0	0.00022408	9.6107e-05	0	0.0071139	0.0089002	0	0	0.0018948	0.0012497	0.00071797	0	0.00062609	0	0.0048447	0	0	0	0	0	0	0.0025351	0	0	0	0	0	0	0	0.02987	0.003372	0.0015428	0.031846	0	0.0095483	0.029696	0	0	0	0.003178	7.1823e-06	1.8058e-05	8.3086e-05	0.00092077	0
[truncated: 33 more columns]
