# Supplementary material for: Reproducibility of the Structural Brain Connectome Derived from Diffusion Tensor Imaging
Source: PLoS One. 2015 Sep 2;10(9):e0135247. doi: 10.1371/journal.pone.0135247 (PMC4557836; doi:10.1371/journal.pone.0135247)
Supplement: S1 Data — Please refer to the README.txt file within the compressed folder for usage instructions. (ZIP) [file pone.0135247.s001.zip › Subject15_determistic_scanner_B_time_1.csv]

0	0.023694	0.00026008	0.00037733	0.0012278	1.2209e-05	0.0016295	0	0	0	0	0	0	0	1.5437e-05	0	0	3.8473e-05	0	0	2.7907e-05	0.00072751	0.00037911	0.00053405	1.8895e-05	0	4.2371e-05	0.0031185	4.6507e-05	0.00090644	0	0.0028335	0	0.016475	0.0001704	0.00085843	0.012907	0.00063873	0.0053037	0.00023289	0.00029632	0	0	0	0	1.3348e-06	0	0	0	0
0.023694	0	0	0	0.00075806	0	0.012932	0.00083269	0	0	0	0	0	0	0.00018037	0.0001694	0	0.00032908	0	0.00065045	0.00052444	0.0028157	0	0.00029695	0	0	0	0	0	0	0	0	0	0.0014901	0	0	0.001027	0	0	3.342e-06	0	0	0	0	0	0	0	0	0	0
0.00026008	0	0	0	0	0	0.0029288	0	0	0	0	0	0	0	0.00015759	0	0	0	0	0	0	0	0	0	0	0	0	0	0	0	0	0	0	0	0.0026727	0.0059011	0.0083151	0.01097	0.00038691	0	0	0	0	0	0	0	0	0	0	0
0.00037733	0	0	0	0	0	0	0.00032579	0	0	0	0.0065219	0.00030532	0	0	0	0	0	0	2.3435e-06	0	0	0	0	0	0	0	0.0005395	0	0.00010492	0	0.00010144	0	0.00040995	0.00086646	0.017158	0.010932	0.0012192	0.030812	0	0	0	0	0	0.0062448	0	0	0.000114	0	0
0.0012278	0.00075806	0	0	0	3.1454e-05	0.017154	0.0012913	0	0.0015515	0	0	0.0013773	0	0.00085205	0.0016919	0	0.00043601	0	0.00022642	0	3.5416e-05	0	0	7.0526e-06	0	9.0486e-06	3.5012e-05	0	1.0479e-06	2.3121e-06	0	0	0.024377	0.0031011	0	0.020619	0.0075413	0	7.4403e-05	0	0	0	0	0	0.00042435	0.0010286	1.3107e-05	0.00036702	0
1.2209e-05	0	0	0	3.1454e-05	0	7.2219e-05	0.0081753	0.0084954	0.0093361	0	0	0	0	2.5715e-06	0.00033683	0	0	0	0	0	0	0	0	0	0	0	0	0	1.0081e-05	2.233e-06	4.3342e-06	0	0.024842	0	0	0.003574	1.1479e-05	0	0	0	0	0	0	0	0	0.00091073	0	0.0018643	0
0.0016295	0.012932	0.0029288	0	0.017154	7.2219e-05	0	0.0095048	0.020355	0	0	0	0.00039405	0	9.7601e-06	0	0	3.3414e-06	0	0	0	0	8.2782e-07	0	0	0	0	0	0	0	0	0	0	0	0.00015101	0.00027285	0.0048113	0.00036586	4.6572e-05	0	0	0	0	0	0	0.00011647	0.00060938	4.473e-05	0.00027548	0
0	0.00083269	0	0.00032579	0.0012913	0.0081753	0.0095048	0	0.021931	0.0069116	0.00040222	0.012857	0.016954	0.0086128	0.0001432	0	0	0	0	0.00050565	0	0	0	0	0	0	0	0	0	0	0	0	0	0.00030282	0.0015819	0.00093464	0.0014286	0.00030714	0	1.6479e-05	0	0	0.0015106	0	0.00012401	0.0012197	3.4444e-06	0.00027139	0.012401	0
0	0	0	0	0	0.0084954	0.020355	0.021931	0	0.036309	0	0	0	0	0	0	0	0	0	0	0	0	0	0	0	0	0	0	0	0	0	0	0	0	0	0	0	0	0	0	0	0	0	0	0	0	0	0	0	0
0	0	0	0	0.0015515	0.0093361	0	0.0069116	0.036309	0	0.0029681	0	0	8.3977e-05	0	0.039422	0.0066287	0.000602	0.0012612	1.7289e-06	0	0	0	0	0	0	0	0	0	0.0041827	0.0025004	0.0020157	0	0.0031219	0.00016729	0	0.0054409	0.0023709	0	0	0	0	0	0	0	0	0	0	0.00050616	0
0	0	0	0	0	0	0	0.00040222	0	0.0029681	0	0	0	0.053789	0	0.0021475	0	0.00034571	0	0.0095061	0	0	0	0	0	0	0	0	0	0	0	0	0	0	0.00026516	0	6.825e-05	0.00079563	0	0.00025408	0	0	0	0	0	0	0	0	0	0
0	0	0	0.0065219	0	0	0	0.012857	0	0	0	0	0.024564	3.0272e-05	0	0	0	0	0	0.00033355	0	0	0	0	0	0	0	0	0	0	0	0	0	0	0	0	0	0	0.00014847	0	0	0	0	0	0.0017017	0	0	3.06e-05	0.00060017	0
0	0	0	0.00030532	0.0013773	0	0.00039405	0.016954	0	0	0	0.024564	0	0.034987	0	0	0	0	0	0.0024045	0	0	0	0	0	0	0	0	0	0	0	0	0	0	0	0	0	0	0	0	0	0	0	0	0	0.0017082	0.0015613	0	0.0001723	0
0	0	0	0	0	0	0	0.0086128	0	8.3977e-05	0.053789	3.0272e-05	0.034987	0	0.00043966	0	0	1.7136e-05	0	0.028391	0	0	0	0	0	0	0	0	0	0	0	0	0	1.4625e-05	0	0	1.0193e-05	0	0	0	0	0	0	0	0	0	0	0	0.0022708	0
1.5437e-05	0.00018037	0.00015759	0	0.00085205	2.5715e-06	9.7601e-06	0.0001432	0	0	0	0	0	0.00043966	0	0	0	8.8622e-05	0	0.017842	0.0062339	0.0011814	0	0.0009874	0	0	2.1701e-05	0.00012853	0	0.00033212	4.4416e-05	0.0010971	0	0.0017165	0	0	0.00049686	0.00070146	0.0007591	0.0018758	0	0	5.9874e-05	0	0	0.00010427	1.1907e-05	8.4864e-06	0	0
0	0.0001694	0	0	0.0016919	0.00033683	0	0	0	0.039422	0.0021475	0	0	0	0	0	0.01756	0.0078632	0.00037723	0	0	0	0	0	0	0	0	0	0	0.00032009	0	0.00028857	3.3434e-05	0.0034571	0	0	0.0073549	0.0018769	0	1.5361e-05	0	0	0	0	0	0	0	0	0	0
0	0	0	0	0	0	0	0	0	0.0066287	0	0	0	0	0	0.01756	0	0.0095855	0.011398	0	0	0	0	0	0	0	0	0	0	0.004581	0.0042146	0.0032785	0.0005701	0.0023176	0	0	0	0	0	0	0	0	0	0	0	0	0	0	0	0
3.8473e-05	0.00032908	0	0	0.00043601	0	3.3414e-06	0	0	0.000602	0.00034571	0	0	1.7136e-05	8.8622e-05	0.0078632	0.0095855	0	0.039576	0.01252	0.0012081	0.00049935	0.0017428	2.9702e-06	9.437e-06	0	0	0	5.5521e-05	0.0019565	0.0021244	0.0027983	0	0.0017999	5.7302e-06	0	0.0010484	0.00015047	0	1.8445e-05	3.0659e-05	0	0	0	0	0	0	0	0	0
0	0	0	0	0	0	0	0	0	0.0012612	0	0	0	0	0	0.00037723	0.011398	0.039576	0	0.00059959	0	0	0.0077758	0	9.2841e-06	0	0	0	0.00021338	0.0079831	0.0057902	0.0033909	0	6.5215e-06	0	0	0	0	0	0	0	0	0	0	0	0	0	0	0	0
0	0.00065045	0	2.3435e-06	0.00022642	0	0	0.00050565	0	1.7289e-06	0.0095061	0.00033355	0.0024045	0.028391	0.017842	0	0	0.01252	0.00059959	0	0.004379	0.0034732	0	0.00016752	0.00015405	0	0	9.7209e-06	0	0.0014549	0.0016606	0.0030188	0	0.0014392	0	0	0.00061232	0.0023454	0	0.0003389	4.7033e-05	0	0	0	0	0	0	0	0	0
2.7907e-05	0.00052444	0	0	0	0	0	0	0	0	0	0	0	0	0.0062339	0	0	0.0012081	0	0.004379	0	0.01108	0	0.0052411	0	0.00075954	0	0	0	0	0	2.8207e-06	0	0.00033704	0	0	0	0	0	6.1346e-05	0	0	0	0	0	0	0	0	0	0
0.00072751	0.0028157	0	0	3.5416e-05	0	0	0	0	0	0	0	0	0	0.0011814	0	0	0.00049935	0	0.0034732	0.01108	0	0.0021952	0.013959	0.00022233	0.001206	0	0	0	0	0	2.5981e-06	0	0.00060823	4.5825e-06	0	0.00011809	0	0	0.0002466	0	0	0	0	0	0	0	0	0	0
0.00037911	0	0	0	0	0	8.2782e-07	0	0	0	0	0	0	0	0	0	0	0.0017428	0.0077758	0	0	0.0021952	0	0.0029276	0.0056492	1.5578e-05	0	0	0.0033083	0.0005779	0	0.00080624	0	0.0005245	0	0	3.6918e-05	0	0	1.3419e-05	0	0	0	0	0	0	0	0	0	0
0.00053405	0.00029695	0	0	0	0	0	0	0	0	0	0	0	0	0.0009874	0	0	2.9702e-06	0	0.00016752	0.0052411	0.013959	0.0029276	0	0.0067751	0.0057762	0	0	0	0	0	0	0	3.2548e-06	4.6764e-06	0	6.1959e-05	0	0	0.00018634	0	0	0	0	0	0	0	0	0	0
1.8895e-05	0	0	0	7.0526e-06	0	0	0	0	0	0	0	0	0	0	0	0	9.437e-06	9.2841e-06	0.00015405	0	0.00022233	0.0056492	0.0067751	0	0.0074577	0.000641	0.010084	0.013712	0.00027799	0	4.9927e-05	0	0.00029824	0.00063093	2.7594e-06	0.00021782	0.00014575	0	0.0055977	0	0	0	0	0	0	0	0	0	0
0	0	0	0	0	0	0	0	0	0	0	0	0	0	0	0	0	0	0	0	0.00075954	0.001206	1.5578e-05	0.0057762	0.0074577	0	0.027587	0	0.00017823	0	0	0	0	0	0	0	0	0	0	0.012851	4.6299e-05	0	0	0	0	0	0	0	0	0
4.2371e-05	0	0	0	9.0486e-06	0	0	0	0	0	0	0	0	0	2.1701e-05	0	0	0	0	0	0	0	0	0	0.000641	0.027587	0	0.031502	4.9323e-05	0	0	0	0	0.00075748	0	0	0	0	0	0.011399	0.0070789	0	0	0	0	0	0	0	0	0
0.0031185	0	0	0.0005395	3.5012e-05	0	0	0	0	0	0	0	0	0	0.00012853	0	0	0	0	9.7209e-06	0	0	0	0	0.010084	0	0.031502	0	0.0032053	0.00056642	0	0.00023372	0	0.012794	0.00055729	0	0.00075791	0.00031383	0.0017499	0.021016	0.035619	0	0	0	0	0	0	0	0	0
4.6507e-05	0	0	0	0	0	0	0	0	0	0	0	0	0	0	0	0	5.5521e-05	0.00021338	0	0	0	0.0033083	0	0.013712	0.00017823	4.9323e-05	0.0032053	0	0.012382	0	1.2219e-05	0	0.00071353	0.00038916	0	0.00027971	3.2077e-05	0	0.0010408	1.0049e-05	0	0	0	0	0	0	0	0	0
0.00090644	0	0	0.00010492	1.0479e-06	1.0081e-05	0	0	0	0.0041827	0	0	0	0	0.00033212	0.00032009	0.004581	0.0019565	0.0079831	0.0014549	0	0	0.0005779	0	0.00027799	0	0	0.00056642	0.012382	0	0.0052316	0.0086328	0	0.0016266	0.00020807	0	0.00026365	0	0	0.00080415	0	0	2.8511e-05	0	0	5.5868e-05	1.6022e-05	8.4225e-07	0	0
0	0	0	0	2.3121e-06	2.233e-06	0	0	0	0.0025004	0	0	0	0	4.4416e-05	0	0.0042146	0.0021244	0.0057902	0.0016606	0	0	0	0	0	0	0	0	0	0.0052316	0	0.0050752	0	0	0	0	0	0	0	0.00012965	0	0	4.4808e-06	0	0	4.2807e-05	0	0	0	0
0.0028335	0	0	0.00010144	0	4.3342e-06	0	0	0	0.0020157	0	0	0	0	0.0010971	0.00028857	0.0032785	0.0027983	0.0033909	0.0030188	2.8207e-06	2.5981e-06	0.00080624	0	4.9927e-05	0	0	0.00023372	1.2219e-05	0.0086328	0.0050752	0	0.029368	0.037293	8.8991e-06	0	3.5525e-05	0	5.2399e-05	0.00040386	0	0	7.559e-06	0	0	6.708e-05	4.8037e-06	4.2915e-06	0	0
0	0	0	0	0	0	0	0	0	0	0	0	0	0	0	3.3434e-05	0.0005701	0	0	0	0	0	0	0	0	0	0	0	0	0	0	0.029368	0	0.0010782	0	0	0	0	0	0	0	0	0	0	0	0	0	0	0	0
0.016475	0.0014901	0	0.00040995	0.024377	0.024842	0	0.00030282	0	0.0031219	0	0	0	1.4625e-05	0.0017165	0.0034571	0.0023176	0.0017999	6.5215e-06	0.0014392	0.00033704	0.00060823	0.0005245	3.2548e-06	0.00029824	0	0.00075748	0.012794	0.00071353	0.0016266	0	0.037293	0.0010782	0	9.7327e-06	0	0.0016972	0	0.00013278	0.0010246	0.020728	0	0	0	0.0017392	3.1631e-06	0	0	0.00012621	0
0.0001704	0	0.0026727	0.00086646	0.0031011	0	0.00015101	0.0015819	0	0.00016729	0.00026516	0	0	0	0	0	0	5.7302e-06	0	0	0	4.5825e-06	0	4.6764e-06	0.00063093	0	0	0.00055729	0.00038916	0.00020807	0	8.8991e-06	0	9.7327e-06	0	0.044923	0.0034579	0.0052869	0	0.020048	0.0011889	0	0	0	0	0	0	0	0.00023638	0
0.00085843	0	0.0059011	0.017158	0	0	0.00027285	0.00093464	0	0	0	0	0	0	0	0	0	0	0	0	0	0	0	0	2.7594e-06	0	0	0	0	0	0	0	0	0	0.044923	0	0.00034655	8.4057e-05	0.0052985	0.0016213	0	0	0	0	0.0028302	0	1.3967e-05	0	0	0
0.012907	0.001027	0.0083151	0.010932	0.020619	0.003574	0.0048113	0.0014286	0	0.0054409	6.825e-05	0	0	1.0193e-05	0.00049686	0.0073549	0	0.0010484	0	0.00061232	0	0.00011809	3.6918e-05	6.1959e-05	0.00021782	0	0	0.00075791	0.00027971	0.00026365	0	3.5525e-05	0	0.0016972	0.0034579	0.00034655	0	0.014089	0.0064774	3.6549e-05	0	0	3.0213e-06	0	0.00013835	1.2406e-05	2.3246e-06	2.7991e-06	0.001923	0
0.00063873	0	0.01097	0.0012192	0.0075413	1.1479e-05	0.00036586	0.00030714	0	0.0023709	0.00079563	0	0	0	0.00070146	0.0018769	0	0.00015047	0	0.0023454	0	0	0	0	0.00014575	0	0	0.00031383	3.2077e-05	0	0	0	0	0	0.0052869	8.4057e-05	0.014089	0	0.00024078	4.0528e-05	0	0	2.3361e-05	0	0	6.6322e-05	0	0	8.7958e-05	0
0.0053037	0	0.00038691	0.030812	0	0	4.6572e-05	0	0	0	0	0.00014847	0	0	0.0007591	0	0	0	0	0	0	0	0	0	0	0	0	0.0017499	0	0	0	5.2399e-05	0	0.00013278	0	0.0052985	0.0064774	0.00024078	0	0	0	0	0	0	0.0035876	0	0	0	0	0
0.00023289	3.342e-06	0	0	7.4403e-05	0	0	1.6479e-05	0	0	0.00025408	0	0	0	0.0018758	1.5361e-05	0	1.8445e-05	0	0.0003389	6.1346e-05	0.0002466	1.3419e-05	0.00018634	0.0055977	0.012851	0.011399	0.021016	0.0010408	0.00080415	0.00012965	0.00040386	0	0.0010246	0.020048	0.0016213	3.6549e-05	4.0528e-05	0	0	0.011779	0	0	0	0	0	0	0	0	0
0.00029632	0	0	0	0	0	0	0	0	0	0	0	0	0	0	0	0	3.0659e-05	0	4.7033e-05	0	0	0	0	0	4.6299e-05	0.0070789	0.035619	1.0049e-05	0	0	0	0	0.020728	0.0011889	0	0	0	0	0.011779	0	0	0	0	0	0	0	0	0	0
0	0	0	0	0	0	0	0	0	0	0	0	0	0	0	0	0	0	0	0	0	0	0	0	0	0	0	0	0	0	0	0	0	0	0	0	0	0	0	0	0	0	0.015229	0	0.0023275	0.00054974	0	0.0028894	0	0
0	0	0	0	0	0	0	0.0015106	0	0	0	0	0	0	5.9874e-05	0	0	0	0	0	0	0	0	0	0	0	0	0	0	2.8511e-05	4.4808e-06	7.559e-06	0	0	0	0	3.0213e-06	2.3361e-05	0	0	0	0.015229	0	0	0	0	0.00012662	0.011506	0	0
0	0	0	0	0	0	0	0	0	0	0	0	0	0	0	0	0	0	0	0	0	0	0	0	0	0	0	0	0	0	0	0	0	0	0	0	0	0	0	0	0	0	0	0	0	0	0	0	5.517e-05	0
0	0	0	0.0062448	0	0	0	0.00012401	0	0	0	0.0017017	0	0	0	0	0	0	0	0	0	0	0	0	0	0	0	0	0	0	0	0	0	0.0017392	0	0.0028302	0.00013835	0	0.0035876	0	0	0.0023275	0	0	0	0	0	0	0.0011533	0
1.3348e-06	0	0	0	0.00042435	0	0.00011647	0.0012197	0	0	0	0	0.0017082	0	0.00010427	0	0	0	0	0	0	0	0	0	0	0	0	0	0	5.5868e-05	4.2807e-05	6.708e-05	0	3.1631e-06	0	0	1.2406e-05	6.6322e-05	0	0	0	0.00054974	0	0	0	0	0.0033508	0.025164	0.0027131	0
0	0	0	0	0.0010286	0.00091073	0.00060938	3.4444e-06	0	0	0	0	0.0015613	0	1.1907e-05	0	0	0	0	0	0	0	0	0	0	0	0	0	0	1.6022e-05	0	4.8037e-06	0	0	0	1.3967e-05	2.3246e-06	0	0	0	0	0	0.00012662	0	0	0.0033508	0	0.0066885	0.0096743	0.011422
0	0	0	0.000114	1.3107e-05	0	4.473e-05	0.00027139	0	0	0	3.06e-05	0	0	8.4864e-06	0	0	0	0	0	0	0	0	0	0	0	0	0	0	8.4225e-07	0	4.2915e-06	0	0	0	0	2.7991e-06	0	0	0	0	0.0028894	0.011506	0	0	0.025164	0.0066885	0	0.022949	0.010465
0	0	0	0	0.00036702	0.0018643	0.00027548	0.012401	0	0.00050616	0	0.00060017	0.0001723	0.0022708	0	0	0	0	0	0	0	0	0	0	0	0	0	0	0	0	0	0	0	0.00012621	0.00023638	0	0.001923	8.7958e-05	0	0	0	0	0	5.517e-05	0.0011533	0.0027131	0.0096743	0.022949	0	0.021433
0	0	0	0	0	0	0	0	0	0	0	0	0	0	0	0	0	0	0	0	0	0	0	0	0	0	0	0	0	0	0	0	0	0	0	0	0	0	0	0	0	0	0	0	0	0	0.011422	0.010465	0.021433	0
0	0	0	0	0	0	0	0.00012422	0	0.0016296	0.0063574	0	0	1.0493e-05	0	4.564e-05	0	0	0	8.9747e-07	0	0	0	0	0	0	0	0	0	0	0	7.609e-07	0	0	0.00014282	0	0.00015903	3.5119e-05	0	0	0	0	3.4856e-06	0	2.8829e-06	1.8414e-05	0.0087515	9.2957e-06	0.011848	0.015868
0	0	0	0	0	0	0	0.00072797	0	6.8041e-05	0.0096597	0	0	0.00099221	0	4.3052e-05	0	0	0	1.67e-05	0	0	0	0	0	0	0	0	0	0	0	0	0	0	0.00068381	0	0	0	0	0	0	0	0	0	0	0	0	0	0.0013897	0
0	0	0	0.0021827	0	0	0	1.4547e-05	0	0	0	0.0013024	0	0	0	0	0	0	0	0	0	0	0	0	0	0	0	0	0	0	0	0	0	0	0	0	0	0	0.00078441	0	0	0	0	0.0022739	0.014996	0	0	4.9555e-05	0.007333	0
0	0	0	0	2.1707e-05	0	0.00026545	0.00081386	0	0	0	0.0027983	0.046323	0.00021689	0	0	0	0	0	2.2918e-05	0	0	0	0	0	0	0	0	0	0	0	0	0	0	0	0	0	0	0	0	0	0	0	0	0	1.1894e-05	0.00014895	7.7234e-05	0.0053474	0
0	0	0	0	0	0	0	0.00029986	0	0	0.0017361	0	0.00038199	0.014628	0.0012285	0	0	0	0	0.0033236	0	0	0	0	0	0	0	0	0	0	0	0	0	0	0	0	0	0	0	0	0	0	0	0	0	0	0	0	0.0037981	0
0	0	0	0	8.2605e-06	5.6464e-06	0	5.3572e-06	0	0	0	0	0	0.0025421	0.056631	0	0	0.00021768	0	0.003937	0.0001873	0	0	0	0	0	0	0	0	3.4228e-06	0	0.0011198	0	7.4386e-05	0	0	0	2.9013e-05	0	0.00042749	0	0	1.7319e-05	0	0	0.00018062	1.6665e-05	7.4941e-06	0	0
0	0	0	0	0	0	0	0	0	0	0	0	0	0	0	0	0	0	0	0	0	0	0	0	0	0	0	0	0	0	0	0	0	0	0	0	0	0	0	0	0	0	6.5876e-05	0	3.1402e-06	6.3782e-05	0	3.8059e-05	0	0
0	0	0	0	0	0	0	0	0	0	0	0	0	0	0	0	0	0	0	0	0	0	0	0	0	0	0	0	0	0	0	0	0	0	0	0	0	0	0	0	0	0	0	0	0	0	0	0	0	0
0	0	0	0	9.7915e-07	4.6317e-05	1.1801e-06	0	0	0	0	0	0	0	0.00042837	0	0	3.8685e-05	0	6.8409e-05	0	0	0	0	0	0	0	0	0	0	0	0	0	0	0	0	9.6398e-07	0	0	0	0	3.9305e-05	1.5728e-06	5.4517e-05	5.337e-05	0.00016659	0.00010547	3.2707e-05	0	0
0	0	0	0	0	0	0	0	0	0	0	0	0	0	0	0	0	0	0	0	0	0	0	0	0	0	0	0	0	0	0	0	0	0	0	0	0	0	0	0	0	0	0	0	0	1.8676e-06	6.7759e-06	0	0	0
0	0	0	0	0	1.4417e-06	0	3.9915e-06	0	0	0.0027597	0	0	0.0027694	0.0052099	0	0	0.00012149	0	0.0064107	5.1399e-05	0	0	0	0	0	0	0	0	0	0	9.1204e-05	0	3.3392e-06	2.0284e-05	0	0	3.2498e-06	0	0	0	0	0	0	9.2425e-06	3.8901e-06	0	1.5111e-05	0.00018074	0
0	0	0	0	0	0	0	0	0	0	0	0	0	0	0.0018709	0	0	0.0002237	0	1.9283e-05	0.00012582	0	0	0	0	0	0	0	0	0	0	0	0	0	0	0	0	0	0	0	0	0	0	0	0	0	0	0	0	0
0	0	0	0	0	0	0	0	0	0	0	0	0	0	2.3294e-05	0	0	0	0	0	0	0	0	0	0	0	0	0	0	0	0	0	0	0	0	0	0	0	0	4.7203e-06	0	0.00027266	0.00026739	5.8718e-05	9.2731e-05	3.0312e-06	0	0.0001382	0	0
0	0	0	0	1.1675e-06	5.6468e-06	0	0	0	0	0	0	0	0	0	0	0	0	0	0	6.0557e-05	0	6.5659e-06	0	0	0	0	0	0	0	0	0	0	0	0	0	1.1407e-06	0	3.3637e-06	0	0	0.00021128	1.9353e-06	5.7335e-05	0.00028099	8.51e-05	4.2499e-06	3.1351e-06	0	0
0	0	0	0	0	0	0	0	0	0	0	0	0	0	5.1201e-05	0	0	0	0	0	0	0	0	6.0811e-05	0	0	0	0	0	0	0	0	0	0	0	0	0	0	0	0	0	0.00054164	0.00068368	9.0899e-05	8.6673e-05	0.00020384	0	0.00012653	0	0
0	0	0	0	0	0	0	0	0	0	0	0	0	0	0	0	0	0	0	0	0	0	0	0	0	0	0	0	0	0	0	0	0	0	0	0	0	0	0	0	0	0	0	0	0	0	0	0	0	0
0	0	0	0	0	0	0	0	0	0	0	0	0	0	0	0	0	0	0	0	0	0	0	0	0	0	0	0	0	0	0	0	0	0	0	0	0	0	0	0	0	0	0	0	0	0	0	0	0	0
0	0	0	0	0	0	0	0	0	0	0	0	0	0	0	0	0	0	0	0	0	0	0	0	0	0	0	0	0	0	0	0	0	0	0	0	0	0	0	0	0	0	0	0	0	0	0	0	0	0
0	0	0	0	0	0	0	0	0	0	0	0	0	0	0	0	0	0	0	0	0	0	0	0	0	0	0	0	0	0	0	0	0	0	0	0	0	0	0	0	0	0.0026084	0	0	0.0050433	0	0	0	0	0
0	0	0	0	0	0	0	0	0	0	0	0	0	0	0	0	0	0	0	0	0	0	0	0	0	0	0	0	0	0	0	0	0	1.2673e-05	0	0	0	0	0	0	0	0	0	0	0.00019678	0	0	0	0	0
0	0	0	0	0	0	0	0	0	0	0	0	0	0	0.00011009	0	0	0	0	2.0132e-06	0	0	0	0	0	0	0	0	0	0	0	0	0	0	0	0	0	0	0	0	0	1.8364e-05	0	0	0.00036501	0	0	0	0	0
0	0	0	0	0	0	0	0	0	0	0	0	0	0	0	0	0	0	0	0	0	0	0	0	0	0	0	0	0	0	0	0	0	0	0	0	0	0	0	0	0	0	0	0	0	0	0	0	0	0
3.4944e-06	1.4013e-06	0	0	1.8656e-05	1.634e-05	1.1579e-06	0	0	0	0	0	0	0	0.0021826	0	0	0	0	7.8108e-06	0	0	0	0	0	0	0	0	0	0.00066254	0.00015193	8.5408e-05	0	0	0	0	1.4196e-05	7.94e-06	0	0	0	0.0024705	4.7222e-06	0	1.4681e-05	0.00056285	1.2972e-05	0	0	0
0	0	0	0	0	0	0	0	0	0	0	0	0	0	0	0	0	0	0	0	0	0	0	0	0	0	0	0	0	0	0	2.7119e-06	0	0	0	0	0	0	0	0	0	0	8.4315e-05	0	0	0.00045528	0	0	0	0
1.5419e-06	4.1167e-06	0	0	0.00022332	0.0012054	0.00012808	0	0	0	0	0	0	0	0.00035432	0	0	0	0	6.4509e-05	0	0	0	0	0	0	0	0	0	8.9856e-05	2.5547e-05	0.00032035	0	1.7169e-06	0	0	2.1964e-05	0	0	0	0	0.012232	0.0011571	8.4586e-05	0.0032703	0.018656	0.037109	0.0001584	0.00018026	0
0	0	0	0	3.7005e-06	0.0002209	0	0	0	1.4885e-05	2.7677e-05	0	0	0.00013223	3.4577e-05	0	0	0	0	0	0	0	0	0	0	0	0	0	0	0	0	0	0	0	0.0065903	0.0015183	0.001072	0.00012629	0	1.2382e-05	0	0	0	0	9.1874e-05	0.00013915	0.00018153	1.2397e-05	0	0
0	0	0	0.00065761	0	0	0	0	0	0	0	0	0	9.3297e-05	0	0	0	0	0	0	0	0	0	0	0	0	0	0	0	0	0	0	0	0	0.002858	0.010254	0	0	0	0	0	0.00043457	0	0.00030404	0.0075698	0	0	0	1.0355e-05	0
0	0	0	0	3.6532e-05	0.00091787	3.7492e-06	2.631e-05	0	0	0	0	0	0	0.00077942	0	0	0	0	0	0	0	0	0	0	0	0	0	0	3.8247e-05	6.1192e-05	5.3434e-05	0	1.9591e-06	0.00015784	1.3339e-05	0.00050244	0.00035447	0.00013754	0	0	0.0010225	0.0054564	0.006391	0.024893	0.0070247	0.0039769	0.0017738	0.0033222	0
0	5.2315e-06	0	0	0.00015909	0.00054317	3.1684e-05	1.6923e-05	0	0	0	0	0	0	0.00029989	0	0	7.439e-06	0	1.717e-05	0	0	0	0	0	0	0	0	0	2.2262e-05	0	7.3479e-06	0	0	0.00024214	0	0.00048861	0.0011466	0	0	0	0	0	2.8037e-05	0.00043854	2.9985e-05	0.00049108	0.00012453	0.00062215	0
0	0	0	0.00088641	3.6002e-06	0	0	0	0	0	0	0	0	0	5.2524e-05	0	0	0	0	0	0	0	0	0	0	0	0	0	0	5.6039e-05	7.465e-06	0	0	0.0013275	1.829e-05	0.0022216	0	0	0.00021138	0	0	0	0	0.00013585	0.01251	0	0	0	0	0
3.2905e-05	7.6228e-06	0	0	0	0	0	1.4665e-06	0	0	0	0	0	0	0.0016048	0	0	0	0	2.7336e-06	0.00013319	0.00010648	0	1.7594e-05	7.5875e-06	0	0	7.2205e-06	0	0	0	0	0	0	2.9015e-05	1.5935e-05	1.7339e-05	4.8656e-05	0	0.0051964	0	0	3.9709e-06	0	0.00042691	1.4816e-05	7.4651e-06	4.5423e-06	8.0478e-06	0
0	0	0	0	3.5392e-06	0	0	0	0	0	0	0	0	0	0.00019031	0	0	0	0	8.6158e-06	0	0	0	0	0	0	0	0	0	0	0	2.3376e-06	0	7.3358e-05	0	0	0	0.0010051	0	6.099e-05	0	0	0	0	0.00038819	0	0	0	0	0
2.6019e-05	0	0.00023908	0.00015744	0.0006629	0.00097226	6.689e-05	0.00022411	0	0.0045231	0.0038457	0	0	0	0.0013568	0.00017026	0	2.3093e-05	0	6.0962e-05	0	0	0	0	0	0	0	1.5025e-05	0	0	4.9856e-06	4.1595e-06	0	0	0.029683	0.002919	0.0023471	0.015648	0	0.010045	0.014345	0	1.2023e-05	0	0	0.00010339	0.00030582	0	0.00046529	0
[truncated: 33 more columns]
