# Supplementary material for: Reproducibility of the Structural Brain Connectome Derived from Diffusion Tensor Imaging
Source: PLoS One. 2015 Sep 2;10(9):e0135247. doi: 10.1371/journal.pone.0135247 (PMC4557836; doi:10.1371/journal.pone.0135247)
Supplement: S1 Data — Please refer to the README.txt file within the compressed folder for usage instructions. (ZIP) [file pone.0135247.s001.zip › Subject15_probabilistic_scanner_A_time_1.csv]

0	1.9602e+05	20552	34749	40887	11655	28019	2730.9	142.88	9239.3	5087.7	1515.2	380.57	1624.8	38452	10123	3918.6	47028	30460	48346	18233	81373	88559	56537	9295	1338.1	4145.8	71410	30076	27190	5852.8	1.2593e+05	6174.5	4.2907e+05	84443	69389	4.9373e+05	47468	68682	45208	15623	2643.1	1794.7	840.74	21334	1642.9	1049.3	1795.5	2209.7	246.85
1.9602e+05	0	5867.4	2141.9	1.0911e+05	13023	1.3974e+05	1918.9	120.85	6608.1	5349	282.86	345.69	1143.6	16638	9061.5	3219.3	23683	12382	20592	13903	69554	49119	36555	3338.7	756.37	1345.3	1406.5	5364.6	12816	4531.9	46763	9428.3	2.4011e+05	35323	17427	3.4631e+05	41993	5657.8	10316	1206.6	1057.6	2295.8	217.81	2019.3	693.64	373.53	535.81	1172.8	81.076
20552	5867.4	0	51831	676.81	100.88	24782	5194.5	12.569	500.23	1202.8	1309.4	541.74	284.95	3099	1075.1	254.2	3770.4	1532.9	3530.3	2295.1	10010	5782.9	4331.3	656.79	234.99	471.58	1373.9	857.77	1047.1	657.37	3045.9	1773.9	8258.3	52429	81933	98755	77906	11145	24704	2523.6	937.59	5338.5	15754	48060	1891	115.28	810	2717.2	22.336
34749	2141.9	51831	0	842.21	149.09	2543.6	20034	28.315	1028.9	2029.4	40349	7824.2	618.17	5464.3	2434.8	401.18	8832	2919.5	7830	1701.8	7977.7	5431.9	3267	1076.1	121.65	729.29	5966.6	2925.3	2039.9	816.21	5042.9	820.07	12561	99107	1.9684e+05	1.4005e+05	87067	1.634e+05	68589	3138.4	1701.5	10397	31442	2.2002e+05	1251.2	203.45	3716.4	9303.3	35.71
40887	1.0911e+05	676.81	842.21	0	71798	1.285e+05	22397	1744.2	73756	46251	661.65	6253.6	7125.7	33021	1.2861e+05	29981	76067	18254	55787	8027.8	31583	30953	11149	2339.1	198.41	1839.7	4820.9	4393.6	12351	30642	49443	24232	6.2986e+05	2.9697e+05	1.1831e+05	1.0914e+06	1.6464e+05	2466.8	18181	5023.2	1738.1	1325.6	258.92	4083.6	10773	10163	26568	18802	1411.5
11655	13023	100.88	149.09	71798	0	29397	1.4307e+05	2.5704e+05	1.8661e+05	7145.9	63.266	8354.9	2000.2	2345.6	29410	44445	17574	14857	4892.9	421.38	1792.7	1745.1	592.1	137.91	17.522	130.94	516.24	380.32	9728.3	77230	23183	466.56	1.7687e+05	44008	12318	1.0768e+05	14849	308.18	2406.7	1661.3	817.59	899.72	50.354	1761.6	1866.6	18609	9147.9	52675	12218
28019	1.3974e+05	24782	2543.6	1.285e+05	29397	0	1.5035e+05	1.3763e+05	13450	3394	1799	13398	1207.3	7817.5	7025.4	4116.9	19706	8379	14537	4079	21182	23715	13889	2060.7	192.87	502.25	2259.9	4051.9	7195.8	6375	18660	1428.6	34465	1.9509e+05	1.3067e+05	2.3075e+05	66559	2081.5	20036	2177.2	2545.7	8720.9	1185.4	11355	31820	23736	1.1402e+05	68655	2933.3
2730.9	1918.9	5194.5	20034	22397	1.4307e+05	1.5035e+05	0	2.5714e+05	1.5896e+05	61974	69063	1.7143e+05	1.1731e+05	15189	6120.3	3604.9	9227.1	3657.4	42220	821.43	4546.2	4737.6	1545	762.05	40.104	268.93	1491.7	1939	3933.5	9267	7868.5	460	11871	1.6698e+05	74501	1.1694e+05	84533	4264	25776	7276.2	2198.5	21758	2031.3	17282	20838	15461	35820	3.4573e+05	17959
142.88	120.85	12.569	28.315	1744.2	2.5704e+05	1.3763e+05	2.5714e+05	0	3.0548e+05	2193.4	7.9763	644.12	1216.4	137.98	15704	2039.1	5992.5	7577.3	769.74	9.941	24.701	51.853	4.1863	5.0172	0.2517	5.2779	11.581	24.186	9971.4	4526.6	343.06	8.5686	1102.3	5693.5	1828.3	7109.6	5259.4	19.768	1450.3	1033.9	55.539	81.034	3.3087	147.59	609.48	1697.4	471.53	22874	2021.8
9239.3	6608.1	500.23	1028.9	73756	1.8661e+05	13450	1.5896e+05	3.0548e+05	0	89144	108.4	1313.8	27338	2025.7	4.7625e+05	85370	1.0208e+05	1.0464e+05	9511.9	117.45	546.27	909.95	169.44	84.733	3.1913	146.08	114.29	294.93	48398	35840	13273	1276.2	2.0198e+05	1.5704e+05	18506	2.8757e+05	1.8244e+05	1116.2	69273	21505	269.57	470.01	51.78	1561.3	2199.3	2679.8	994.11	68144	5037.7
5087.7	5349	1202.8	2029.4	46251	7145.9	3394	61974	2193.4	89144	0	971.76	33266	6.0686e+05	16430	39236	12683	10415	1991.9	1.0961e+05	26.776	135.09	104.04	46.882	39.889	3.9731	135.3	151.72	97.836	1027.6	3519.7	5554.9	983.76	48223	2.4203e+05	58669	1.7044e+05	1.4254e+05	1961.8	43516	13283	314.64	626.5	106.25	1471.1	1303.7	1503.7	732.22	9493.3	788.14
1515.2	282.86	1309.4	40349	661.65	63.266	1799	69063	7.9763	108.4	971.76	0	97210	10388	2592.4	161.93	70.722	576.2	244.37	2911.8	200.49	1039	407.14	319.99	103.39	13.018	85.745	1056.2	309.71	268.08	142.28	993.47	101.22	1553.1	10596	10976	10011	4303	48472	6820.8	362.62	161.02	1876.4	832.27	16766	3095.6	204.23	819.86	21434	10.262
380.57	345.69	541.74	7824.2	6253.6	8354.9	13398	1.7143e+05	644.12	1313.8	33266	97210	0	4.0969e+05	39567	766.54	928.92	2451.2	254.56	85478	69.948	350.67	209.99	79.293	52.003	5.0234	28.333	290.7	155.21	343.23	1054.4	1479.3	138.02	2484.9	23597	10965	15802	10560	2935.3	1590.8	814.81	202.59	1788.2	379.36	2474.2	7158.8	4673.2	12700	73308	435.29
1624.8	1143.6	284.95	618.17	7125.7	2000.2	1207.3	1.1731e+05	1216.4	27338	6.0686e+05	10388	4.0969e+05	0	1.5583e+05	5695.2	11035	17260	4470.5	2.641e+05	57.104	59.67	58.112	23.757	26.807	4.4871	68.36	212.35	207.86	2200.8	5660.1	11475	1815.6	8621.6	46391	20127	31577	27840	913.44	7744.6	3254.9	538.72	638.52	138.39	1695	883.61	889.55	562.02	48343	281.76
38452	16638	3099	5464.3	33021	2345.6	7817.5	15189	137.98	2025.7	16430	2592.4	39567	1.5583e+05	0	1385.8	10152	1.7596e+05	47587	4.7112e+05	1.6579e+05	61365	20562	35849	29767	66667	1.8853e+05	42692	24567	76467	1.5383e+05	99373	14947	60538	92871	37148	2.1104e+05	49031	22941	2.7189e+05	38714	9113.6	5606.6	1860.7	26080	4826.9	4169.5	4250.2	10533	967.4
10123	9061.5	1075.1	2434.8	1.2861e+05	29410	7025.4	6120.3	15704	4.7625e+05	39236	161.93	766.54	5695.2	1385.8	0	2.6562e+05	2.3732e+05	98910	7670.6	132.92	446.39	1048	120.91	66.552	2.8029	65.036	90.818	389.04	87534	22490	17946	15194	2.3294e+05	36074	4616.2	3.319e+05	60985	1501.7	21948	5756.7	73.98	199.57	16.842	621.42	259.92	475.68	534.77	2444.1	224.56
3918.6	3219.3	254.2	401.18	29981	44445	4116.9	3604.9	2039.1	85370	12683	70.722	928.92	11035	10152	2.6562e+05	0	6.2043e+05	1.6074e+05	70638	45.625	103.4	250.14	38.41	34.83	3.0791	18.056	85.397	181.35	44895	48015	1.1981e+05	20409	1.0199e+05	7215.1	3976.2	56415	4547.9	607.95	1022.6	398.71	205.22	162.67	41.397	665.62	286.7	604.09	641.48	4609.4	209.56
47028	23683	3770.4	8832	76067	17574	19706	9227.1	5992.5	1.0208e+05	10415	576.2	2451.2	17260	1.7596e+05	2.3732e+05	6.2043e+05	0	9.1427e+05	3.6044e+05	1.0098e+05	16924	1.2529e+05	15861	12334	4134.8	11389	9708.6	26671	1.0547e+05	1.078e+05	1.7389e+05	14633	1.1785e+05	1.0102e+05	25486	3.5963e+05	58880	13934	38370	13201	13416	5095.6	1304.5	27397	3521.6	2758.8	5386.7	11805	817.35
30460	12382	1532.9	2919.5	18254	14857	8379	3657.4	7577.3	1.0464e+05	1991.9	244.37	254.56	4470.5	47587	98910	1.6074e+05	9.1427e+05	0	91433	2754.8	1393.5	2.259e+05	1275.7	24908	426.54	3007.5	6990.4	72594	2.3871e+05	1.0256e+05	1.4489e+05	527.32	48359	31331	8793.4	1.4544e+05	13619	8301.6	12981	7108.2	1670.4	946.63	214.52	4911.5	821.51	583.9	1138.5	3196.9	167.43
48346	20592	3530.3	7830	55787	4892.9	14537	42220	769.74	9511.9	1.0961e+05	2911.8	85478	2.641e+05	4.7112e+05	7670.6	70638	3.6044e+05	91433	0	1.8656e+05	44671	25416	18814	17855	22427	72970	22568	21150	94467	1.2704e+05	1.7967e+05	18376	1.1011e+05	1.7106e+05	67587	3.1079e+05	64366	17814	1.3923e+05	22374	13273	7807	2332.8	43908	5215.8	4553.8	6217.2	37322	1431.2
18233	13903	2295.1	1701.8	8027.8	421.38	4079	821.43	9.941	117.45	26.776	200.49	69.948	57.104	1.6579e+05	132.92	45.625	1.0098e+05	2754.8	1.8656e+05	0	2.8487e+05	36329	1.1254e+05	12971	26483	18816	12351	5954.4	21741	6255.9	53730	192.59	40545	31653	13726	79942	2161.1	5819.1	46030	4455.7	1207.7	604.57	139.73	2047.6	286.95	174.78	405	327.02	30.065
81373	69554	10010	7977.7	31583	1792.7	21182	4546.2	24.701	546.27	135.09	1039	350.67	59.67	61365	446.39	103.4	16924	1393.5	44671	2.8487e+05	0	87514	3.6408e+05	19763	45995	1666.8	17941	11034	62717	1306.3	1.3716e+05	55.311	1.4175e+05	1.7351e+05	92958	1.9054e+05	3262.2	22251	67986	2759.2	1715.7	1861.9	246.87	3030.7	1186.5	579.33	1508.9	1184.9	96.263
88559	49119	5782.9	5431.9	30953	1745.1	23715	4737.6	51.853	909.95	104.04	407.14	209.99	58.112	20562	1048	250.14	1.2529e+05	2.259e+05	25416	36329	87514	0	62652	3.8221e+05	4776.8	2304.8	21831	2.7883e+05	1.4758e+05	26230	2.9819e+05	60.829	1.7557e+05	86242	42017	2.8249e+05	4750.2	12744	16208	5915.5	1423	1253.7	141.89	3159.1	1032.7	648.64	1829.1	1423.9	111.58
56537	36555	4331.3	3267	11149	592.1	13889	1545	4.1863	169.44	46.882	319.99	79.293	23.757	35849	120.91	38.41	15861	1275.7	18814	1.1254e+05	3.6408e+05	62652	0	1.5154e+05	86054	4474.9	7046.8	15605	29887	336.64	65302	33.297	64001	45477	25450	79075	989.58	7969.3	57297	436.93	875.99	518.72	58.33	1205.1	384.89	175.21	498.84	388.07	23.813
9295	3338.7	656.79	1076.1	2339.1	137.91	2060.7	762.05	5.0172	84.733	39.889	103.39	52.003	26.807	29767	66.552	34.83	12334	24908	17855	12971	19763	3.8221e+05	1.5154e+05	0	71275	10587	17079	2.8152e+05	12365	2980.9	16561	45.313	13962	18768	12572	26697	1542.8	3267.3	92544	3682.8	344.57	565.88	25.194	710.66	568.31	135.04	295.62	297.86	25.363
1338.1	756.37	234.99	121.65	198.41	17.522	192.87	40.104	0.2517	3.1913	3.9731	13.018	5.0234	4.4871	66667	2.8029	3.0791	4134.8	426.54	22427	26483	45995	4776.8	86054	71275	0	74963	10022	11678	600.95	332.88	1314.7	5.711	1649	3596.1	1134.4	3057.9	275.87	782.06	1.233e+05	1204.5	238.67	64.199	16.272	199.37	21.342	11.211	17.722	12.466	5.0154
4145.8	1345.3	471.58	729.29	1839.7	130.94	502.25	268.93	5.2779	146.08	135.3	85.745	28.333	68.36	1.8853e+05	65.036	18.056	11389	3007.5	72970	18816	1666.8	2304.8	4474.9	10587	74963	0	1.0766e+05	4199.6	3567.5	8182.1	4586.5	391.16	19778	22324	6710.5	17499	5021.7	4114.4	3.7625e+05	60642	1853.8	565.45	71.713	1655.6	243.81	196.05	216.85	153.78	32.544
71410	1406.5	1373.9	5966.6	4820.9	516.24	2259.9	1491.7	11.581	114.29	151.72	1056.2	290.7	212.35	42692	90.818	85.397	9708.6	6990.4	22568	12351	17941	21831	7046.8	17079	10022	1.0766e+05	0	42664	17016	2003.7	29880	875.16	2.0472e+05	50402	39268	89857	14075	44551	1.1792e+05	2.0234e+05	1256.2	2722	215.72	5097.9	2494.1	701.33	984.94	749.81	134.57
30076	5364.6	857.77	2925.3	4393.6	380.32	4051.9	1939	24.186	294.93	97.836	309.71	155.21	207.86	24567	389.04	181.35	26671	72594	21150	5954.4	11034	2.7883e+05	15605	2.8152e+05	11678	4199.6	42664	0	1.854e+05	2491.3	30024	160.78	54541	34756	29000	48195	3496.1	9717.5	1.0391e+05	11525	986.15	1664.5	87.328	2880.9	1959.4	461.48	996.59	892.4	94.299
27190	12816	1047.1	2039.9	12351	9728.3	7195.8	3933.5	9971.4	48398	1027.6	268.08	343.23	2200.8	76467	87534	44895	1.0547e+05	2.3871e+05	94467	21741	62717	1.4758e+05	29887	12365	600.95	3567.5	17016	1.854e+05	0	2.2811e+05	1.6479e+05	2432.4	43957	32523	21467	56505	6324.9	5284	24842	3535.3	5668.8	2577.2	524.01	10456	2552.3	1336.4	2641.9	3426.6	332.4
5852.8	4531.9	657.37	816.21	30642	77230	6375	9267	4526.6	35840	3519.7	142.28	1054.4	5660.1	1.5383e+05	22490	48015	1.078e+05	1.0256e+05	1.2704e+05	6255.9	1306.3	26230	336.64	2980.9	332.88	8182.1	2003.7	2491.3	2.2811e+05	0	1.6754e+05	13621	36842	16693	6679.2	51634	12597	2744.6	20540	4397.8	5327.7	2630.2	987.61	11730	2281.6	1894.2	2210.8	5354.8	723.28
1.2593e+05	46763	3045.9	5042.9	49443	23183	18660	7868.5	343.06	13273	5554.9	993.47	1479.3	11475	99373	17946	1.1981e+05	1.7389e+05	1.4489e+05	1.7967e+05	53730	1.3716e+05	2.9819e+05	65302	16561	1314.7	4586.5	29880	30024	1.6479e+05	1.6754e+05	0	1.518e+05	4.4475e+05	82422	71230	1.7229e+05	14834	13706	25045	6727.8	11429	5211	1103	21989	5341.5	4127.5	6336.9	10604	1109.9
6174.5	9428.3	1773.9	820.07	24232	466.56	1428.6	460	8.5686	1276.2	983.76	101.22	138.02	1815.6	14947	15194	20409	14633	527.32	18376	192.59	55.311	60.829	33.297	45.313	5.711	391.16	875.16	160.78	2432.4	13621	1.518e+05	0	1.5757e+05	7506.7	8146.8	72027	11154	5951.8	1425.6	2291.1	132.99	187.9	92.903	760.81	98.759	92.899	60.117	250.99	25.401
4.2907e+05	2.4011e+05	8258.3	12561	6.2986e+05	1.7687e+05	34465	11871	1102.3	2.0198e+05	48223	1553.1	2484.9	8621.6	60538	2.3294e+05	1.0199e+05	1.1785e+05	48359	1.1011e+05	40545	1.4175e+05	1.7557e+05	64001	13962	1649	19778	2.0472e+05	54541	43957	36842	4.4475e+05	1.5757e+05	0	85233	50615	8.3983e+05	18470	41311	42354	34453	5040.5	3237.3	579.49	13943	2950.3	3484.5	4852.1	7619.7	842.49
84443	35323	52429	99107	2.9697e+05	44008	1.9509e+05	1.6698e+05	5693.5	1.5704e+05	2.4203e+05	10596	23597	46391	92871	36074	7215.1	1.0102e+05	31331	1.7106e+05	31653	1.7351e+05	86242	45477	18768	3596.1	22324	50402	34756	32523	16693	82422	7506.7	85233	0	1.5169e+06	7.5837e+05	5.0302e+05	1.899e+05	1.0011e+06	1.0988e+05	17833	90015	2778.2	41452	84547	62453	95134	90957	19464
69389	17427	81933	1.9684e+05	1.1831e+05	12318	1.3067e+05	74501	1828.3	18506	58669	10976	10965	20127	37148	4616.2	3976.2	25486	8793.4	67587	13726	92958	42017	25450	12572	1134.4	6710.5	39268	29000	21467	6679.2	71230	8146.8	50615	1.5169e+06	0	2.7914e+05	1.6282e+05	80922	6.078e+05	43188	9194.6	73459	13563	1.3188e+05	48184	38212	58764	44071	9854.4
4.9373e+05	3.4631e+05	98755	1.4005e+05	1.0914e+06	1.0768e+05	2.3075e+05	1.1694e+05	7109.6	2.8757e+05	1.7044e+05	10011	15802	31577	2.1104e+05	3.319e+05	56415	3.5963e+05	1.4544e+05	3.1079e+05	79942	1.9054e+05	2.8249e+05	79075	26697	3057.9	17499	89857	48195	56505	51634	1.7229e+05	72027	8.3983e+05	7.5837e+05	2.7914e+05	0	5.6364e+05	1.7151e+05	1.9604e+05	86046	15752	22427	2588.4	42349	19524	22388	31895	65715	6363.8
47468	41993	77906	87067	1.6464e+05	14849	66559	84533	5259.4	1.8244e+05	1.4254e+05	4303	10560	27840	49031	60985	4547.9	58880	13619	64366	2161.1	3262.2	4750.2	989.58	1542.8	275.87	5021.7	14075	3496.1	6324.9	12597	14834	11154	18470	5.0302e+05	1.6282e+05	5.6364e+05	0	74307	1.8495e+05	1.6175e+05	2725.4	19192	2412.1	17238	12135	9287.5	9673	35874	6355.6
68682	5657.8	11145	1.634e+05	2466.8	308.18	2081.5	4264	19.768	1116.2	1961.8	48472	2935.3	913.44	22941	1501.7	607.95	13934	8301.6	17814	5819.1	22251	12744	7969.3	3267.3	782.06	4114.4	44551	9717.5	5284	2744.6	13706	5951.8	41311	1.899e+05	80922	1.7151e+05	74307	0	2.3319e+05	14346	1099.1	1081.3	793.01	29405	716.07	381.69	491.6	1050.7	87.171
45208	10316	24704	68589	18181	2406.7	20036	25776	1450.3	69273	43516	6820.8	1590.8	7744.6	2.7189e+05	21948	1022.6	38370	12981	1.3923e+05	46030	67986	16208	57297	92544	1.233e+05	3.7625e+05	1.1792e+05	1.0391e+05	24842	20540	25045	1425.6	42354	1.0011e+06	6.078e+05	1.9604e+05	1.8495e+05	2.3319e+05	0	1.6277e+05	17348	18874	1390.4	21003	13850	3315.7	4425.9	8241.8	995.56
15623	1206.6	2523.6	3138.4	5023.2	1661.3	2177.2	7276.2	1033.9	21505	13283	362.62	814.81	3254.9	38714	5756.7	398.71	13201	7108.2	22374	4455.7	2759.2	5915.5	436.93	3682.8	1204.5	60642	2.0234e+05	11525	3535.3	4397.8	6727.8	2291.1	34453	1.0988e+05	43188	86046	1.6175e+05	14346	1.6277e+05	0	1961.6	5001.9	762.84	14552	3913.3	2591.6	1278.6	5238.8	1402.4
2643.1	1057.6	937.59	1701.5	1738.1	817.59	2545.7	2198.5	55.539	269.57	314.64	161.02	202.59	538.72	9113.6	73.98	205.22	13416	1670.4	13273	1207.7	1715.7	1423	875.99	344.57	238.67	1853.8	1256.2	986.15	5668.8	5327.7	11429	132.99	5040.5	17833	9194.6	15752	2725.4	1099.1	17348	1961.6	0	1.3952e+05	12539	75710	12488	12719	40333	4883	898.83
1794.7	2295.8	5338.5	10397	1325.6	899.72	8720.9	21758	81.034	470.01	626.5	1876.4	1788.2	638.52	5606.6	199.57	162.67	5095.6	946.63	7807	604.57	1861.9	1253.7	518.72	565.88	64.199	565.45	2722	1664.5	2577.2	2630.2	5211	187.9	3237.3	90015	73459	22427	19192	1081.3	18874	5001.9	1.3952e+05	0	4430.7	10943	1.026e+05	49915	39343	27757	1656.6
840.74	217.81	15754	31442	258.92	50.354	1185.4	2031.3	3.3087	51.78	106.25	832.27	379.36	138.39	1860.7	16.842	41.397	1304.5	214.52	2332.8	139.73	246.87	141.89	58.33	25.194	16.272	71.713	215.72	87.328	524.01	987.61	1103	92.903	579.49	2778.2	13563	2588.4	2412.1	793.01	1390.4	762.84	12539	4430.7	0	81170	182.63	249.26	5473.6	2583.6	37.352
21334	2019.3	48060	2.2002e+05	4083.6	1761.6	11355	17282	147.59	1561.3	1471.1	16766	2474.2	1695	26080	621.42	665.62	27397	4911.5	43908	2047.6	3030.7	3159.1	1205.1	710.66	199.37	1655.6	5097.9	2880.9	10456	11730	21989	760.81	13943	41452	1.3188e+05	42349	17238	29405	21003	14552	75710	10943	81170	0	3485.4	7540	10538	33160	2137.2
1642.9	693.64	1891	1251.2	10773	1866.6	31820	20838	609.48	2199.3	1303.7	3095.6	7158.8	883.61	4826.9	259.92	286.7	3521.6	821.51	5215.8	286.95	1186.5	1032.7	384.89	568.31	21.342	243.81	2494.1	1959.4	2552.3	2281.6	5341.5	98.759	2950.3	84547	48184	19524	12135	716.07	13850	3913.3	12488	1.026e+05	182.63	3485.4	0	1.1017e+05	2.0195e+05	1.0413e+05	8145.5
1049.3	373.53	115.28	203.45	10163	18609	23736	15461	1697.4	2679.8	1503.7	204.23	4673.2	889.55	4169.5	475.68	604.09	2758.8	583.9	4553.8	174.78	579.33	648.64	175.21	135.04	11.211	196.05	701.33	461.48	1336.4	1894.2	4127.5	92.899	3484.5	62453	38212	22388	9287.5	381.69	3315.7	2591.6	12719	49915	249.26	7540	1.1017e+05	0	46449	1.3776e+05	1.8725e+05
1795.5	535.81	810	3716.4	26568	9147.9	1.1402e+05	35820	471.53	994.11	732.22	819.86	12700	562.02	4250.2	534.77	641.48	5386.7	1138.5	6217.2	405	1508.9	1829.1	498.84	295.62	17.722	216.85	984.94	996.59	2641.9	2210.8	6336.9	60.117	4852.1	95134	58764	31895	9673	491.6	4425.9	1278.6	40333	39343	5473.6	10538	2.0195e+05	46449	0	2.0303e+05	47480
2209.7	1172.8	2717.2	9303.3	18802	52675	68655	3.4573e+05	22874	68144	9493.3	21434	73308	48343	10533	2444.1	4609.4	11805	3196.9	37322	327.02	1184.9	1423.9	388.07	297.86	12.466	153.78	749.81	892.4	3426.6	5354.8	10604	250.99	7619.7	90957	44071	65715	35874	1050.7	8241.8	5238.8	4883	27757	2583.6	33160	1.0413e+05	1.3776e+05	2.0303e+05	0	1.2492e+05
246.85	81.076	22.336	35.71	1411.5	12218	2933.3	17959	2021.8	5037.7	788.14	10.262	435.29	281.76	967.4	224.56	209.56	817.35	167.43	1431.2	30.065	96.263	111.58	23.813	25.363	5.0154	32.544	134.57	94.299	332.4	723.28	1109.9	25.401	842.49	19464	9854.4	6363.8	6355.6	87.171	995.56	1402.4	898.83	1656.6	37.352	2137.2	8145.5	1.8725e+05	47480	1.2492e+05	0
1290.9	555.65	90.943	216.71	5078.8	11775	2569.2	57213	12580	1.4596e+05	1.7271e+05	42.184	1140.1	55620	1671	6853.2	1093.5	2355.1	910.44	6358.3	32.664	81.32	137.75	68.927	121.78	7.3954	62.766	204.8	152.48	1026.1	1763.1	1820.6	70.061	3880	63878	43280	35149	31986	238.22	10034	5654.7	2839.4	6564.1	149.71	2434.3	22721	63841	2540.1	2.1732e+05	1.9e+05
1736.7	1431.1	243.82	495.65	10125	1120.5	1359	9370.5	1525	75096	5.5875e+05	582.49	4287.6	3.3405e+05	19049	9181.9	8980.2	9287.3	1309.6	81651	9.9624	39.169	40.376	22.345	32.947	2.611	67.81	140.88	63.202	662.16	2408.5	7689.6	1042.8	12423	1.1499e+05	61847	51138	49882	991.99	14331	5093.5	142.83	380.09	129.07	1625.6	633.65	916.06	442.73	27745	213.08
4273.2	174.36	6420.4	78969	244.75	124.88	559	23991	9.5305	36.328	548.2	53213	18348	5634.4	5884.8	60.637	192.12	1177.4	364.45	8901.1	168.84	634.51	484.9	265.24	84.677	15.107	90.473	1118.9	312.02	255.56	267.1	944.47	151.13	1838.2	5870.5	36110	12463	3207.9	52245	3556.6	192.5	251.17	707.62	8803.9	1.204e+05	303.11	92.743	666.28	39781	9.7245
955.35	517.59	783.62	4533.7	12421	24388	21265	1.1467e+05	1788.7	1566.2	5387.9	29770	1.9575e+05	42686	30772	585.5	2648.3	6873.9	844.73	77756	125.87	458.85	309.17	89.063	61.104	5.5964	79.484	462.34	200.84	996.1	3352.2	7807.6	449.91	3887.2	38057	13171	35277	20349	3041.6	1632.6	1530.1	449.75	1377.2	2223.2	23239	3328.8	9096.2	11468	1.3752e+05	879.36
2422.8	1502.6	468.19	1370.5	7794.7	2457.9	1507.4	50307	1377.1	25019	2.9815e+05	6524.1	30953	3.2792e+05	71954	4438.9	15865	25305	5060.9	2.0918e+05	57.335	64.664	80.014	25.6	38.37	5.1987	82.185	336.24	182.99	2563.1	6973.7	27531	2236.3	10231	59787	22679	43657	32982	2110.2	8123.2	3818.2	966.79	718.86	622.59	8205.2	1039.7	1157	721.61	1.2413e+05	283.61
16498	7718.7	1700.6	2723.7	12916	1107.2	3680	7478	89.913	910.92	10197	2007.1	28026	1.1405e+05	6.4647e+05	616.98	7327	1.8819e+05	19849	3.5475e+05	2.5772e+05	1.4883e+05	39947	57437	8746.8	28840	44751	9240.3	9697.5	32294	52506	51983	4917.5	28212	58427	17604	1.0051e+05	23325	10711	1.8542e+05	16709	11239	5618.3	1966.4	24942	4956.1	3422.8	3089.8	21859	728.54
1810.6	209.36	64.029	184.39	1678.7	729.09	1249.7	2458.4	428.01	4669.6	42470	44.847	1051.3	24456	2243.9	2678.2	2880.7	2557.5	396.94	18377	10.695	22.204	77.354	64.093	118.18	7.9429	80.116	395.22	213.32	325.95	561.03	2687.6	275.57	3795.9	11401	11410	7166.6	3301.6	413.99	1255.1	2874.4	1994.2	2991.1	219.82	4333.1	8978	20995	1039.4	11542	16678
1967.7	802.23	175.21	423.64	3066.4	626.53	1379.2	1686	297.33	884.55	2711.1	72.547	302.4	6334	22450	346.82	5972.8	17648	4659	37917	58.324	59.024	205.25	32.34	58.728	4.2854	69.675	339.29	345.61	3267.8	6314.8	27979	1329.6	6764.5	18358	11296	17852	4360.3	903.28	1026.9	1202.6	3230.4	3549.8	565.07	4266.9	5415.3	24632	1632.1	8989.8	14861
14442	4769.4	835.14	1914.9	12289	2177.2	6171.8	6517.2	376.84	3199.8	9143.7	293.43	1514.9	10642	84868	1937.3	11936	1.5709e+05	30441	1.5574e+05	32245	14107	44241	4040.2	4912.9	596.58	963.22	3203.3	5060.7	29253	33335	92027	4457.2	32400	42576	24471	66273	12219	3647.6	8254.8	8871	25869	13227	3137.6	49694	15942	14521	10745	28753	5753.6
2263.7	718.13	129.08	302.99	1371.3	245.73	794.94	867.6	107.57	370.94	380.3	60.76	171.13	1083.4	22520	69.511	875.01	21431	3381	26995	2148.4	288.04	3561.8	192.61	611.57	24.617	117.97	560.12	908.51	4032	4824.5	10646	241.71	3891.8	5782.6	2080.3	11610	1798.4	789.86	717.54	1363.1	5839.2	2832.5	560.66	9140.6	5729.4	4568.2	2178.9	3695.9	5549.3
29032	11668	2305.6	5188.8	27980	3443	9481.8	20861	523.87	4966.4	70940	2300.7	30637	1.668e+05	3.8494e+05	5856.9	51485	2.4814e+05	47653	7.4694e+05	69799	39582	18836	17315	3545.1	4060	4453	8503.2	11111	64509	75959	1.5909e+05	9462.2	67960	1.5664e+05	55510	2.0868e+05	47842	12101	28453	16127	13871	9198.7	2454.3	41939	8560.4	7180.2	6406.8	79391	1493
2593.7	2043.8	365.69	286.41	1187.1	115.25	683.04	242.48	7.6799	34.021	39.733	29.76	54.298	159.59	1.9374e+05	12.771	14.799	99020	1962	57256	2.1386e+05	1.4913e+05	52914	42779	4495.4	11949	10113	2518.5	1675.6	5346.6	1783.5	8338.2	60.342	5956.6	8969.2	2722.2	10798	592.12	686.21	55298	1047.1	6912.9	1582.3	409.53	6054.8	865.3	410.84	805.09	484.73	65.915
8718.2	8105.6	1751	1800.8	4839.5	1103.5	3681	2176.6	57.76	147.21	94.437	374.48	341.85	78.909	1.141e+05	89.601	43.802	80757	2398.2	30311	1.7676e+05	1.4836e+05	1.0185e+05	66266	15923	30692	35475	8516.5	4780.4	24104	2376.8	30437	42.879	21284	45171	15595	32365	1952.3	2233.5	2.1186e+05	4056.9	1.0878e+05	31932	9323.4	89094	9366.9	4608.3	22235	5415.7	575.33
7095.6	4119.4	1070.8	1679.1	3490.7	1046.7	4255.5	4514	65.582	264.93	137.64	480.47	390.65	193.45	12828	138.39	86.873	63005	7144.7	20927	13791	6940.3	41427	3776.1	5922.5	700.19	1053.1	2139.3	4061.9	20826	3748.1	30552	46.505	16973	21772	10319	29425	2260.6	1389.3	9626.5	2716.5	1.0785e+05	42528	9947.3	77135	15827	6477.6	48420	12348	768.6
1806.2	805.62	451.61	951.17	1247.6	1111.3	3531	1961.4	60.482	105.81	77.412	191.07	245.83	102.95	45512	51.7	41.285	8923.1	495.31	8478.1	25764	28269	3012.8	31548	5338.6	15945	32231	5525.2	1578.6	1697.8	991.41	3653.8	25.574	2807	28446	5487.3	5854	1097.2	483.52	2.442e+05	2616.2	1.7144e+05	25609	5562.7	77862	3201	6428	26996	6569.6	1036.5
1268.6	640.1	246.25	449.57	1161.4	609	2744.3	1193.7	33.544	67.579	41.35	84.405	181.18	58.739	4479	37.411	29.922	9891.5	1650.8	5204.3	1873	1858	3739	1620.5	891.38	701.18	4932	1003.6	783.66	3182	1067.8	5189.9	27.077	2915.6	9230.6	3821.6	5924.1	721.11	327.63	43303	990.92	42148	6542.8	1052.1	21102	2464.7	4922.5	5920.2	3489.8	716.04
239.96	116.03	64.203	55.645	91.992	32.254	93.535	57.976	1.8258	13.847	85.314	10.679	40.585	440.06	13506	6.2333	15.514	918.94	84.323	1982.8	4351.9	3746.8	192.94	3206	553.94	3265	7277.4	1360.6	215.75	242.39	336.51	353.03	14.676	357.76	3841.8	331.24	912.81	285.82	169.22	32182	739.99	1509.4	689.61	234.04	2245.3	420.12	224.47	204.56	274.02	38.993
564.2	142.3	1081.1	596.79	469.9	133.93	973.82	552.47	13.589	130.62	150.78	70.22	236.45	297.77	9702.5	59.51	18.138	893.34	128.06	1885.8	2728	2654.9	158.91	2270.1	463.2	2917.2	8015.3	1326.5	193.53	296.03	496.82	516.92	45.739	583.66	5925.6	2302	1726.9	1862.7	223.22	32532	4784.7	1690.7	8176.9	3229.2	9512.2	1965.2	2432.7	1451.6	2063.2	243.75
3130	681.72	1084.1	1856.9	3315.9	1432	6400.4	2515	70.892	483.43	393.93	322.8	827.84	321.37	7723.6	210.02	100.11	6216.1	984.08	10691	1176.7	1391	633.82	789.58	276.11	778.77	3055.7	1664.3	495.87	2250.4	3661.1	4497.4	316.15	3197.8	9029.3	12832	8289.1	6402.1	1938.4	14197	13866	1.0121e+05	18041	3863	1.0051e+05	7653.7	13478	7667.2	7125.5	1832.9
7340.5	2507.3	617.1	1742.2	5567.6	1240.3	9145.9	3821.7	216.99	690.36	388.22	261.83	587.1	1384.9	52974	179.06	901.3	39697	10837	70480	3056.5	1955.7	5710.5	913.38	873.75	251.8	1631	2111.5	3280.9	16821	15187	26951	624.69	12378	19495	14380	33171	4880.6	2570.2	13489	3719.1	10500	9877.9	1512.5	21313	6370.2	13938	10649	11381	9983.5
4915.6	1657.8	472.36	1105.5	3989	1456.5	5771.6	3000	213.21	653.76	380.87	173.58	487.13	1520.2	34469	139.59	1019.5	25281	5300.7	46362	1157.4	1319.7	1802.6	655.73	408.12	180.14	1284.2	1686.5	1987.6	11463	13785	20403	543.01	8973.7	19045	10512	28876	4480.1	1918.3	10427	3074.3	22570	9967.1	1093.3	15892	5823.3	14776	9135.8	10076	9383.5
2182.7	974.56	214.37	327.42	1980.8	301.99	521.34	572.53	181.02	431.32	769.52	47.452	120.96	2613.7	30363	82.617	1258.9	9718.4	2440.4	27380	130.13	82.707	206	33.853	95.961	5.4844	170.32	1024.3	581.05	4649.1	11321	14904	656.67	4383.9	10264	4105.4	16290	3887.9	1529.4	529.78	2323.4	905.39	778.89	255.31	2290.4	781.8	8986.6	378.44	3240.5	7175.8
12351	3923	948.05	2002.9	8102.7	1548.6	5519.3	4789	394.33	1450.5	5123.2	344.56	1044.4	13866	99058	501.29	5234.9	64433	11734	1.2438e+05	1562.2	1308.1	3021.9	558.84	745.3	79.215	894.67	3895.7	4171.8	25643	33012	82544	1434.4	22743	53522	22243	72422	11199	4831.3	4842.3	7820.1	59793	23014	3232.9	30161	31437	65007	9929.3	21937	11270
1981.8	1094.7	403.84	375.62	1656.9	166.41	498.41	325.59	16.148	80.108	951.59	106.33	172.74	2804.7	26684	59.21	666.33	6734.2	1218.3	17448	286.59	187.14	298.07	46.841	93.692	6.7506	262.1	1456.5	668.74	3635.7	9326.8	11641	560.7	3810.3	10962	4912.9	14430	3740.2	2270.2	489.11	3125.7	1110.2	2804.7	915.17	2368.7	3030.3	4363.2	532.61	1166.6	283.35
2893.1	1206.6	680.39	1583.9	3876.8	3649.6	6469.9	6896.9	507.57	2506	3705.9	587.1	1730.6	2042.2	12293	504.34	1067.9	15727	2448.7	20947	1323.2	1791.1	1580.1	918.13	350.02	277.39	2248.7	1204.8	1004.7	5961.5	6239.2	14257	444.88	6356.8	22856	15013	19295	5185.1	1197.9	18539	2533.3	2.5907e+05	94362	8147.9	52117	1.3535e+05	2.5113e+05	38942	33838	6779.4
20229	9222.4	11653	29001	65731	54498	1.4613e+05	84984	7906.4	44974	64914	4905.9	16931	30460	87013	5351	12946	97210	20367	1.8451e+05	4301.2	9296.8	7023.4	2874.4	1861.4	539.73	2525.9	6690.5	5362.3	28171	51353	92399	5902.8	39572	1.8652e+05	2.7095e+05	1.6211e+05	83794	10350	27405	26316	63238	2.4695e+05	42325	2.7109e+05	1.3798e+05	2.4628e+05	1.5428e+05	2.8047e+05	60391
14667	7094.8	23146	79176	44988	36017	89835	60764	3841.8	28503	41811	6226	10534	19024	28902	2767.1	4727.6	32321	5708.1	50675	1984.5	6375	4598.3	1805.4	1083.5	210.17	1791.2	5748.1	3219.4	12351	21885	47646	2264.8	24842	1.9969e+05	2.7492e+05	1.1342e+05	53093	16112	33463	19105	69746	1.874e+05	74206	3.5339e+05	67225	77723	82492	1.3232e+05	13884
19354	6756.9	7529	17914	23923	23278	47184	73039	6682.1	36974	32556	4925	22170	13508	73906	2982.5	4586.1	83770	16280	1.406e+05	4459	6072.6	7284.9	1848.8	1606.8	279.92	2182.4	6720.6	5896.8	30733	38199	69286	2679	31825	1.2451e+05	97978	1.1512e+05	60243	8704.4	26830	30644	3.528e+05	3.1838e+05	89024	4.6274e+05	5.0293e+05	3.1656e+05	1.2256e+05	2.3403e+05	47533
10934	3944.9	13548	13293	15264	17211	21559	35599	4688	27251	30574	3303.2	12158	12447	46922	2237	3236.4	24461	5545.3	52404	1380	2446.9	1975.6	940.44	1066	196.83	1560.9	6525.7	2797.2	9892.3	21050	24388	2486.8	15212	91275	67377	74340	97481	7913.9	20432	61011	36274	2.38e+05	66258	1.6721e+05	1.3978e+05	53173	22120	1.3175e+05	27793
9034.5	1004	10052	80948	1526.3	534.74	1180.9	2872.4	27.533	201.86	407.93	19330	1109.5	650.43	12163	122.77	200.2	6140.7	1376.1	11277	831.78	1599.8	1155.9	547.89	238.55	101.04	791.8	4944.5	1046	2806.5	5551.3	6376.6	831.45	5775.2	12745	35917	22704	9949.7	78518	8257.2	4811.6	9471.7	2015.2	7301.7	1.9799e+05	881.55	1596	893.79	2573.8	562.12
11131	4504.8	6850.1	13072	20793	9334.5	50110	21936	713.49	3940.6	5001.9	2529.7	4018.7	2833.9	34364	914.26	1013.2	31795	4523.6	27769	11844	19572	4030.6	15363	3913.7	10892	44927	9786.8	3173.6	12594	17777	36991	881.1	18373	86832	83697	59008	20796	6590.3	3.2181e+05	18576	99615	96964	20648	1.8412e+05	36670	74280	63926	60073	9949.8
16091	3964	4614.1	6183.2	13000	6241.2	18044	9737.6	663.13	5277.3	6713	1482.9	3382.9	3847.6	48217	1157.7	1182.5	32806	6101	62158	3003.2	3862.8	3003.5	1181.4	973.78	514.12	4505.7	10494	3213.6	13236	24663	27625	2537.9	18335	47682	47076	50744	37638	14266	28377	66167	47303	69436	14930	1.8392e+05	26670	45064	21467	26832	7624.3
25529	15371	19476	30063	1.6037e+05	35095	52737	1.066e+05	17440	4.345e+05	4.9442e+05	4324.1	21014	1.0287e+05	1.2339e+05	82393	23565	1.5748e+05	42210	2.8701e+05	6113.7	10214	11444	2264.4	2538.8	618.39	4845.1	15503	3827	19453	49900	74401	22122	45775	1.2931e+06	2.2314e+05	6.6246e+05	1.8148e+06	12049	2.0867e+05	2.7828e+05	39586	1.7915e+05	15368	84524	1.3244e+05	55829	27302	1.5625e+05	36223
[truncated: 33 more columns]
