# Supplementary material for: Reproducibility of the Structural Brain Connectome Derived from Diffusion Tensor Imaging
Source: PLoS One. 2015 Sep 2;10(9):e0135247. doi: 10.1371/journal.pone.0135247 (PMC4557836; doi:10.1371/journal.pone.0135247)
Supplement: S1 Data — Please refer to the README.txt file within the compressed folder for usage instructions. (ZIP) [file pone.0135247.s001.zip › Subject15_probabilistic_scanner_A_time_2.csv]

0	1.6549e+05	29001	60628	21501	9943.7	25665	1197.8	37.406	3271.3	996.06	7648.5	196.08	617.86	11341	4155.7	4305.5	25047	14756	23151	26496	1.2693e+05	87781	31490	3971.7	661.87	862.06	1.2042e+05	31172	24652	2206.3	1.1337e+05	2312.2	4.0859e+05	28023	31220	3.9293e+05	25350	81081	19566	31121	2781.4	1058.5	411.4	20024	1970.7	480.75	726.05	690.63	51.617
1.6549e+05	0	3212.2	2660.7	63459	12775	1.3144e+05	2919.7	36.726	2344.2	582.13	110.24	270.57	359.9	8444.1	3068.9	3166	14240	11830	12037	24827	1.3618e+05	74919	23185	1714.4	401.59	337.16	2193.4	5311.9	16252	3139.6	36112	3995.3	2.3699e+05	17967	6851.7	2.7591e+05	25487	2139.7	4213.6	1242.2	1486.8	967.37	166.84	992.9	1357.2	297.22	313.85	523.01	32.202
29001	3212.2	0	46668	138.24	52.451	11739	4872.6	1.6737	85.044	133.11	677.08	127.38	63.882	1055.8	298.08	83.368	1442.4	704.71	1411.3	2429.5	12958	4133.9	2793.2	204.02	48.301	48.757	1601.7	889.2	775.29	175.79	1826.6	143.95	7033.8	10698	31824	64046	28410	11648	2243.6	710.09	345.97	471.92	18358	10609	236.55	48.803	1365.7	1196.6	9.9555
60628	2660.7	46668	0	396.1	109.66	4172.3	23294	12.719	246.52	422.84	70749	4871.4	442.06	2559.4	903.21	280.77	4174	1292.4	4869.5	3364.6	9841.8	7737.8	2159.8	621.81	191.18	360	23911	4600.5	1791.9	461.54	4139.7	266.12	18784	34298	1.5369e+05	1.2206e+05	49859	1.8473e+05	9826.3	18027	2589.3	2836.8	24560	2.1399e+05	897.48	169.51	5301.7	7515.2	18.471
21501	63459	138.24	396.1	0	79758	1.1005e+05	17202	1355	47281	7654	669.36	15305	4281.8	24475	40069	33844	38859	14370	33959	15779	39036	52979	4424.4	1808.7	616.12	910.31	689.85	1364.5	11361	20617	46080	17455	5.1615e+05	1.8533e+05	78696	9.2299e+05	1.9427e+05	687.42	24734	3799.8	2680.7	1751.6	225.47	2242.8	8210	12581	27840	20475	839.71
9943.7	12775	52.451	109.66	79758	0	23640	1.0297e+05	2.0966e+05	1.5896e+05	2497.1	91.953	7009.3	1536.8	1674.5	12144	18507	6872.2	17402	2807.5	535.06	2065	1929.9	326.2	67.381	13.119	23.703	131.16	165.78	10906	27560	6301.3	766.27	1.9039e+05	39504	16420	1.4497e+05	31406	78.718	3487.7	1646.6	146.07	218.88	21.921	243.43	1132.6	18878	10536	46542	8851.7
25665	1.3144e+05	11739	4172.3	1.1005e+05	23640	0	1.3222e+05	1.2457e+05	5108.1	861.93	1997.4	27144	2257.9	3314.6	1621.5	994.2	7970.9	3735.8	7735.6	5087.6	28124	17766	8203.7	704.88	107.22	91.291	1112	2045.7	3670.1	2032.7	5852.1	352.13	19342	1.2495e+05	1.2162e+05	1.6836e+05	56037	1638	30874	2321.7	1277.7	2265.4	1589.1	3644.4	15694	27913	58399	66273	1132
1197.8	2919.7	4872.6	23294	17202	1.0297e+05	1.3222e+05	0	2.3689e+05	1.2647e+05	46878	48051	2.1251e+05	1.1739e+05	9524.4	2246.5	2860.1	6869.6	2532.8	33208	273.9	1003.4	968.14	308.7	69.78	17.431	12.871	255.74	175.6	2062.6	4726.1	2351.2	264.88	4091.5	96316	60364	59064	44541	2925.7	12045	2382.7	1128.1	13340	1895.1	9512.9	13431	20892	24923	3.5023e+05	22054
37.406	36.726	1.6737	12.719	1355	2.0966e+05	1.2457e+05	2.3689e+05	0	2.5567e+05	632.21	3.5658	317.4	587.2	136.03	11428	2157.2	3115.6	16553	287.41	9.9769	23.057	23.043	6.0376	1.42	0.22435	2.1117	11.24	152.89	20123	978.05	152.4	24.704	359.09	6742.9	1259.5	3363.9	3112.9	7.5904	342.93	215.26	15.051	14.161	0.65368	18.532	94.978	1103.1	263.69	7839.3	2235.8
3271.3	2344.2	85.044	246.52	47281	1.5896e+05	5108.1	1.2647e+05	2.5567e+05	0	75816	23.805	1336.2	43668	948.12	4.4496e+05	66751	48726	1.6237e+05	4864.2	57.945	172.63	180.47	27.4	12.333	3.151	22.465	80.547	1184	72556	26398	10986	4990.8	1.2256e+05	2.3883e+05	24044	1.8811e+05	1.2272e+05	160.59	38576	10641	82.866	196.02	31.951	656.14	706.78	3471.3	592.35	31857	5819.3
996.06	582.13	133.11	422.84	7654	2497.1	861.93	46878	632.21	75816	0	6840.2	99319	7.2908e+05	8388.6	27537	10124	13324	520.79	98212	15.436	51.162	40.951	9.7958	8.6263	12.118	15.645	115.05	17.047	312.09	2483.3	3319	793.85	12143	1.6359e+05	36950	73333	85214	599.52	22682	6394.6	191.29	882.09	118.83	1419.3	1024.1	2764.3	341.15	7699.8	323.03
7648.5	110.24	677.08	70749	669.36	91.953	1997.4	48051	3.5658	23.805	6840.2	0	1.8624e+05	45317	4997.8	26.627	59.158	560.14	85.009	13832	215.81	364.13	381.88	40.367	36.029	16.357	65.995	3123.3	287.37	155.59	619.12	292.65	46.78	1505.7	4037.9	14340	4794.3	3055.2	50611	640.72	3456.4	223.75	1736.6	1183	39795	1167.7	389.34	924.04	30241	8.2723
196.08	270.57	127.38	4871.4	15305	7009.3	27144	2.1251e+05	317.4	1336.2	99319	1.8624e+05	0	4.9701e+05	48366	109.11	343.07	2234.2	364.06	1.1488e+05	33.24	84.188	70.678	31.107	10.34	9.7656	17.078	152.23	67.812	645.08	3253.6	1095	169.18	623.86	19620	9951	13495	15290	1125.9	1868.2	780.51	140.11	1429.7	459.7	2152	4164.6	7020.6	9430.4	1.0393e+05	226.11
617.86	359.9	63.882	442.06	4281.8	1536.8	2257.9	1.1739e+05	587.2	43668	7.2908e+05	45317	4.9701e+05	0	1.4445e+05	4373.6	11662	27548	3253.7	3.1929e+05	44.087	56.765	88.124	33.329	8.3402	44.381	59.963	258.03	188.85	2445.5	17140	18942	4255.1	4620.3	46690	19369	27745	23922	319.98	4923.6	2760.8	416.56	915.02	136.97	1941.6	1178.5	1529.1	465.1	33735	191.26
11341	8444.1	1055.8	2559.4	24475	1674.5	3314.6	9524.4	136.03	948.12	8388.6	4997.8	48366	1.4445e+05	0	342.18	15227	1.3038e+05	37800	5.5085e+05	2.2325e+05	72068	14408	56758	21111	1.3147e+05	59484	19532	12942	48025	1.8381e+05	88236	10175	28667	82901	21273	1.1786e+05	51820	5651.5	1.8809e+05	31454	14108	12338	1748	18998	15720	3762.9	3553.9	5855.9	315.48
4155.7	3068.9	298.08	903.21	40069	12144	1621.5	2246.5	11428	4.4496e+05	27537	26.627	109.11	4373.6	342.18	0	1.9523e+05	1.5695e+05	89958	4307.3	54.194	166.4	196.98	14.391	10.794	1.579	12.322	168.2	2509.5	91717	15383	6812.4	7042.8	1.039e+05	84666	5363.1	2.4849e+05	1.1427e+05	901.04	28857	10180	92.366	285.21	26.512	297.35	195.48	281.03	161.9	712.04	127.79
4305.5	3166	83.368	280.77	33844	18507	994.2	2860.1	2157.2	66751	10124	59.158	343.07	11662	15227	1.9523e+05	0	5.2235e+05	1.5748e+05	52751	34.91	98.969	143.68	12.111	7.674	8.8642	7.204	266.69	552.54	48507	44063	1.1983e+05	35997	94197	6151	1548	99653	8152.2	344.73	1400.1	618.85	199.89	295.2	32.886	652.53	400.39	320.85	349.28	1798.5	57.013
25047	14240	1442.4	4174	38859	6872.2	7970.9	6869.6	3115.6	48726	13324	560.14	2234.2	27548	1.3038e+05	1.5695e+05	5.2235e+05	0	9.8555e+05	3.2272e+05	73834	34868	1.3755e+05	33049	11576	6291.1	1682	13476	15408	94442	1.3511e+05	1.4617e+05	22263	65398	67156	14843	2.274e+05	72564	6691.1	27892	12502	15715	8254.1	903.2	14652	12372	3138.1	4486.4	7294.7	276.16
14756	11830	704.71	1292.4	14370	17402	3735.8	2532.8	16553	1.6237e+05	520.79	85.009	364.06	3253.7	37800	89958	1.5748e+05	9.8555e+05	0	76563	1885.6	863.71	2.4711e+05	567.85	30400	1223.5	1658.7	4869.9	54680	1.9381e+05	88917	56521	549.33	29287	11763	3041.1	62347	12750	2008.1	10717	2880.6	2931.2	1571.2	178.33	4164.2	2482.2	753.45	1045.6	1686.3	71.33
23151	12037	1411.3	4869.5	33959	2807.5	7735.6	33208	287.41	4864.2	98212	13832	1.1488e+05	3.1929e+05	5.5085e+05	4307.3	52751	3.2272e+05	76563	0	2.0844e+05	54669	24519	26386	17891	61389	29919	24165	16274	78601	2.0202e+05	1.7134e+05	20157	55896	1.6858e+05	36547	2.3733e+05	97912	7603.3	1.0939e+05	25844	23132	16531	1889.5	39200	21380	5216.4	7040.9	25001	473.44
26496	24827	2429.5	3364.6	15779	535.06	5087.6	273.9	9.9769	57.945	15.436	215.81	33.24	44.087	2.2325e+05	54.194	34.91	73834	1885.6	2.0844e+05	0	4.36e+05	43832	2.1197e+05	15113	58106	11284	30030	6135.8	16936	6701.7	33566	38.332	46219	16674	4602.2	1.1815e+05	25687	10720	70057	12937	913.21	472.6	58.05	1213.4	396.75	110.35	176.72	135.21	22.308
1.2693e+05	1.3618e+05	12958	9841.8	39036	2065	28124	1003.4	23.057	172.63	51.162	364.13	84.188	56.765	72068	166.4	98.969	34868	863.71	54669	4.36e+05	0	74639	4.7989e+05	33345	35687	1857.6	63085	18941	35492	1469.9	55787	58.786	1.6942e+05	57802	17898	3.1871e+05	33638	21094	1.0046e+05	25466	910.65	301.18	75.577	1136.5	315.64	238.62	407.94	411.06	99.99
87781	74919	4133.9	7737.8	52979	1929.9	17766	968.14	23.043	180.47	40.951	381.88	70.678	88.124	14408	196.98	143.68	1.3755e+05	2.4711e+05	24519	43832	74639	0	43377	2.9766e+05	1869.5	759.12	49936	1.6665e+05	1.2333e+05	25287	1.6506e+05	59.515	1.5941e+05	29502	9502.5	3.1305e+05	45405	16557	22147	13944	1066.5	393.12	62.028	1655.8	457.59	138.82	358.38	352.05	49.085
31490	23185	2793.2	2159.8	4424.4	326.2	8203.7	308.7	6.0376	27.4	9.7958	40.367	31.107	33.329	56758	14.391	12.111	33049	567.85	26386	2.1197e+05	4.7989e+05	43377	0	88517	35106	797.58	9128.4	13775	10389	156.07	14636	9.4308	32691	24417	5956.9	56660	1847.1	2821.8	50954	1933.5	526.38	97.321	13.721	356.67	88.041	70.508	120.48	140.31	24.666
3971.7	1714.4	204.02	621.81	1808.7	67.381	704.88	69.78	1.42	12.333	8.6263	36.029	10.34	8.3402	21111	10.794	7.674	11576	30400	17891	15113	33345	2.9766e+05	88517	0	56898	9018.4	12192	1.6781e+05	7616.8	2498	7237	15.989	5477.6	6758.5	2051.9	17917	3653	1740.5	55150	2106.7	139.25	47.574	4.5149	154.09	67.456	22.197	67.334	60.825	7.9724
661.87	401.59	48.301	191.18	616.12	13.119	107.22	17.431	0.22435	3.151	12.118	16.357	9.7656	44.381	1.3147e+05	1.579	8.8642	6291.1	1223.5	61389	58106	35687	1869.5	35106	56898	0	1.0727e+05	24293	4054.5	889.82	2486.4	1276.7	101.63	1279.1	4609.5	878.6	5600.5	2008.2	1033.5	1.6385e+05	7726.1	149.2	71.247	6.2968	116.71	52.236	7.6971	13.067	17.411	0.86889
862.06	337.16	48.757	360	910.31	23.703	91.291	12.871	2.1117	22.465	15.645	65.995	17.078	59.963	59484	12.322	7.204	1682	1658.7	29919	11284	1857.6	759.12	797.58	9018.4	1.0727e+05	0	52151	1143.2	1130.4	5568.1	2914.9	353.27	2593.4	5500.1	576.92	5156.7	2199.8	1389.9	1.9732e+05	20273	142.95	62.185	6.9071	146.73	52.628	13.938	15.241	17.548	1.707
1.2042e+05	2193.4	1601.7	23911	689.85	131.16	1112	255.74	11.24	80.547	115.05	3123.3	152.23	258.03	19532	168.2	266.69	13476	4869.9	24165	30030	63085	49936	9128.4	12192	24293	52151	0	30974	6980	1116.7	25983	333.74	2.5273e+05	28727	6192.8	1.236e+05	9286.4	1.1568e+05	75707	1.3483e+05	2438.6	1396.7	189.17	2554.9	1903.1	364.2	385.85	212.36	20.893
31172	5311.9	889.2	4600.5	1364.5	165.78	2045.7	175.6	152.89	1184	17.047	287.37	67.812	188.85	12942	2509.5	552.54	15408	54680	16274	6135.8	18941	1.6665e+05	13775	1.6781e+05	4054.5	1143.2	30974	0	1.2367e+05	2582.3	10842	207.73	29336	8679.7	3748.5	42589	2502.2	11485	27956	6771.3	492.86	204.31	23.478	716.45	390.64	98.046	200.81	184.14	23.785
24652	16252	775.29	1791.9	11361	10906	3670.1	2062.6	20123	72556	312.09	155.59	645.08	2445.5	48025	91717	48507	94442	1.9381e+05	78601	16936	35492	1.2333e+05	10389	7616.8	889.82	1130.4	6980	1.2367e+05	0	2.3608e+05	1.1573e+05	987.08	29763	9616.1	3455	45055	5089.4	3848.7	9850.6	1894.2	4524	2231	260.41	3727.1	3997.4	1103.2	1699.8	1441	96.611
2206.3	3139.6	175.79	461.54	20617	27560	2032.7	4726.1	978.05	26398	2483.3	619.12	3253.6	17140	1.8381e+05	15383	44063	1.3511e+05	88917	2.0202e+05	6701.7	1469.9	25287	156.07	2498	2486.4	5568.1	1116.7	2582.3	2.3608e+05	0	1.3941e+05	4520.8	20434	18203	6267.3	43716	13261	376.3	16465	2487.2	11235	9651.7	1464.7	12529	13089	3928.3	3808.4	3585.9	286.76
1.1337e+05	36112	1826.6	4139.7	46080	6301.3	5852.1	2351.2	152.4	10986	3319	292.65	1095	18942	88236	6812.4	1.1983e+05	1.4617e+05	56521	1.7134e+05	33566	55787	1.6506e+05	14636	7237	1276.7	2914.9	25983	10842	1.1573e+05	1.3941e+05	0	1.7689e+05	3.3968e+05	26286	9061.5	1.2491e+05	14455	10547	15649	3360	4697.6	2752.2	319.74	7210	4084.9	1231.9	1331.3	2639.1	250.77
2312.2	3995.3	143.95	266.12	17455	766.27	352.13	264.88	24.704	4990.8	793.85	46.78	169.18	4255.1	10175	7042.8	35997	22263	549.33	20157	38.332	58.786	59.515	9.4308	15.989	101.63	353.27	333.74	207.73	987.08	4520.8	1.7689e+05	0	1.2983e+05	6502.9	1943.4	43221	11635	954.24	1492.3	1260.8	129.48	262.36	34.582	512.43	189.15	59.213	51.343	200.52	17.941
4.0859e+05	2.3699e+05	7033.8	18784	5.1615e+05	1.9039e+05	19342	4091.5	359.09	1.2256e+05	12143	1505.7	623.86	4620.3	28667	1.039e+05	94197	65398	29287	55896	46219	1.6942e+05	1.5941e+05	32691	5477.6	1279.1	2593.4	2.5273e+05	29336	29763	20434	3.3968e+05	1.2983e+05	0	29434	7042.2	6.3483e+05	14075	42958	17264	30881	5259.3	2247.4	284.71	4484.3	4059.2	1408.5	1225.4	2769.7	270.46
28023	17967	10698	34298	1.8533e+05	39504	1.2495e+05	96316	6742.9	2.3883e+05	1.6359e+05	4037.9	19620	46690	82901	84666	6151	67156	11763	1.6858e+05	16674	57802	29502	24417	6758.5	4609.5	5500.1	28727	8679.7	9616.1	18203	26286	6502.9	29434	0	1.1647e+06	4.3723e+05	4.5406e+05	35987	7.7612e+05	1.11e+05	13171	19459	2802.4	17408	35842	28328	48979	79242	15911
31220	6851.7	31824	1.5369e+05	78696	16420	1.2162e+05	60364	1259.5	24044	36950	14340	9951	19369	21273	5363.1	1548	14843	3041.1	36547	4602.2	17898	9502.5	5956.9	2051.9	878.6	576.92	6192.8	3748.5	3455	6267.3	9061.5	1943.4	7042.2	1.1647e+06	0	1.2589e+05	1.6675e+05	42687	3.1116e+05	28252	4147.6	23053	7734.8	85567	36203	21620	43194	45696	5755.5
3.9293e+05	2.7591e+05	64046	1.2206e+05	9.2299e+05	1.4497e+05	1.6836e+05	59064	3363.9	1.8811e+05	73333	4794.3	13495	27745	1.1786e+05	2.4849e+05	99653	2.274e+05	62347	2.3733e+05	1.1815e+05	3.1871e+05	3.1305e+05	56660	17917	5600.5	5156.7	1.236e+05	42589	45055	43716	1.2491e+05	43221	6.3483e+05	4.3723e+05	1.2589e+05	0	5.4697e+05	1.3899e+05	1.1453e+05	87658	24581	12236	2666.3	19974	23189	20231	21381	49884	4507.2
25350	25487	28410	49859	1.9427e+05	31406	56037	44541	3112.9	1.2272e+05	85214	3055.2	15290	23922	51820	1.1427e+05	8152.2	72564	12750	97912	25687	33638	45405	1847.1	3653	2008.2	2199.8	9286.4	2502.2	5089.4	13261	14455	11635	14075	4.5406e+05	1.6675e+05	5.4697e+05	0	99285	1.4417e+05	1.1289e+05	8233.4	9001.1	2998.2	9397.5	11843	14203	11723	30400	4729.1
81081	2139.7	11648	1.8473e+05	687.42	78.718	1638	2925.7	7.5904	160.59	599.52	50611	1125.9	319.98	5651.5	901.04	344.73	6691.1	2008.1	7603.3	10720	21094	16557	2821.8	1740.5	1033.5	1389.9	1.1568e+05	11485	3848.7	376.3	10547	954.24	42958	35987	42687	1.3899e+05	99285	0	27284	81288	943.54	771.19	1047.7	44368	729.84	145.03	267.23	579.8	12.973
19566	4213.6	2243.6	9826.3	24734	3487.7	30874	12045	342.93	38576	22682	640.72	1868.2	4923.6	1.8809e+05	28857	1400.1	27892	10717	1.0939e+05	70057	1.0046e+05	22147	50954	55150	1.6385e+05	1.9732e+05	75707	27956	9850.6	16465	15649	1492.3	17264	7.7612e+05	3.1116e+05	1.1453e+05	1.4417e+05	27284	0	1.3754e+05	3930	3362.1	281.86	3736	6089.7	1358.5	3212.4	7824.7	424.52
31121	1242.2	710.09	18027	3799.8	1646.6	2321.7	2382.7	215.26	10641	6394.6	3456.4	780.51	2760.8	31454	10180	618.85	12502	2880.6	25844	12937	25466	13944	1933.5	2106.7	7726.1	20273	1.3483e+05	6771.3	1894.2	2487.2	3360	1260.8	30881	1.11e+05	28252	87658	1.1289e+05	81288	1.3754e+05	0	3829.9	2947.5	463.93	4952.5	4043.7	1114.1	877.09	1887.9	351.41
2781.4	1486.8	345.97	2589.3	2680.7	146.07	1277.7	1128.1	15.051	82.866	191.29	223.75	140.11	416.56	14108	92.366	199.89	15715	2931.2	23132	913.21	910.65	1066.5	526.38	139.25	149.2	142.95	2438.6	492.86	4524	11235	4697.6	129.48	5259.3	13171	4147.6	24581	8233.4	943.54	3930	3829.9	0	1.0656e+05	6010.6	85344	17358	2627.2	41718	2597.3	158.3
1058.5	967.37	471.92	2836.8	1751.6	218.88	2265.4	13340	14.161	196.02	882.09	1736.6	1429.7	915.02	12338	285.21	295.2	8254.1	1571.2	16531	472.6	301.18	393.12	97.321	47.574	71.247	62.185	1396.7	204.31	2231	9651.7	2752.2	262.36	2247.4	19459	23053	12236	9001.1	771.19	3362.1	2947.5	1.0656e+05	0	1166.3	5199.3	41590	10483	47497	18859	141.83
411.4	166.84	18358	24560	225.47	21.921	1589.1	1895.1	0.65368	31.951	118.83	1183	459.7	136.97	1748	26.512	32.886	903.2	178.33	1889.5	58.05	75.577	62.028	13.721	4.5149	6.2968	6.9071	189.17	23.478	260.41	1464.7	319.74	34.582	284.71	2802.4	7734.8	2666.3	2998.2	1047.7	281.86	463.93	6010.6	1166.3	0	47438	89.636	38.827	5527.4	2776.4	12.825
20024	992.9	10609	2.1399e+05	2242.8	243.43	3644.4	9512.9	18.532	656.14	1419.3	39795	2152	1941.6	18998	297.35	652.53	14652	4164.2	39200	1213.4	1136.5	1655.8	356.67	154.09	116.71	146.73	2554.9	716.45	3727.1	12529	7210	512.43	4484.3	17408	85567	19974	9397.5	44368	3736	4952.5	85344	5199.3	47438	0	8268.3	798.66	2214.6	19271	145.4
1970.7	1357.2	236.55	897.48	8210	1132.6	15694	13431	94.978	706.78	1024.1	1167.7	4164.6	1178.5	15720	195.48	400.39	12372	2482.2	21380	396.75	315.64	457.59	88.041	67.456	52.236	52.628	1903.1	390.64	3997.4	13089	4084.9	189.15	4059.2	35842	36203	23189	11843	729.84	6089.7	4043.7	17358	41590	89.636	8268.3	0	85095	1.7608e+05	61714	1153.5
480.75	297.22	48.803	169.51	12581	18878	27913	20892	1103.1	3471.3	2764.3	389.34	7020.6	1529.1	3762.9	281.03	320.85	3138.1	753.45	5216.4	110.35	238.62	138.82	70.508	22.197	7.6971	13.938	364.2	98.046	1103.2	3928.3	1231.9	59.213	1408.5	28328	21620	20231	14203	145.03	1358.5	1114.1	2627.2	10483	38.827	798.66	85095	0	44972	1.3942e+05	2.1724e+05
726.05	313.85	1365.7	5301.7	27840	10536	58399	24923	263.69	592.35	341.15	924.04	9430.4	465.1	3553.9	161.9	349.28	4486.4	1045.6	7040.9	176.72	407.94	358.38	120.48	67.334	13.067	15.241	385.85	200.81	1699.8	3808.4	1331.3	51.343	1225.4	48979	43194	21381	11723	267.23	3212.4	877.09	41718	47497	5527.4	2214.6	1.7608e+05	44972	0	2.0779e+05	43944
690.63	523.01	1196.6	7515.2	20475	46542	66273	3.5023e+05	7839.3	31857	7699.8	30241	1.0393e+05	33735	5855.9	712.04	1798.5	7294.7	1686.3	25001	135.21	411.06	352.05	140.31	60.825	17.411	17.548	212.36	184.14	1441	3585.9	2639.1	200.52	2769.7	79242	45696	49884	30400	579.8	7824.7	1887.9	2597.3	18859	2776.4	19271	61714	1.3942e+05	2.0779e+05	0	1.7283e+05
51.617	32.202	9.9555	18.471	839.71	8851.7	1132	22054	2235.8	5819.3	323.03	8.2723	226.11	191.26	315.48	127.79	57.013	276.16	71.33	473.44	22.308	99.99	49.085	24.666	7.9724	0.86889	1.707	20.893	23.785	96.611	286.76	250.77	17.941	270.46	15911	5755.5	4507.2	4729.1	12.973	424.52	351.41	158.3	141.83	12.825	145.4	1153.5	2.1724e+05	43944	1.7283e+05	0
271.36	142.64	27.749	161.62	2798.2	8076.8	1032.2	55266	4558.1	97738	1.655e+05	41.741	1491.2	73794	1873.4	10146	1174.3	3992.4	934.48	12208	43.874	98.356	97.837	21.998	15.974	3.4809	4.8722	56.763	33.625	690.27	1555.1	1064.1	106.18	1937.4	35633	27837	26647	21575	39.892	4932.9	2755.9	1444.2	2951.7	277.94	4054.5	5299.5	74631	1804	2.498e+05	1.763e+05
490.63	248.42	67.093	236.57	2538.8	752.5	324.47	6741.7	414.01	77390	5.1736e+05	1949.7	7199.9	3.6941e+05	33232	6063.9	7939.5	35185	986.72	1.4474e+05	18.46	42.682	35.96	7.2097	11.183	53.404	10.948	90.421	35.308	816.74	9187.5	12169	1907.5	3912.1	79483	34900	38936	41532	339.86	8804.1	3645.8	163.97	914.54	177.9	2110.9	695.79	538.98	331.86	15812	125.2
7089.7	75.771	4666.5	75933	219.62	38.26	729.89	13591	1.53	14.139	1104.3	62269	30355	8580.6	4979.2	23.787	151.92	1026.7	169.33	13860	207.28	300.45	415.08	35.271	36.173	14.21	35.759	1330.5	256.26	281.16	1223.3	608.45	70.188	827.47	4036.2	30097	6681.5	2696.7	40719	486.47	1976.8	491.09	409.08	13535	1.231e+05	246.43	78.558	930.81	40634	4.0068
215.53	196.67	100.1	2350.8	8804.7	12612	14751	85666	381.72	532.15	8719.3	49841	2.5384e+05	59638	23647	114.96	1288.8	5436.2	561.7	68830	74.028	69.478	67.917	22.554	9.5194	51.471	26.395	183.43	83.176	1094.9	8560.9	3428.7	456.32	848.02	22292	6188.7	14684	15558	603.05	1072	788.93	233.76	720.59	364.59	5823	1696.6	6345.6	4740.1	1.0223e+05	271.19
689.62	399.54	77.415	491.74	3230.5	1434	735.73	48454	439.87	29044	2.9648e+05	26485	73371	4.1147e+05	84278	2781.5	11928	36264	3391.3	2.9616e+05	86.077	61.957	131.94	19.56	14.824	152.55	78.691	369.88	247.29	3639.5	29500	22507	3666.5	4437.9	74567	15578	29516	26154	392.9	5436.6	2777.9	697.73	1011.6	176.03	2657.5	1125.5	1128.6	776.41	92148	121.73
6176.7	5033.1	595.87	1481.5	12675	1030.1	1851.1	4711.2	98.456	627.89	4196.8	6453.8	21783	72614	6.172e+05	219.92	12106	1.174e+05	21127	4.2016e+05	2.6688e+05	1.0612e+05	17813	63103	5135.9	22422	13103	7172.2	6345.1	27276	1.0907e+05	46386	5725.3	15641	57090	13215	66555	30886	3080.3	1.0254e+05	14886	9581.8	8716.7	1297.5	15843	10670	2557.4	2397.6	18420	209.27
266.37	63.279	42.813	344.7	1043.3	542.32	831.63	2615.4	305.85	8111.7	49309	118.25	592.86	38249	2334.1	19176	2706.2	4015.5	349.75	25788	17.95	30.452	47.883	10.045	19.787	8.0574	3.7744	59.966	13.409	205.33	1089.7	5892.1	825.57	1710.1	14820	13361	8898.7	6512.4	127.08	1713.9	922.53	2854	10169	842.37	6966.3	10855	14265	1731.4	12965	20091
527.8	224.84	51.311	357.02	1610.2	487.4	1035	2662.8	159.07	1160.4	1575.4	193.79	854.05	4577.8	33355	263.81	6284.5	48308	8227.8	52273	30.073	45.148	160.2	10.322	13.976	54.298	17.263	178.76	286.56	6969.4	30222	18767	1431	1953.5	17674	5903.6	7832.6	3695.2	182.88	707.56	776.54	6832.9	14924	1205.9	10638	18779	25374	2524.5	8398.1	8421.1
5652.5	2800.6	298.96	1587.1	6370.9	1306.8	4020.3	4343.7	185.3	1949.5	6897.7	449.09	1779.2	17206	91053	3501.1	12085	2.0599e+05	25678	2.186e+05	70021	12114	55334	5942.9	3605.8	1097.7	594.46	4661.5	2761.9	14522	41091	40332	3345	13442	31262	13952	43041	12812	1683.9	7778.9	3655.2	23269	18369	1763.9	30705	20502	6404.3	7084.5	8196.3	1072.5
2140.1	1040.6	130.4	732.36	2206.1	367.72	1258.4	1351.8	51.739	312.48	421.87	180.13	587.41	2448.2	35662	137.73	1628.7	33455	6837.9	1.1404e+05	7553.5	634.4	3796.4	241.78	463.79	281.34	345.46	1894.9	1038.8	6709.8	17218	12997	505.06	4399.6	14946	4489.3	18676	5950	663.1	2195.5	1912.2	14188	7726.7	832.66	17015	12329	3244.4	3657.8	2720.5	946.23
13408	7346.6	825.92	3005.1	22239	2585.7	5339.8	26283	335.19	4890.1	57891	10475	56397	2.3749e+05	4.7668e+05	2934.6	54580	2.6776e+05	66479	1.207e+06	1.1273e+05	32563	16406	16883	2118.4	3931.6	2578.3	9652.3	8774.1	55978	1.7956e+05	1.3396e+05	13480	36365	1.6985e+05	33723	1.5207e+05	64095	3975.7	25084	16028	19427	16988	1959.4	37524	19838	5108.4	6474.5	44722	549.75
2107.1	2298.6	226.92	258.53	1028.5	59.391	484.78	70.115	2.3671	7.0391	3.205	18.372	29.381	20.657	2.0683e+05	1.5208	2.258	62545	1339.5	95496	4.3231e+05	2.282e+05	38496	84424	3840.3	14074	4828.4	3055.5	801.34	1296.6	683.1	1961.9	5.6703	3806.5	1734	675.64	8480.6	1318.3	507.87	31529	1463.4	3399.5	1125.6	114.33	3160.3	766.54	131.2	331.51	148.06	4.4423
3738.8	3337.7	368.18	1879.4	2257.1	293.37	1771.8	966.34	10.809	36.847	23.521	266.9	240.43	70.438	1.4783e+05	7.1812	31.423	64742	3407.1	40169	2.5658e+05	1.7108e+05	1.0536e+05	97621	12822	19860	9475.1	5002.7	1733.1	3621.8	2434.8	4858	49.84	6654.2	6596.3	5229.7	14059	3059	1228.8	85189	3467.2	1.3319e+05	24979	2047.8	91603	7071.7	943.77	7821.2	2057.5	52.756
4800	2495.8	326.67	1670.2	2766.7	393.56	2973.6	1708.9	15.281	69.359	35.679	207.21	344.42	97.762	8523.3	13.994	32.862	64788	5765.1	22657	26574	10149	65448	5682.4	5354.9	549.12	292.23	4587.4	1660.8	5366	2556.8	6997.4	38.133	8842.8	8750.3	8659	26403	5575.9	1483.8	5925.6	2307.8	78865	15696	1384	52838	9250.1	1655.6	8305.5	3856.9	65.389
577.93	221.44	119.52	1173.7	562.26	145.52	1742.2	1238.2	5.21	25.122	18.412	147.03	163	40.618	39545	8.6209	23.651	7155.4	734.78	7371.7	32655	38035	5367.6	42659	3207.8	8631.5	6010.4	1746.2	839.2	599.07	1313.6	1179.6	29.291	775.91	4828.7	3794	2684.2	795.18	236.05	88762	1442.1	1.4011e+05	17371	921.98	65509	7415.3	782.08	5942.3	2440.5	32.112
909.83	441.91	82.984	457.85	593.36	82.166	911.4	578.06	2.1011	18.189	18.779	64.653	92.409	38.816	2151	3.3589	18.022	4952.6	1065	4091.7	2059	1327	3680.1	1259.4	436.32	247.99	186.14	1204.9	293.46	980.15	808.92	1675.4	23.82	1838.8	2224.3	2038.8	6251.3	1411.1	402.95	3627.9	552.31	31979	4912.8	386.82	16992	3993.2	460.14	1893.2	1009.1	16.263
86.994	69.775	32.394	36.705	66.391	13.061	23.557	15.184	0	5.5741	6.8135	15.505	13.357	37.197	12567	1.9844	2.2376	695.43	75.811	3989.1	11794	8690.6	375.1	7320.3	482.31	3023	2145.8	669.41	101.46	103.55	300.52	139.41	7.3415	184.88	443.12	158.93	700.59	276.28	81.657	15443	617.57	983.14	549.73	84.495	1395.6	382.15	55.203	125.57	41.365	3.3497
137.31	45.816	112.92	271.17	64.256	10.396	129.52	161.21	0.52841	3.6118	5.6711	50.993	38.661	56.15	13275	1.787	4.3432	533.64	68.313	2701.1	6303.4	8684.2	208.77	10080	735.06	5363.8	3951.2	792.12	143.55	75.303	291.62	137.62	20.519	168.94	1409.2	951.85	674.15	449.09	138	32431	1053.6	3450.8	1891.9	294.36	4932	1776.5	107.84	204.02	219.94	3.5765
988.73	343.96	232.45	2759.4	1232.7	264.98	1861.4	1598.5	20.61	66.555	88.971	450.54	529.67	446.62	11261	14.697	141.22	5942.9	2305	15784	2628.5	3477.1	838.1	4388.3	405.26	2087.8	1379	1100.7	284.92	1177.4	7257.6	3471.6	420.54	1437.4	5625.1	6119.5	4682	3315.8	1480.7	14512	2218.5	1.3404e+05	15358	738.33	83871	17510	1344.1	1571.5	1862.1	100.16
6055.4	3128.3	412.6	1386.8	7613.7	518.14	2896.4	2504.5	137.58	548.98	404.92	443.56	2164.7	4702.8	78082	55.096	1569.5	46495	16144	1.7354e+05	3178.3	1487.3	5194.9	563.36	452.74	280.55	278.75	4699.5	3027.4	14714	41816	27851	1604.2	12734	27131	9167.2	51952	15726	1968.5	4469.2	6973.3	17434	8205.9	487.4	15286	10687	3876.9	2527.4	6511.7	7905.1
4823.1	2708.3	332.09	991.95	6982.9	525.81	2108.7	2267	212.99	777.82	455.94	279.26	1215.1	3336.4	59813	62.166	2174.6	51973	17088	1.0991e+05	990.5	996.35	2069.3	474.24	139.53	202.29	221.79	3116.2	1880.8	16354	49058	26283	1361.5	10952	28370	8262.5	44944	13587	1257.9	4151.7	6350.1	27726	9325.7	766.52	14608	10605	9621.3	2632.3	8399.1	13961
336.62	268.17	34.96	126.82	711.19	135.2	186.53	620.93	86.657	298.42	230.75	63.453	212.87	1240.6	15462	16.73	868.06	9802.5	1824.1	17056	51.098	28.926	86.057	2.8784	5.4918	16.559	26.637	273.76	127.85	2240.7	11870	4653.2	341.61	957.98	7397.5	1842	4609.2	2351	149.55	305.46	827.8	2138.2	3451.6	397.04	3207.3	3470.9	5605.4	560.27	3135.9	4782.4
8397.3	4824.6	522.35	2025.6	11169	1048.2	3945.8	4926.9	317.8	1793.5	1348.5	577.91	2102.8	5769.5	94902	125.11	3578.9	79614	24540	1.7584e+05	2212.8	1062.6	2626.6	299.22	252.39	293.36	339.58	5967.9	2450.4	27793	80548	37228	1673.2	18539	61723	14728	81545	25378	2374.9	4973.2	11202	1.0745e+05	32165	2122.8	24176	82172	53061	7327.9	14109	8133.1
260.47	227.4	48.071	88.074	551.68	78.279	123.69	206.1	9.9011	71.349	148.3	84.841	465.58	1023	12319	9.4896	247.04	2516.5	752.92	18163	148.02	62.916	97.07	12.069	7.0587	65.525	91.035	307.22	153.19	1060.5	6340.7	2173.4	327.59	643.16	3806.1	1114.9	3349.1	2259.8	283.77	391.73	911.91	1166.4	2876.9	382.37	1165.4	3964.1	3532.8	252.4	385.62	83.61
2988.3	1489.5	317.87	2916.2	4983.7	6053.3	5590	14834	1044.7	7892	6233.7	900.3	4864.9	3922.1	15582	844.04	586.1	17410	4100.2	32433	1329.2	1320.8	1431.6	735.73	213.84	205	193.41	2453.8	607.11	4759.1	13059	6604	303.1	5439.4	23572	12807	31134	14097	1259.6	5747.6	4369.1	3.9823e+05	88091	5137.9	1.1365e+05	2.8958e+05	2.4619e+05	21371	29698	4951.7
5550.9	2535.1	3068.4	15297	33588	39389	96320	85411	4869.5	41528	58187	4010.9	17295	36956	74949	5619.7	13648	79755	21599	1.7186e+05	3438.8	3548.1	3656.7	1382.4	423.38	530.15	487.55	3156.4	1959.2	12245	67463	55109	7119.6	12780	1.4597e+05	1.983e+05	85231	72189	5859.4	24868	11210	18863	1.6766e+05	6927.2	76323	2.7926e+05	56771	47592	1.3861e+05	11004
11318	2213.9	6277	94935	33411	31028	71659	80488	2958.6	46392	39812	12953	12529	24395	27800	2028.4	4403.3	31797	7309	52107	1186.9	2164.2	1620.7	665.82	272.87	173.18	168.12	2918.4	897.38	6802.3	35055	20505	2047	8027.6	2.2725e+05	4.0907e+05	74209	67674	20646	30734	10602	35270	1.2413e+05	43717	2.3577e+05	92929	33073	54883	67576	7115.7
8134.4	4573.6	3227.5	19895	22501	23591	33472	73864	5082.8	48383	53074	5329.8	23352	32489	70395	4732.2	6903.3	69184	16317	1.4573e+05	3056.9	2073	3671.3	678.32	492.21	264.86	275.43	6142.3	1927.9	16147	56717	29755	2825.3	16633	1.0277e+05	84411	1.0324e+05	64616	4290.3	16119	16440	3.7162e+05	5.0154e+05	97942	4.8812e+05	6.2591e+05	2.2964e+05	1.2805e+05	1.504e+05	16478
2394.3	1385.8	4472	11789	14590	21043	18620	32352	2488.8	27412	52191	2466.2	19441	22652	33536	2694	3706.4	20945	4981.2	56162	859.56	760.23	788.09	182.45	167.96	156.81	205.36	2068.9	682.85	4059.8	23596	12572	2720.1	5029.6	73429	66658	48564	76853	2507.3	9979.3	18203	11108	1.3074e+05	41442	1.2045e+05	1.3241e+05	64882	21698	88169	7499.2
11775	498.09	1974.4	56993	674.86	76.633	413.84	688.25	1.7735	35.175	126.45	27884	421.69	256.64	4894.1	46.54	89.775	2727.9	675.26	6105.3	494.59	517.66	643.89	83.272	57.748	37.646	114.75	2885.5	278.12	888.9	4146.9	1307.8	166.18	1854.3	6175	29033	9968.6	7462	61819	1237.8	4918	10470	1250.7	6910.5	2.1771e+05	839.45	117.96	422.69	1024.7	32.579
3279	1389.3	1634.6	5648.2	6592.3	1474.2	17339	14927	210.15	3833.3	6288.8	1740.9	2018.4	3320.5	58345	352.67	833.56	16056	6726.7	26513	22455	42974	2265.1	37448	3461.9	15423	15586	6965.3	1789.1	4201.8	21798	14441	867.77	5443.1	42242	50983	24620	14864	3388	1.8942e+05	9156.1	19599	63852	2798.9	43731	72044	6098.7	10606	17421	567.04
2517.2	1264.4	1200.5	4998.7	3714.5	895.11	3332.4	4527.1	208.29	4642.6	9647	1352.8	2004.1	7242.4	31965	859.16	1413.5	15728	5363.1	51472	1826.2	1425.9	1237	661.96	214.22	477.31	603.83	2555.9	744.91	3872.2	23274	10477	1974.5	4262.1	22323	17883	19666	20705	3625.3	9096.9	15647	17150	33691	3026.7	1.2894e+05	38035	2568.3	2739.5	7130.5	463.11
22635	23978	9207.4	32644	2.9492e+05	86548	83402	1.0847e+05	15810	5.5437e+05	4.3063e+05	5142.7	30240	1.2838e+05	1.9741e+05	2.0356e+05	31612	1.6118e+05	33133	4.1882e+05	19060	30065	33511	3131.7	2726	2006.2	1641.6	10155	3647.4	14875	79007	73432	28822	37027	1.8986e+06	2.436e+05	9.3347e+05	2.2705e+06	12800	2.2236e+05	2.1795e+05	22869	1.3583e+05	12616	44077	1.3878e+05	79157	30500	1.4931e+05	24484
[truncated: 33 more columns]
