# Supplementary material for: Reproducibility of the Structural Brain Connectome Derived from Diffusion Tensor Imaging
Source: PLoS One. 2015 Sep 2;10(9):e0135247. doi: 10.1371/journal.pone.0135247 (PMC4557836; doi:10.1371/journal.pone.0135247)
Supplement: S1 Data — Please refer to the README.txt file within the compressed folder for usage instructions. (ZIP) [file pone.0135247.s001.zip › Subject15_probabilistic_scanner_B_time_1.csv]

0	1.1051e+05	9699.7	15917	27498	5148.3	15173	527.65	10.961	1105.7	369.34	225.56	83.066	451.94	6778.6	1618.8	768.38	10534	7512.3	9700.3	9212.7	1.025e+05	41751	44653	6851.7	618.7	288.93	33443	16842	23011	1865.3	51230	445.65	2.4161e+05	22862	30818	3.0544e+05	22014	39749	20851	1795.7	447.94	218.43	129.05	6760.8	338.69	95.969	93.58	237.9	6.0956
1.1051e+05	0	2343.3	637.21	71929	9086.1	97510	4112.7	8.2668	507.85	306.81	86.792	123.87	428.6	6925.3	785.37	493.32	6228.1	1931.2	8229.5	9567.7	85896	19496	24482	1560	147.1	203.83	541.4	1868	4858.3	1618.3	13273	696.83	80472	17383	9905.7	2.6555e+05	10885	1190.4	10033	697.55	306.69	1124.9	283.31	832.83	973.65	83.628	201.91	235.91	6.0136
9699.7	2343.3	0	44141	258.23	10.868	9596.2	1895.9	0.64534	41.684	86.793	256.73	89.617	127.43	915.6	62.817	75.143	621.79	132.63	1177.6	542.82	3167	847.1	918.92	97.11	21.596	52.231	124.86	126.3	211.41	279.86	1022.8	111.88	1999.8	14592	38416	77968	55347	4950	1407.3	177.99	66.157	496.62	11244	18406	183.82	20.925	414.64	665.89	0.86397
15917	637.21	44141	0	266.11	20.464	2099.7	11936	1.831	63.595	109.5	24024	2416.1	382.15	1455.2	110.31	103.44	1899	408.41	2487.9	673.85	1947.9	2503.6	661.33	654.67	89.352	69.345	5331.4	2043.1	3464.8	400.76	4946.6	78.017	8861	37931	1.5046e+05	1.1977e+05	68877	1.2666e+05	5944.2	1660.1	753.87	3883.9	41960	2.4726e+05	979.4	58.618	3493.8	4159.2	1.3635
27498	71929	258.23	266.11	0	53523	1.096e+05	21131	454.49	16703	8027.9	1672.1	28550	5978	13756	29246	11609	28627	2980.6	36446	8979.1	58787	25576	10723	2484.9	163.66	389.44	675.76	2767	4216.4	9101.5	33132	6043.7	3.5881e+05	2.2987e+05	94224	6.6571e+05	2.2992e+05	262.46	19932	3356.2	880.45	2668	271.23	1291.6	16517	19651	35403	22580	985.04
5148.3	9086.1	10.868	20.464	53523	0	14003	1.2737e+05	2.0244e+05	1.1828e+05	3421.6	76.492	9851.3	1901.1	1254	12884	25642	15533	3685.1	6282.3	80.819	690.44	183.84	186.34	19.494	5.1989	14.112	14.396	24.921	4410.7	29764	15787	294.41	1.8482e+05	15125	10595	1.1412e+05	20012	13.488	736.12	513.76	47.128	85.782	11.175	60.202	271.68	17840	6088	35035	2104.9
15173	97510	9596.2	2099.7	1.096e+05	14003	0	1.4804e+05	1.3618e+05	4123.5	881.8	2092.4	32964	3776.1	3109.7	2161.7	1049.2	5798.4	1055.4	7813.8	2946.5	20173	8030.6	7696.6	720.23	38.266	64.164	191.09	1030.8	1827	1529	7276.4	304.66	19065	50561	36265	1.9526e+05	39881	621.88	6995.7	597.89	894.74	2581.4	824.53	3088.4	19633	21018	40200	33790	1007.7
527.65	4112.7	1895.9	11936	21131	1.2737e+05	1.4804e+05	0	1.7574e+05	1.1768e+05	39315	62107	1.6622e+05	1.2777e+05	11068	2483	2252.3	4950.9	2332.3	30374	670.19	4273.7	1619.5	1339.1	355.47	26.149	75.015	129.93	626.62	1901	5070.1	3754	294.29	7556.1	1.0427e+05	60292	1.0292e+05	68640	966.08	16188	2689.2	1724.3	17966	4612.3	16482	39970	12896	19965	2.5524e+05	918.95
10.961	8.2668	0.64534	1.831	454.49	2.0244e+05	1.3618e+05	1.7574e+05	0	2.4951e+05	128.17	1.666	125.76	204.08	29.689	8325.7	1144.2	2836.5	1780.3	102.65	0.78789	0.64908	2.1128	0	0.27706	0.22891	0.21842	0.83131	7.5325	2820.9	1382	99.387	2.1313	387.65	1196.1	99.668	2124.2	1844.9	2.1463	701.43	99.606	0.72933	2.5547	0.40162	2.194	21.049	329.13	61.495	2598.7	22.267
1105.7	507.85	41.684	63.595	16703	1.1828e+05	4123.5	1.1768e+05	2.4951e+05	0	55663	22.001	485.45	29128	814.88	3.8624e+05	64061	44421	93361	4609.3	8.9159	29.38	64.495	9.4869	6.1384	2.4724	17.929	17.486	186.62	93961	43276	6280.2	249.04	80479	1.5785e+05	14571	1.6686e+05	1.1502e+05	41.183	49997	5851.7	24.675	73.199	8.2641	105.75	726.95	2397.6	432.59	48326	557.42
369.34	306.81	86.793	109.5	8027.9	3421.6	881.8	39315	128.17	55663	0	253.95	19824	6.2398e+05	4988.2	30406	11250	8561.7	894.56	89578	12.125	14.846	24.976	4.6403	6.8121	11.738	26.717	180.4	22.828	627.68	1972.8	2162.9	785.3	13743	1.0541e+05	21994	73058	59726	174.13	22029	7913.7	49.168	252.41	38.14	421.65	1887.5	5181	205.77	7919.1	718.59
225.56	86.792	256.73	24024	1672.1	76.492	2092.4	62107	1.666	22.001	253.95	0	1.3486e+05	34065	1041.9	19.627	68.271	433.98	51.753	4169.1	85.979	127.62	173.57	28.84	63.469	5.4664	13.893	300.19	182.97	132.49	253.73	493.58	67.363	677.67	6995.6	5222	3990.4	4223.4	25559	1501.6	1187.6	424.71	10442	1356	11057	26922	122.84	1553.1	22270	6.0443
83.066	123.87	89.617	2416.1	28550	9851.3	32964	1.6622e+05	125.76	485.45	19824	1.3486e+05	0	5.4236e+05	17338	300.36	1100.5	3648.5	226.33	75541	30.254	134.72	48.938	46.91	29.883	7.1894	85.835	63.541	73.023	358.29	1670.1	2239	638.82	2682.2	35092	7777.9	16011	18427	277.27	3576.7	866.43	157.4	807.89	468.9	1423	13224	7811	22273	81236	151.24
451.94	428.6	127.43	382.15	5978	1901.1	3776.1	1.2777e+05	204.08	29128	6.2398e+05	34065	5.4236e+05	0	49172	4812.2	15776	21232	4721.1	2.496e+05	8.1785	25.219	31.256	16.257	14.848	22.318	426.11	262.67	61.082	2486.1	8015.6	13081	6394.8	9673.7	60296	26517	30885	26580	265.91	8246.5	4032.3	93.095	289.64	76.899	523.76	1118.9	2272.1	229.28	50904	335.56
6778.6	6925.3	915.6	1455.2	13756	1254	3109.7	11068	29.689	814.88	4988.2	1041.9	17338	49172	0	564.12	24242	1.0762e+05	28038	3.7515e+05	76113	38459	4366.3	27148	25185	74380	95679	38032	6818.8	34978	1.2344e+05	1.0264e+05	18909	32031	72418	27692	70351	45795	5509.5	3.4388e+05	25775	5018.1	3836.8	1893.3	9355.7	8140.8	2526.8	911.03	5785.1	188.24
1618.8	785.37	62.817	110.31	29246	12884	2161.7	2483	8325.7	3.8624e+05	30406	19.627	300.36	4812.2	564.12	0	1.6737e+05	1.1571e+05	76049	4952.4	8.5057	37.53	68.202	11.141	4.4077	2.485	11.978	15.911	256.94	1.0007e+05	24624	5654.7	2104.2	1.0957e+05	29175	1293.4	2.265e+05	35455	87.309	18296	1746.6	10.381	47.453	4.7082	83.368	232.19	573.4	151.38	1075.6	60.284
768.38	493.32	75.143	103.44	11609	25642	1049.2	2252.3	1144.2	64061	11250	68.271	1100.5	15776	24242	1.6737e+05	0	3.6393e+05	1.576e+05	50728	10.985	30.699	62.798	9.2924	9.8876	10.768	37.585	97.362	199.39	78629	63379	1.1176e+05	27881	84345	5967.9	2401.5	53179	5837.7	173.77	1243.1	1154.2	81.207	120.74	41.991	552.83	592.18	871.42	313.68	3350	71.702
10534	6228.1	621.79	1899	28627	15533	5798.4	4950.9	2836.5	44421	8561.7	433.98	3648.5	21232	1.0762e+05	1.1571e+05	3.6393e+05	0	7.0551e+05	2.2031e+05	50544	14737	66552	5135.5	4941.1	3435.6	2128.1	2184	14363	90877	84634	1.3902e+05	9386	84124	47168	14203	1.4266e+05	39165	5179.9	21393	6530	1833	1149.5	445.22	3499.1	3350.6	1846.9	770.27	11477	218.55
7512.3	1931.2	132.63	408.41	2980.6	3685.1	1055.4	2332.3	1780.3	93361	894.56	51.753	226.33	4721.1	28038	76049	1.576e+05	7.0551e+05	0	59506	1033.6	478.51	96922	211.89	7109.7	386.77	500.66	493.89	63230	1.8777e+05	81439	45559	831.34	20207	9992.4	2712.6	20052	5929.2	1203.1	3921.7	1767.7	498.44	365.72	130.64	1233.3	1010.4	547.18	169.04	1630.4	59.294
9700.3	8229.5	1177.6	2487.9	36446	6282.3	7813.8	30374	102.65	4609.3	89578	4169.1	75541	2.496e+05	3.7515e+05	4952.4	50728	2.2031e+05	59506	0	93635	35005	9453.8	9397.1	19449	39600	24709	11306	13453	74388	1.7253e+05	1.9259e+05	19468	84634	1.176e+05	35161	1.9318e+05	76539	6107.2	1.4431e+05	15973	2503.1	2335.1	925.23	7488.5	6907.5	3177.1	1118.3	27609	289.99
9212.7	9567.7	542.82	673.85	8979.1	80.819	2946.5	670.19	0.78789	8.9159	12.125	85.979	30.254	8.1785	76113	8.5057	10.985	50544	1033.6	93635	0	2.6949e+05	24113	72854	8468.5	8584.4	3183.1	3042.1	4091.3	12417	5350.4	40606	23.865	34078	14015	5024.8	47745	6401.8	2845.3	22977	3369.6	563.19	324.54	159.43	886.26	338.96	68.033	88.884	66.712	1.6538
1.025e+05	85896	3167	1947.9	58787	690.44	20173	4273.7	0.64908	29.38	14.846	127.62	134.72	25.219	38459	37.53	30.699	14737	478.51	35005	2.6949e+05	0	55743	3.0855e+05	21062	23233	265.11	3779.8	7235.3	33784	1535.4	65190	21.784	2.77e+05	55594	20734	2.021e+05	6416.1	4691.5	39121	4847.8	1289.3	557.76	209.67	1471.8	573.91	123.6	224.28	241.41	2.7014
41751	19496	847.1	2503.6	25576	183.84	8030.6	1619.5	2.1128	64.495	24.976	173.57	48.938	31.256	4366.3	68.202	62.798	66552	96922	9453.8	24113	55743	0	29826	2.238e+05	1171.7	517.36	4855	1.3698e+05	78741	14656	1.7164e+05	94.913	1.4496e+05	23207	7649.2	1.4345e+05	11791	7566	8764.8	7605.5	458.26	255.42	99.46	1110.1	320.45	77.531	153.19	192.74	2.469
44653	24482	918.92	661.33	10723	186.34	7696.6	1339.1	0	9.4869	4.6403	28.84	46.91	16.257	27148	11.141	9.2924	5135.5	211.89	9397.1	72854	3.0855e+05	29826	0	91363	26878	626.58	852.85	5903.7	22486	147.33	27527	3.9075	92142	18170	7147.7	55950	1050.5	1149.8	31505	813.31	1458.5	288.45	102.24	1238.8	181.49	40.041	118.22	93.46	1.748
6851.7	1560	97.11	654.67	2484.9	19.494	720.23	355.47	0.27706	6.1384	6.8121	63.469	29.883	14.848	25185	4.4077	9.8876	4941.1	7109.7	19449	8468.5	21062	2.238e+05	91363	0	58817	11686	13375	1.9336e+05	15472	3053	19904	19.765	14909	10288	7418.7	22359	2538	2241.1	98075	3101.6	193.48	120.4	23.898	327.73	170.62	19.255	50.099	124.12	0.84478
618.7	147.1	21.596	89.352	163.66	5.1989	38.266	26.149	0.22891	2.4724	11.738	5.4664	7.1894	22.318	74380	2.485	10.768	3435.6	386.77	39600	8584.4	23233	1171.7	26878	58817	0	67069	4016.2	8140.8	1705	1899.4	1626.8	15.578	1198.7	2323.7	744.45	2864.3	846.49	470.61	1.0924e+05	1817.8	57.971	22.835	8.4825	87.636	18.772	3.9886	7.4791	8.1091	0.66012
288.93	203.83	52.231	69.345	389.44	14.112	64.164	75.015	0.21842	17.929	26.717	13.893	85.835	426.11	95679	11.978	37.585	2128.1	500.66	24709	3183.1	265.11	517.36	626.58	11686	67069	0	59564	2016.2	1025.8	4830	2003.8	113.32	4013.1	3375.8	1035.3	2702.6	2368.9	689.33	1.5929e+05	33526	38.68	36.551	7.2211	208.61	45.511	6.9779	8.471	15.966	1.6864
33443	541.4	124.86	5331.4	675.76	14.396	191.09	129.93	0.83131	17.486	180.4	300.19	63.541	262.67	38032	15.911	97.362	2184	493.89	11306	3042.1	3779.8	4855	852.85	13375	4016.2	59564	0	24229	7252.7	2077.7	24642	181.1	2.0464e+05	13662	5028.9	64805	8837.9	28429	74876	2.6754e+05	212.27	178.89	98.176	3996.7	237.51	44.276	40.412	86.583	5.0985
16842	1868	126.3	2043.1	2767	24.921	1030.8	626.62	7.5325	186.62	22.828	182.97	73.023	61.082	6818.8	256.94	199.39	14363	63230	13453	4091.3	7235.3	1.3698e+05	5903.7	1.9336e+05	8140.8	2016.2	24229	0	1.1209e+05	3145.5	20589	61.865	42545	17586	15693	42214	4068.7	7163.9	79627	14212	269.08	257.77	46.615	772.64	533.73	83.929	121.37	332.98	1.8109
23011	4858.3	211.41	3464.8	4216.4	4410.7	1827	1901	2820.9	93961	627.68	132.49	358.29	2486.1	34978	1.0007e+05	78629	90877	1.8777e+05	74388	12417	33784	78741	22486	15472	1705	1025.8	7252.7	1.1209e+05	0	1.9232e+05	1.2501e+05	699.73	61569	19748	10889	49352	4747.2	9022.7	33728	3599.4	981.55	587.9	221.87	1699.7	1645.1	513.99	267.49	1416.8	36.08
1865.3	1618.3	279.86	400.76	9101.5	29764	1529	5070.1	1382	43276	1972.8	253.73	1670.1	8015.6	1.2344e+05	24624	63379	84634	81439	1.7253e+05	5350.4	1535.4	14656	147.33	3053	1899.4	4830	2077.7	3145.5	1.9232e+05	0	1.7524e+05	5921.1	16535	17713	7384.1	25479	15115	1394	15910	6553	1352.5	1487.9	719.94	3248.3	4047	2314.2	874.15	3596.5	137.41
51230	13273	1022.8	4946.6	33132	15787	7276.4	3754	99.387	6280.2	2162.9	493.58	2239	13081	1.0264e+05	5654.7	1.1176e+05	1.3902e+05	45559	1.9259e+05	40606	65190	1.7164e+05	27527	19904	1626.8	2003.8	24642	20589	1.2501e+05	1.7524e+05	0	1.541e+05	3.6442e+05	30935	16995	1.7109e+05	27302	13123	36884	9381	2396.4	1742.8	605.8	5416.1	5357.1	2082.9	981.72	4595.1	132.82
445.65	696.83	111.88	78.017	6043.7	294.41	304.66	294.29	2.1313	249.04	785.3	67.363	638.82	6394.8	18909	2104.2	27881	9386	831.34	19468	23.865	21.784	94.913	3.9075	19.765	15.578	113.32	181.1	61.865	699.73	5921.1	1.541e+05	0	1.1238e+05	2585.6	2165.6	16820	3593.2	539.25	433.16	1414	55.116	119.56	72.038	435.01	389.79	246.19	27.43	540.75	20.721
2.4161e+05	80472	1999.8	8861	3.5881e+05	1.8482e+05	19065	7556.1	387.65	80479	13743	677.67	2682.2	9673.7	32031	1.0957e+05	84345	84124	20207	84634	34078	2.77e+05	1.4496e+05	92142	14909	1198.7	4013.1	2.0464e+05	42545	61569	16535	3.6442e+05	1.1238e+05	0	29567	14129	5.0258e+05	18736	31273	31952	48760	2034.2	1326.1	496.29	7997.3	2568.2	1719.6	1078.2	3986.5	136.64
22862	17383	14592	37931	2.2987e+05	15125	50561	1.0427e+05	1196.1	1.5785e+05	1.0541e+05	6995.6	35092	60296	72418	29175	5967.9	47168	9992.4	1.176e+05	14015	55594	23207	18170	10288	2323.7	3375.8	13662	17586	19748	17713	30935	2585.6	29567	0	1.3353e+06	3.0528e+05	3.3544e+05	29859	7.158e+05	86138	6425.7	26980	3492.5	18272	38686	31450	27327	71834	2226.3
30818	9905.7	38416	1.5046e+05	94224	10595	36265	60292	99.668	14571	21994	5222	7777.9	26517	27692	1293.4	2401.5	14203	2712.6	35161	5024.8	20734	7649.2	7147.7	7418.7	744.45	1035.3	5028.9	15693	10889	7384.1	16995	2165.6	14129	1.3353e+06	0	1.3252e+05	1.6696e+05	34259	3.2438e+05	27248	5054.2	39574	9674	1.3729e+05	35278	29883	23817	21370	907.37
3.0544e+05	2.6555e+05	77968	1.1977e+05	6.6571e+05	1.1412e+05	1.9526e+05	1.0292e+05	2124.2	1.6686e+05	73058	3990.4	16011	30885	70351	2.265e+05	53179	1.4266e+05	20052	1.9318e+05	47745	2.021e+05	1.4345e+05	55950	22359	2864.3	2702.6	64805	42214	49352	25479	1.7109e+05	16820	5.0258e+05	3.0528e+05	1.3252e+05	0	5.4669e+05	1.2274e+05	1.1944e+05	54630	4684.4	12076	3629.5	23551	15089	15305	8807.3	42495	1570.9
22014	10885	55347	68877	2.2992e+05	20012	39881	68640	1844.9	1.1502e+05	59726	4223.4	18427	26580	45795	35455	5837.7	39165	5929.2	76539	6401.8	6416.1	11791	1050.5	2538	846.49	2368.9	8837.9	4068.7	4747.2	15115	27302	3593.2	18736	3.3544e+05	1.6696e+05	5.4669e+05	0	65276	1.1518e+05	90387	1538.9	11895	4831.4	18949	11397	14279	6837.1	30033	1228.8
39749	1190.4	4950	1.2666e+05	262.46	13.488	621.88	966.08	2.1463	41.183	174.13	25559	277.27	265.91	5509.5	87.309	173.77	5179.9	1203.1	6107.2	2845.3	4691.5	7566	1149.8	2241.1	470.61	689.33	28429	7163.9	9022.7	1394	13123	539.25	31273	29859	34259	1.2274e+05	65276	0	18410	22431	429.96	387.51	438.8	47733	443.44	70.972	61.979	207.24	4.4519
20851	10033	1407.3	5944.2	19932	736.12	6995.7	16188	701.43	49997	22029	1501.6	3576.7	8246.5	3.4388e+05	18296	1243.1	21393	3921.7	1.4431e+05	22977	39121	8764.8	31505	98075	1.0924e+05	1.5929e+05	74876	79627	33728	15910	36884	433.16	31952	7.158e+05	3.2438e+05	1.1944e+05	1.1518e+05	18410	0	1.4924e+05	5556	5397.5	581.36	8219.8	4844.2	562.73	1225.5	4441.1	73.577
1795.7	697.55	177.99	1660.1	3356.2	513.76	597.89	2689.2	99.606	5851.7	7913.7	1187.6	866.43	4032.3	25775	1746.6	1154.2	6530	1767.7	15973	3369.6	4847.8	7605.5	813.31	3101.6	1817.8	33526	2.6754e+05	14212	3599.4	6553	9381	1414	48760	86138	27248	54630	90387	22431	1.4924e+05	0	511.39	1021.2	286.57	14236	1083.5	482.7	209.4	1651.1	181.3
447.94	306.69	66.157	753.87	880.45	47.128	894.74	1724.3	0.72933	24.675	49.168	424.71	157.4	93.095	5018.1	10.381	81.207	1833	498.44	2503.1	563.19	1289.3	458.26	1458.5	193.48	57.971	38.68	212.27	269.08	981.55	1352.5	2396.4	55.116	2034.2	6425.7	5054.2	4684.4	1538.9	429.96	5556	511.39	0	1.2131e+05	14879	52343	9476	4266.3	25148	1207	15.842
218.43	1124.9	496.62	3883.9	2668	85.782	2581.4	17966	2.5547	73.199	252.41	10442	807.89	289.64	3836.8	47.453	120.74	1149.5	365.72	2335.1	324.54	557.76	255.42	288.45	120.4	22.835	36.551	178.89	257.77	587.9	1487.9	1742.8	119.56	1326.1	26980	39574	12076	11895	387.51	5397.5	1021.2	1.2131e+05	0	6945.4	3179.4	44404	15397	42556	11120	31.486
129.05	283.31	11244	41960	271.23	11.175	824.53	4612.3	0.40162	8.2641	38.14	1356	468.9	76.899	1893.3	4.7082	41.991	445.22	130.64	925.23	159.43	209.67	99.46	102.24	23.898	8.4825	7.2211	98.176	46.615	221.87	719.94	605.8	72.038	496.29	3492.5	9674	3629.5	4831.4	438.8	581.36	286.57	14879	6945.4	0	63941	1063.1	151.93	3433.9	2560.1	3.135
6760.8	832.83	18406	2.4726e+05	1291.6	60.202	3088.4	16482	2.194	105.75	421.65	11057	1423	523.76	9355.7	83.368	552.83	3499.1	1233.3	7488.5	886.26	1471.8	1110.1	1238.8	327.73	87.636	208.61	3996.7	772.64	1699.7	3248.3	5416.1	435.01	7997.3	18272	1.3729e+05	23551	18949	47733	8219.8	14236	52343	3179.4	63941	0	2622.5	897.01	1616.6	12926	16.933
338.69	973.65	183.82	979.4	16517	271.68	19633	39970	21.049	726.95	1887.5	26922	13224	1118.9	8140.8	232.19	592.18	3350.6	1010.4	6907.5	338.96	573.91	320.45	181.49	170.62	18.772	45.511	237.51	533.73	1645.1	4047	5357.1	389.79	2568.2	38686	35278	15089	11397	443.44	4844.2	1083.5	9476	44404	1063.1	2622.5	0	64320	1.5894e+05	77073	330.03
95.969	83.628	20.925	58.618	19651	17840	21018	12896	329.13	2397.6	5181	122.84	7811	2272.1	2526.8	573.4	871.42	1846.9	547.18	3177.1	68.033	123.6	77.531	40.041	19.255	3.9886	6.9779	44.276	83.929	513.99	2314.2	2082.9	246.19	1719.6	31450	29883	15305	14279	70.972	562.73	482.7	4266.3	15397	151.93	897.01	64320	0	50718	1.1594e+05	1.9033e+05
93.58	201.91	414.64	3493.8	35403	6088	40200	19965	61.495	432.59	205.77	1553.1	22273	229.28	911.03	151.38	313.68	770.27	169.04	1118.3	88.884	224.28	153.19	118.22	50.099	7.4791	8.471	40.412	121.37	267.49	874.15	981.72	27.43	1078.2	27327	23817	8807.3	6837.1	61.979	1225.5	209.4	25148	42556	3433.9	1616.6	1.5894e+05	50718	0	1.6714e+05	44776
237.9	235.91	665.89	4159.2	22580	35035	33790	2.5524e+05	2598.7	48326	7919.1	22270	81236	50904	5785.1	1075.6	3350	11477	1630.4	27609	66.712	241.41	192.74	93.46	124.12	8.1091	15.966	86.583	332.98	1416.8	3596.5	4595.1	540.75	3986.5	71834	21370	42495	30033	207.24	4441.1	1651.1	1207	11120	2560.1	12926	77073	1.1594e+05	1.6714e+05	0	1.3646e+05
6.0956	6.0136	0.86397	1.3635	985.04	2104.9	1007.7	918.95	22.267	557.42	718.59	6.0443	151.24	335.56	188.24	60.284	71.702	218.55	59.294	289.99	1.6538	2.7014	2.469	1.748	0.84478	0.66012	1.6864	5.0985	1.8109	36.08	137.41	132.82	20.721	136.64	2226.3	907.37	1570.9	1228.8	4.4519	73.577	181.3	15.842	31.486	3.135	16.933	330.03	1.9033e+05	44776	1.3646e+05	0
97.665	51.219	21.907	58.099	1654.7	4305.2	850.36	27825	864.76	61683	1.5212e+05	77.684	513.77	68628	1865.9	7841.1	1651.1	4099.6	1070.1	7856.4	21.672	21.025	50.536	4.9634	11.856	16.907	18.235	200.85	50.182	687.05	1879.1	1710.2	244	2293.1	30543	12192	19453	20439	62.637	5618.6	7906	660.47	845.15	49.191	498.82	5959.8	61447	997.66	1.7376e+05	1.8885e+05
383.64	303.22	117.35	140.32	5198	1729	530.82	10738	88.409	29211	3.9854e+05	712.25	8513.8	3.2426e+05	11479	9032.6	10918	18657	1759.1	1.1941e+05	8.7433	14.106	25.315	3.5956	6.0416	19.73	25.154	192.79	28.664	1296.6	4257.9	6435.2	2906.2	11589	36822	21394	34591	23911	248.25	6544.6	5692.3	32.952	157.24	52.267	549.71	899.94	2182.7	139.45	14459	268.11
1573.7	129.74	1937.7	56668	245.46	31.995	493.11	29944	1.3107	7.2875	94.031	96053	36102	8339.4	2020.5	9.3877	149.82	709.41	80.936	6445.8	70.284	68.515	177.84	11.931	39.084	3.5171	19.558	340.57	129.67	167.34	549.78	899.31	95.547	809.49	3440.2	16326	8756.1	4640.2	37263	707.88	1191.3	163.25	1445.6	8702	91612	957.62	46.324	819.01	50490	1.3679
122.11	124.29	424.98	3199.3	15575	13827	19963	78820	147.09	434.74	2768.4	36570	2.1965e+05	34380	27759	128.07	2919.1	8730.9	724.55	84014	12.82	47.59	33.346	16.627	11.077	6.4047	91.569	93.091	67.561	1558	8313.9	10095	1627.3	3514.4	17520	5075.1	17123	18806	629.93	1157.8	1033.7	234.08	1597.2	2993.6	12997	2766.9	10025	12817	1.1385e+05	532.53
490.35	448.43	205.81	554.78	5054.4	1221	798.41	53088	173.72	16300	2.6743e+05	8577.7	53651	3.9038e+05	60269	3321.3	17225	31833	4780.5	2.2551e+05	8.0243	26.425	33.752	11.701	5.6769	10.442	121.42	158.31	87.764	4075.7	15984	23868	6876.4	13513	40260	15178	35601	26936	450.05	5957.6	3284	107.38	303.94	409.74	2813.1	804.13	1044.8	184.76	72185	145.44
3467.4	3249.6	550.44	1075.2	9391.9	1019.4	1804.1	5968.9	24.191	673.49	8372.7	1969.8	15231	69470	5.4e+05	532.89	21887	99980	20004	2.827e+05	79090	33558	4613.5	18310	3584.3	6677.5	3107.4	3282.4	3043.2	23162	87193	77546	16540	22393	58379	20672	48735	36080	4103	80316	17149	4843.8	4486.6	2288.7	10875	9536	2323.6	896.48	9926.4	152.5
128.03	79.222	29.54	91.338	2065.5	1165.3	995.18	1069.7	22.704	5425.4	33968	76.026	527.57	23152	1837	12892	6559.7	6099.5	1404.5	31477	14.93	22.842	57.591	5.9083	11.567	13.325	17.057	299.98	55.659	786.24	1417.2	3373.9	1204.8	3346	11149	7567.2	12349	6606	137.04	2534.2	4321.5	238.75	769.93	98.691	1041.1	6942.1	31683	714.81	11232	20381
75.645	50.406	14.522	25.148	391.36	134.96	158.48	210.31	4.2789	158.35	465.38	13.157	122.81	879.61	11081	109.23	1518	5185.6	1607.4	11985	4.8022	12.646	23.355	2.7405	3.7671	1.9453	6.595	62.649	72.137	1557	4737.9	7540.6	644.01	1227	2721.8	1123.4	2348.3	1329	68.513	243.06	583.4	29.005	35.847	16.068	314.87	464.17	8679.8	115.54	2712.7	6149.3
1540.1	1036.2	137.04	478.34	4753	973.16	2043.4	1820	19.135	1102	4744.2	220.35	1407.8	10654	91902	2801.7	17584	1.088e+05	19358	1.0491e+05	39788	9807	8085.9	1179.6	626.49	264.1	167.61	1137.9	1803.6	12317	24310	41640	4882.4	14252	18128	12722	22337	8856.2	1079.2	4627.8	7467.9	7095.4	4322.4	2037.8	12871	11148	15572	2234.2	12355	5753
325.94	207.18	28.23	132.48	799.14	101.63	406.24	306.13	3.1727	63.673	69.767	54.898	121.36	259.62	13661	24.234	483.32	9507.1	2316.9	25899	1638.1	231.04	549.98	34.927	68.43	25.921	52.795	489.37	647.43	3616.9	5464	7146.6	331.95	3094.3	4094.6	2546.1	4676.4	2312.7	482.73	750.59	3346.3	3876.2	2704.3	1425.6	8142.4	3637.9	1266.9	886.83	823.23	510.89
4677.8	3981.3	698.76	1624.2	18683	2329.4	4452.4	22465	120.67	3568.7	30235	4895.9	49441	1.6401e+05	3.0426e+05	2206	51618	1.3862e+05	34354	6.1158e+05	20376	11088	2137.1	5305.7	1927.6	2664	1303.5	3898.9	3796.6	33392	84393	1.3511e+05	17987	59665	91011	27077	1.1973e+05	52777	4294.5	27032	20123	4956.7	4842.9	2198.6	15540	13105	6241.9	1662.9	62025	851.09
1056.9	1092.9	68.807	109.92	844.13	25.597	426.82	140.19	1.3777	9.1754	12.888	34.233	26.325	13.023	2.2333e+05	1.5715	6.6017	41119	230.13	52474	1.3117e+05	74706	7104.1	16076	4751.2	9220.3	2539.8	1418.3	805.02	1219.7	577.96	2946.8	11.593	4569.1	3117.5	1353.1	6265.3	736.31	335.66	47048	1510.9	2224.7	1928.3	1221.4	3874.9	2347	378.38	405.25	168.2	10.051
4924.9	5408.6	384.22	1242	3855.5	128	2487.7	1214.5	1.2135	26.487	66.226	384.23	361.75	73.358	2.3618e+05	12.991	23.874	46527	555.72	43442	1.8181e+05	1.7101e+05	37288	55248	10840	16229	4515.2	3013.6	2214.6	3877.2	794.94	8661.7	18.293	19078	14773	8514.6	25188	2427.1	1105.2	1.2607e+05	4415.3	64127	34615	23764	80898	23273	3626.3	6685.9	1611.4	69.952
1917.9	1456.1	113.58	733.46	2224.4	107.4	1655.6	1191.9	2.354	56.729	85.853	239.62	227.29	89.778	22923	20.962	51.688	1.0349e+05	1172.2	23785	70928	31879	34104	1965.8	2118.2	143.09	61.382	936.52	1727.4	3737.8	1250.7	9525.1	28.822	11609	7383.3	5267	14462	2181.7	751.94	2380.6	5040.1	58650	20702	11374	51015	20936	3249.8	6067.8	1851.4	74.39
1395.7	720.12	71.241	1005.6	793.19	50.083	1169.8	1104.9	1.1233	19.64	34.929	252.86	218.69	61.935	55329	7.5657	32.843	4682.7	220.37	4855.3	14513	27753	2678.1	33019	4586.7	5032.2	1595.9	855.71	842.84	1045.7	264.32	1692.7	12.837	3144.2	4138.8	4613.1	3436.9	868.45	315.77	64485	1084.1	93959	23091	12789	80542	9732.1	2217.2	6383.6	1649	34.368
292.53	170.65	19.635	197.04	252.14	11.213	261.03	332.44	0.23305	5.7969	14.897	78.521	39.204	20.918	3414.9	3.8257	12.612	2378	108.57	1052.5	1427.7	2328.7	902.53	2860.7	547.92	99.119	56.489	138.45	199.42	411.3	331.44	969.35	6.7977	1116	1491.4	1103.7	1504.3	423.18	164.88	6730.5	668.25	25280	3263.2	1374.2	16705	2238.2	388.73	807.84	375.45	10.265
79.548	51.003	10.064	27.068	60.14	11.634	26.803	40.89	0.9397	3.011	15.344	25.834	11.289	39.218	7990.3	2.6875	6.1468	213.23	21.891	884.39	950.88	1710.1	33.325	1480.5	468	1087	467.72	340.31	74.803	79.879	142.58	196.44	5.172	371.85	453.92	256.75	449.62	375.3	160.88	7025	1028.3	2072.8	652.55	346.45	1984.5	723.67	109.29	92.331	49.084	5.0424
118.26	74.502	33.682	59.347	76.536	24.953	48.204	66.165	1.6453	10.883	35.875	46.482	19.438	104.59	5785.4	5.4813	15.597	117.65	35.906	1159.7	457.72	1240.3	23.499	781.62	292.16	643.96	410.73	539.48	86.219	125.64	233.09	305.18	13.631	584.94	627.91	414.69	616.1	714.37	312.55	8018.1	2730.6	1407.1	1086.2	668.28	2429.7	1435.7	212.06	142.21	85.827	8.2536
198.22	97.347	60.293	224.18	164.62	10.848	131.36	262.75	0.5467	48.06	68.583	139.73	60.531	86.821	2642.2	38.254	36.822	375.16	133.49	976.07	154.96	447.52	124.65	250.47	120.5	173.03	519.42	4365.6	165	201.22	465.43	612.59	39.795	5784.5	1245.9	1155.2	1590.5	4440.6	2163.2	8402.8	40315	1.0211e+05	3309	713.14	37896	1856.1	456.04	383.5	216.61	5.3698
1714.9	1345.9	131.99	514.11	3088.3	117.58	1119.4	911.38	3.0084	107.29	137.1	161.15	527.89	1122.9	60923	70.68	1013.2	11099	6000.8	65045	1195.5	954.08	1155.8	686.22	228.46	123.75	302.16	1468.7	1650.2	9401.3	21937	25311	1111.8	10072	19083	7279.2	20544	8880.3	1932.9	5149.9	6517.4	6548.2	2263.9	769.78	8329.4	2851.3	1222.6	570.85	1394.1	840.33
1511.5	1249.2	130.72	424.93	3214.8	157.04	1143.8	922.38	5.5822	148.42	261.45	147.88	576.15	1573	59375	74.205	1995.8	16482	11665	64747	613.55	891.72	959.95	631.66	189.34	76.526	224.95	1177.3	1574.8	10517	23672	29969	1639.1	10181	29022	9635.4	23594	9595.3	1542.4	3966.9	4248.7	19183	1962	639.26	8458.2	3136	3854.2	704.92	1836.4	2411.1
149.55	158.81	34.839	51.375	594.28	45.963	114.23	111.34	1.7105	46.432	158.95	27.051	148.91	705.19	14793	20.29	932.16	4362.4	1789.1	13413	28.601	33.591	49.794	7.6518	9.1225	6.3543	29.422	186.89	135.97	1772.5	6915.6	8063	954.75	1737.5	5956.2	1872.2	3979	2916	319.77	330.17	1117.8	23.987	64.125	22.475	324.52	646.64	1955.4	37.078	417.23	881.15
2167	1674.3	235.32	713.71	5455.2	606.03	2511.5	2005.9	19.345	525.97	1233.6	356.57	707.96	3331.5	71092	214.86	6316.8	33872	13407	67057	1016.7	1262.1	1587.3	872.54	315.46	96.242	281.34	2520.3	2088.8	16516	41130	58757	3768.6	20347	51048	15934	41486	16488	2800.9	5864.6	12044	1.0441e+05	15047	3941.3	20636	52765	22476	3729.1	5751.4	3883.2
72.354	83.853	29.418	33.771	535.19	93.871	119.51	113.87	0.93942	39.95	203.25	65.976	96.412	498.59	8002.2	25.867	1124.9	2056.3	724.4	6007.7	10.178	13.905	22.223	3.0717	5.2783	7.0064	25.746	237.27	60.693	1026.2	5597.7	5452	1732.4	1390.6	3867	1468.4	2807.4	2784.1	305.86	304.01	1496.1	291.77	1194.1	329.45	814.05	5081	1342.9	133.14	278.81	46.26
964.41	714.27	113.61	1081.3	3987.3	2903.2	3528.2	3046.6	51.005	1548.2	7351.5	509.96	1360.7	3253.4	14974	1045.5	3575.3	8399.5	3212.2	15215	910.99	1622.1	880.78	1720.1	308.84	106.13	99.356	698.07	545.74	3283.2	8263.6	12430	2056.8	6167.3	14667	12729	13282	6396	918.18	8084.8	3405.8	2.8157e+05	53013	23993	97288	1.845e+05	2.6918e+05	11998	12098	2464.3
3834.8	3714.1	2869.9	11212	55636	29573	56972	62849	1203.9	26338	74427	6743.7	19429	45306	81568	4224.8	18872	35255	16567	93607	1491.7	3319.5	2233.7	1523.3	784.27	230.01	486.88	2038.6	1759.2	12909	52287	59528	12381	22010	2.0166e+05	3.4163e+05	94118	98763	3580.5	28701	14725	32337	70610	10037	59010	77093	1.0361e+05	54064	1.1993e+05	4763.2
4193.1	2851.3	6877.5	84907	50027	22199	35026	42423	341.38	15563	37716	7763.9	7030.7	25504	26502	3172.1	5775.7	14902	3559.1	35605	1052.6	2433.1	1622	1005.9	859.26	101.69	225.44	1358.1	2161.6	5158.6	12828	18391	3236.7	13139	3.2033e+05	5.1526e+05	68907	61638	14424	30883	8537.9	31800	72775	47945	2.0351e+05	35417	24453	28355	30146	852.25
3608.7	3264.6	2290	14809	30799	19533	28485	46104	1002.9	25937	78316	10200	12645	31923	71650	4615.5	18408	35922	16942	78137	2428.8	3219.8	2839.7	2133.8	807.02	240.44	568.82	7218.9	2366.8	13209	44266	56424	10878	27082	97468	88879	68791	58581	8541.3	18912	42321	1.4571e+05	2.2725e+05	1.0737e+05	4.3235e+05	4.8374e+05	1.7325e+05	49525	1.2181e+05	17933
1316.6	1729.3	2519.8	5358.1	25847	17560	16402	23353	741.1	16933	64957	6512.9	12904	29949	48788	2599	9648.2	13983	7453.7	40902	647.96	997.82	1014.9	217.11	321.36	166.09	658.94	11268	1296	5720.3	32648	27161	10879	15591	80483	71904	45632	87203	8292	11663	76264	5173.8	74109	14651	41655	1.0137e+05	44004	13606	70789	6757.1
7874.9	328.87	2871.6	69414	337.55	27.611	267.88	1224.9	0.12749	34.57	256.04	12172	278.3	205.39	3631.5	41.51	261.45	1357.3	388.95	2394.6	549.66	886.65	868.5	367.28	234.19	77.94	458.1	10897	960.18	607.58	1439.3	2144.1	477.92	8181.2	7291.3	29414	16190	26611	1.0887e+05	3563.8	31825	8052.9	4404.5	6900.6	1.7619e+05	535.37	157.38	518.83	368.78	8.0215
4728.6	2954.9	1039.2	3746.5	5838.1	627.78	6794.6	11202	68.112	2033.5	4966.6	2702.8	1723.3	2668.7	62138	398.36	922.82	4939.5	4003.4	11281	6676.5	34272	1341.2	27921	4960.8	3281.3	2301.5	2442.1	3978	5288.7	4891.1	10357	627.68	11584	29400	42469	22648	11296	2054.3	2.0738e+05	16273	23702	26952	5397.4	35240	16060	6792.9	7254.1	13096	519.83
1421.4	1267.8	610.86	1620.2	2804.3	549.59	1025.4	2580.1	69.666	3026.5	11616	954.71	1164.6	5776.5	32907	1193.6	2292.1	6560.6	3064.4	20370	1374.6	2512.9	1529.4	1246.2	730.18	744.65	2251.4	27325	1642.2	3224.2	13573	12360	3114	24592	15675	12097	21604	61951	19202	44569	2.0894e+05	21860	8574.9	1995.7	61169	3163.2	1374.7	1163.8	5207.2	563.53
8195	7360.2	11159	22901	1.5414e+05	34307	34599	82886	4986.1	4.1195e+05	3.551e+05	4933.1	63670	1.634e+05	1.7706e+05	79693	35210	63849	30592	2.1078e+05	3437	10764	6101.6	2733	1403.8	1494.2	1884.5	10603	2993.8	16947	88523	83306	25312	37107	8.2863e+05	1.9865e+05	6.3918e+05	1.3028e+06	7836.2	1.8212e+05	1.27e+05	12011	30469	3970.2	19155	68577	50245	13083	1.3026e+05	9457.1
[truncated: 33 more columns]
