# Supplementary material for: Reproducibility of the Structural Brain Connectome Derived from Diffusion Tensor Imaging
Source: PLoS One. 2015 Sep 2;10(9):e0135247. doi: 10.1371/journal.pone.0135247 (PMC4557836; doi:10.1371/journal.pone.0135247)
Supplement: S1 Data — Please refer to the README.txt file within the compressed folder for usage instructions. (ZIP) [file pone.0135247.s001.zip › Subject16_determistic_scanner_A_time_1.csv]

0	0.019199	0.00040663	0.012497	0	0	0.00066524	0	0	0	0	6.5209e-05	0	0	0	0	0	0	0	0	0	0.00018876	2.7445e-05	0.0013928	0.00029057	2.4699e-06	0.00064082	0.0029097	0.00083865	0.0012802	0	0.0014151	0	0.0085645	0.00013724	5.0364e-05	0.0014308	0	0.00017661	0.00022463	7.8913e-05	0	0	0	0.00029275	0	0	0	0	0
0.019199	0	0	0	0.0019041	5.6849e-05	0.0047343	0	0	0	0	0	0	0	0	0	0	0.00017756	0	0	0.00010479	0.0018215	0.00024662	0.0011673	0.0010662	6.4869e-05	0	0	0	6.8887e-06	0	0	0	0.00381	9.636e-05	0	0.0012732	0	0	0.0002526	0	0	0	0	0	0	0	0	0	0
0.00040663	0	0	0.003672	0	0	0	0	0	0	0	3.1421e-05	0	0	0	0	0	0	0	0	0	0	0	0	0	0	0	3.0777e-05	0.00019917	5.2449e-05	0	0	0	5.5428e-05	9.3189e-05	0.00031741	0.0030201	0.00096879	0.0012496	0	0	0	0	0	0	0	0	0	0	0
0.012497	0	0.003672	0	0	0	2.7435e-06	0.0052745	0	0	0	0.0086488	0.0010736	9.2919e-06	0	0	0	0	0	0	0	0	0	0	0.00011191	0	3.3082e-05	0.00025078	0.00083806	0.00019689	0	0	0	0.0016624	0.00010676	0.0031787	0.0037958	0	0.0077498	0.0002293	0.00048049	6.8016e-05	0	0.0003497	0.0048461	0	0	0	3.5771e-05	0
0	0.0019041	0	0	0	0.0026816	0.014041	0.0048178	0.0011051	0	0	0	0	0	0	0	9.9149e-06	0.00012098	0	0	4.9704e-05	0	1.5005e-05	5.2284e-06	0	0	0	0	0	0	0	0	0	0.0086062	0	0	1.514e-05	0	0	0	0	0	0	0	0	0	0	0	0	0
0	5.6849e-05	0	0	0.0026816	0	0.00026369	0.0047759	0.0219	0.011458	0	0	0	0	0	0	3.5647e-06	0.00026214	0.00063279	0	0	3.4331e-05	1.1623e-05	5.2778e-05	0	0	0	0	5.5141e-06	0.00061127	3.0814e-05	0.00015207	0	0.026296	0	0	7.4362e-05	0	0	0	0	0	0	0	0	0	0	0	0	0
0.00066524	0.0047343	0	2.7435e-06	0.014041	0.00026369	0	0.0035648	0.014075	1.771e-05	0	0	0	0	0	1.2373e-05	0	0	0	0	0	3.0381e-05	0	5.4456e-05	2.1364e-05	0	0	0	0.00012633	8.0944e-05	0	3.7766e-05	0	0.00019705	0.0044988	0.0017687	0.01081	0.0042397	6.3083e-05	8.8084e-05	0	0	0	0	0	0	0	0	0	0
0	0	0	0.0052745	0.0048178	0.0047759	0.0035648	0	0.0088463	0.011153	0.005837	0.0046884	0.01019	0.0066287	0.00075144	0	0	0	0	0.0002301	0	1.1668e-05	0	2.0271e-05	0	0	0	0	0	0	0	0	0	2.412e-06	0.0038249	0.00071742	0.0084453	0.00389	0.0004441	0	0	0	0	2.1389e-05	0.00047765	0	0	0	0.011278	0
0	0	0	0	0.0011051	0.0219	0.014075	0.0088463	0	0.0091502	0	0	0	0	0	0.001189	0	4.0565e-06	0.00055701	0	0	0	0	0	0	0	0	0	0	0	0	0	0	0	0	0	0	0	0	0	0	0	0	0	0	0	0	0	0	0
0	0	0	0	0	0.011458	1.771e-05	0.011153	0.0091502	0	2.401e-05	0	0	0	0	0.030666	0.00038432	0.0018667	0.005685	0	0	0	0	0	0	0	0	0	0	0.0006009	5.0794e-06	1.3093e-05	0	0.0078179	0.0033413	0.00031701	0.003747	0.0008405	0	0.0015957	0	0	0	0	0	0	0	0	0.00013635	0
0	0	0	0	0	0	0	0.005837	0	2.401e-05	0	0	0.00015732	0.013663	0	0.0079538	0	0.0017172	0	0.0081356	0	0	0	0	0	0	0	0	0	0	0	0	0	0	0.0057678	0.0010246	0	0	0	0	0	0	0	0	0	0	0	0	0.00023092	0
6.5209e-05	0	3.1421e-05	0.0086488	0	0	0	0.0046884	0	0	0	0	0.025158	0.0025564	0.0041565	0	0	0	0	0.00053656	0	0	0	9.8697e-06	0	0	0	0	4.5701e-06	0	0	0	0	0.0008651	4.1865e-05	0.00037063	0.0019729	0	0.014181	0	0	0	0	0	0.00045476	0	0	0	1.4521e-05	0
0	0	0	0.0010736	0	0	0	0.01019	0	0	0.00015732	0.025158	0	0.012851	0.0085549	0	0	0	0	0.0031552	0	0	0	0	0	0	0	0	0	0	0	0	0	0	0	0	0	0	0.00010054	0	0	0	0	0	2.4883e-05	0	0	0	0.0018812	0
0	0	0	9.2919e-06	0	0	0	0.0066287	0	0	0.013663	0.0025564	0.012851	0	0.015252	5.1226e-06	0	1.4457e-05	0	0.020037	0	0	0	0	0	0	0	0	0	0	0	0	0	0	0	0	0	6.7141e-05	0	0	0	0	0	0	0	0	0	0	0.00091284	0
0	0	0	0	0	0	0	0.00075144	0	0	0	0.0041565	0.0085549	0.015252	0	0	0	0.00018512	0	0.0062477	0	0	0	0.0073683	0	0.00032254	0	0	0	0	0	0	0	0	4.747e-05	0	0	0	0	0.0031289	2.325e-05	0	0	0	0	0	0	0	0	0
0	0	0	0	0	0	1.2373e-05	0	0.001189	0.030666	0.0079538	0	0	5.1226e-06	0	0	0.0049749	0.01751	0.00048104	8.8882e-05	0	0	0	0	0	0	0	0	0	0.00030757	1.4731e-06	0.00026041	0.0002146	0.0011073	0.00067599	0.00016093	0.0034996	0.0032906	2.052e-05	0.0033605	0	0	0	0	0	0	0	0	0	0
0	0	0	0	9.9149e-06	3.5647e-06	0	0	0	0.00038432	0	0	0	0	0	0.0049749	0	0.0066445	0.0084696	0	0	0	0	0	0	0	0	0	4.7429e-05	0.0020553	0.0065621	0.0015099	0.00068914	0.0023912	0	0	0	0	0	0	0	0	0	0	0	0	0	0	0	0
0	0.00017756	0	0	0.00012098	0.00026214	0	0	4.0565e-06	0.0018667	0.0017172	0	0	1.4457e-05	0.00018512	0.01751	0.0066445	0	0.019324	0.011216	0.0089951	0.0013539	0.0032944	0.0010838	0.00011297	0	0	8.4362e-06	1.865e-05	0.00021482	0.00021169	0.0032626	0.0010524	0.0038069	0.0016014	0.00061782	0.0014393	0.001344	0	0.0019406	0	0	0	0	0	0	0	0	0	0
0	0	0	0	0	0.00063279	0	0	0.00055701	0.005685	0	0	0	0	0	0.00048104	0.0084696	0.019324	0	0	0	0	0.0052917	0	0.00047199	2.3502e-06	0	0	1.2579e-06	0.015382	0.00076933	0.00017598	1.3328e-05	0	0	0	0.00043552	0.00020969	0	0.00011708	0	0	0	0	0	0	0	0	0	0
0	0	0	0	0	0	0	0.0002301	0	0	0.0081356	0.00053656	0.0031552	0.020037	0.0062477	8.8882e-05	0	0.011216	0	0	0.0014896	0.0025527	3.0097e-05	0.0046389	0	3.5185e-06	0	0	1.0221e-05	0	0	0	0	0	0.00015243	0	1.2942e-05	3.3565e-06	0	0.0025609	0	0	0	0	0	0	0	0	2.7931e-05	0
0	0.00010479	0	0	4.9704e-05	0	0	0	0	0	0	0	0	0	0	0	0	0.0089951	0	0.0014896	0	0.029558	0.00082448	0.00046909	0	0	0	0	0	0	0	0	0	0	0	0	0	0	0	1.6679e-05	0	0	0	0	0	0	0	0	0	0
0.00018876	0.0018215	0	0	0	3.4331e-05	3.0381e-05	1.1668e-05	0	0	0	0	0	0	0	0	0	0.0013539	0	0.0025527	0.029558	0	0.0011125	0.011191	0	0	0	0	0	0	0	3.5596e-05	0	3.0792e-05	0	0	0.0003888	0	0	2.3253e-05	0	0	0	0	0	0	0	0	0	0
2.7445e-05	0.00024662	0	0	1.5005e-05	1.1623e-05	0	0	0	0	0	0	0	0	0	0	0	0.0032944	0.0052917	3.0097e-05	0.00082448	0.0011125	0	0.0017879	0.0061757	8.2157e-05	0	0	0.0060365	0.0012327	2.8296e-05	0.00011729	0	0.00017911	0	0	0.00012069	2.2419e-06	0	0.00022221	0	0	0	0	0	0	0	0	0	0
0.0013928	0.0011673	0	0	5.2284e-06	5.2778e-05	5.4456e-05	2.0271e-05	0	0	0	9.8697e-06	0	0	0.0073683	0	0	0.0010838	0	0.0046389	0.00046909	0.011191	0.0017879	0	0.012316	0.0032323	0	0	1.6979e-05	6.4726e-06	0	1.6116e-06	0	6.3453e-05	0	0	8.1239e-05	0	0	0.0014624	0	0	0	0	0	0	0	0	0	0
0.00029057	0.0010662	0	0.00011191	0	0	2.1364e-05	0	0	0	0	0	0	0	0	0	0	0.00011297	0.00047199	0	0	0	0.0061757	0.012316	0	0.017254	0.005182	0.0001001	0.021208	4.237e-05	0	0	0	0.00024964	0.00015321	1.2682e-05	0.0010284	0	0.00034683	0.0041278	0.00012433	0	0	0	0	0	0	0	0	0
2.4699e-06	6.4869e-05	0	0	0	0	0	0	0	0	0	0	0	0	0.00032254	0	0	0	2.3502e-06	3.5185e-06	0	0	8.2157e-05	0.0032323	0.017254	0	0.015734	0.00050102	0.0016364	2.7936e-05	0	0	0	0	0	0	0	0	0	0.039256	0.00051888	0	0	0	0	0	0	0	0	0
0.00064082	0	0	3.3082e-05	0	0	0	0	0	0	0	0	0	0	0	0	0	0	0	0	0	0	0	0	0.005182	0.015734	0	0.036355	0.0073636	0	0	0.00016287	0	0.014784	1.4182e-05	0	0.0006402	0.00021629	4.7157e-05	0.018307	0.008148	0	0	0	0	0	0	0	1.2523e-06	0
0.0029097	0	3.0777e-05	0.00025078	0	0	0	0	0	0	0	0	0	0	0	0	0	8.4362e-06	0	0	0	0	0	0	0.0001001	0.00050102	0.036355	0	0.01681	0.0029833	0	0.00077302	0	0.018938	0	0	0.0012357	0	0.00041935	0.0070725	0.012901	0	0	0	0	0	0	0	0	0
0.00083865	0	0.00019917	0.00083806	0	5.5141e-06	0.00012633	0	0	0	0	4.5701e-06	0	0	0	0	4.7429e-05	1.865e-05	1.2579e-06	1.0221e-05	0	0	0.0060365	1.6979e-05	0.021208	0.0016364	0.0073636	0.01681	0	0.015115	0.00021587	2.6125e-05	0	0.0025597	0.0048204	0.00075074	0.0029856	0.0002263	0.0025438	0.0014398	1.0599e-05	0	0	0	0	0	0	0	0	0
0.0012802	6.8887e-06	5.2449e-05	0.00019689	0	0.00061127	8.0944e-05	0	0	0.0006009	0	0	0	0	0	0.00030757	0.0020553	0.00021482	0.015382	0	0	0	0.0012327	6.4726e-06	4.237e-05	2.7936e-05	0	0.0029833	0.015115	0	0.011797	0.0086552	0	0.0013356	3.7268e-05	0	0.00023011	5.8393e-06	0.00018487	0.00033757	0	0	0	0	0	0	0	0	0	0
0	0	0	0	0	3.0814e-05	0	0	0	5.0794e-06	0	0	0	0	0	1.4731e-06	0.0065621	0.00021169	0.00076933	0	0	0	2.8296e-05	0	0	0	0	0	0.00021587	0.011797	0	0.0014812	0	0	0	0	2.0426e-05	0	0	0	0	0	0	0	0	0	0	0	0	0
0.0014151	0	0	0	0	0.00015207	3.7766e-05	0	0	1.3093e-05	0	0	0	0	0	0.00026041	0.0015099	0.0032626	0.00017598	0	0	3.5596e-05	0.00011729	1.6116e-06	0	0	0.00016287	0.00077302	2.6125e-05	0.0086552	0.0014812	0	0.0074912	0.012135	0	0	0	0	0	0	0	0	0	0	0	0	0	0	0	0
0	0	0	0	0	0	0	0	0	0	0	0	0	0	0	0.0002146	0.00068914	0.0010524	1.3328e-05	0	0	0	0	0	0	0	0	0	0	0	0	0.0074912	0	0.00075025	0	0	0	0	0	0	0	0	0	0	0	0	0	0	0	0
0.0085645	0.00381	5.5428e-05	0.0016624	0.0086062	0.026296	0.00019705	2.412e-06	0	0.0078179	0	0.0008651	0	0	0	0.0011073	0.0023912	0.0038069	0	0	0	3.0792e-05	0.00017911	6.3453e-05	0.00024964	0	0.014784	0.018938	0.0025597	0.0013356	0	0.012135	0.00075025	0	0.00078566	0.00060436	0.001373	1.359e-05	0.0033773	0.0047615	0.0057785	0	0	0	9.7766e-06	0	0	0	0	0
0.00013724	9.636e-05	9.3189e-05	0.00010676	0	0	0.0044988	0.0038249	0	0.0033413	0.0057678	4.1865e-05	0	0	4.747e-05	0.00067599	0	0.0016014	0	0.00015243	0	0	0	0	0.00015321	0	1.4182e-05	0	0.0048204	3.7268e-05	0	0	0	0.00078566	0	0.033485	0.0043404	0.0016277	0.0020268	0.010387	0.0032195	0	0	0	0	0	0	0	0	0
5.0364e-05	0	0.00031741	0.0031787	0	0	0.0017687	0.00071742	0	0.00031701	0.0010246	0.00037063	0	0	0	0.00016093	0	0.00061782	0	0	0	0	0	0	1.2682e-05	0	0	0	0.00075074	0	0	0	0	0.00060436	0.033485	0	0.001411	0.013997	0.0156	0.00054014	0.00019555	0	0	8.0363e-05	0.00012053	0	0	0	0	0
0.0014308	0.0012732	0.0030201	0.0037958	1.514e-05	7.4362e-05	0.01081	0.0084453	0	0.003747	0	0.0019729	0	0	0	0.0034996	0	0.0014393	0.00043552	1.2942e-05	0	0.0003888	0.00012069	8.1239e-05	0.0010284	0	0.0006402	0.0012357	0.0029856	0.00023011	2.0426e-05	0	0	0.001373	0.0043404	0.001411	0	0.014645	0.0069976	0.00057729	0.0002185	0	0	0	9.9493e-05	0	0	0	0	0
0	0	0.00096879	0	0	0	0.0042397	0.00389	0	0.0008405	0	0	0	6.7141e-05	0	0.0032906	0	0.001344	0.00020969	3.3565e-06	0	0	2.2419e-06	0	0	0	0.00021629	0	0.0002263	5.8393e-06	0	0	0	1.359e-05	0.0016277	0.013997	0.014645	0	0.0043372	0.0032623	0.00012706	0	0	0	0	0	0	0	0	0
0.00017661	0	0.0012496	0.0077498	0	0	6.3083e-05	0.0004441	0	0	0	0.014181	0.00010054	0	0	2.052e-05	0	0	0	0	0	0	0	0	0.00034683	0	4.7157e-05	0.00041935	0.0025438	0.00018487	0	0	0	0.0033773	0.0020268	0.0156	0.0069976	0.0043372	0	0.0004594	0.00049833	0	0	0.00020668	0.0020984	0	0	0	0	0
0.00022463	0.0002526	0	0.0002293	0	0	8.8084e-05	0	0	0.0015957	0	0	0	0	0.0031289	0.0033605	0	0.0019406	0.00011708	0.0025609	1.6679e-05	2.3253e-05	0.00022221	0.0014624	0.0041278	0.039256	0.018307	0.0070725	0.0014398	0.00033757	0	0	0	0.0047615	0.010387	0.00054014	0.00057729	0.0032623	0.0004594	0	0.032411	0	0	0	0	0	0	0	2.8856e-05	0
7.8913e-05	0	0	0.00048049	0	0	0	0	0	0	0	0	0	0	2.325e-05	0	0	0	0	0	0	0	0	0	0.00012433	0.00051888	0.008148	0.012901	1.0599e-05	0	0	0	0	0.0057785	0.0032195	0.00019555	0.0002185	0.00012706	0.00049833	0.032411	0	0	0	0	0	0	0	0	1.284e-06	0
0	0	0	6.8016e-05	0	0	0	0	0	0	0	0	0	0	0	0	0	0	0	0	0	0	0	0	0	0	0	0	0	0	0	0	0	0	0	0	0	0	0	0	0	0	0.016662	0.0034811	0.0074954	0.00045152	2.0077e-05	0.0059141	2.2563e-06	0
0	0	0	0	0	0	0	0	0	0	0	0	0	0	0	0	0	0	0	0	0	0	0	0	0	0	0	0	0	0	0	0	0	0	0	0	0	0	0	0	0	0.016662	0	0.00027032	0	0.0080685	0	0.011944	3.5077e-05	0
0	0	0	0.0003497	0	0	0	2.1389e-05	0	0	0	0	0	0	0	0	0	0	0	0	0	0	0	0	0	0	0	0	0	0	0	0	0	0	0	8.0363e-05	0	0	0.00020668	0	0	0.0034811	0.00027032	0	0.0019372	0	0	0.00030665	0.0015326	0
0.00029275	0	0	0.0048461	0	0	0	0.00047765	0	0	0	0.00045476	2.4883e-05	0	0	0	0	0	0	0	0	0	0	0	0	0	0	0	0	0	0	0	0	9.7766e-06	0	0.00012053	9.9493e-05	0	0.0020984	0	0	0.0074954	0	0.0019372	0	0	0	0	0.0029087	0
0	0	0	0	0	0	0	0	0	0	0	0	0	0	0	0	0	0	0	0	0	0	0	0	0	0	0	0	0	0	0	0	0	0	0	0	0	0	0	0	0	0.00045152	0.0080685	0	0	0	0.015825	0.01355	4.8183e-06	0
0	0	0	0	0	0	0	0	0	0	0	0	0	0	0	0	0	0	0	0	0	0	0	0	0	0	0	0	0	0	0	0	0	0	0	0	0	0	0	0	0	2.0077e-05	0	0	0	0.015825	0	0.0025854	0.0055925	0.01307
0	0	0	0	0	0	0	0	0	0	0	0	0	0	0	0	0	0	0	0	0	0	0	0	0	0	0	0	0	0	0	0	0	0	0	0	0	0	0	0	0	0.0059141	0.011944	0.00030665	0	0.01355	0.0025854	0	0.0057294	0.013163
0	0	0	3.5771e-05	0	0	0	0.011278	0	0.00013635	0.00023092	1.4521e-05	0.0018812	0.00091284	0	0	0	0	0	2.7931e-05	0	0	0	0	0	0	1.2523e-06	0	0	0	0	0	0	0	0	0	0	0	0	2.8856e-05	1.284e-06	2.2563e-06	3.5077e-05	0.0015326	0.0029087	4.8183e-06	0.0055925	0.0057294	0	0.010972
0	0	0	0	0	0	0	0	0	0	0	0	0	0	0	0	0	0	0	0	0	0	0	0	0	0	0	0	0	0	0	0	0	0	0	0	0	0	0	0	0	0	0	0	0	0	0.01307	0.013163	0.010972	0
0	0	0	0	0	0	0	8.6805e-05	0	0.000489	0.00075501	0	0	1.606e-05	0	0	0	0	0	0	0	0	0	0	0	0	0	0	0	0	0	0	0	0	4.1745e-06	0	0	1.5112e-05	0	0.00013131	4.7064e-05	0	0	0	0	0	0.0075551	0.003297	0.0022419	0.022559
0	0	0	0	0	0	0	0.0021228	0	0.00079648	0.01719	0	0	0.0015726	0	0.00024178	0	0	0	0	0	0	0	0	0	0	0	0	0	0	0	0	0	0	0.00063414	0	0	0	0	0	0	0	0	0	0	0	0	0	0.00028823	0
0	0	0	0.0010442	0	0	0	0.00020068	0	0	0	0.00030264	5.8696e-05	0	0.00018708	0	0	0	0	5.2571e-06	0	0	0	0	0	0	0	0	0	0	0	0	0	0	0	0	0	0	0.00025541	0	0	0	0	0	0.020226	0	0	0	0.0049535	0
0	0	0	1.4227e-05	0	0	0	0.00012513	0	0	0	0.0031604	0.01881	0	0	0	0	0	0	0	4.5548e-05	0	0	0	0	0	0	0	0	0	0	0	0	0	0	0	0	0	0.000706	0	0	0	0	0	0.00094652	0	0	0	0.0036004	0
0	0	0	0	0	0	0	9.0048e-06	0	0	0.00052764	0	0.0022977	0.023396	0.00045245	0	0	0	0	0.00078262	0.00018957	0	0	0	0	0	0	0	0	0	0	0	0	0	0	0	0	0	0	0	0	0	0	0	0	0	0	0	0.00078896	0
0	0	0	0	0	0	0	0	0	0	1.8099e-05	0.00070688	1.2525e-05	0.015306	0.043385	0	0	0	0	0.0011212	0	0	0	0	0	0	0	0	0	0	0	0	0	0	0	0	0	1.3347e-05	0	0	0	0	0	0	0	0	0	0	6.3053e-05	0
0	0	0	0	0	0	0	0	0	0	0	0	0	0	0	0	0	0	0	0	0	0	0	0	0	0	0	0	0	0	0	0	0	0	0	0	0	0	0	0	0	0	0	0	7.4458e-06	0	9.3599e-05	0	0	0.00021288
0	0	0	0	0	0	0	0	0	0	0	0	0	0	0	0	0	0	0	0	0	0	0	0	0	0	0	0	0	0	0	0	0	0	0	0	0	0	0	0	0	0	0	0	0	0	0	0	0	0
0	0	0	0	0	0	0	0	0	0	0.00013807	0	0	2.3998e-05	7.972e-05	0	0	1.2719e-05	0	5.2841e-05	0	0	0	0	0	0	0	0	0	0	0	0	0	0	0	0	0	0	0	0	0	0	0	3.9998e-06	1.68e-06	0.00019583	5.85e-05	7.4056e-05	3.2845e-05	0
0	0	0	0	0	0	0	0	0	0	0	0	0	0	0	0	0	0	0	0	0	0	0	0	0	0	0	0	0	0	0	0	0	0	0	0	0	0	0	0	0	0.00020983	0	1.4037e-06	0	0.00065535	8.6882e-05	2.8435e-05	1.6058e-05	0
0	0	0	0	0	0	0	0	0	0	0.0014123	0	1.0208e-05	0.0007548	0.0011813	0	0	9.6728e-05	0	0.0037408	3.0231e-05	0	0	3.2443e-05	0	0	0	0	0	0	0	0	0	0	0	0	0	0	0	0	0	1.3517e-06	0	0	0	7.627e-05	5.9716e-05	4.2512e-06	0.00050045	0
0	0	0	0	0	0	0	0	0	0	0	0	0	0	8.9022e-06	0	0	1.7709e-05	0	5.4083e-05	0.00029273	0	1.1697e-06	0	0	0	0	0	0	0	0	0	0	0	0	0	0	0	0	0	0	0	0	6.2323e-06	0	4.956e-05	1.372e-05	1.1713e-06	0	0
0	0	0	0	0	0	0	0	0	0	0	0	0	0	0	0	0	1.6602e-05	0	7.2061e-06	0	0	0	0	0	0	0	0	0	0	0	0	0	0	0	0	0	0	0	0.00028298	0	5.4067e-05	0	6.0957e-05	0	6.8776e-06	6.8757e-06	5.1471e-05	8.9618e-07	0
0	0	0	0	0	0	0	0	0	0	0	0	0	0	0	0	0	0	0	0	0	0	0	0	0	0	0	0	0	0	0	0	0	0	0	0	0	0	0	0	0	0	0	4.5929e-06	0	7.6548e-05	1.047e-05	2.846e-06	0	0
0	0	0	0	0	0	0	0	0	0	0	0	0	0	3.0622e-05	0	0	7.4417e-05	0	0.0001429	1.7987e-05	0.00023614	0	0.00015774	0	0	0	0	0	0	0	0	0	0	0	0	0	0	0	0	0	0.00094455	0	0.00040554	0.00036802	1.9159e-06	0	0.00017282	5.7389e-07	0
0	0	0	3.3833e-05	0	0	0	0	0	0	0	0	0	0	0	0	0	0.00017247	0	4.7835e-05	4.2031e-06	3.8673e-06	0	6.2994e-05	0	0	0	0	0	0	0	0	0	0	2.2932e-05	0	0	0	0	0.0001739	0	0.00026199	0	2.0081e-06	0.0020083	1.441e-05	1.3377e-05	8.4907e-06	0	0
0	0	0	0	0	0	0	0	0	0	0	0	0	0	0	0	0	1.6144e-06	0	1.006e-05	0	0	0	0	0	0	0	0	0	0	0	0	0	0	0	0	0	0	0	0	0	0	0	0	0	0	0	0	0	0
0	0	0	0	0	0	0	0	0	0	0	0	0	0	0	0	0	0	0	0	0	0	0	0	0	0.00010067	9.8008e-05	0	0	0	0	0	0	0	0	0	0	0	0	0	0	9.0174e-06	0	0	0.0012647	0	0	0	2.0136e-06	0
0	0	0	0	0	0	0	0	0	0	0	0	0	0	0	0	0	0	0	0	0	0	0	0	0	0	0	0	0	0	0	0	0	0	0	0	0	0	0	0	0	0.0038971	0	5.6673e-05	0.0047179	0	0	0	0	0
0	0	0	1.0072e-05	0	0	0	0	0	0	0	0	0	0	0	0	0	0	0	0	0	0	0	0	0	0	0	0	0	0	0	0	0	0	0	0	0	0	0	0	0	0.00021617	0	9.1316e-05	0.0012732	0	2.0289e-05	0	1.4785e-06	0
0	0	0	0	0	0	0	0	0	0	0	0	0	0	0	0	0	0	0	0	0	0	0	0	0	0	0	0	0	0	0	0	0	0	0	0	0	0	0	0	0	0	0	0	0	0	0.00038867	0	5.7896e-06	0
0	0	0	0	0	0	0	0	0	0	0	0	0	0	0	0	0	0	0	0	0	0	0	0	0	0	0	0	0	0	0	0	0	0	0	0	0	0	0	0	0	0	0	0	0	0	0	0	0	0
0	0	0	0	0	0	0	0	0	0	0	0	0	0	0	0	0	0	0	0	0	0	0	0	0	0	0	0	0	0	0	0	0	0	0	0	0	0	0	0	0	0.00070875	0	0	0	2.8734e-05	0.00048632	0	7.209e-06	0
0	0	0	0	0	0	0	0	0	0	0	0	0	0	0	0	0	0	0	0	0	0	0	0	0	0	0	0	0	0	0	0	0	0	0	0	0	0	0	0	0	0	0	0	0	0	0	0	1.0929e-06	0
0	0	0	0	0	0	0	0	0	0	0	0	0	0	0	0	0	0	0	0	0	0	0	0	0	0	0	0	0	0	0	0	0	0	0	0	0	0	0	0	0	0.017067	0	0	0.003135	0.011002	0.022854	0	0.00036606	0.00027569
0	0	0	0	0	0	0	0	0	0	0	0	0	6.5408e-05	0	0	0	0	0	0	0	0	0	0	0	0	0	0	0	0	0	0	0	0	0.0082402	0	0	0	0	4.8998e-05	0	9.0103e-06	0	0.00027776	0.00075411	0	0	1.2006e-05	0.0077998	0
0	0	0.00013885	0.0012466	0	0	0.00039567	0.00045873	0	3.0118e-06	0	0	0	8.9565e-05	0	0	0	0	0	0	0	0	0	0	0	0	0	0	0	0	0	0	0	0	0	0.011989	0	0	0.001943	0	0	0.0001261	0	0.0047914	0.017887	0	0	0	0.00065338	0
0	0	0	0.00047824	0	0	0	0	0	0	0	0	0	0	0	0	0	0	0	0	0	0	0	0	0	0	0	0	0	0	0	0	0	0	0	0	0	0	0	0	0	0.00026896	0.00016622	0.021815	0.0092034	0.0060345	0.0036412	0.0020277	0.0094566	0.0056542
0	0	0	0	0	0	0	1.6374e-05	0	0	0	0	0	3.7366e-05	0	0	0	0	0	0	0	0	0	0	0	0	0	0	0	0	0	0	0	0	0	0	0	0	0	0.00064821	4.7009e-05	0	6.8449e-05	0.0041325	0.00046204	0.00077496	0	0.00083419	0.0043724	0
0	0	0	0.0030735	0	0	0	2.1655e-05	0	0	0	3.0041e-05	0	0	0	0	0	0	0	0	0	0	0	0	0	0	0	0	0	0	0	0	0	0	0	0	0	0	0.0019899	0	0	0	0	0.00074361	0.016026	0	0	0	5.6373e-06	0
0	0	0	0	0	0	0	0	0	0	0	0	0	0	0.0010051	0	0	0.00055397	0	0.00024979	9.9861e-06	0	0	0	0	0	0	0	0	0	0	0	0	0	3.1239e-05	0	0	0	0	0.00028989	0	0	0	0	2.0376e-05	0	0	0	5.6054e-05	0
0	0	0	0	0	0	0	0	0	0	0	0	0	0	0	0	0	0	0	0	0	0	0	0	0	0	0	0	0	0	0	0	0	0	0	0	0	0	0	0	0	0	0	0	0.0029968	0	0	0	1.3874e-05	0
0	0	0	5.4219e-06	0	0	0.0010343	0.0069136	0	0.022338	0.0040988	0	0	3.1624e-05	0	0.0017522	0	0.0021189	0	0.00017716	0	0	0	0	1.9131e-05	0.00046415	0.003026	0	2.773e-05	0	0	0	0	4.0749e-05	0.0090056	0.015931	0.00088186	0.017082	0.00024987	0.019032	0.018223	0	0	0.00037158	0	0	0	6.212e-05	0.0042551	0
[truncated: 33 more columns]
