# Supplementary material for: Reproducibility of the Structural Brain Connectome Derived from Diffusion Tensor Imaging
Source: PLoS One. 2015 Sep 2;10(9):e0135247. doi: 10.1371/journal.pone.0135247 (PMC4557836; doi:10.1371/journal.pone.0135247)
Supplement: S1 Data — Please refer to the README.txt file within the compressed folder for usage instructions. (ZIP) [file pone.0135247.s001.zip › Subject16_determistic_scanner_A_time_2.csv]

0	0.017929	0.002123	0.016878	3.0738e-05	0	0.00061341	0.00012526	0	0	0	0.00063887	0	0	0	0	0	0	0	0	0	0.00029284	2.5792e-05	0.0008726	0.0004819	0	0.0010442	0.0024417	0.0020263	0.0018005	0	0.00097305	0	0.01187	0.00015122	0.00019179	0.0019217	5.5784e-05	0.0026015	0.0010941	0.00037882	0	0	0	0.00040969	0	0	0	0	0
0.017929	0	0	0	0.004138	8.3775e-05	0.0055047	0	0	0	0	0	0	0	0	0	0	9.4079e-05	0	0	0.00013042	0.0024148	0.00027579	0.00044076	0.00097553	6.841e-06	0	0	0	1.1556e-05	0	6.6977e-06	0	0.0043885	4.3855e-05	1.2506e-05	0.0014961	0	0	0.00028094	0	0	0	0	0	0	0	0	0	0
0.002123	0	0	0.0040293	0	0	0.00018408	0.00011882	0	0	0	4.5914e-05	0	0	0	0	0	0	0	0	0	0	0	0	3.228e-06	0	0	0	0.00026515	4.4e-05	0	0	0	2.1512e-05	2.8424e-05	0.0002421	0.0025641	0.0011521	0.00014205	0	0.0003621	0	0	0	1.2148e-05	0	0	0	0	0
0.016878	0	0.0040293	0	0	0	2.727e-06	0.0046394	0	0	0	0.0095193	0.00098102	3.5236e-05	1.3443e-05	0	0	0	0	1.7087e-06	0	0	0	0	0.0002458	0	0.00012716	0.00042214	0.00084312	0.00022216	0	0	0	0.00030006	6.1677e-05	0.0037508	0.0018818	0	0.012781	0.00026473	0.00047851	8.1676e-05	0	0.00038289	0.0042003	0	0	0	1.7833e-05	0
3.0738e-05	0.004138	0	0	0	0.0039807	0.016455	0.0044464	0.00073608	0	0	0	0	0	0	0	1.4274e-05	6.9578e-05	0	0	0	0	0	0	0	0	0	0	0	0	0	0	0	0.006147	0	0	3.2975e-05	0	0	0	0	0	0	0	0	0	0	0	0	0
0	8.3775e-05	0	0	0.0039807	0	0.00012991	0.0050918	0.025601	0.011265	0	0	0	0	0	2.6874e-06	1.2568e-05	0.00030855	0.00063466	0	0	0	0	0	0	0	0	0	9.2527e-06	0.00057295	3.1084e-05	0.0001328	0	0.025576	0	0	0.00028015	0	0	0	0	0	0	0	0	0	0	0	0	0
0.00061341	0.0055047	0.00018408	2.727e-06	0.016455	0.00012991	0	0.0040032	0.017315	0.00034573	0	2.4295e-06	0	0	0	8.5422e-06	0	0	0	0	2.0479e-06	6.336e-05	0	4.059e-05	1.6805e-05	0	0	2.1357e-06	0.00015216	0.00012289	0	0	0	8.2082e-05	0.0041486	0.00173	0.010589	0.0046013	0.00011569	0	6.2081e-05	0	0	0	6.2306e-06	0	0	0	2.6831e-06	0
0.00012526	0	0.00011882	0.0046394	0.0044464	0.0050918	0.0040032	0	0.0086286	0.016694	0.0026129	0.003446	0.010345	0.0051633	0.00096107	0	0	0	0	0.00018539	9.4821e-07	4.9311e-06	0	8.2884e-06	0	0	0	0	0	0	0	0	0	0	0.0036444	0.000578	0.0080867	0.0039236	0.00051407	0	0	1.2498e-05	0	0	0.00049764	0	0	0	0.013284	0
0	0	0	0	0.00073608	0.025601	0.017315	0.0086286	0	0.0084043	0	0	0	0	0	0.00084395	0	4.0083e-06	0.0005906	0	0	0	0	0	0	0	0	0	0	0	0	0	0	0	0	0	0	0	0	0	0	0	0	0	0	0	0	0	0	0
0	0	0	0	0	0.011265	0.00034573	0.016694	0.0084043	0	0.00010629	0	0	0	0	0.030544	0.00019688	0.0019325	0.0057709	0	0	0	0	0	0	0	0	0	0	0.00062458	0	0	0	0.0065991	0.0038545	0.00012491	0.0027382	0.0010286	0	0.0012001	0	0	0	0	0	0	0	0	0	0
0	0	0	0	0	0	0	0.0026129	0	0.00010629	0	0	0	0.017057	0	0.0066368	0	0.0004289	0	0.0062004	0	0	0	0	0	0	0	0	0	0	0	0	0	0	0.0045	0.001135	0	0	0	0	0	0	0	0	0	0	0	0	2.364e-05	0
0.00063887	0	4.5914e-05	0.0095193	0	0	2.4295e-06	0.003446	0	0	0	0	0.026179	0.0024174	0.0045322	0	0	0	0	0.00043691	0	0	0	1.9891e-05	0	0	0	0	5.5951e-06	0	0	0	0	0	2.0438e-05	0.00010391	0.0016019	0	0.0024925	0	3.0782e-05	0	0	0	0.00038732	0	0	0	6.7178e-05	0
0	0	0	0.00098102	0	0	0	0.010345	0	0	0	0.026179	0	0.012527	0.0065123	0	0	0	0	0.00064039	0	0	0	0	0	0	0	0	0	0	0	0	0	0	0	0	0	0	9.0093e-05	0	0	0	0	0	0	0	0	0	0.001971	0
0	0	0	3.5236e-05	0	0	0	0.0051633	0	0	0.017057	0.0024174	0.012527	0	0.013556	0	0	7.2831e-06	0	0.022116	0	0	0	0	0	0	0	0	0	0	0	0	0	0	0	0	0	8.7417e-05	0	0	0	0	0	0	0	0	0	0	0.00014152	0
0	0	0	1.3443e-05	0	0	0	0.00096107	0	0	0	0.0045322	0.0065123	0.013556	0	0	0	0.00030358	0	0.0048676	0	0.00047359	0	0.005204	0	0	0	0	0	0	0	0	0	0	0	0	0	0	0	0.0033051	0	0	0	0	0	0	0	0	1.2446e-06	0
0	0	0	0	0	2.6874e-06	8.5422e-06	0	0.00084395	0.030544	0.0066368	0	0	0	0	0	0.005323	0.016141	0.00044534	0	0	0	0	0	0	0	0	0	0	0.00026227	8.8549e-06	1.6641e-05	0	0.00032327	0.00047309	4.2237e-06	0.0037139	0.0040343	2.9327e-05	0.0029666	0	0	0	0	0	0	0	0	0	0
0	0	0	0	1.4274e-05	1.2568e-05	0	0	0	0.00019688	0	0	0	0	0	0.005323	0	0.0054596	0.0098344	0	0	0	0	0	0	0	0	0	3.5218e-05	0.0019194	0.0063985	0.0019902	0.002043	0.0032944	0	0	0.00013408	0	0	0	0	0	0	0	0	0	0	0	0	0
0	9.4079e-05	0	0	6.9578e-05	0.00030855	0	0	4.0083e-06	0.0019325	0.0004289	0	0	7.2831e-06	0.00030358	0.016141	0.0054596	0	0.017116	0.008925	0.005036	0.0017373	0.0031647	0.00080737	0.00012845	2.2986e-05	0	3.3486e-06	1.4591e-05	0.00022974	0.00027799	0.0031137	0.0010551	0.0033415	0.0021065	0.00078088	0.0017928	0.0016454	0	0.0022227	0	0	0	0	0	0	0	0	0	0
0	0	0	0	0	0.00063466	0	0	0.0005906	0.0057709	0	0	0	0	0	0.00044534	0.0098344	0.017116	0	0	0	0	0.0059207	0	0.00050549	3.2164e-05	0	0	0	0.015762	0.0010049	0.00019087	0	0	0	0	0.000352	0.00031161	0	0.0001712	0	0	0	0	0	0	0	0	0	0
0	0	0	1.7087e-06	0	0	0	0.00018539	0	0	0.0062004	0.00043691	0.00064039	0.022116	0.0048676	0	0	0.008925	0	0	0.001386	0.0017624	0	0.0051791	0	0	0	0	4.3504e-06	0	0	0	0	0	0.00013229	0	1.317e-05	1.9934e-05	0	0.0020354	3.0765e-06	0	0	0	0	0	0	0	0	0
0	0.00013042	0	0	0	0	2.0479e-06	9.4821e-07	0	0	0	0	0	0	0	0	0	0.005036	0	0.001386	0	0.020719	0.00088653	0.0033456	0	0	0	0	0	0	0	0	0	0	0	0	0	0	0	1.642e-05	0	0	0	0	0	0	0	0	0	0
0.00029284	0.0024148	0	0	0	0	6.336e-05	4.9311e-06	0	0	0	0	0	0	0.00047359	0	0	0.0017373	0	0.0017624	0.020719	0	0.0019088	0.01072	0	0	0	1.1426e-05	0	0	0	6.0885e-05	0	5.8481e-05	0	0	0.00068244	0	0	4.5987e-05	0	0	0	0	0	0	0	0	0	0
2.5792e-05	0.00027579	0	0	0	0	0	0	0	0	0	0	0	0	0	0	0	0.0031647	0.0059207	0	0.00088653	0.0019088	0	0.0031839	0.0067098	6.3653e-05	0	3.8838e-06	0.0056065	0.0012265	0	0.00010401	0	0.00013275	0	0	0	0	0	5.6513e-05	0	0	0	0	0	0	0	0	0	0
0.0008726	0.00044076	0	0	0	0	4.059e-05	8.2884e-06	0	0	0	1.9891e-05	0	0	0.005204	0	0	0.00080737	0	0.0051791	0.0033456	0.01072	0.0031839	0	0.013621	0.0028331	0	0	4.2432e-06	0	0	8.1503e-06	0	3.5892e-05	1.7826e-05	0	5.2283e-05	0	0	0.0016186	0	0	0	0	0	0	0	0	0	0
0.0004819	0.00097553	3.228e-06	0.0002458	0	0	1.6805e-05	0	0	0	0	0	0	0	0	0	0	0.00012845	0.00050549	0	0	0	0.0067098	0.013621	0	0.017085	0.0032574	9.6656e-05	0.020442	1.2534e-05	0	0	0	5.159e-05	6.504e-05	0.00030215	8.7203e-05	4.4064e-05	0.00085637	0.0048773	7.8641e-05	0	0	0	0	0	0	0	0	0
0	6.841e-06	0	0	0	0	0	0	0	0	0	0	0	0	0	0	0	2.2986e-05	3.2164e-05	0	0	0	6.3653e-05	0.0028331	0.017085	0	0.017855	7.0113e-05	0.0019098	1.6754e-05	0	0	0	0	0	0	0	0	0	0.038477	0.00029586	0	0	0	0	0	0	0	0	0
0.0010442	0	0	0.00012716	0	0	0	0	0	0	0	0	0	0	0	0	0	0	0	0	0	0	0	0	0.0032574	0.017855	0	0.049771	0.005778	0	0	0.00020945	0	0.0098755	0.0004179	0	0.00033615	0	0.00010974	0.010307	0.0040322	0	0	0	0	0	0	0	6.3381e-07	0
0.0024417	0	0	0.00042214	0	0	2.1357e-06	0	0	0	0	0	0	0	0	0	0	3.3486e-06	0	0	0	1.1426e-05	3.8838e-06	0	9.6656e-05	7.0113e-05	0.049771	0	0.012816	0.005232	0	0.0018256	0	0.021997	0	0	0.0011957	0	0.00075283	0.01068	0.0080324	0	0	0	0	0	0	0	0	0
0.0020263	0	0.00026515	0.00084312	0	9.2527e-06	0.00015216	0	0	0	0	5.5951e-06	0	0	0	0	3.5218e-05	1.4591e-05	0	4.3504e-06	0	0	0.0056065	4.2432e-06	0.020442	0.0019098	0.005778	0.012816	0	0.013497	0.00027306	2.8642e-05	0	0.0012469	0.0037358	0.0016581	0.0013409	0.00045814	0.0022736	0.0029229	0.0002035	0	0	0	0	0	0	0	0	0
0.0018005	1.1556e-05	4.4e-05	0.00022216	0	0.00057295	0.00012289	0	0	0.00062458	0	0	0	0	0	0.00026227	0.0019194	0.00022974	0.015762	0	0	0	0.0012265	0	1.2534e-05	1.6754e-05	0	0.005232	0.013497	0	0.013603	0.0048756	0	0.0010722	0	0	0.00025016	3.885e-05	0.00014787	0.00031144	0	0	0	0	0	0	0	0	0	0
0	0	0	0	0	3.1084e-05	0	0	0	0	0	0	0	0	0	8.8549e-06	0.0063985	0.00027799	0.0010049	0	0	0	0	0	0	0	0	0	0.00027306	0.013603	0	0.0029037	0	3.7928e-06	0	0	6.7584e-05	0	0	0	0	0	0	0	0	0	0	0	0	0
0.00097305	6.6977e-06	0	0	0	0.0001328	0	0	0	0	0	0	0	0	0	1.6641e-05	0.0019902	0.0031137	0.00019087	0	0	6.0885e-05	0.00010401	8.1503e-06	0	0	0.00020945	0.0018256	2.8642e-05	0.0048756	0.0029037	0	0.0073074	0.011595	0	0	2.5685e-05	0	0	0	0	0	0	0	0	0	0	0	0	0
0	0	0	0	0	0	0	0	0	0	0	0	0	0	0	0	0.002043	0.0010551	0	0	0	0	0	0	0	0	0	0	0	0	0	0.0073074	0	0.00037799	0	0	0	0	0	0	0	0	0	0	0	0	0	0	0	0
0.01187	0.0043885	2.1512e-05	0.00030006	0.006147	0.025576	8.2082e-05	0	0	0.0065991	0	0	0	0	0	0.00032327	0.0032944	0.0033415	0	0	0	5.8481e-05	0.00013275	3.5892e-05	5.159e-05	0	0.0098755	0.021997	0.0012469	0.0010722	3.7928e-06	0.011595	0.00037799	0	3.6216e-05	0.0002655	0.0027423	0	7.4515e-05	0.00074106	0.0044009	0	0	0	0	0	0	0	0	0
0.00015122	4.3855e-05	2.8424e-05	6.1677e-05	0	0	0.0041486	0.0036444	0	0.0038545	0.0045	2.0438e-05	0	0	0	0.00047309	0	0.0021065	0	0.00013229	0	0	0	1.7826e-05	6.504e-05	0	0.0004179	0	0.0037358	0	0	0	0	3.6216e-05	0	0.037766	0.0034948	0.0037295	0.0021376	0.0088748	0.0051175	0	0	0	0	0	0	0	0	0
0.00019179	1.2506e-05	0.0002421	0.0037508	0	0	0.00173	0.000578	0	0.00012491	0.001135	0.00010391	0	0	0	4.2237e-06	0	0.00078088	0	0	0	0	0	0	0.00030215	0	0	0	0.0016581	0	0	0	0	0.0002655	0.037766	0	0.00069006	0.013818	0.017047	0.00051347	0.0010275	0	0	4.6704e-05	0.00011077	0	0	0	3.7849e-05	0
0.0019217	0.0014961	0.0025641	0.0018818	3.2975e-05	0.00028015	0.010589	0.0080867	0	0.0027382	0	0.0016019	0	0	0	0.0037139	0.00013408	0.0017928	0.000352	1.317e-05	0	0.00068244	0	5.2283e-05	8.7203e-05	0	0.00033615	0.0011957	0.0013409	0.00025016	6.7584e-05	2.5685e-05	0	0.0027423	0.0034948	0.00069006	0	0.023355	0.0075549	0.0002477	0.00022041	0	0	0	7.7029e-05	0	0	0	0	0
5.5784e-05	0	0.0011521	0	0	0	0.0046013	0.0039236	0	0.0010286	0	0	0	8.7417e-05	0	0.0040343	0	0.0016454	0.00031161	1.9934e-05	0	0	0	0	4.4064e-05	0	0	0	0.00045814	3.885e-05	0	0	0	0	0.0037295	0.013818	0.023355	0	0.0032104	0.0024137	0.0023739	0	0	0	0	0	0	0	0	0
0.0026015	0	0.00014205	0.012781	0	0	0.00011569	0.00051407	0	0	0	0.0024925	9.0093e-05	0	0	2.9327e-05	0	0	0	0	0	0	0	0	0.00085637	0	0.00010974	0.00075283	0.0022736	0.00014787	0	0	0	7.4515e-05	0.0021376	0.017047	0.0075549	0.0032104	0	0.00031823	0.00026641	1.6788e-05	0	0.0034477	0.0023268	0	0	0	0	0
0.0010941	0.00028094	0	0.00026473	0	0	0	0	0	0.0012001	0	0	0	0	0.0033051	0.0029666	0	0.0022227	0.0001712	0.0020354	1.642e-05	4.5987e-05	5.6513e-05	0.0016186	0.0048773	0.038477	0.010307	0.01068	0.0029229	0.00031144	0	0	0	0.00074106	0.0088748	0.00051347	0.0002477	0.0024137	0.00031823	0	0.031232	0	0	0	0	0	0	0	8.8221e-06	0
0.00037882	0	0.0003621	0.00047851	0	0	6.2081e-05	0	0	0	0	3.0782e-05	0	0	0	0	0	0	0	3.0765e-06	0	0	0	0	7.8641e-05	0.00029586	0.0040322	0.0080324	0.0002035	0	0	0	0	0.0044009	0.0051175	0.0010275	0.00022041	0.0023739	0.00026641	0.031232	0	0	0	0	0	0	0	0	0	0
0	0	0	8.1676e-05	0	0	0	1.2498e-05	0	0	0	0	0	0	0	0	0	0	0	0	0	0	0	0	0	0	0	0	0	0	0	0	0	0	0	0	0	0	1.6788e-05	0	0	0	0.021173	0.0027532	0.006187	0.00024263	0.00069073	0.0063159	0	0
0	0	0	0	0	0	0	0	0	0	0	0	0	0	0	0	0	0	0	0	0	0	0	0	0	0	0	0	0	0	0	0	0	0	0	0	0	0	0	0	0	0.021173	0	0	0	0.012356	0	0.012665	0	0
0	0	0	0.00038289	0	0	0	0	0	0	0	0	0	0	0	0	0	0	0	0	0	0	0	0	0	0	0	0	0	0	0	0	0	0	0	4.6704e-05	0	0	0.0034477	0	0	0.0027532	0	0	0.0009084	0	0	0.00059059	0.0022691	0
0.00040969	0	1.2148e-05	0.0042003	0	0	6.2306e-06	0.00049764	0	0	0	0.00038732	0	0	0	0	0	0	0	0	0	0	0	0	0	0	0	0	0	0	0	0	0	0	0	0.00011077	7.7029e-05	0	0.0023268	0	0	0.006187	0	0.0009084	0	0	0	0	0.0024351	0
0	0	0	0	0	0	0	0	0	0	0	0	0	0	0	0	0	0	0	0	0	0	0	0	0	0	0	0	0	0	0	0	0	0	0	0	0	0	0	0	0	0.00024263	0.012356	0	0	0	0.015405	0.01528	4.8355e-06	0
0	0	0	0	0	0	0	0	0	0	0	0	0	0	0	0	0	0	0	0	0	0	0	0	0	0	0	0	0	0	0	0	0	0	0	0	0	0	0	0	0	0.00069073	0	0	0	0.015405	0	0.003105	0.0056539	0.01122
0	0	0	0	0	0	0	0	0	0	0	0	0	0	0	0	0	0	0	0	0	0	0	0	0	0	0	0	0	0	0	0	0	0	0	0	0	0	0	0	0	0.0063159	0.012665	0.00059059	0	0.01528	0.003105	0	0.0064276	0.011544
0	0	0	1.7833e-05	0	0	2.6831e-06	0.013284	0	0	2.364e-05	6.7178e-05	0.001971	0.00014152	1.2446e-06	0	0	0	0	0	0	0	0	0	0	0	6.3381e-07	0	0	0	0	0	0	0	0	3.7849e-05	0	0	0	8.8221e-06	0	0	0	0.0022691	0.0024351	4.8355e-06	0.0056539	0.0064276	0	0.008492
0	0	0	0	0	0	0	0	0	0	0	0	0	0	0	0	0	0	0	0	0	0	0	0	0	0	0	0	0	0	0	0	0	0	0	0	0	0	0	0	0	0	0	0	0	0	0.01122	0.011544	0.008492	0
0	0	0	0	0	0	0	1.9882e-05	0	0.00030218	0.00047002	0	0	0	0	0	0	0	0	0	0	0	0	0	0	0	0	0	0	0	0	0	0	0	1.0517e-06	0	0	3.7906e-06	0	4.295e-05	5.8457e-05	0	0	0	0	0	0.0088953	0.0038067	0.0010093	0.024927
0	0	0	0	0	0	0	0.001585	0	0.0010087	0.013392	0	0	0.00020842	0	0.00023967	0	0	0	0	0	0	0	0	0	0	0	0	0	0	0	0	0	0	0.00057344	0	0	0	0	0	0	0	0	0	0	0	0	0	0.0001042	0
0	0	0	0.0024401	0	0	0	0.00011635	0	0	0	0.0004905	0.00059762	0	0.00036092	0	0	0	0	1.4101e-05	0	0	0	0	0	0	0	0	0	0	0	0	0	0	0	9.6466e-06	0	0	0.00074339	0	0	1.9569e-05	0	0	0.013535	0	0	0	0.0050174	0
0	0	0	0.00022821	0	0	0	0.00014958	0	0	0	0.0028966	0.025563	0	0	0	0	0	0	9.3804e-06	3.7495e-05	0	0	0	0	0	0	0	0	0	0	0	0	0	0	0	0	0	0.00023213	0	0	0	0	0	0.00056243	0	0	0	0.0049875	0
0	0	0	0	0	0	0	2.8916e-06	0	0	0.00061203	0	0.0011619	0.026952	0.00010139	0	0	0	0	0.00086311	0.00019244	0	0	0	0	0	0	0	0	0	0	0	0	0	0	0	0	0	0	0	0	0	0	0	0	0	0	0	0.00084325	0
0	0	0	4.2753e-06	0	0	0	0	0	0	0	0.00045673	1.2049e-05	0.012485	0.040743	0	0	4.1315e-05	0	0.00091732	0	0	0	0	0	0	0	0	0	0	0	0	0	0	0	0	0	1.2802e-05	0	0	0	0	0	0	0	0	0	0	0	0
0	0	0	0	0	0	0	0	0	0	0	0	0	0	0	0	0	0	0	0	0	0	0	0	0	0	0	0	0	0	0	0	0	0	0	0	0	0	0	0	0	0	0	0	0	0	0.00015287	0	0	0.00031143
0	0	0	0	0	0	0	0	0	0	0	0	0	0	0	0	0	0	0	0	0	0	0	0	0	0	0	0	0	0	0	0	0	0	0	0	0	0	0	0	0	0	0	0	0	0	8.5543e-06	0	0	0
0	0	0	0	0	0	0	0	0	0	9.7217e-06	0	0	7.9407e-06	5.5144e-05	0	0	1.6938e-05	0	0	0	0	0	0	0	0	0	0	0	0	0	0	0	0	0	0	0	0	0	1.6958e-06	0	0	0	1.3315e-06	0	0.00015584	6.7662e-05	7.1615e-05	3.7135e-05	0
0	0	0	0	0	0	0	0	0	0	0	0	0	0	0	0	0	0	0	0	0	0	0	0	0	0	0	0	0	0	0	0	0	0	0	0	0	0	0	0	0	0.00016212	0	0	0	0.00061086	0.00010426	3.0806e-05	1.2893e-05	0
0	0	0	0	0	0	0	0	0	0	0.0012916	0	1.6911e-05	0.002633	0.001299	0	0	7.6669e-05	0	0.00093574	2.7406e-05	0	0	0.00021384	0	0	0	0	0	0	0	0	0	0	0	0	0	0	0	0	0	6.7605e-06	0	1.9408e-06	3.8252e-05	8.1088e-05	6.9696e-05	1.6588e-06	0.00052165	0
0	0	0	0	0	0	0	0	0	0	0	0	0	0	1.8522e-05	0	0	2.1574e-05	0	0	0.00035131	4.5359e-05	0	0	0	0	0	0	0	0	0	0	0	0	0	0	0	0	0	0	0	0	0	0	0	0	0	0	0	0
0	0	0	0	0	0	0	0	0	0	0	0	0	0	0	0	0	7.5034e-06	0	0	0	0	0	0	0	0	0	0	0	0	0	0	0	0	0	0	0	0	0	0.00021975	0	0.00026824	0	0.00015051	0.00021396	0	0	0.00014585	0	0
0	0	0	0	0	0	0	0	0	0	0	0	0	0	0	0	0	0	0	0	0	0	0	0	0	0	0	0	0	0	0	0	0	0	0	0	0	0	0	0	0	0	0	3.0153e-06	0	5.951e-05	1.545e-05	3.4557e-06	0	0
0	0	0	0	0	0	0	0	0	0	0	0	0	0	0	0	0	9.5035e-06	0	0	0	0	0	0	0	0	0	0	0	0	0	0	0	0	0	0	3.6085e-06	0	0	0	0	0.001514	0	0.00016144	3.5412e-05	0	0	0.00021105	0	0
0	0	0	6.8824e-06	0	0	0	0	0	0	0	0	0	0	0	0	0	0.00011868	0	1.0741e-06	0	0	0	2.8008e-06	0	0	0	0	0	0	0	0	0	0	1.9676e-05	0	0	0	0	6.1474e-05	0	0.00026423	0	0	0.0017053	0	0	0	0	0
0	0	0	0	0	0	0	0	0	0	0	0	0	0	0	0	0	0	0	2.9782e-06	0	0	0	0	0	0	0	0	0	0	0	0	0	0	0	0	0	0	0	0	0	0	0	0	0	0	0	0	0	0
0	0	0	0	0	0	0	0	0	0	0	0.00015864	0	0	0	0	0	0	0	0	0	0	0	0	0	0.00012582	0	0	0	0	0	0	0	0	0	0	0	0	0	0	0	0	0	0	0.001421	0	0	0	0	0
0	0	0	0	0	0	0	0	0	0	0	0.00026107	0	0	0	0	0	0	0	0	0	0	0	0	0	0	0	0	0	0	0	0	0	0	0	0	0	0	0	0	0	0.0037382	0	0	0.0056992	0	0	0	0	0
0	0	0	1.9417e-05	0	0	0	0	0	0	0	0	0	0	0	0	0	0	0	0	0	0	0	0	0	0	0	0	0	0	0	0	0	0	0	0	0	0	0	0	0	0.00015324	0	0.00012542	0.0012485	0	0	0	0	0
0	0	0	0	0	0	0	0	0	0	0	0	0	0	0	0	0	0	0	0	0	0	0	0	0	0	0	0	0	0	0	0	0	0	0	0	0	0	0	0	0	6.486e-06	0	0	0	0	0.00044063	0	8.1243e-06	0
0	0	0	0	0	0	0	0	0	0	0	0	0	0	0	0	0	0	0	0	0	0	0	0	0	0	0	0	0	0	0	0	0	0	0	0	0	0	0	0	0	0	0	0	0	0	1.7582e-05	0	0	0
0	0	0	0	0	0	0	0	0	0	0	0	0	0	0	0	0	0	0	0	0	0	0	0	0	0	0	0	0	0	0	0	0	0	0	0	0	0	0	0	0	0.0012988	0	0	0	0.00020616	0.00033529	0	2.1915e-06	0
0	0	0	0	0	0	0	0	0	0	0	0	0	0	0	0	0	0	0	0	0	0	0	0	0	0	0	0	0	0	0	0	0	0	0	0	0	0	0	0	0	0	0	0	0	0	1.3199e-05	0	1.1038e-06	0
0	0	0	0	0	0	0	0	0	0	0	0	0	0	0	0	0	0	0	0	0	0	0	0	0	0	0	0	0	0	0	0	0	0	0	0	0	0	0	0	0	0.015704	0	0	0.0047722	0.01089	0.021703	0	0.00033368	0.0002124
0	0	0	0	0	0	0	0	0	0	0	0	0	0	0	0	0	0	0	0	0	0	0	0	0	0	3.3378e-06	0	0	0	0	0	0	0	0.0085983	0	0	0	0	0.00018582	0	4.1305e-05	0	0.0001407	0.00026168	0	0	9.3266e-06	0.0070802	0
0	0	2.9447e-05	0.0017176	0	0	0.0004161	0.00023534	0	0	0	0	0	0	0	0	0	0	0	0	0	0	0	0	0	0	0	0	0	0	0	0	0	0	1.4438e-05	0.011769	0	0	0.0086369	0	0	0.00027079	0	0.0047003	0.015298	0	0	0	0.00055976	0
0	0	0	0.00032986	0	0	0	0	0	0	0	0	0	0	0	0	0	0	0	0	0	0	0	0	0	0	0	0	0	0	0	0	0	0	0	0	0	0	0	0	0	0.00067084	0.00020312	0.021905	0.0067781	0.0060818	0.0027926	0.0027039	0.009908	0.0052793
0	0	0	0	0	0	0	2.7381e-05	0	0	0	0.00080861	0	0	0	0	0	0	0	0	0	0	0	0	0	0	0	0	0	0	0	0	0	0	0	0	0	0	0	0.00027693	0.00016925	4.4475e-06	3.0464e-05	0.0036818	2.7663e-05	0.00070649	0	0.001028	0.0043753	0
0	0	0	0.003196	0	0	0	5.2952e-06	0	0	0	0.00010785	0	0	0	0	0	0	0	0	0	0	0	0	0	0	0	0	0	0	0	0	0	0	0	0	0	0	0	0	0	3.5665e-05	0	0.00026318	0.014054	0	0	0	1.5042e-05	0
0	0	0	0	0	0	0	0	0	0	0	0	0	0	0.00026532	0	0	0.00049257	0	2.4516e-05	1.8662e-05	0	0	0	0	0	0	0	0	0	0	0	0	0	2.1829e-05	0	0	0	0	0.00026518	0	0	0	0	8.5741e-06	0	0	0	4.5044e-05	0
0	0	0	0	0	0	0	0	0	0	0	0.00015283	0	0	0	0	0	0	0	0	0	0	0	0	0	0	0	0	0	0	0	0	0	0	0	0	0	0	0	0	0	0	0	0	0.0018077	0	0	0	8.4223e-06	0
0	0	0	0	0	0	0.00064582	0.0076542	0	0.022811	0.00096659	0	0	2.1758e-05	0	0.0018126	0	0.0025647	0	0	0	0	0	0	0	0.00010864	0.0056752	0	9.1232e-06	0	0	0	0	0	0.0081371	0.017162	0.00086623	0.014082	1.6983e-05	0.017318	0.022613	0	0	0.00040761	0	0	0	3.8081e-05	0.0047801	0
[truncated: 33 more columns]
