# Supplementary material for: Reproducibility of the Structural Brain Connectome Derived from Diffusion Tensor Imaging
Source: PLoS One. 2015 Sep 2;10(9):e0135247. doi: 10.1371/journal.pone.0135247 (PMC4557836; doi:10.1371/journal.pone.0135247)
Supplement: S1 Data — Please refer to the README.txt file within the compressed folder for usage instructions. (ZIP) [file pone.0135247.s001.zip › Subject16_determistic_scanner_B_time_1.csv]

0	0.026332	0.0016288	0.0069377	0.00052132	8.0263e-05	0.00075451	0	0	0	0	0	0	0	0	0	0	1.1906e-05	0	0	0	1.3932e-05	4.6273e-06	0.00010244	0.00135	0	0.00089475	0.0015954	0.0010395	0.0011024	0	0.0016914	0	0.015524	0	6.452e-05	0.0058221	0.0003501	0.00058956	0	9.2567e-06	0	0	0	0.00017128	0	0	0	0	0
0.026332	0	0	0	0.00070501	0	0.0058889	2.6802e-06	0	0	0	0	0	0	0	0	0	0.00031703	0	2.0165e-06	0	0.00010928	3.2483e-06	0.00021434	0	0	0	0	0	0	0	6.2264e-06	0	0.0008641	0	0	1.673e-05	0	0	4.24e-06	0	0	0	0	0	0	0	0	0	0
0.0016288	0	0	0.00066635	0	0	0.00024537	0	0	0	0	0	0	0	0	0	0	0	0	0	0	0	0	0	0	0	0	0	0.00014291	0.00018221	0	3.2194e-05	0	0	0	6.4125e-05	0.0028577	0.0016803	2.3537e-05	0	0	0	0	0	0	0	0	0	0	0
0.0069377	0	0.00066635	0	0	0	1.6954e-06	0.0023293	0	0	0	0.0076382	0.00080958	9.09e-05	0	0	0	0	0	0	0	0	0	0	0.00036599	0	0.00019623	0	7.7308e-05	0	0	0	0	0.0020453	6.5053e-06	0.0004804	0.010882	0.00063468	0.0037919	0	0.00064897	0	0	3.2255e-05	0.012526	0	0	0	0	0
0.00052132	0.00070501	0	0	0	0.0040124	0.016682	0.0070806	0.00019609	0	0	0	0	0	0	1.6585e-05	0	0.0005785	4.4497e-06	3.4192e-06	0	0	0	0	0	0	0	0	0	1.0414e-05	0	0	0	0.006395	0	0	0	0	0	0	0	0	0	0	0	0	0	0	0	0
8.0263e-05	0	0	0	0.0040124	0	0.0013929	0.0021105	0.0264	0.0075688	0	0	0	0	0	0	0.00020287	0	0.00073361	0	0	0	0	0	0	0	0	0	0.00026451	0.00075129	2.3191e-05	8.9959e-05	0	0.018464	0	0	0.00034957	0	0	0	0	0	0	0	0	0	0	0	0	0
0.00075451	0.0058889	0.00024537	1.6954e-06	0.016682	0.0013929	0	0.0047816	0.020255	0.00065635	0	0	0	0	0	0	0	1.9415e-06	0	0	0	4.2237e-05	7.6919e-06	1.6834e-05	8.2931e-07	0	0	0	0	7.61e-06	0	0	0	0	0.0071365	0.0025891	0.007358	0.0026076	0.00010724	0	1.5652e-05	0	0	5.3542e-06	0	0	0	1.421e-05	2.6008e-06	0
0	2.6802e-06	0	0.0023293	0.0070806	0.0021105	0.0047816	0	0.0055639	0.01431	0.0025764	0.0092849	0.012621	0.0042414	0.00067839	0	0	4.0546e-05	5.5389e-07	9.5966e-06	0	0	0	0	0	0	0	0	0	0	0	0	0	1.8575e-05	0.0080812	0.0011769	0.005543	0.0021608	6.7802e-05	0	1.208e-05	0	0	0	0.00033911	0	0	0	0.018875	0
0	0	0	0	0.00019609	0.0264	0.020255	0.0055639	0	0.013959	0	0	0	0	0	0.00091218	0	2.2468e-06	0.0004233	0	0	0	0	0	0	0	0	0	0	0	0	0	0	0	0	0	0	0	0	0	0	0	0	0	0	0	0	0	0	0
0	0	0	0	0	0.0075688	0.00065635	0.01431	0.013959	0	0.00043648	0	0	0	0	0.027028	0.00033014	0.0023696	0.0051314	0	0	0	0	0	0	0	0	0	0	0.00022699	0	4.8e-05	8.3325e-05	0.0014676	0.00066571	0.00016841	0.0027606	0.00016115	9.0609e-05	1.404e-05	0	0	0	0	0	0	0	0	2.5042e-05	0
0	0	0	0	0	0	0	0.0025764	0	0.00043648	0	0	4.3482e-05	0.015294	0	0.0061118	0	0.00010945	0	0.0067625	0	0	0	0	0	0	0	0	0	0	0	0	0	0	0.0036482	0.0012286	1.809e-05	0.00010115	0	9.2301e-06	1.4272e-05	0	0	0	0	0	0	0	0.0012151	0
0	0	0	0.0076382	0	0	0	0.0092849	0	0	0	0	0.013125	0.0008141	5.3125e-05	0	0	0	0	0	0	0	0	0	0	0	0	0	2.6922e-05	0	0	0	0	0.0025268	0	0	0.00045251	0	0.012075	0	0.00045413	0	0	0	0.00021523	0	0	0	0.0008364	0
0	0	0	0.00080958	0	0	0	0.012621	0	0	4.3482e-05	0.013125	0	0.033337	0.0033301	0	0	0	0	0.0022799	0	0	0	0	0	0	0	0	0	0	0	0	0	0.00066768	0	0	6.2497e-05	0	7.5867e-05	0	2.899e-05	0	0	0	0	0	0	0	0.0021398	0
0	0	0	9.09e-05	0	0	0	0.0042414	0	0	0.015294	0.0008141	0.033337	0	0.022985	0	0	0	0	0.018541	0	0	0	0	0	0	0	0	0	0	0	0	0	0	0.00083981	0	0	0	0	0	5.9798e-06	0	0	0	0	0	0	0	0.00046793	0
0	0	0	0	0	0	0	0.00067839	0	0	0	5.3125e-05	0.0033301	0.022985	0	0	0	0.0005918	0	0.0097766	0	0	0	0.0062391	0	0	9.1848e-05	0	0	0	0	0	0	0	0.00088762	0	0	0	0	0.0015058	0.00011598	0	0	0	0	0	0	0	2.3951e-05	0
0	0	0	0	1.6585e-05	0	0	0	0.00091218	0.027028	0.0061118	0	0	0	0	0	0.0063946	0.010914	0.0004356	0	0	0	0	0	0	0	0	0	0	0	0	3.3769e-05	0.0007657	0.00082231	0.002152	4.6911e-06	0.0025447	0.0043351	3.1401e-06	0.0005651	6.104e-05	0	0	0	0	0	0	0	0	0
0	0	0	0	0	0.00020287	0	0	0	0.00033014	0	0	0	0	0	0.0063946	0	0.0079106	0.0052187	0	0	0	0	0	0	0	0	0	4.2009e-05	0.0015724	0.0091121	0.0026818	0.0023073	0.00064242	0	0	2.69e-05	0	0	0	0	0	0	0	0	0	0	0	0	0
1.1906e-05	0.00031703	0	0	0.0005785	0	1.9415e-06	4.0546e-05	2.2468e-06	0.0023696	0.00010945	0	0	0	0.0005918	0.010914	0.0079106	0	0.013958	0.0096391	0.0075062	0.0029352	0.002468	0.0012682	0.001146	0.00011826	6.0991e-05	1.7506e-05	0.00044363	0.00035006	0	0.0041737	0.00016598	0.0027331	0.0044027	0.00052516	0.0045147	0.00070281	5.9024e-06	0.00079931	0.0002777	0	0	0	0	0	0	0	0	0
0	0	0	0	4.4497e-06	0.00073361	0	5.5389e-07	0.0004233	0.0051314	0	0	0	0	0	0.0004356	0.0052187	0.013958	0	0	3.3484e-06	0	0.005751	0	0.00025653	0	0	0	6.9379e-05	0.010941	0.0013697	0.00057681	0	3.9759e-05	0	0	0.00039492	3.9997e-06	0	0	0	0	0	0	0	0	0	0	0	0
0	2.0165e-06	0	0	3.4192e-06	0	0	9.5966e-06	0	0	0.0067625	0	0.0022799	0.018541	0.0097766	0	0	0.0096391	0	0	0.001024	0.007841	0	0.0016209	4.9099e-05	0.00064121	0.00012592	0	5.3079e-05	0	0	0	0	4.9605e-06	0.00081942	0.0011335	1.9346e-05	0	2.725e-06	0.0016844	1.4034e-05	0	0	0	0	0	0	0	0	0
0	0	0	0	0	0	0	0	0	0	0	0	0	0	0	0	0	0.0075062	3.3484e-06	0.001024	0	0.025163	0.0020705	0.00070431	0	1.498e-05	0	0	0	1.2469e-05	0	8.6256e-05	0	3.1285e-05	0	0	0	0	0	3.0598e-05	0	0	0	0	0	0	0	0	0	0
1.3932e-05	0.00010928	0	0	0	0	4.2237e-05	0	0	0	0	0	0	0	0	0	0	0.0029352	0	0.007841	0.025163	0	0.0009587	0.02354	5.6318e-06	0	0	0	0	7.6656e-06	0	5.7049e-05	0	8.6777e-05	0	0	0	0	7.2863e-06	0	0	0	0	0	0	0	0	0	0	0
4.6273e-06	3.2483e-06	0	0	0	0	7.6919e-06	0	0	0	0	0	0	0	0	0	0	0.002468	0.005751	0	0.0020705	0.0009587	0	0.0041912	0.0083712	0	2.4631e-06	0	0.0044514	0.0032582	3.2386e-05	1.6042e-06	0	3.1093e-05	0	0	0	0	0	0	0	0	0	0	0	0	0	0	0	0
0.00010244	0.00021434	0	0	0	0	1.6834e-05	0	0	0	0	0	0	0	0.0062391	0	0	0.0012682	0	0.0016209	0.00070431	0.02354	0.0041912	0	0.012414	0.0031487	0	0	1.7213e-05	3.2748e-05	5.0136e-06	0	0	0.00083143	0	0	0	0	0	0.00075065	0	0	0	0	0	0	0	0	0	0
0.00135	0	0	0.00036599	0	0	8.2931e-07	0	0	0	0	0	0	0	0	0	0	0.001146	0.00025653	4.9099e-05	0	5.6318e-06	0.0083712	0.012414	0	0.012261	0.00068783	0.0010275	0.016987	0	0	7.0339e-06	0	0.0023328	0.00028872	0	0.0018377	0	0	0.0050759	0.0004277	0	0	0	3.1447e-05	0	0	0	0	0
0	0	0	0	0	0	0	0	0	0	0	0	0	0	0	0	0	0.00011826	0	0.00064121	1.498e-05	0	0	0.0031487	0.012261	0	0.027113	9.6549e-05	0.0019953	0	0	0	0	6.149e-05	0	0	0	0	0	0.022236	0.00044424	0	0	0	0	0	0	0	0	0
0.00089475	0	0	0.00019623	0	0	0	0	0	0	0	0	0	0	9.1848e-05	0	0	6.0991e-05	0	0.00012592	0	0	2.4631e-06	0	0.00068783	0.027113	0	0.029626	0.0066636	0	0	0	0	0.0080708	0	0	0.0010959	0	0	0.012986	0.022563	0	0	0	2.0992e-05	0	0	0	0	0
0.0015954	0	0	0	0	0	0	0	0	0	0	0	0	0	0	0	0	1.7506e-05	0	0	0	0	0	0	0.0010275	9.6549e-05	0.029626	0	0.012455	0.00034465	0	0.0021863	0	0.025462	0	0	0.00069046	0	0	0	6.8558e-05	0	0	0	0	0	0	0	0	0
0.0010395	0	0.00014291	7.7308e-05	0	0.00026451	0	0	0	0	0	2.6922e-05	0	0	0	0	4.2009e-05	0.00044363	6.9379e-05	5.3079e-05	0	0	0.0044514	1.7213e-05	0.016987	0.0019953	0.0066636	0.012455	0	0.0092482	0.0009391	1.3465e-05	0	0.0011019	0.00098914	1.4172e-05	0.00077298	1.6843e-05	0.00023033	0.0039904	0.0012174	0	0	0	5.4123e-06	0	0	0	0	0
0.0011024	0	0.00018221	0	1.0414e-05	0.00075129	7.61e-06	0	0	0.00022699	0	0	0	0	0	0	0.0015724	0.00035006	0.010941	0	1.2469e-05	7.6656e-06	0.0032582	3.2748e-05	0	0	0	0.00034465	0.0092482	0	0.010486	0.011646	0	0.0012995	0	0	0.0013867	0	6.3301e-06	0	0	0	0	0	0	0	0	0	0	0
0	0	0	0	0	2.3191e-05	0	0	0	0	0	0	0	0	0	0	0.0091121	0	0.0013697	0	0	0	3.2386e-05	5.0136e-06	0	0	0	0	0.0009391	0.010486	0	0.0033023	0	0	0	0	3.9659e-05	0	0	0	0	0	0	0	0	0	0	0	0	0
0.0016914	6.2264e-06	3.2194e-05	0	0	8.9959e-05	0	0	0	4.8e-05	0	0	0	0	0	3.3769e-05	0.0026818	0.0041737	0.00057681	0	8.6256e-05	5.7049e-05	1.6042e-06	0	7.0339e-06	0	0	0.0021863	1.3465e-05	0.011646	0.0033023	0	0.021835	0.0078639	0	0	2.7479e-05	0	0	0	0	0	0	0	0	0	0	0	0	0
0	0	0	0	0	0	0	0	0	8.3325e-05	0	0	0	0	0	0.0007657	0.0023073	0.00016598	0	0	0	0	0	0	0	0	0	0	0	0	0	0.021835	0	0.0043407	0	0	0	0	0	0	0	0	0	0	0	0	0	0	0	0
0.015524	0.0008641	0	0.0020453	0.006395	0.018464	0	1.8575e-05	0	0.0014676	0	0.0025268	0.00066768	0	0	0.00082231	0.00064242	0.0027331	3.9759e-05	4.9605e-06	3.1285e-05	8.6777e-05	3.1093e-05	0.00083143	0.0023328	6.149e-05	0.0080708	0.025462	0.0011019	0.0012995	0	0.0078639	0.0043407	0	0.0002026	0	0.0024287	0.00017849	0.0056188	0.00022068	0.0074639	0	0	0	0	0	0	0	0	0
0	0	0	6.5053e-06	0	0	0.0071365	0.0080812	0	0.00066571	0.0036482	0	0	0.00083981	0.00088762	0.002152	0	0.0044027	0	0.00081942	0	0	0	0	0.00028872	0	0	0	0.00098914	0	0	0	0	0.0002026	0	0.030884	0.0010157	0.0042112	0	0.0097434	0.019312	0	0	0	1.1176e-05	0	0	2.0457e-06	2.0854e-05	0
6.452e-05	0	6.4125e-05	0.0004804	0	0	0.0025891	0.0011769	0	0.00016841	0.0012286	0	0	0	0	4.6911e-06	0	0.00052516	0	0.0011335	0	0	0	0	0	0	0	0	1.4172e-05	0	0	0	0	0	0.030884	0	0.0051315	0.0057881	0.0064886	0.00021679	5.5283e-05	0	0	3.7794e-05	3.1647e-05	0	0	2.4895e-05	6.8781e-05	0
0.0058221	1.673e-05	0.0028577	0.010882	0	0.00034957	0.007358	0.005543	0	0.0027606	1.809e-05	0.00045251	6.2497e-05	0	0	0.0025447	2.69e-05	0.0045147	0.00039492	1.9346e-05	0	0	0	0	0.0018377	0	0.0010959	0.00069046	0.00077298	0.0013867	3.9659e-05	2.7479e-05	0	0.0024287	0.0010157	0.0051315	0	0.017765	0.035756	1.1895e-05	0	0	0	0	0.0001905	0	0	0	9.166e-06	0
0.0003501	0	0.0016803	0.00063468	0	0	0.0026076	0.0021608	0	0.00016115	0.00010115	0	0	0	0	0.0043351	0	0.00070281	3.9997e-06	0	0	0	0	0	0	0	0	0	1.6843e-05	0	0	0	0	0.00017849	0.0042112	0.0057881	0.017765	0	0.0078116	0.00023114	0.0010112	0	0	0	0	0	0	0	7.0675e-05	0
0.00058956	0	2.3537e-05	0.0037919	0	0	0.00010724	6.7802e-05	0	9.0609e-05	0	0.012075	7.5867e-05	0	0	3.1401e-06	0	5.9024e-06	0	2.725e-06	0	7.2863e-06	0	0	0	0	0	0	0.00023033	6.3301e-06	0	0	0	0.0056188	0	0.0064886	0.035756	0.0078116	0	0	0.00052619	5.0607e-05	0	3.2217e-05	0.0037191	0	0	0	0	0
0	4.24e-06	0	0	0	0	0	0	0	1.404e-05	9.2301e-06	0	0	0	0.0015058	0.0005651	0	0.00079931	0	0.0016844	3.0598e-05	0	0	0.00075065	0.0050759	0.022236	0.012986	0	0.0039904	0	0	0	0	0.00022068	0.0097434	0.00021679	1.1895e-05	0.00023114	0	0	0.025842	0	0	0	0	0	0	0	0	0
9.2567e-06	0	0	0.00064897	0	0	1.5652e-05	1.208e-05	0	0	1.4272e-05	0.00045413	2.899e-05	5.9798e-06	0.00011598	6.104e-05	0	0.0002777	0	1.4034e-05	0	0	0	0	0.0004277	0.00044424	0.022563	6.8558e-05	0.0012174	0	0	0	0	0.0074639	0.019312	5.5283e-05	0	0.0010112	0.00052619	0.025842	0	0	0	0	0	0	0	0	0	0
0	0	0	0	0	0	0	0	0	0	0	0	0	0	0	0	0	0	0	0	0	0	0	0	0	0	0	0	0	0	0	0	0	0	0	0	0	0	5.0607e-05	0	0	0	0.029623	1.8735e-06	0.0053313	0.00038012	0	0.0056523	0	5.6329e-06
0	0	0	0	0	0	0	0	0	0	0	0	0	0	0	0	0	0	0	0	0	0	0	0	0	0	0	0	0	0	0	0	0	0	0	0	0	0	0	0	0	0.029623	0	0	0	0.0038129	0	0.0032196	0	2.4401e-05
0	0	0	3.2255e-05	0	0	5.3542e-06	0	0	0	0	0	0	0	0	0	0	0	0	0	0	0	0	0	0	0	0	0	0	0	0	0	0	0	0	3.7794e-05	0	0	3.2217e-05	0	0	1.8735e-06	0	0	0.0028388	0	0	0.00022961	5.16e-05	0
0.00017128	0	0	0.012526	0	0	0	0.00033911	0	0	0	0.00021523	0	0	0	0	0	0	0	0	0	0	0	0	3.1447e-05	0	2.0992e-05	0	5.4123e-06	0	0	0	0	0	1.1176e-05	3.1647e-05	0.0001905	0	0.0037191	0	0	0.0053313	0	0.0028388	0	0	0	0	0.0033223	0
0	0	0	0	0	0	0	0	0	0	0	0	0	0	0	0	0	0	0	0	0	0	0	0	0	0	0	0	0	0	0	0	0	0	0	0	0	0	0	0	0	0.00038012	0.0038129	0	0	0	0.024719	0.010978	7.0644e-06	0
0	0	0	0	0	0	0	0	0	0	0	0	0	0	0	0	0	0	0	0	0	0	0	0	0	0	0	0	0	0	0	0	0	0	0	0	0	0	0	0	0	0	0	0	0	0.024719	0	0.0024576	0.0018624	0.0085521
0	0	0	0	0	0	1.421e-05	0	0	0	0	0	0	0	0	0	0	0	0	0	0	0	0	0	0	0	0	0	0	0	0	0	0	0	2.0457e-06	2.4895e-05	0	0	0	0	0	0.0056523	0.0032196	0.00022961	0	0.010978	0.0024576	0	0.0062636	0.01009
0	0	0	0	0	0	2.6008e-06	0.018875	0	2.5042e-05	0.0012151	0.0008364	0.0021398	0.00046793	2.3951e-05	0	0	0	0	0	0	0	0	0	0	0	0	0	0	0	0	0	0	0	2.0854e-05	6.8781e-05	9.166e-06	7.0675e-05	0	0	0	0	0	5.16e-05	0.0033223	7.0644e-06	0.0018624	0.0062636	0	0.0027759
0	0	0	0	0	0	0	0	0	0	0	0	0	0	0	0	0	0	0	0	0	0	0	0	0	0	0	0	0	0	0	0	0	0	0	0	0	0	0	0	0	5.6329e-06	2.4401e-05	0	0	0	0.0085521	0.01009	0.0027759	0
0	0	0	0	0	0	0	0	0	4.5939e-06	0.0028403	0	0	0	0	0	0	0	0	0	0	0	0	0	0	0	0	0	0	0	0	0	0	0	0	0.00040529	0	2.1505e-05	0	0	0	0	0	0	0	0	0.0095482	0.0038646	3.2676e-05	0.02457
0	0	0	0	0	0	0	0.00056413	0	0	0.018796	0	0	0.00059121	0	0.00017502	0	0	0	2.453e-06	0	0	0	0	0	0	0	0	0	0	0	0	0	0	0.00018509	0.00010397	0	0	0	0	0	0	0	0	0	0	0	0	0.00036573	0
0	0	0	0.00035314	0	0	0	0.00017918	0	0	0	0.0046713	0.0012565	0.00026751	0	0	0	0	0	0	0	0	0	0	0	0	0	0	0	0	0	0	0	0	0	0	0	0	0.002214	0	0	0	0	0	0.0034328	0	0	0	0.005491	0
0	0	0	0	0	0	0	0.00085609	0	0	0	0.00092491	0.023575	0.0042396	0.00040304	0	0	0	0	0	0	0	0	0	0	0	0	0	0	0	0	0	0	0	0	0	0	0	0	0	0	0	0	0	0	0	0	0	0.0038717	0
0	0	0	0	0	0	0	0.0001976	0	0	0.0021635	0.0006716	0.004662	0.034495	0.0012483	0	0	0	0	0.0013111	0	0	0	0	0	0	0	0	0	0	0	0	0	0	0	0	0	0	0	0	0	0	0	0	0	0	0	0	0.00070541	0
0	0	0	0	0	0	0	0	0	0	0	0	0	0.0082914	0.031137	0	0	0.00079498	0	0.0031148	1.5047e-05	0	0	0	0	0	0	0	0	0	0	0	0	0	0	0	0	0	0	0.00024916	0	0	0	0	0	0	0	0	1.5277e-06	0
0	0	0	0	0	0	0	0	0	0	2.2232e-05	0	0	0	0	0	0	0	0	0	0	0	0	0	0	0	0	0	0	0	0	0	0	0	0	0	0	0	0	0	0	0	0	0	0.00047515	6.6905e-06	7.9634e-05	2.4085e-05	0.00038221	5.0057e-05
0	0	0	0	0	0	0	0	0	0	0	0	0	0	0	0	0	0	0	0	0	0	0	0	0	0	0	0	0	0	0	0	0	0	0	0	0	0	0	0	0	0	0	0	0	0	0.00095553	0	0	0
0	0	0	0	0	0	0	0	0	0	0.00028867	0	0	0.00015352	0.00091941	3.9607e-05	0	4.0046e-06	0	0.00034866	1.84e-05	0	0	0	0	0	0	0	0	0	0	0	0	0	2.5509e-05	0	0	0	0	0	0	7.1452e-05	4.4875e-06	1.2339e-06	0.00051705	0.00060338	0.00010608	0.00013733	0.00016196	0
0	0	0	0	0	0	0	0	0	0	0	0	0	0	0	0	0	0	0	0	0	0	0	0	0	0	0	0	0	0	0	0	0	0	0	0	0	0	0	0	0	4.4182e-06	1.4904e-06	0	0.00078042	0.0010162	0.00017128	0.00026987	0.00019283	0
0	0	0	0	0	0	0	0	0	0	0.00052351	0	0.00014565	0.0034186	0.0021882	2.4201e-05	0	9.2961e-05	0	0.0044696	0.00011943	0	0	0.00020146	1.8662e-05	0.00012711	0.00017406	0	2.3885e-05	0	0	0	0	1.637e-06	0	0	0	0	0	0.00034006	2.8299e-06	0	0	0	2.145e-06	3.669e-05	0	1.4711e-05	0.00069869	0
0	0	0	0	0	0	0	0	0	0	0	0	0	0	0	0	0	1.8895e-05	0	1.1529e-05	0.0034556	6.2856e-05	0	0	0	0	0	0	0	0	0	9.0489e-06	0	0	0	0	0	0	0	1.4797e-05	0	7.869e-05	0	1.7081e-05	4.5114e-05	0	0	7.4834e-05	0	0
0	0	0	0	0	0	0	0	0	0	0	0	0	0	0	0	0	0.00046461	0	1.4755e-05	0.00085058	0.00029699	0	0	0	0	0	0	0	0	0	0	0	0	0	0	0	0	0	0	0	8.2353e-05	0	1.263e-05	6.7863e-05	0	0	0.00013457	0	0
0	0	0	0	0	0	0	0	0	0	0	0	0	0	0	0	0	0	0	0	0	0	0	0	0	0	0	0	0	0	0	0	0	0	0	0	0	0	0	0	0	7.3577e-05	0	2.0433e-05	3.9731e-05	1.5637e-05	0	2.8166e-05	0	0
0	0	0	0	0	0	0	0	0	0	0	0	0	0	9.7054e-06	0	0	1.4517e-05	0	8.524e-06	0.0001874	0.00048368	0	3.4087e-05	0	0	0	0	0	0	0	0	0	0	0	0	0	0	0	0	0	0.0015304	6.9437e-06	4.6562e-06	0.00095212	0	0	0.00012676	0	0
0	0	0	0	0	0	0	0	0	0	0	0	0	0	0	0	0	0	0	0	0	0	0	0	0	0	0	0	0	0	0	0	0	0	0	0	0	0	0	9.4518e-06	0	4.7661e-06	0	0	1.1222e-05	8.4426e-05	0	4.2856e-05	0	0
0	0	0	0	0	0	0	0	0	0	0	0	0	0	0	0	0	0	0	0.00015454	0	0	0	0	0	0	0	0	0	0	0	0	0	0	0	0	0	0	0	9.48e-06	0	0	0	0	2.207e-05	0.00014031	0	1.0061e-05	0	0
0	0	0	0	0	0	0	0	0	0	0	0	0	0	0	0	0	0	0	0	0	0	0	0	0	0	0	0	0	0	0	0	0	0	0	0	0	0	0	1.8e-05	0	0	0	0	0.0011085	9.1814e-06	0	0	0	0
0	0	0	0	0	0	0	0	0	0	0	0	0	0	0	0	0	0	0	0	0	0	0	0	0	0	0	0	0	0	0	0	0	0	0	0	0	0	0	0	0	0.0034878	0	0	0.0064888	0	0	0	0	0
0	0	0	0	0	0	0	0	0	0	0	0	0	0	0	0	0	0	0	0	0	0	0	0	0	0	0	0	0	0	0	0	0	0	0	0	0	0	0	0	0	5.3073e-05	0	0	0.0014269	1.7053e-05	7.6704e-05	2.171e-05	0.00014975	0
0	0	0	0	0	0	0	0	0	0	0	0	0	0	0	0	0	0	0	0	0	0	0	0	0	0	0	0	0	0	0	0	0	0	0	0	0	0	0	0	0	5.1529e-05	0	0	2.8905e-05	0	0.0019106	2.0455e-05	0	0
0	0	0	0	0	0	0	0	0	0	0	0	0	0	0	0	0	0	0	0	0	0	0	0	0	0	0	0	0	0	0	0	0	0	0	0	0	0	0	0	0	0	0	0	0	0	0	0	0	0
0	0	0	0	0	0	0	0	0	0	0	0	0	0	0	0	0	0	0	0	0	0	0	0	0	0	0	0	0	0	0	0	0	0	0	0	0	0	0	0	0	0.00019532	0	0	0	0	0.00017536	0	0	0
0	0	0	0	0	0	0	0	0	0	0	0	0	0	0	0	0	0	0	0	0	0	0	0	0	0	0	0	0	0	0	0	0	0	0	0	0	0	0	0	0	0	0	0	0	0	0	0	0	0
0	0	0	0	0	0	0	0	0	0	0	0	0	0	0	0	0	0	0	0	0	0	0	0	0	0	0	0	0	0	0	0	0	0	0	0	0	0	0	0	0	0.01272	0.0002853	0	0.0030678	0.020902	0.027566	3.0969e-05	0	0.00016727
0	0	0	0	0	0	0	0	0	0	8.9517e-06	0	0	0.00042606	3.1669e-05	0	0	7.8827e-05	0	0.00062315	0	0	0	0	0	0	0	0	0	0	0	0	0	0	0.010493	0.000298	8.935e-05	0.00011021	0	0.0011415	0	0.00028332	0	0.00042899	0.0011851	3.3824e-06	0	0.0023263	0.014024	0
0	0	0	0.0028251	0	0	0	0	0	0	0.000156	0.00011811	0	0	0	4.4171e-05	0	6.9193e-05	0	0.0003286	0	0	0	0	0	0	0	0	0	0	0	0	0	0	0.00067944	0.012725	0	0	0.0021081	0	0	8.4157e-06	0	0.0028841	0.0032912	0	0	0.00019711	0.00040069	0
0	0	0	0	0	0	0	0	0	0	0	0	0	0	0	0	0	0	0	0	0	0	0	0	0	0	0	0	0	0	0	0	0	0	0	0	0	0	0	0	0	0.0021754	0.00072961	0.0049705	0.006701	0.0096628	0.0028215	0.0076937	0.0075385	0.0026831
0	0	0	0	0	0	0	0	0	3.518e-06	0	0	0	0	0	0	0	5.0397e-06	0	0	0	0	0	0	0	0	0	0	0	0	0	0	0	0	0	0	6.3237e-06	0.00017194	0	0	0	0.00022	0	0	0	0	0	0.0010699	0.0036379	1.6833e-05
0	0	0	0.00026842	0	0	0	0	0	0	0	0	0	0	0	0	0	0	0	0	0	0	0	0	0	0	0	0	0	0	0	0	0	0	0	3.6431e-05	0	0	0.0020872	0	0	0.00018369	0	0	0.012949	0	0	0	0	0
0	0	0	0	0	0	0	0	0	0	0	0	0	0	0.00051496	0	0	0	0	6.5278e-05	0	0	0	0	0	0	0	0	0	0	0	0	0	0	0	0	0	0	0	0.0019404	0	4.931e-06	0	0	3.8153e-06	0	0	0	0	0
0	0	0	0	0	0	0	0	0	0	0	0	0	0	0	0	0	0	0	0	0	0	0	0	0	0	0	0	0	0	0	0	0	0	0.0002959	0	0	0	0	0	0	4.4665e-05	0	0	0.0053034	0	0	0	6.2759e-05	0
0	0	0	0	0	0	0.00031225	0.00026277	0	0.015094	0.012848	0	0	0.00010894	0	0.0018718	0	0.0028227	0	0.00053588	0	0	1.5002e-05	1.2317e-05	4.6378e-06	0.00096451	0.0059278	0	9.7198e-06	0	0	0	0	0	0.022303	0.0034016	0.00086258	0.033537	0	0.013565	0.020214	0	0	5.8065e-05	0	0	0	5.9915e-06	0.0033516	0
[truncated: 33 more columns]
