# Supplementary material for: Reproducibility of the Structural Brain Connectome Derived from Diffusion Tensor Imaging
Source: PLoS One. 2015 Sep 2;10(9):e0135247. doi: 10.1371/journal.pone.0135247 (PMC4557836; doi:10.1371/journal.pone.0135247)
Supplement: S1 Data — Please refer to the README.txt file within the compressed folder for usage instructions. (ZIP) [file pone.0135247.s001.zip › Subject16_probabilistic_scanner_A_time_1.csv]

0	2.5877e+05	9405.1	67161	36809	34175	11574	1409	50.972	1037.7	132.58	1567.8	69.932	130.42	3343.5	3498.8	1986.4	24936	3191.4	11490	17491	1.5765e+05	35661	1.8171e+05	31091	3564.2	2285.4	53605	61649	62722	3770.7	81139	1506.5	4.2024e+05	17858	10282	3.2345e+05	3465.9	22586	12945	4176.8	1790.8	171.18	682.77	8745.5	541.3	173.49	109.71	629.03	8.6583
2.5877e+05	0	551.7	160.51	92157	37603	58237	1143.4	208.25	974.02	96.487	323.65	20.829	87.7	2534.2	2190.2	1117.9	13821	1734.9	7930.9	15571	1.2952e+05	16839	1.2206e+05	17833	3930.4	83.455	1901.4	4912.5	8406.2	2789.7	24340	1598.4	1.1391e+05	29541	6531.1	2.6219e+05	33078	3440.4	9843.9	396.24	289.83	161.38	302.98	722.96	684.52	241.68	91.42	827.51	8.2601
9405.1	551.7	0	27133	183.19	47.106	4255.7	2012.5	2.9462	6.2828	6.3173	1309.5	39.818	12.741	75.014	17.097	5.3759	84.646	11.835	110.61	74.22	276.88	30.041	321.43	217.45	100.98	18.646	281.62	1548.1	773.78	9.9802	492.12	10.162	3023.7	1986.3	32221	27320	5930.2	23594	422.72	434.26	2439.9	18.183	4572.7	33939	17.97	6.0971	371.83	4844	1.392
67161	160.51	27133	0	448.53	106.71	1445	75392	5.8253	7.7845	37.374	68331	49787	31878	14779	22.816	4.8523	138.26	14.831	1645.4	115.64	230.82	29.349	267.85	1608.5	49.503	1018.9	7711.5	15983	2560.8	11.531	1198.6	7.2187	38007	4357.1	1.2698e+05	69901	1218.8	1.3751e+05	1058.4	4896.5	7861.1	124.42	55592	2.4948e+05	27.891	17.492	2521.6	45160	12.13
36809	92157	183.19	448.53	0	1.0822e+05	1.4379e+05	37204	10916	8318.3	861.88	268.46	175.11	430.54	9372.4	29242	12127	70894	13114	32518	25347	95548	25456	25323	4174.1	446.94	46.671	275.8	6572.4	6310.6	12335	7335.9	8248.8	1.0245e+05	32105	11342	3.9908e+05	16978	1088.2	7191.6	265.02	324.63	166.52	226.66	1004.3	965.68	700	409.59	7802.9	400.09
34175	37603	47.106	106.71	1.0822e+05	0	24710	1.1276e+05	3.5905e+05	1.3122e+05	1089.9	80.777	181.87	382.74	2411.7	25618	38229	28548	96196	6745.8	6810.7	40804	9916.4	22792	1612.8	182.11	18.025	185.17	13569	34253	76432	9801.7	3193.8	2.0655e+05	23674	14536	2.185e+05	11083	384.29	3047.8	193.71	78.03	59.605	90.289	314.21	300.67	1496.3	365.64	8474.5	1030.6
11574	58237	4255.7	1445	1.4379e+05	24710	0	60376	88861	3164	69.637	602.65	54.63	34.363	336.2	686.41	233.65	2210.7	1429.2	1612.7	1056	5324.1	930.95	8521.1	2948.3	434.23	39.473	124.73	2865.7	2101.3	199.08	1626.7	26.049	4703.6	1.1111e+05	49088	1.9711e+05	70800	5050.6	3613.3	592.85	178.97	395.42	306.55	3131.4	328.62	112.64	2728.2	29987	80.901
1409	1143.4	2012.5	75392	37204	1.1276e+05	60376	0	73086	88012	41184	27238	1.5917e+05	1.6307e+05	1.2208e+05	1764.2	1768.7	1763	6929.9	37283	390.08	528	316.21	591.41	158.47	45.399	97.347	61.829	2577.7	2558	928.53	343.41	83.48	2389.5	3.01e+05	91883	1.0135e+05	76214	12933	8045.1	1396.1	409.57	1214.6	9027.1	46113	1310.6	8495.6	7579.7	4.9698e+05	6339.9
50.972	208.25	2.9462	5.8253	10916	3.5905e+05	88861	73086	0	1.51e+05	315.28	10.024	62.658	54.828	99.223	19130	2386.3	9923.8	45980	99.971	10.603	32.001	413.32	14.989	30.208	6.3335	29.036	3.5064	752.35	4950.1	497.47	160.91	113.25	592.43	53952	14064	16631	12204	101.52	1384.8	207.93	5.5991	5.7248	13.372	17.981	79.24	861.14	289.16	11680	1860.7
1037.7	974.02	6.2828	7.7845	8318.3	1.3122e+05	3164	88012	1.51e+05	0	14864	9.8781	88.316	3175.9	253.77	2.6453e+05	68980	1.1239e+05	1.6746e+05	3803.5	59.664	135.39	1794.2	129.7	141.68	1425.8	631.07	15.689	5335.8	18632	18254	9080.4	3773.6	1.0528e+05	2.2785e+05	10788	1.7932e+05	1.9689e+05	65.933	89126	1103	24.809	17.945	21.873	73.336	21.555	46.199	27.585	3514.2	67.06
132.58	96.487	6.3173	37.374	861.88	1089.9	69.637	41184	315.28	14864	0	268.54	5791.4	3.9872e+05	4377.1	29712	136.15	19110	111.36	1.0756e+05	111.52	27.403	14.679	42.519	15.338	3544.7	258.39	5.8802	98.945	97.799	168.82	1015.3	1054.2	1281.8	2.0722e+05	77609	41560	83930	504.75	39175	442.67	288.77	143.97	219.52	1239.4	580.45	272.08	105.62	11485	127.32
1567.8	323.65	1309.5	68331	268.46	80.777	602.65	27238	10.024	9.8781	268.54	0	3.9042e+05	2.5207e+05	1.0541e+05	33.75	5.475	178	15.07	13026	330.94	143.52	16.407	211.34	217	18.661	189.28	246.56	1978.8	218.53	8.5253	118.08	10.092	8859.3	1670.4	12213	4392.3	162.56	1.1226e+05	657.99	1335.8	44.38	10.922	174.08	20161	14.251	7.161	10.974	4609.5	5.4996
69.932	20.829	39.818	49787	175.11	181.87	54.63	1.5917e+05	62.658	88.316	5791.4	3.9042e+05	0	6.2915e+05	3.8644e+05	17.793	2.3805	129.85	6.8888	61845	1354.4	136.56	1.8822	571	13.95	55.563	14.554	8.0788	177.32	22.271	5.819	13.311	9.1956	416.33	3682.9	1441.4	621.74	340.58	42574	535.62	306.54	11.847	30.076	326.08	3840.1	47.419	428.4	81.281	44835	75.532
130.42	87.7	12.741	31878	430.54	382.74	34.363	1.6307e+05	54.828	3175.9	3.9872e+05	2.5207e+05	6.2915e+05	0	3.9153e+05	5304.4	292.78	4986.2	32.049	2.6666e+05	4472.8	422.01	12.088	658.69	33.824	104.47	27.243	27.713	485.87	111.79	245.5	2766.9	2291.5	1012.3	9192.7	5365.6	2830.7	1837.2	12945	1586.2	359.06	249.3	76.956	171.96	1852.5	561.12	259.98	93.836	12959	97.785
3343.5	2534.2	75.014	14779	9372.4	2411.7	336.2	1.2208e+05	99.223	253.77	4377.1	1.0541e+05	3.8644e+05	3.9153e+05	0	163.17	1024.1	41328	359.76	1.9266e+05	6825.3	2887.5	1381.7	11778	2322.1	6049.1	2815.6	350.85	5213.3	1392	2866.1	7875.7	5021.8	7288.1	14503	2118	30529	4097.7	7689.8	47424	5598.3	578.29	449.03	1061.1	2545.8	983.32	269.39	168.43	4428.3	48.29
3498.8	2190.2	17.097	22.816	29242	25618	686.41	1764.2	19130	2.6453e+05	29712	33.75	17.793	5304.4	163.17	0	1.5239e+05	2.6265e+05	45270	3349.3	31.312	68.375	1402.5	48.193	61.364	2715	853.89	10.371	3976.3	9836.3	5789.1	6270.7	2590.9	71191	47524	5065.8	3.6777e+05	1.5339e+05	201.38	87107	1212.8	17.416	8.5217	9.9412	61.704	24.311	25.684	15.101	222.24	16.489
1986.4	1117.9	5.3759	4.8523	12127	38229	233.65	1768.7	2386.3	68980	136.15	5.475	2.3805	292.78	1024.1	1.5239e+05	0	1.8162e+05	1.5161e+05	2995.1	52.917	156.75	992.82	105.45	102.75	196.06	12.121	35.826	10077	32282	1.3984e+05	76678	31862	62648	1670.4	196.99	61521	4574.8	23.501	1929.9	22.346	10.302	5.3497	8.3452	70.952	25.642	23.271	12.091	196.02	10.433
24936	13821	84.646	138.26	70894	28548	2210.7	1763	9923.8	1.1239e+05	19110	178	129.85	4986.2	41328	2.6265e+05	1.8162e+05	0	2.0496e+05	1.6286e+05	57590	29299	73084	28940	72595	3609.4	280.05	2142.2	38963	27382	36484	1.5429e+05	59044	1.1486e+05	62742	5364.2	2.9457e+05	53818	720.55	53098	989.53	2163.5	1302.6	1451.8	4096.7	2030.9	509.42	830.77	957.63	24.047
3191.4	1734.9	11.835	14.831	13114	96196	1429.2	6929.9	45980	1.6746e+05	111.36	15.07	6.8888	32.049	359.76	45270	1.5161e+05	2.0496e+05	0	527.93	842.94	347.39	1.1513e+05	237.17	34399	145.54	31.281	436.95	52033	2.1177e+05	1.0387e+05	55917	7958.8	26684	4506.8	708.88	67754	14458	87.755	7356.4	122.77	42.563	26.837	26.686	133.64	171.51	106.44	63.552	763.92	56.386
11490	7930.9	110.61	1645.4	32518	6745.8	1612.7	37283	99.971	3803.5	1.0756e+05	13026	61845	2.6666e+05	1.9266e+05	3349.3	2995.1	1.6286e+05	527.93	0	60342	46676	3061.9	67728	2935.5	10601	949.82	722.93	4657.7	3367.2	6106.8	31945	13697	27533	58176	8410	1.1027e+05	23530	1704.8	1.466e+05	2444.6	3420	1757	2285.4	9735.6	8064	1908.8	1079.2	3496.8	65.985
17491	15571	74.22	115.64	25347	6810.7	1056	390.08	10.603	59.664	111.52	330.94	1354.4	4472.8	6825.3	31.312	52.917	57590	842.94	60342	0	1.6457e+05	22666	29291	2338	1685	50.324	1520.8	3060.3	10584	3072.8	54026	503.59	36923	2271	177.67	57743	451.02	358.09	13929	107.28	3029.1	339.84	964.97	2706.8	258.75	74.041	227.27	208.4	2.8762
1.5765e+05	1.2952e+05	276.88	230.82	95548	40804	5324.1	528	32.001	135.39	27.403	143.52	136.56	422.01	2887.5	68.375	156.75	29299	347.39	46676	1.6457e+05	0	41276	1.7805e+05	6756.1	4810.2	58.31	12413	6170.2	18669	2581.7	1.2509e+05	130.08	3.2611e+05	10831	707.75	1.9314e+05	500.89	896.86	41103	124.49	1044.9	177.51	774.78	1955.7	224.72	59.735	69.933	114.83	3.5249
35661	16839	30.041	29.349	25456	9916.4	930.95	316.21	413.32	1794.2	14.679	16.407	1.8822	12.088	1381.7	1402.5	992.82	73084	1.1513e+05	3061.9	22666	41276	0	31758	92519	524.47	16.513	3611	91433	1.01e+05	36098	1.6137e+05	2199.7	1.2627e+05	980.69	157.49	55110	1719.1	106.94	3026.6	28.659	24.375	11.689	12.4	74.575	69.381	26.23	10.725	41.825	2.0941
1.8171e+05	1.2206e+05	321.43	267.85	25323	22792	8521.1	591.41	14.989	129.7	42.519	211.34	571	658.69	11778	48.193	105.45	28940	237.17	67728	29291	1.7805e+05	31758	0	68758	11521	336.75	4562.3	19085	12525	542.41	41838	48.009	2.3819e+05	10500	780.47	89587	204.65	413.28	29788	248.89	1467.2	158.02	780.9	2197.8	78.416	18.42	97.698	111.12	0.9331
31091	17833	217.45	1608.5	4174.1	1612.8	2948.3	158.47	30.208	141.68	15.338	217	13.95	33.824	2322.1	61.364	102.75	72595	34399	2935.5	2338	6756.1	92519	68758	0	28500	8743.5	1220.1	1.5718e+05	15776	3790.9	31033	2079.8	26911	6751.4	2170.6	29551	613.22	3324.8	45701	2173.8	18.773	10.215	10.88	136.77	20.713	8.0049	4.1959	31.025	2.0579
3564.2	3930.4	100.98	49.503	446.94	182.11	434.23	45.399	6.3335	1425.8	3544.7	18.661	55.563	104.47	6049.1	2715	196.06	3609.4	145.54	10601	1685	4810.2	524.47	11521	28500	0	29346	347.3	20867	2423.1	251.57	2102.5	140.92	1496.6	1918.8	275.59	6817.1	2893.4	127.47	1.5888e+05	1825.1	8.1185	2.9144	10.879	23.079	5.5113	2.807	1.6073	10.783	3.7587
2285.4	83.455	18.646	1018.9	46.671	18.025	39.473	97.347	29.036	631.07	258.39	189.28	14.554	27.243	2815.6	853.89	12.121	280.05	31.281	949.82	50.324	58.31	16.513	336.75	8743.5	29346	0	23451	8428.6	23.547	14.098	217.26	13.762	12233	4631.1	1164.3	2778.3	1601.9	2986.5	62122	17549	3.4993	8.7443	5.2177	54.474	3.6367	2.2194	3.5116	27.371	8.1133
53605	1901.4	281.62	7711.5	275.8	185.17	124.73	61.829	3.5064	15.689	5.8802	246.56	8.0788	27.713	350.85	10.371	35.826	2142.2	436.95	722.93	1520.8	12413	3611	4562.3	1220.1	347.3	23451	0	15305	6165.1	228.01	14168	180.38	1.054e+05	717.44	576.77	19044	125.52	5746.5	3804	2738	10.316	1.7401	24.253	268.72	9.0102	0.62378	1.7977	10.762	0.59083
61649	4912.5	1548.1	15983	6572.4	13569	2865.7	2577.7	752.35	5335.8	98.945	1978.8	177.32	485.87	5213.3	3976.3	10077	38963	52033	4657.7	3060.3	6170.2	91433	19085	1.5718e+05	20867	8428.6	15305	0	90123	23240	25220	2734.4	82446	1.0261e+05	43454	1.2117e+05	11342	30733	1.2471e+05	12505	102.02	25.916	49.29	1258.4	59.063	56.031	35.831	550.38	21.626
62722	8406.2	773.78	2560.8	6310.6	34253	2101.3	2558	4950.1	18632	97.799	218.53	22.271	111.79	1392	9836.3	32282	27382	2.1177e+05	3367.2	10584	18669	1.01e+05	12525	15776	2423.1	23.547	6165.1	90123	0	2.6335e+05	1.7114e+05	2721.5	77073	6206.4	2706.8	77014	8738.9	2442.6	10697	121.67	37.356	8.3322	17.533	278.83	43.798	41.422	24.05	384.88	19.968
3770.7	2789.7	9.9802	11.531	12335	76432	199.08	928.53	497.47	18254	168.82	8.5253	5.819	245.5	2866.1	5789.1	1.3984e+05	36484	1.0387e+05	6106.8	3072.8	2581.7	36098	542.41	3790.9	251.57	14.098	228.01	23240	2.6335e+05	0	1.0251e+05	9836.9	96259	1734.3	243.25	1.083e+05	6577.9	55.015	2638.1	59.042	28.045	19.644	27.96	149.1	77.095	32.745	12.753	145.91	9.5198
81139	24340	492.12	1198.6	7335.9	9801.7	1626.7	343.41	160.91	9080.4	1015.3	118.08	13.311	2766.9	7875.7	6270.7	76678	1.5429e+05	55917	31945	54026	1.2509e+05	1.6137e+05	41838	31033	2102.5	217.26	14168	25220	1.7114e+05	1.0251e+05	0	1.6743e+05	2.5155e+05	5094.2	1650.9	63464	3088.2	956.53	9145.5	135.69	167.7	70.882	94.898	674.19	234.74	65.354	49.248	152.23	5.9422
1506.5	1598.4	10.162	7.2187	8248.8	3193.8	26.049	83.48	113.25	3773.6	1054.2	10.092	9.1956	2291.5	5021.8	2590.9	31862	59044	7958.8	13697	503.59	130.08	2199.7	48.009	2079.8	140.92	13.762	180.38	2734.4	2721.5	9836.9	1.6743e+05	0	76678	1341.8	83.559	25651	4021.4	49.337	1135.2	36.414	73.898	76.857	172.99	375.95	162.42	38.57	16.44	43.544	6.0334
4.2024e+05	1.1391e+05	3023.7	38007	1.0245e+05	2.0655e+05	4703.6	2389.5	592.43	1.0528e+05	1281.8	8859.3	416.33	1012.3	7288.1	71191	62648	1.1486e+05	26684	27533	36923	3.2611e+05	1.2627e+05	2.3819e+05	26911	1496.6	12233	1.054e+05	82446	77073	96259	2.5155e+05	76678	0	40061	23984	3.7328e+05	6381.9	55886	29063	34162	367.47	88.132	215.68	3571.5	496.86	173.66	77.94	485.74	11.76
17858	29541	1986.3	4357.1	32105	23674	1.1111e+05	3.01e+05	53952	2.2785e+05	2.0722e+05	1670.4	3682.9	9192.7	14503	47524	1670.4	62742	4506.8	58176	2271	10831	980.69	10500	6751.4	1918.8	4631.1	717.44	1.0261e+05	6206.4	1734.3	5094.2	1341.8	40061	0	1.0163e+06	4.1684e+05	3.5103e+05	54887	5.7475e+05	1.41e+05	815.51	423.22	690.46	8180.8	833.51	3775.5	1902.2	55796	2293.9
10282	6531.1	32221	1.2698e+05	11342	14536	49088	91883	14064	10788	77609	12213	1441.4	5365.6	2118	5065.8	196.99	5364.2	708.88	8410	177.67	707.75	157.49	780.47	2170.6	275.59	1164.3	576.77	43454	2706.8	243.25	1650.9	83.559	23984	1.0163e+06	0	1.0254e+05	78567	1.8161e+05	1.575e+05	29179	1682.3	952.15	39347	2.3341e+05	455.03	1328.5	3568.5	73653	992.51
3.2345e+05	2.6219e+05	27320	69901	3.9908e+05	2.185e+05	1.9711e+05	1.0135e+05	16631	1.7932e+05	41560	4392.3	621.74	2830.7	30529	3.6777e+05	61521	2.9457e+05	67754	1.1027e+05	57743	1.9314e+05	55110	89587	29551	6817.1	2778.3	19044	1.2117e+05	77014	1.083e+05	63464	25651	3.7328e+05	4.1684e+05	1.0254e+05	0	4.3593e+05	93671	93279	20132	3089.1	1140.9	1749.3	15341	4636.4	2240.9	988.71	12470	533.1
3465.9	33078	5930.2	1218.8	16978	11083	70800	76214	12204	1.9689e+05	83930	162.56	340.58	1837.2	4097.7	1.5339e+05	4574.8	53818	14458	23530	451.02	500.89	1719.1	204.65	613.22	2893.4	1601.9	125.52	11342	8738.9	6577.9	3088.2	4021.4	6381.9	3.5103e+05	78567	4.3593e+05	0	36383	1.2236e+05	41188	743.36	554.49	1189.8	2277.8	777.99	631.52	392.85	6928.6	554.27
22586	3440.4	23594	1.3751e+05	1088.2	384.29	5050.6	12933	101.52	65.933	504.75	1.1226e+05	42574	12945	7689.8	201.38	23.501	720.55	87.755	1704.8	358.09	896.86	106.94	413.28	3324.8	127.47	2986.5	5746.5	30733	2442.6	55.015	956.53	49.337	55886	54887	1.8161e+05	93671	36383	0	11088	39542	765.72	111.49	17414	1.3567e+05	72.447	32.601	104.04	9945.9	10.412
12945	9843.9	422.72	1058.4	7191.6	3047.8	3613.3	8045.1	1384.8	89126	39175	657.99	535.62	1586.2	47424	87107	1929.9	53098	7356.4	1.466e+05	13929	41103	3026.6	29788	45701	1.5888e+05	62122	3804	1.2471e+05	10697	2638.1	9145.5	1135.2	29063	5.7475e+05	1.575e+05	93279	1.2236e+05	11088	0	1.2396e+05	1446.6	163.07	987.56	3735.6	193.4	160.11	111.18	1436.5	185.85
4176.8	396.24	434.26	4896.5	265.02	193.71	592.85	1396.1	207.93	1103	442.67	1335.8	306.54	359.06	5598.3	1212.8	22.346	989.53	122.77	2444.6	107.28	124.49	28.659	248.89	2173.8	1825.1	17549	2738	12505	121.67	59.042	135.69	36.414	34162	1.41e+05	29179	20132	41188	39542	1.2396e+05	0	27.839	14.929	85.259	332.56	24.412	67.255	11.009	621.66	243.01
1790.8	289.83	2439.9	7861.1	324.63	78.03	178.97	409.57	5.5991	24.809	288.77	44.38	11.847	249.3	578.29	17.416	10.302	2163.5	42.563	3420	3029.1	1044.9	24.375	1467.2	18.773	8.1185	3.4993	10.316	102.02	37.356	28.045	167.7	73.898	367.47	815.51	1682.3	3089.1	743.36	765.72	1446.6	27.839	0	1.0397e+05	53042	1.6174e+05	26144	14508	26728	3392.2	1640.1
171.18	161.38	18.183	124.42	166.52	59.605	395.42	1214.6	5.7248	17.945	143.97	10.922	30.076	76.956	449.03	8.5217	5.3497	1302.6	26.837	1757	339.84	177.51	11.689	158.02	10.215	2.9144	8.7443	1.7401	25.916	8.3322	19.644	70.882	76.857	88.132	423.22	952.15	1140.9	554.49	111.49	163.07	14.929	1.0397e+05	0	12287	382.51	43034	14802	60290	6115.9	328.93
682.77	302.98	4572.7	55592	226.66	90.289	306.55	9027.1	13.372	21.873	219.52	174.08	326.08	171.96	1061.1	9.9412	8.3452	1451.8	26.686	2285.4	964.97	774.78	12.4	780.9	10.88	10.879	5.2177	24.253	49.29	17.533	27.96	94.898	172.99	215.68	690.46	39347	1749.3	1189.8	17414	987.56	85.259	53042	12287	0	1.0227e+05	241.33	533.68	2376.5	2606.9	138.67
8745.5	722.96	33939	2.4948e+05	1004.3	314.21	3131.4	46113	17.981	73.336	1239.4	20161	3840.1	1852.5	2545.8	61.704	70.952	4096.7	133.64	9735.6	2706.8	1955.7	74.575	2197.8	136.77	23.079	54.474	268.72	1258.4	278.83	149.1	674.19	375.95	3571.5	8180.8	2.3341e+05	15341	2277.8	1.3567e+05	3735.6	332.56	1.6174e+05	382.51	1.0227e+05	0	942.89	648.1	586.87	37568	231.57
541.3	684.52	17.97	27.891	965.68	300.67	328.62	1310.6	79.24	21.555	580.45	14.251	47.419	561.12	983.32	24.311	25.642	2030.9	171.51	8064	258.75	224.72	69.381	78.416	20.713	5.5113	3.6367	9.0102	59.063	43.798	77.095	234.74	162.42	496.86	833.51	455.03	4636.4	777.99	72.447	193.4	24.412	26144	43034	241.33	942.89	0	1.7592e+05	67347	10751	13369
173.49	241.68	6.0971	17.492	700	1496.3	112.64	8495.6	861.14	46.199	272.08	7.161	428.4	259.98	269.39	25.684	23.271	509.42	106.44	1908.8	74.041	59.735	26.23	18.42	8.0049	2.807	2.2194	0.62378	56.031	41.422	32.745	65.354	38.57	173.66	3775.5	1328.5	2240.9	631.52	32.601	160.11	67.255	14508	14802	533.68	648.1	1.7592e+05	0	66585	82806	2.8542e+05
109.71	91.42	371.83	2521.6	409.59	365.64	2728.2	7579.7	289.16	27.585	105.62	10.974	81.281	93.836	168.43	15.101	12.091	830.77	63.552	1079.2	227.27	69.933	10.725	97.698	4.1959	1.6073	3.5116	1.7977	35.831	24.05	12.753	49.248	16.44	77.94	1902.2	3568.5	988.71	392.85	104.04	111.18	11.009	26728	60290	2376.5	586.87	67347	66585	0	64367	88754
629.03	827.51	4844	45160	7802.9	8474.5	29987	4.9698e+05	11680	3514.2	11485	4609.5	44835	12959	4428.3	222.24	196.02	957.63	763.92	3496.8	208.4	114.83	41.825	111.12	31.025	10.783	27.371	10.762	550.38	384.88	145.91	152.23	43.544	485.74	55796	73653	12470	6928.6	9945.9	1436.5	621.66	3392.2	6115.9	2606.9	37568	10751	82806	64367	0	60183
8.6583	8.2601	1.392	12.13	400.09	1030.6	80.901	6339.9	1860.7	67.06	127.32	5.4996	75.532	97.785	48.29	16.489	10.433	24.047	56.386	65.985	2.8762	3.5249	2.0941	0.9331	2.0579	3.7587	8.1133	0.59083	21.626	19.968	9.5198	5.9422	6.0334	11.76	2293.9	992.51	533.1	554.27	10.412	185.85	243.01	1640.1	328.93	138.67	231.57	13369	2.8542e+05	88754	60183	0
20.021	7.1674	1.959	24.447	32.986	76.442	25.414	13627	770.03	10010	84703	8.2083	42.692	9807.8	94.103	196.38	13.569	258.65	18.526	2051.8	2.5519	1.265	1.2939	2.0092	3.3214	12.001	26.162	0.44973	7.5192	10.061	10.565	73.592	40.354	40.32	5462.4	1852	555.38	1425.4	30.698	933.68	801.94	2358.5	708.88	272.6	1679.8	10134	1.119e+05	26123	33164	2.3841e+05
13.797	22.639	0.72403	11.336	63.026	167.93	22.261	55229	1215.9	21303	6.941e+05	45.36	8124	2.1772e+05	1097.7	14216	5.4623	3135.6	7.0214	22152	12.939	6.9476	0.31061	8.1712	2.0761	169.47	13.211	0.63465	22.325	8.2769	12.63	48.565	39.333	44.472	24422	29753	2065.6	4412.8	120.33	1812.7	198.83	31.285	67.644	36.044	781.6	115.95	516.53	108.12	36807	341.69
1583.8	45.853	950.39	40379	103.9	22.329	288.75	12216	0.57648	2.6597	49.543	22961	10877	2233.4	2184.4	2.5331	6.5022	627.01	3.0532	2006.4	407.26	51.19	1.9226	24.691	80.011	4.1832	39.046	248.44	959.11	171.85	22.379	104.32	65.848	2270.9	744.17	14284	6552.9	176.9	71233	88.734	35.514	344.56	16.925	182.79	64503	124.77	28.697	12.49	37424	3.8071
469.39	47.955	212.89	6102.2	281.77	71.477	93.598	12255	9.3929	11.48	828.14	9248.6	36192	4644.3	6555.4	9.4479	31.976	1919.4	3.0873	7970.3	1065.3	111.32	3.0407	14.983	18.284	6.7817	17.194	77.347	261.37	72.576	145.34	251.8	263.19	852.39	812.87	3181.2	3290.5	602.75	24816	232.61	22.863	296.14	85.864	401.25	9494.3	747.16	230.43	51.011	39870	20.312
149.15	28.251	35.155	1759	175.85	85.53	53.517	20773	34.668	1365.8	2.4036e+05	3784.8	22944	1.2863e+05	7359.1	4084.6	17.04	2989.2	6.325	32429	2563.2	255.5	5.5969	31.48	8.7806	23.279	3.7237	14.648	82.839	26.505	63.016	161.86	158.12	272.35	2557	3327.3	1454.1	705.93	4491	346.2	21.937	176.99	53.111	133.31	2945	352.31	104.06	31.512	40738	21.137
8667.9	7945.7	139.14	1338.3	23845	4909.9	1039.4	2114.7	34.871	364.64	30191	6657.2	14869	58149	1.6618e+05	324.07	1350.6	51928	3372.6	2.2522e+05	5650.4	2752.4	4473.9	586.15	3596.1	121.26	15.006	432.22	4643.7	1910.5	3640.4	11538	6877.1	11266	4485.1	1199.1	74982	6391.2	3028.4	1261.9	128.09	1533.8	806.92	1324.9	4927.9	6186.3	1637.2	346.32	24011	95.181
14.049	3.8201	14.028	31.558	20.077	25.466	17.033	366.17	44.921	1117.8	16376	15.337	33.681	2498.9	38.948	227.1	18.149	139.28	3.2306	746.99	1.717	2.7068	0.65815	2.2871	3.3378	3.0042	12.031	0.62102	5.2829	4.1921	9.5164	60.502	23.013	33.486	771.34	1099.2	125.17	93.303	46.784	55.068	26.842	1358.1	1479.6	1582.4	4158.5	13011	24367	3172.4	5305.2	10533
10.943	8.3103	10.37	21.045	34.027	34.278	14.409	267.1	20.074	2.5319	1150.6	8.8907	7.6157	604.15	33.578	73.499	1.157	467.52	1.5635	1180.7	4.9141	2.2262	0.02461	1.7943	1.5251	5.6643	1.465	0.75563	14.197	3.1667	2.5416	37.433	24.921	23.028	542.61	216.55	251.16	138.37	12.399	61.085	1.9092	3733	1836.2	1688.2	2184.8	23988	64393	6171.2	6567.5	15068
6361.7	4587.1	105.67	330.42	10711	3082.1	1314.6	1628.4	86.568	772.33	37946	797.41	447.51	17769	23054	1511.4	2383	65049	1847.6	1.5025e+05	7204.8	12015	4444	2868	2798.9	123.91	25.215	228.2	3372.4	2377.3	3429	24321	9076.3	12807	16302	5678.2	56907	11519	1583.5	4436.8	194.8	10528	6497	6069.9	24641	31162	15452	5641.6	10673	3841.5
932.3	949.23	34.428	160.03	1395.4	334.8	244.02	211.03	15.904	44.825	2035.6	564.61	18.533	1259.6	555.93	62.867	74.58	3304.6	278.27	13603	478.84	685.96	198.2	247.43	54.443	11.884	2.4214	10.13	148.7	82.396	90.144	1107.5	469.8	1088.4	2290.1	546.53	6366	851.34	813.58	543.45	30.222	13978	5771	2678.4	12895	72416	21076	5858.4	4496.6	9704.2
9785	7724.4	110	691.06	20501	3872.2	1637.9	6350.4	75.55	724.1	1.2125e+05	1704.4	6552.5	95438	91472	5421.9	792.03	1.1795e+05	3135.5	3.126e+05	17937	8944.2	5796.4	2681.1	5026.8	458.45	69.907	296.87	5656.3	2733.7	2892.7	14826	4256.3	14640	16864	5985.6	82472	13484	2179.6	8398.2	233.03	2898.1	1451	2268.2	8779.6	9327.6	2571.6	1010.5	27968	126.94
4319	5372.5	206.79	479.45	5927	1401.7	836.22	129.71	27.702	475.84	191.55	936.76	46.513	139.6	22610	108.62	41.917	33591	687.87	50865	19527	8578.5	1865.5	2272.4	1670.7	62.844	4.477	134	2038.3	817.97	731.71	3035.2	572	4948.4	5971.4	828.1	36856	5596.1	2219.7	4209.1	100.79	16108	7559.7	10090	24811	7672.2	1373.6	2476.8	1557.2	38.66
5275.5	6677.5	622.81	1482.4	5558.2	1565.1	1109.5	249.85	29.359	603.3	258.77	1568	86.914	167.78	14580	129.41	47.826	34268	322.48	40447	17904	9744.6	1476.8	6250.4	1291.9	48.893	12.102	149.45	1582.9	737.86	630.42	3135.8	625.93	5582.4	8813.2	1528.6	37357	5631.2	3374.5	6242.6	163.97	67936	30117	48309	91569	14716	2207.8	10378	6286.1	74.927
857.84	623.2	161.35	613.01	627.97	204.5	278.23	186.53	5.115	111.15	246.57	757.53	34.902	148.08	893.09	31.028	17.109	6003.6	87.27	10927	2174.4	1408.4	226.6	855.37	131.95	4.6439	1.5021	9.3229	190.97	86.706	75.328	451.67	127.67	671.36	1175.9	598.36	4652.4	691.18	1101.6	439.05	18.235	25560	17733	12020	35217	31175	4768.6	9763.9	5999.5	227.8
6068.7	3769.2	1177.3	3043.7	4586.5	1306.6	538.03	312.43	12.343	107.13	63.04	213.98	71.095	166.23	44747	25.158	17.916	56516	337.23	66095	30144	24687	3089.5	37456	2056.8	208.59	6.0391	158.4	1922	1374.1	789.57	4522	120.55	7518.5	6530.3	1100.8	16472	1085.3	678.2	23665	147.12	1.2145e+05	10988	48838	1.4067e+05	3090.6	943.57	8027.4	6763.5	131.63
1850.8	1317.3	886.02	2458.3	1178.1	436.5	391.51	440.9	27.589	259.15	631.19	444.93	35.74	420.14	3956.5	68.266	54.342	24417	174.72	28487	6929.5	9775.2	255.25	9456.3	225.35	109.15	12.603	45.506	365.6	129.8	117.84	1267.8	461.41	2040.9	8666.2	1087.7	9507.2	2529.8	940.85	20455	254.45	56149	3406.7	16296	94665	21568	5725.2	2699	4569.9	744.16
503.51	509.33	180.41	310.02	381.99	136.2	47.001	76.863	3.0798	8.7408	109.03	281.79	208.55	484.54	6894.9	2.2013	3.9446	6233.8	69.797	20278	5822.2	17099	369.29	8901.8	245.9	239.58	19.882	48.541	336.83	106.31	67.649	670.91	30.713	1297	13582	225.49	1657.8	271.23	535.72	40164	413.18	6926.3	451.62	6289.2	14207	972.68	272.83	195.09	2257.7	62.235
114.35	83.795	38.501	317.57	132.79	50.058	27.402	131.84	10.273	12.71	115.78	2645.6	339.13	426.13	1424.2	4.3007	5.9306	853.55	33.97	1986.5	183.43	135.06	29.272	43.041	28.481	3.3662	4.3483	8.7749	61.858	12.04	22.21	83.651	88.582	211.41	1015	370.54	905.09	383.15	3537.7	461.37	47.07	1007.2	192.62	129.33	7014	671.54	180.17	166.5	1838.8	188.59
1089.6	187.62	2375.8	5362.9	208.8	130.36	99.64	423.88	35.637	31.746	266.24	5412	235.26	203.19	1057.8	9.5354	22.246	1665.8	32.109	2466.7	712.97	557.06	16.045	445.08	20.602	11.443	5.2157	20.271	86.149	24.386	61.855	200.75	268.22	406.1	1702.3	1661.1	2034.6	955.86	6818.6	1187.2	134.36	1.1157e+05	2480.4	13109	1.549e+05	3255.6	1897.5	1364.5	2754.2	941.95
947.21	577.78	224.25	946.24	776.18	262.64	190.9	222.31	33.241	189.27	2292.9	70.955	13.547	1252.4	1722.9	100.18	52.613	14584	121.16	13657	388.32	364.83	34.981	284.31	21.494	12.647	2.1311	20.221	100.28	53.657	78.413	859.31	474.27	777.35	1771.2	575.71	6229.3	1808.6	313.98	766.88	37.122	25599	2902.1	1990.4	24163	17318	22129	13839	3199.9	21902
21.43	15.836	9.6533	29.935	52.066	41.171	8.4686	204.85	15.213	5.7527	699.93	2.1948	8.9056	402.75	198.41	23.179	19.892	311.13	3.8731	1131.4	31.34	12.002	2.6123	15.303	1.7423	2.2011	1.2991	3.1967	8.0549	7.4414	19.714	144.59	79.2	56.991	352.4	133.8	368.03	137.23	8.5443	74.406	3.6378	18846	2681.5	1477	1739.6	20985	46150	15421	3413.8	15827
78.282	96.276	25.76	12.247	224.71	107.56	20.623	305.05	16.762	16.083	3347.6	8.5725	16.905	1947.3	544.67	95.334	14.717	1238.4	5.6386	3468.2	8.0941	15.441	2.211	10.47	5.2313	37.382	6.0807	5.0307	105.57	26.055	33.488	332.66	505.02	185.82	2404.9	970.83	2018.8	1302.6	40.424	625.54	14.469	1856.4	1279	1280.6	1618.4	24521	97677	2916.8	4305.2	12734
402.97	374.13	18.738	49.848	878.69	178.31	105.95	193.55	13.804	37.993	4076.5	19.256	11.211	2206.6	1526	276.08	77.643	3539.2	117.28	10531	75.351	48.225	41.105	39.888	18.668	18.452	4.4321	7.2715	177.16	80.217	134.97	843.01	460.61	573.28	2930.5	1610.1	4985.5	1348.8	73.517	791.89	16.324	46100	4823.1	1617.4	3324.7	37718	30739	2154.3	4655.7	1801.6
17.339	25.476	9.1656	8.4272	50.747	10.593	6.5111	13.947	2.1927	6.737	1392.5	10.682	3.9224	704.48	172.52	86.822	3.2028	350.71	1.0263	931.72	3.2808	5.3736	0.98742	1.6521	0.88511	17.416	1.4501	0	22.454	2.7538	8.3546	51.794	112.82	38.38	850.57	773.18	436.18	400.7	48.942	147.65	3.9527	548.55	770.69	1564.4	1602	2735	3066.3	219.03	477.58	62.052
1795.9	503.85	1835.2	6412.6	647.85	226.66	166.82	782.21	42.424	31.819	963.54	956.03	83.098	594.43	968.59	55.101	24.643	2743.1	99.216	6694.1	1943.2	1270.1	45.17	1494.7	28.911	14.639	1.8203	11.462	99.163	48.572	63.753	266.93	141.44	517.62	1490.8	1806.9	4115.1	881.46	1607.3	1929.3	46.852	2.5809e+05	14596	25901	1.662e+05	1.4005e+05	1.9613e+05	6311.3	10884	3756.1
2958.9	4089.9	358.42	2063.1	7940.9	6335	4883.5	32233	5805.2	2220.7	31928	2135.4	2045.5	11807	14278	858.46	1404.1	15850	972.86	60456	5082	13533	412.97	8006	317.62	236.91	218.83	210.39	1534.1	936.43	2059.5	9768.8	6919.4	9445.8	44444	22941	42408	23312	7449.6	34395	4059.7	12534	41274	4306.6	79946	47981	21108	45646	2.7259e+05	64217
3108.5	579.64	19178	1.6714e+05	2928.7	3144.4	12574	47580	6080.5	3090.4	37357	1401.3	1399.8	7462.3	2475.5	2392.1	239.16	3624.5	307.73	11987	422.56	268.15	43.504	282.94	57.491	47.464	62.112	101.96	609.97	276.41	303.1	1573.4	1314.3	1696.3	21450	1.4585e+05	10557	5924.5	57231	1779.9	501.31	9332.4	34356	79667	2.5605e+05	21433	6523.2	32384	95930	3779.3
4630.2	3501	1771.8	6125.5	5664.8	3441.5	2452.9	17079	2396.2	834.61	9141.9	2709.6	1236.1	3136.9	9630.2	574	412.49	27405	1250.4	61350	7467.5	4357.7	510.26	4598.6	259.89	75.777	85.262	95.028	809	538.55	849.71	3088.2	2087.3	3943.6	13116	12095	29126	11657	5891.2	6424.2	2353.4	2.4807e+05	1.7313e+05	1.8582e+05	3.1267e+05	8.0173e+05	3.2146e+05	88679	2.4595e+05	73881
1580.4	1953.1	290.99	1276.7	3190.6	1747.5	1773.3	7538.7	1484.7	1454.1	11580	5745.2	684.89	3653.7	9704.2	378	498.47	5417.6	428.89	26596	506.02	615.27	159.48	198.29	89.96	71.672	149.86	127.79	335.52	326.8	1208.9	3146.6	3898.4	2885.5	10596	13688	17932	21080	11121	9166.3	15590	6844.9	51294	21749	54414	77752	15011	22863	1.0384e+05	43802
2265.2	547.04	2122.3	46991	570.7	185.78	661.88	4637.4	9.212	26.048	599.95	22539	3701.9	884.07	1472.7	23.371	23.807	1266.4	53.478	3373.7	504.37	344.38	29.293	236.9	90.163	9.6782	69.726	379.26	920.48	162.79	79.897	242.8	318.4	2601.5	4021.9	15704	8953.9	1255	1.3394e+05	799.24	323.4	2119.2	145.33	9269.8	1.6431e+05	259.82	122.99	332.32	2944.1	32.283
2309.3	1706.2	554.49	1576	3066.6	969.79	462.48	1932.4	235.89	220.46	2439.5	1856.2	534.28	1653.5	33844	64.954	170.1	27561	438.49	61595	12301	28602	1779.5	17185	1414.5	367.2	63.231	168.72	1842.8	753.52	790.67	3404.8	862.35	4833.8	30623	2253.2	12933	4028.8	4021.2	63590	3675.3	23612	2371.5	19046	67411	3832	2146.7	2783.5	22375	6467.5
1494.8	1117.3	1423.1	5289.7	1309.8	512.08	340.22	1043.9	107.68	78.741	1978	25593	1136.1	1095.3	3924.2	60.672	95.272	2869.8	154.07	10324	1069.6	1090.1	82.84	690.34	72.738	35.008	78.346	80.559	401.91	96.158	268.46	824.06	1080	2089.3	14809	5682.9	8710.2	3513.1	50912	3905.7	1278.7	17281	1285.8	9311.4	1.552e+05	2061.4	1036.1	1085.4	6843	2184.2
6393.8	33663	1479.4	3667.3	23024	18562	82212	1.6557e+05	48942	4.2886e+05	2.0607e+05	2329.9	2373.2	10933	14641	1.6937e+05	4658.9	70601	19108	74200	527.25	1313.4	1498.8	879.13	903.14	1029.5	3119.9	435.27	7410.9	9365.5	6932.4	8395.4	10539	33872	1.8623e+06	1.6993e+05	6.9055e+05	1.5852e+06	29299	1.6564e+05	1.4923e+05	7984.3	61168	5840.1	25188	87220	23617	33428	1.8478e+05	49972
[truncated: 33 more columns]
