# Supplementary material for: Reproducibility of the Structural Brain Connectome Derived from Diffusion Tensor Imaging
Source: PLoS One. 2015 Sep 2;10(9):e0135247. doi: 10.1371/journal.pone.0135247 (PMC4557836; doi:10.1371/journal.pone.0135247)
Supplement: S1 Data — Please refer to the README.txt file within the compressed folder for usage instructions. (ZIP) [file pone.0135247.s001.zip › Subject16_probabilistic_scanner_A_time_2.csv]

0	2.572e+05	10805	88096	17764	32898	12510	2230.9	62.757	938.38	48.857	2242	257	253.48	1781.5	2941.2	2187.9	24490	4219.8	6166.3	12802	1.3767e+05	42920	1.3021e+05	30685	1268.2	2924.9	46722	72444	74510	3318.5	63072	1300.8	4.7186e+05	27280	16870	2.9613e+05	6336.5	45698	30676	19958	2385.2	167.43	987.52	9281.7	430.35	132.92	141.15	767.59	3.9278
2.572e+05	0	1115.3	340.44	1.1392e+05	61744	70799	1888.5	215.72	1772.4	49.769	248.97	17.587	165.39	2509.9	5037.7	2688.4	24925	4220.5	8136	17644	1.4299e+05	29385	90943	16895	1397.4	52.59	1255.8	6631	8398.2	4226	24557	2868.7	1.422e+05	36423	8713	3.6303e+05	46342	4218.4	23093	2548	433.43	224.61	304.69	530.49	852.8	284.14	133.36	1014	8.2166
10805	1115.3	0	33587	184.21	55.947	2655.4	1895.6	4.5915	7.6798	4.4553	981	32.249	14.36	70.914	23.263	3.957	134.28	29.145	104.14	122.24	435.45	75.132	405.94	343.07	52.636	28.073	275.4	2208.1	998.81	11.917	233.32	3.9481	4045.4	3403.4	38886	40554	10708	47236	952.79	3785.4	2451.1	50.492	11106	31845	21.948	7.0188	473.97	5325.7	0.27556
88096	340.44	33587	0	566.62	134.42	1186.2	72899	6.687	17.055	33.566	69321	50075	29952	14859	47.273	10.186	255.84	33.956	1425.6	159.02	295.69	74.842	281.64	2484.7	22.814	1309	9589	23702	4080.3	13.25	661.9	5.5144	51101	6503.9	1.088e+05	71320	1634.8	1.9701e+05	2569	11269	11105	129.45	61226	2.0027e+05	34.51	13.897	2439.3	40448	11.518
17764	1.1392e+05	184.21	566.62	0	94655	1.3315e+05	33440	10244	9194.1	163.61	172.69	139.93	695.95	4211.9	30272	12260	63505	14428	17659	14811	45540	26311	9450.6	3344.4	287.24	49.403	118.23	6042.8	6165.6	12750	7150.6	6955.4	77259	29519	10464	3.7211e+05	14111	1308.6	6014.4	402.91	279.5	143.5	173.34	489.31	746.41	608.1	396.53	7046.2	269.12
32898	61744	55.947	134.42	94655	0	34340	94115	3.1915e+05	1.3431e+05	390.41	59.685	115.86	534.11	1186.6	25908	36180	28771	86503	4383.4	5601.3	33351	13358	14008	1578.6	110.85	18.104	124.42	14313	34843	78119	13936	2765.8	2.1246e+05	17581	11705	2.4341e+05	12472	436.08	3276	403.05	95.032	55.123	82.489	144.52	301.57	1214.5	356.28	7001.4	691.05
12510	70799	2655.4	1186.2	1.3315e+05	34340	0	63822	1.1215e+05	4716.9	29.55	270.44	45.379	35.855	202.16	820.63	257.45	2380.8	2226.2	1102.7	972.19	5190.1	1380.3	5782.4	2407.8	129.29	33.999	68.296	2245.5	1544.1	171.87	834.97	18.089	4911.4	92899	41133	1.7341e+05	69812	5328.5	4399.1	1460.2	171.31	375.14	350.53	1636.5	282.36	101.7	2869.3	25326	75.837
2230.9	1888.5	1895.6	72899	33440	94115	63822	0	76211	93925	28280	22918	1.3952e+05	1.5614e+05	1.095e+05	1601.3	1513.2	2189.7	6049.5	32552	316.82	489.94	384.29	472.98	184.43	29.298	100.03	69.169	2500.6	2186.2	834.75	415.27	71.388	1775.2	2.8661e+05	82133	1.1227e+05	93997	21135	6944.1	2313.7	749.99	1268.2	10474	37054	1263	8172.9	8977.6	4.8637e+05	5114
62.757	215.72	4.5915	6.687	10244	3.1915e+05	1.1215e+05	76211	0	1.281e+05	161.77	18.696	30.765	63.325	78.653	14782	2236.7	8560.5	40923	61.528	5.4202	23.537	460.18	10.585	39.969	4.2278	22.668	5.0029	775.93	4886.7	411.06	184.9	76.043	398.31	46734	13120	17233	15412	103.67	1158.4	405.07	3.9654	5.0655	3.5452	9.3505	72.299	752.72	257.41	9481.3	1406.3
938.38	1772.4	7.6798	17.055	9194.1	1.3431e+05	4716.9	93925	1.281e+05	0	10524	10.032	18.843	3845.2	154.27	2.6309e+05	65125	1.0346e+05	1.4563e+05	2522.8	50.476	109.27	1829.6	91.686	164.44	879.13	338.43	17.368	5697.4	18611	20156	13483	3545	1.0146e+05	2.4956e+05	7051	2.0849e+05	2.5464e+05	84.847	87039	3988.9	33.384	15.095	20.485	44.489	28.325	50.458	34.562	3671.6	56.673
48.857	49.769	4.4553	33.566	163.61	390.41	29.55	28280	161.77	10524	0	184.95	4031.7	2.8352e+05	2526.3	18989	35.974	12971	29.519	79194	60.489	10.799	4.3448	19.329	5.3401	813.37	43.764	2.9704	39.617	26.839	47.479	262.75	252.31	167.9	83582	28597	18063	38485	343.95	13223	316.88	154.04	80.15	120.07	183.2	235.8	117.74	64.743	10012	67.335
2242	248.97	981	69321	172.69	59.685	270.44	22918	18.696	10.032	184.95	0	3.3462e+05	2.0492e+05	1.024e+05	15.979	5.4987	305.76	26.343	9255.3	239.6	120.01	20.343	136.85	81.778	6.7804	53.904	127.3	769.39	100.23	14.702	52.225	30.197	1236.5	3956.7	6705.7	3673.7	238.33	97098	718.58	1847	236.6	17.981	273.37	24190	33.015	15.03	17.282	4933.3	9.7104
257	17.587	32.249	50075	139.93	115.86	45.379	1.3952e+05	30.765	18.843	4031.7	3.3462e+05	0	5.2754e+05	3.6449e+05	5.1503	1.8044	91.316	4.2139	47127	787.74	75.996	2.6003	479.62	10.154	41.008	10.865	7.5571	126.78	12.983	4.1895	10.896	3.6705	82.602	2610.9	1108	519.13	316.57	28145	233.89	330.46	37.635	19.236	615.34	3798.9	34.388	283.64	73.543	33026	45.994
253.48	165.39	14.36	29952	695.95	534.11	35.855	1.5614e+05	63.325	3845.2	2.8352e+05	2.0492e+05	5.2754e+05	0	3.7813e+05	3940.6	723.08	7810.9	52.027	2.2723e+05	3194.5	282.86	15.118	534.79	34.375	71.389	23.392	37.931	485.02	285.7	826.12	4562	2996.9	1224.5	7762.8	3653.2	4083.8	2117.5	6566.5	1021.8	471.43	289.11	108.46	189.01	1590.3	711.93	284.94	116.09	19726	83.626
1781.5	2509.9	70.914	14859	4211.9	1186.6	202.16	1.095e+05	78.653	154.27	2526.3	1.024e+05	3.6449e+05	3.7813e+05	0	84.192	182.48	36465	180.98	1.1679e+05	4896.9	2903.6	978.01	10046	1423.4	3250.5	3462.6	184.69	4074.5	622.81	817.74	2925.3	1178	4003.8	12579	1768	17452	2182.3	4187.3	38260	6394.3	505.39	253.84	847.44	1435.7	409.45	101.32	134.85	3876.5	27.053
2941.2	5037.7	23.263	47.273	30272	25908	820.63	1601.3	14782	2.6309e+05	18989	15.979	5.1503	3940.6	84.192	0	1.5148e+05	2.4258e+05	42684	2797.4	23.675	55.485	1450	40.148	105.84	1432.7	203.65	10.967	4177.8	9842.2	6042.2	7925.4	2470	62346	57973	5074.5	3.9431e+05	1.6629e+05	231.34	71794	5878.3	22.596	14.557	11.82	25.038	32.575	26.228	21.654	222.8	12.58
2187.9	2688.4	3.957	10.186	12260	36180	257.45	1513.2	2236.7	65125	35.974	5.4987	1.8044	723.08	182.48	1.5148e+05	0	1.7639e+05	1.5248e+05	2401.7	50.41	158.17	1182.4	85.435	127.87	169.76	6.6876	32.453	10859	36165	1.592e+05	96973	31682	69551	1507.8	209.14	73377	5709.6	28.898	1943.4	51.645	15.335	5.6781	8.0407	23.746	26.392	24.32	14.633	184.62	8.6194
24490	24925	134.28	255.84	63505	28771	2380.8	2189.7	8560.5	1.0346e+05	12971	305.76	91.316	7810.9	36465	2.4258e+05	1.7639e+05	0	2.0035e+05	1.3916e+05	45893	27786	82996	22215	81943	4088.5	337.34	1821.9	45024	26117	33182	1.6934e+05	60579	1.2235e+05	73028	6455.1	3.4144e+05	72700	794.42	68327	2031.9	3036.9	1531.1	1423.4	2831.8	2668.2	662.53	1204.7	979.18	26.939
4219.8	4220.5	29.145	33.956	14428	86503	2226.2	6049.5	40923	1.4563e+05	29.519	26.343	4.2139	52.027	180.98	42684	1.5248e+05	2.0035e+05	0	358.59	1062.4	405.28	1.3726e+05	209.97	42389	282.63	19.501	441.38	62205	2.2768e+05	94071	67176	8314.9	29356	4230.8	772.99	80343	14932	140.58	6364.7	674.77	62.274	34.195	33.284	90.494	251.2	124.5	78.08	713.57	38.735
6166.3	8136	104.14	1425.6	17659	4383.4	1102.7	32552	61.528	2522.8	79194	9255.3	47127	2.2723e+05	1.1679e+05	2797.4	2401.7	1.3916e+05	358.59	0	52579	37443	2473.8	50530	2104.1	6755.4	841.38	342.52	3257.1	1999	3839.4	20957	9038.7	17472	42405	5220.5	82754	19552	1223.9	1.13e+05	2414.6	3521.9	1562.2	1681.6	4430.9	7898.1	1723.6	1218.2	3042.8	48.881
12802	17644	122.24	159.02	14811	5601.3	972.19	316.82	5.4202	50.476	60.489	239.6	787.74	3194.5	4896.9	23.675	50.41	45893	1062.4	52579	0	1.4593e+05	29260	23887	1968.8	856.49	38.079	1139.3	2759.8	9073.9	2310.5	43099	338.04	40475	2532.7	184.83	57307	448.91	378.77	13043	161.61	4886.4	637.89	849.69	2816.8	394.12	87.126	428.07	203.06	4.3068
1.3767e+05	1.4299e+05	435.45	295.69	45540	33351	5190.1	489.94	23.537	109.27	10.799	120.01	75.996	282.86	2903.6	55.485	158.17	27786	405.28	37443	1.4593e+05	0	36230	1.5222e+05	5776.2	2112.2	65.241	9958.5	7230.6	17282	2116.1	94619	82.024	3.5572e+05	11836	693.1	1.9912e+05	481.53	872.47	40795	197.73	1382.7	213.16	824.93	1413.2	182.99	48.762	100.93	93.528	1.2639
42920	29385	75.132	74.842	26311	13358	1380.3	384.29	460.18	1829.6	4.3448	20.343	2.6003	15.118	978.01	1450	1182.4	82996	1.3726e+05	2473.8	29260	36230	0	31362	94046	568.48	15.802	3464.5	94837	95592	33362	1.7227e+05	1908.2	1.6641e+05	1239.2	219.64	98696	1771.3	195.71	4010.9	132.54	38.471	14.878	16.505	61.47	89.486	24.159	14.552	50.198	1.0691
1.3021e+05	90943	405.94	281.64	9450.6	14008	5782.4	472.98	10.585	91.686	19.329	136.85	479.62	534.79	10046	40.148	85.435	22215	209.97	50530	23887	1.5222e+05	31362	0	64681	8018.4	474.3	3313.4	17949	9363.8	379.91	33466	42.533	2.1685e+05	7991.8	618.64	65952	241.67	384.76	31128	258.1	1641.1	142.76	518.01	1301.9	71.668	21.181	124.07	77.254	2.1198
30685	16895	343.07	2484.7	3344.4	1578.6	2407.8	184.43	39.969	164.44	5.3401	81.778	10.154	34.375	1423.4	105.84	127.87	81943	42389	2104.1	1968.8	5776.2	94046	64681	0	27085	8850.6	1207	1.6837e+05	12695	3565.4	32151	1748.7	27923	7305.1	2848.5	28056	728.32	3541.5	50470	6192.9	26.842	7.2853	6.9854	127.92	23.746	7.2614	6.8722	38.542	1.6127
1268.2	1397.4	52.636	22.814	287.24	110.85	129.29	29.298	4.2278	879.13	813.37	6.7804	41.008	71.389	3250.5	1432.7	169.76	4088.5	282.63	6755.4	856.49	2112.2	568.48	8018.4	27085	0	36194	383.6	16748	805.69	162.22	821.25	92.335	1039.8	1236	123.33	3752.4	2109.2	64.054	1.6123e+05	1724.6	6.2188	1.661	7.1025	8.5627	8.0989	2.4694	1.3119	6.87	2.4184
2924.9	52.59	28.073	1309	49.403	18.104	33.999	100.03	22.668	338.43	43.764	53.904	10.865	23.392	3462.6	203.65	6.6876	337.34	19.501	841.38	38.079	65.241	15.802	474.3	8850.6	36194	0	27344	7594	23.216	12.277	147.16	9.9141	8895.1	6081.7	1686.1	2268.8	1410	2754.8	70535	19061	4.2036	4.2753	7.9768	41.315	7.3837	1.5328	4.2343	21.569	5.8725
46722	1255.8	275.4	9589	118.23	124.42	68.296	69.169	5.0029	17.368	2.9704	127.3	7.5571	37.931	184.69	10.967	32.453	1821.9	441.38	342.52	1139.3	9958.5	3464.5	3313.4	1207	383.6	27344	0	14623	9721.3	156.09	10719	108.79	90506	1006.3	779.39	13324	144.93	6612.6	5274	4917.9	22.686	15.847	15.615	251.11	11.748	3.6845	1.4582	10.5	0.13484
72444	6631	2208.1	23702	6042.8	14313	2245.5	2500.6	775.93	5697.4	39.617	769.39	126.78	485.02	4074.5	4177.8	10859	45024	62205	3257.1	2759.8	7230.6	94837	17949	1.6837e+05	16748	7594	14623	0	98907	21587	27424	2488.5	74472	96014	46291	1.1392e+05	11344	30651	1.389e+05	63744	178.04	24.456	38.702	1167.8	66.85	66.825	40.931	550.25	15.838
74510	8398.2	998.81	4080.3	6165.6	34843	1544.1	2186.2	4886.7	18611	26.839	100.23	12.983	285.7	622.81	9842.2	36165	26117	2.2768e+05	1999	9073.9	17282	95592	9363.8	12695	805.69	23.216	9721.3	98907	0	2.5687e+05	1.5028e+05	2392.9	86456	4641.3	2274.9	78106	8904.5	2514.6	10421	1465.1	55.157	7.4761	14.698	240.14	40.147	42.388	28.657	345.89	16.357
3318.5	4226	11.917	13.25	12750	78119	171.87	834.75	411.06	20156	47.479	14.702	4.1895	826.12	817.74	6042.2	1.592e+05	33182	94071	3839.4	2310.5	2116.1	33362	379.91	3565.4	162.22	12.277	156.09	21587	2.5687e+05	0	76856	9347.9	93462	1614.8	274.02	1.2343e+05	6839.7	61.063	2474.8	202.35	34.644	23.185	22.526	53.487	77.913	39.608	15.772	127.55	8.4006
63072	24557	233.32	661.9	7150.6	13936	834.97	415.27	184.9	13483	262.75	52.225	10.896	4562	2925.3	7925.4	96973	1.6934e+05	67176	20957	43099	94619	1.7227e+05	33466	32151	821.25	147.16	10719	27424	1.5028e+05	76856	0	1.5607e+05	2.8818e+05	4433.9	1367.2	63720	4185	455.58	11317	236.48	206.82	76.867	91.498	274.65	298.09	73.743	72.46	151.28	5.1243
1300.8	2868.7	3.9481	5.5144	6955.4	2765.8	18.089	71.388	76.043	3545	252.31	30.197	3.6705	2996.9	1178	2470	31682	60579	8314.9	9038.7	338.04	82.024	1908.2	42.533	1748.7	92.335	9.9141	108.79	2488.5	2392.9	9347.9	1.5607e+05	0	85934	1237.1	101.69	26556	4033.6	48.756	1009.4	98.959	91.209	73.043	142.58	129.78	162.32	28.178	18.938	39.497	1.8763
4.7186e+05	1.422e+05	4045.4	51101	77259	2.1246e+05	4911.4	1775.2	398.31	1.0146e+05	167.9	1236.5	82.602	1224.5	4003.8	62346	69551	1.2235e+05	29356	17472	40475	3.5572e+05	1.6641e+05	2.1685e+05	27923	1039.8	8895.1	90506	74472	86456	93462	2.8818e+05	85934	0	11537	8686.4	3.9465e+05	3695.5	30116	19592	10540	594.91	134.54	201.13	2622	622.28	210.12	88.06	352.37	9.9815
27280	36423	3403.4	6503.9	29519	17581	92899	2.8661e+05	46734	2.4956e+05	83582	3956.7	2610.9	7762.8	12579	57973	1507.8	73028	4230.8	42405	2532.7	11836	1239.2	7991.8	7305.1	1236	6081.7	1006.3	96014	4641.3	1614.8	4433.9	1237.1	11537	0	9.583e+05	4.5e+05	4.8511e+05	51696	5.0732e+05	1.6884e+05	1131.6	481.57	850.94	5719.8	935.24	4023.4	2056	52192	1839.9
16870	8713	38886	1.088e+05	10464	11705	41133	82133	13120	7051	28597	6705.7	1108	3653.2	1768	5074.5	209.14	6455.1	772.99	5220.5	184.83	693.1	219.64	618.64	2848.5	123.33	1686.1	779.39	46291	2274.9	274.02	1367.2	101.69	8686.4	9.583e+05	0	1.003e+05	85486	2.3018e+05	1.5001e+05	54965	2936.6	1008	51829	1.6359e+05	497.3	1333.3	3981.5	61903	878.45
2.9613e+05	3.6303e+05	40554	71320	3.7211e+05	2.4341e+05	1.7341e+05	1.1227e+05	17233	2.0849e+05	18063	3673.7	519.13	4083.8	17452	3.9431e+05	73377	3.4144e+05	80343	82754	57307	1.9912e+05	98696	65952	28056	3752.4	2268.8	13324	1.1392e+05	78106	1.2343e+05	63720	26556	3.9465e+05	4.5e+05	1.003e+05	0	4.8337e+05	1.0043e+05	99522	63247	4265	1329.2	1688.1	11679	4929.2	2291.2	1278.8	13082	482.59
6336.5	46342	10708	1634.8	14111	12472	69812	93997	15412	2.5464e+05	38485	238.33	316.57	2117.5	2182.3	1.6629e+05	5709.6	72700	14932	19552	448.91	481.53	1771.3	241.67	728.32	2109.2	1410	144.93	11344	8904.5	6839.7	4185	4033.6	3695.5	4.8511e+05	85486	4.8337e+05	0	15008	1.05e+05	61371	919.21	616.39	1129.7	1676.3	831.37	772.7	538.45	8725.8	551.9
45698	4218.4	47236	1.9701e+05	1308.6	436.08	5328.5	21135	103.67	84.847	343.95	97098	28145	6566.5	4187.3	231.34	28.898	794.42	140.58	1223.9	378.77	872.47	195.71	384.76	3541.5	64.054	2754.8	6612.6	30651	2514.6	61.063	455.58	48.756	30116	51696	2.3018e+05	1.0043e+05	15008	0	11162	89256	3982.3	133.48	46448	1.7305e+05	79.8	23.391	580.34	16087	10.755
30676	23093	952.79	2569	6014.4	3276	4399.1	6944.1	1158.4	87039	13223	718.58	233.89	1021.8	38260	71794	1943.4	68327	6364.7	1.13e+05	13043	40795	4010.9	31128	50470	1.6123e+05	70535	5274	1.389e+05	10421	2474.8	11317	1009.4	19592	5.0732e+05	1.5001e+05	99522	1.05e+05	11162	0	1.1447e+05	1897.6	258.13	987.19	2350.1	284.82	188.76	180	1237.4	125.04
19958	2548	3785.4	11269	402.91	403.05	1460.2	2313.7	405.07	3988.9	316.88	1847	330.46	471.43	6394.3	5878.3	51.645	2031.9	674.77	2414.6	161.61	197.73	132.54	258.1	6192.9	1724.6	19061	4917.9	63744	1465.1	202.35	236.48	98.959	10540	1.6884e+05	54965	63247	61371	89256	1.1447e+05	0	104.58	35.829	97.395	581.7	46.809	94.27	30.358	836.01	255.57
2385.2	433.43	2451.1	11105	279.5	95.032	171.31	749.99	3.9654	33.384	154.04	236.6	37.635	289.11	505.39	22.596	15.335	3036.9	62.274	3521.9	4886.4	1382.7	38.471	1641.1	26.842	6.2188	4.2036	22.686	178.04	55.157	34.644	206.82	91.209	594.91	1131.6	2936.6	4265	919.21	3982.3	1897.6	104.58	0	1.1519e+05	54477	1.6447e+05	29260	14969	28385	2704.3	1325.6
167.43	224.61	50.492	129.45	143.5	55.123	375.14	1268.2	5.0655	15.095	80.15	17.981	19.236	108.46	253.84	14.557	5.6781	1531.1	34.195	1562.2	637.89	213.16	14.878	142.76	7.2853	1.661	4.2753	15.847	24.456	7.4761	23.185	76.867	73.043	134.54	481.57	1008	1329.2	616.39	133.48	258.13	35.829	1.1519e+05	0	5159.9	225.63	47895	12054	67495	3884.6	333.23
987.52	304.69	11106	61226	173.34	82.489	350.53	10474	3.5452	20.485	120.07	273.37	615.34	189.01	847.44	11.82	8.0407	1423.4	33.284	1681.6	849.69	824.93	16.505	518.01	6.9854	7.1025	7.9768	15.615	38.702	14.698	22.526	91.498	142.58	201.13	850.94	51829	1688.1	1129.7	46448	987.19	97.395	54477	5159.9	0	85168	199.73	415.01	5291.9	2974.1	100.18
9281.7	530.49	31845	2.0027e+05	489.31	144.52	1636.5	37054	9.3505	44.489	183.2	24190	3798.9	1590.3	1435.7	25.038	23.746	2831.8	90.494	4430.9	2816.8	1413.2	61.47	1301.9	127.92	8.5627	41.315	251.11	1167.8	240.14	53.487	274.65	129.78	2622	5719.8	1.6359e+05	11679	1676.3	1.7305e+05	2350.1	581.7	1.6447e+05	225.63	85168	0	478.19	340.71	435.41	30476	92.595
430.35	852.8	21.948	34.51	746.41	301.57	282.36	1263	72.299	28.325	235.8	33.015	34.388	711.93	409.45	32.575	26.392	2668.2	251.2	7898.1	394.12	182.99	89.486	71.668	23.746	8.0989	7.3837	11.748	66.85	40.147	77.913	298.09	162.32	622.28	935.24	497.3	4929.2	831.37	79.8	284.82	46.809	29260	47895	199.73	478.19	0	1.7131e+05	81480	9689.9	11799
132.92	284.14	7.0188	13.897	608.1	1214.5	101.7	8172.9	752.72	50.458	117.74	15.03	283.64	284.94	101.32	26.228	24.32	662.53	124.5	1723.6	87.126	48.762	24.159	21.181	7.2614	2.4694	1.5328	3.6845	66.825	42.388	39.608	73.743	28.178	210.12	4023.4	1333.3	2291.2	772.7	23.391	188.76	94.27	14969	12054	415.01	340.71	1.7131e+05	0	63663	81245	2.8083e+05
141.15	133.36	473.97	2439.3	396.53	356.28	2869.3	8977.6	257.41	34.562	64.743	17.282	73.543	116.09	134.85	21.654	14.633	1204.7	78.08	1218.2	428.07	100.93	14.552	124.07	6.8722	1.3119	4.2343	1.4582	40.931	28.657	15.772	72.46	18.938	88.06	2056	3981.5	1278.8	538.45	580.34	180	30.358	28385	67495	5291.9	435.41	81480	63663	0	61942	83636
767.59	1014	5325.7	40448	7046.2	7001.4	25326	4.8637e+05	9481.3	3671.6	10012	4933.3	33026	19726	3876.5	222.8	184.62	979.18	713.57	3042.8	203.06	93.528	50.198	77.254	38.542	6.87	21.569	10.5	550.25	345.89	127.55	151.28	39.497	352.37	52192	61903	13082	8725.8	16087	1237.4	836.01	2704.3	3884.6	2974.1	30476	9689.9	81245	61942	0	62826
3.9278	8.2166	0.27556	11.518	269.12	691.05	75.837	5114	1406.3	56.673	67.335	9.7104	45.994	83.626	27.053	12.58	8.6194	26.939	38.735	48.881	4.3068	1.2639	1.0691	2.1198	1.6127	2.4184	5.8725	0.13484	15.838	16.357	8.4006	5.1243	1.8763	9.9815	1839.9	878.45	482.59	551.9	10.755	125.04	255.57	1325.6	333.23	100.18	92.595	11799	2.8083e+05	83636	62826	0
25.11	10.71	1.1066	39.863	33.896	54.501	23.921	10896	455.63	10824	37112	71.773	14.529	3682.1	42.069	140.39	12.601	374.22	12.519	1205.4	3.876	0.69701	1.3077	1.4811	4.72	9.7767	26.297	1.3645	7.4077	10.86	17.681	98.593	32.435	37.975	4060.2	1341.8	655.55	1341.6	46.955	535.95	736.53	2181.8	670.08	223.71	261.09	8634.3	1.06e+05	26164	31736	2.146e+05
23.675	23.356	3.2395	18.001	77.947	143.1	26.838	42291	856.19	40562	5.2013e+05	39.4	1624	1.8173e+05	986.15	19962	7.7225	11667	7.9129	18440	15.701	6.2115	1.7463	7.9167	4.177	96.563	7.9075	2.0382	33.781	7.9335	8.1811	49.821	41.071	43.988	23901	35005	2682.4	4835.9	146.18	1457.8	228.28	30.806	67.728	22.762	254.72	110.29	515.74	115.21	34854	301.74
1993.8	61.234	1128.6	36807	77.71	11.781	189.07	10000	0.6456	1.4721	45.91	27977	10411	2516.5	1838	3.4757	5.1963	586.06	2.728	1919.1	332.93	39.331	3.2661	16.719	65.514	3.3499	37.076	230.35	810.27	131	31.907	56.523	35.467	1721.5	506.54	9063.4	4606.3	160.86	61021	92.965	205.04	1418.3	28.094	162.66	58679	96.908	22.866	11.265	33126	2.9965
838.55	95.096	303.79	7067.5	257.57	76.042	79.808	12365	8.8831	5.7632	809.99	11967	40900	5667.8	5104.6	10.068	31.935	2306.2	3.8837	9317.4	1265	131.78	2.6857	19.635	25.999	8.0445	16.116	99.582	337.13	90.762	142.31	257.71	270.19	1000.5	794.86	3015.8	3724.9	669	30103	264.01	129.24	774.25	131.5	390.22	8793.5	756.87	243.29	62.686	41074	21.622
235.58	64.654	54.264	1773.9	198.52	112.49	50.304	20666	35.693	2719.2	2.1703e+05	2979.8	14664	1.4123e+05	6503.3	7704.8	35.057	9736.4	12.629	46188	2745.3	275.89	6.4394	34.393	11.634	22.322	8.7109	15.218	80.388	35.409	75.042	643.75	748.21	385.9	4097.7	4597.9	2044.3	1342.6	5235.1	401.04	60.047	385.6	73.079	134.23	2354.6	521.49	165.3	57.086	42190	28.988
6154.9	11165	191.69	1211.7	18528	5043.2	973.27	1699.5	39.144	464.34	7880.5	5249	10014	60951	1.3284e+05	339.34	1827.1	84064	4490.9	2.1412e+05	7286.1	2709.2	4788	880.83	3952.2	149.88	23.421	403.6	4951.2	2285	4180	15080	8276.5	13634	4514.1	1208.7	80623	7665	2835	2259.5	353.86	1800.6	773.33	1090.8	2423.5	5417.2	1466.8	413.02	20284	86.73
10.929	2.5497	4.2609	31.623	14.29	20.418	16.197	262.04	21.13	29.887	796.32	81.462	4.9995	360.63	4.6599	96.621	5.2528	76.121	1.9786	223.35	2.1734	0.77806	0.29507	0.97763	15.677	3.4388	8.274	0	2.9738	3.6523	5.1097	39.162	13.86	12.597	440.76	274.83	88.923	69.865	54.368	33.009	28.964	1571.9	1473.9	1450.6	798.5	12600	23689	3109.1	4621.3	8358.1
14.199	12.417	5.1535	13.482	41.223	29.094	12.899	204.37	15.542	5.0567	449.26	24.526	3.447	563.87	9.7556	102.21	1.5889	735.69	1.7076	1265.2	5.2651	1.9964	0.21374	2.815	0.76206	6.725	1.0553	0.48832	8.5266	2.8812	2.8696	42.361	27.822	25.947	577.19	252.69	338.9	201.82	15.938	82.211	13.993	4307.6	1798.9	1556.2	887.97	22142	61520	6696.6	5612.6	13547
5004.7	5332.2	99.78	411.14	7166.9	2623.6	1078.1	978.74	62.856	666.83	11274	1679.2	73.737	13619	7381.3	829.57	2316.4	65157	2281.7	97411	6696.2	7989	5996.6	2117.9	2671.2	94.427	22.664	159.68	3145.2	2114.3	2796.6	22541	7466.4	11122	13652	3432.9	50561	10131	1581.3	4151.4	336.43	11990	6328.1	4924.5	9306.2	34233	15968	6844.3	8600.9	4235.4
787.34	1073.8	26.796	201.74	919.89	290.91	236.4	188.74	12.582	42.124	629.4	1086.7	20.1	874.23	218.45	54.391	72.768	3752.6	390.97	11670	649.75	546.7	321.54	198.26	61.569	9.0048	2.8149	9.5485	150.39	75.833	76.711	1017.1	417.68	1116.6	2175.3	509.59	6249.5	820.96	867.44	548.63	54.344	13350	5225.1	2138.7	5291.4	71727	21983	6676.9	3653.2	10883
7486.8	10296	177.28	761.84	14846	3636.5	1621.3	7171.9	82.365	900.15	89252	1834.2	3800.4	94713	58498	7187.5	935.84	1.4525e+05	4019.2	2.8762e+05	18483	5433.5	5288.9	1845.4	4359.8	306.61	57.438	242.19	4887.5	2183	2491.5	14768	4847.8	15318	18547	8155.4	91843	16534	2257.3	6872.7	586.97	4288.7	1772.1	2487.1	4950.3	10263	2995.3	1601.7	28258	163.3
3783.4	6275.2	236.64	603.38	3463.5	1162.1	791.3	124.35	19.314	450.98	61.096	1729.1	46.939	124.02	10532	130.91	50.174	39503	623.86	28772	21316	6758.4	2242.8	1977.8	1555.3	35.813	11.965	106.67	1836.2	650.7	573.73	2550.2	476.01	5481.3	7664.9	826.48	35578	5506.5	2317.2	4875.6	453.4	23679	8829	10370	20017	6958.7	1084.5	3563.3	1242.1	24.729
4610.9	7617.8	473.78	1353.6	3229.3	1243	984.03	217.54	20.659	454.61	66.128	1671.1	49.331	113.26	8241.9	115.87	37.659	36093	325.44	21273	22078	9289	1947.2	7186.3	1191.8	33.905	9.9323	115.68	1518.3	564.83	459.43	2435.4	354.47	6180.1	10212	1298.8	34173	4803.7	2512.4	7305.7	515.88	84186	28642	43964	63014	7721.6	1228.7	11741	3974.2	41.13
736.04	673.34	83.716	509.84	410.77	177.3	224.96	191.49	4.8168	127.96	118.65	1192.9	26.991	155.99	521.73	31.227	15.497	6619.4	96.255	7558.4	3164.6	854.58	287.51	504.36	126.58	2.4825	0.96005	4.9231	167.99	73.693	56.815	422.69	121.25	615.9	1191.6	587.44	4037.1	591.47	1086.6	454.18	58.14	27054	17665	10338	22770	32715	4628.8	12655	4523.4	286.11
4027.3	3084.3	516.13	1956.5	1806.3	791.93	319.4	279.05	5.2257	56.158	25.596	410.35	32.344	159.74	30341	18.275	16.165	50494	194.67	27310	31982	24853	3124.9	30879	1189.6	120.93	7.9421	82.293	1035.9	756.82	429.94	2605.3	61.878	6424.6	7008.1	896.52	10575	743.18	772.51	21089	212	1.3567e+05	11234	37178	96797	2762.8	785.61	9265.4	4570.6	110.03
1248.6	1090.1	242.18	1033.8	767.5	302.62	226.14	385.39	22.481	276.2	227.82	1005.1	28.919	399.78	3068.2	67.934	55.226	24856	154.2	15683	4905.1	5947.1	352.29	5258.4	336.58	57.869	11.947	28.02	244.49	103.33	89.695	1157.1	367.9	1601.4	7308.9	734.24	7837	2079.1	875.8	15120	273.54	33377	2506.4	6568.7	39535	19919	4990.3	2688.1	3449.9	700.48
221.99	232.06	44.026	158.79	99.109	44.568	22.333	50.547	3.7309	3.9164	46.409	570.51	134.04	389.36	2550.4	1.2518	2.071	2342	35.007	6418.5	2836.7	7263.2	207.9	3352.8	114.72	85.962	19.483	17.069	167.98	30.343	12.856	235.15	14.385	626.12	7373.8	136.28	691.06	120.91	424.15	21502	348.73	4646.6	219.3	2443.1	5336.5	692.59	181.96	115.4	1428.9	32.762
78.851	59.187	29.006	233.82	73.582	29.638	14.502	102.42	10.748	7.8667	55.857	2156.2	222.02	432.38	929.31	2.0005	7.1675	384.62	25.292	1352.3	169.29	57.743	24.401	18.019	16.829	1.3004	2.0878	4.265	39.194	11.691	11.346	70.432	43.452	81.992	498.77	186.58	551.22	235.12	1725.1	233.99	63.66	1665.4	117.81	150.05	4624.6	273.55	102.81	124.51	1489.3	119.7
845.97	177.63	1623.3	4534.3	135.91	78.643	63.24	370.63	22.135	17.102	88.951	8291	258.5	219.04	631.07	7.1898	18.428	903.12	25.766	1466.7	808.31	341.98	18.79	252.89	17.76	1.1263	3.1511	11.284	83.21	15.681	31.623	154.43	140.12	206.78	1312.5	1447.1	1673.8	692.09	7194.1	761.77	212.37	1.3328e+05	2782.2	16628	1.2436e+05	1816.1	1080.6	1210.2	2078.6	449.23
765.04	576.85	223.65	1118.1	519.62	159.82	136.34	180.48	19.466	139.52	757.22	128.29	6.4332	750.29	906.41	83.204	38.983	12689	90.888	7859.1	389.75	312.39	40.058	176.56	15.403	7.0748	1.851	8.5727	75.53	38.576	43.935	686.47	307.85	672.1	1325.9	483.09	5555.4	1420	303.87	768.01	74.557	32500	2239.9	1437.3	21136	13095	15273	9047.7	2208.1	15633
32.129	26.884	8.8542	30.89	73.418	35.305	13.486	234.39	32.848	8.6792	503.44	17.242	5.3354	635.64	66.698	44.428	24.193	640.73	8.8261	1617.2	78.063	19.773	1.853	22.642	1.5653	2.5836	1.4456	2.1757	13.336	11.508	27.054	214.73	101.88	79.656	510.16	204.14	611.08	250.46	21.631	136.44	10.557	21665	3858	1520.5	1427.5	27224	55974	21484	4217.4	21868
49.35	83.015	5.2473	7.383	161.23	92.666	14.447	348.43	12.78	10.333	729.06	25.997	15.119	1092.7	90.021	58.929	14.182	971.23	4.4256	2115.6	9.4259	6.1994	1.2212	6.4878	4.2487	14.285	2.4914	4.5975	62.187	15.947	27.315	272.51	305.46	137.83	1583.6	615.59	1554	934.13	32.048	458.73	19.807	2895.7	1485.4	934.8	363.04	28732	1.492e+05	5148.8	4860.4	18264
393.78	544.25	16.849	54.458	774.83	192.23	119.36	205.9	17.559	52.274	1981.4	70.894	12.41	2543.6	431.87	516.87	90.102	5186.1	199.5	11223	124.36	58.735	56.013	43.045	22.994	21.468	2.3403	7.8107	217.54	92.522	144.61	902.31	470.36	712.57	3492.8	2467.3	5983.3	1693.8	96.201	1071.6	31.848	52244	5944.2	1603.7	1558.9	48943	40367	3110.2	5103.9	1909.7
12.687	20.26	13.538	9.2987	58.431	14.557	6.3454	17.629	2.161	7.7242	547.33	123.78	3.2592	668.43	37.051	130.14	3.8829	530.21	1.1865	962.91	2.1251	3.4879	0.80229	1.7951	0.70322	7.6199	1.5735	0.63452	21.74	4.7789	8.7887	51.891	106.12	35.182	887.02	981.78	500.51	458.12	62.992	180.09	15.753	911.23	936.74	1723.8	572.2	3730.5	3745.7	370.46	588.13	69.568
1828.5	696.88	1564.2	6720.4	586.5	244.69	171.31	948.92	49.86	50.325	484.44	1132.7	81.343	763.9	790.27	89.566	36.527	3969.1	211.51	8796.8	2885.7	1490.8	89.526	1218	37.75	12.365	4.8323	19.11	130.97	59.492	82.461	392.57	178.1	671.83	1732.2	2040.4	5111.9	1118.2	2012.2	2163.9	116.16	3.2876e+05	19252	25500	1.637e+05	2.4371e+05	2.1916e+05	8611.8	11409	4190.6
4216	6072.5	445.83	2847.9	7060.7	5531.3	4845.6	30893	4807.3	3049.4	17308	8570.8	1308.4	12587	5657.3	991.97	1380.7	14118	1073.9	48065	3110.1	6427	368.8	2471.2	313.55	143.84	298.3	183.49	1756.8	894.22	1790	10212	6603.2	5975.2	49347	26244	48690	29363	12086	27642	8179.2	12920	36799	3909.4	27170	41644	19466	48595	2.5101e+05	54853
5509.5	873.09	24585	1.6582e+05	2303.9	1877.6	11449	43826	3788.3	4085.2	16462	2915	1373	6996.7	1362.3	1701.5	290.57	4215.5	255.11	13218	570.95	274.2	56.657	227.8	68.849	33.447	54.482	123.71	633.81	272.27	357.99	2265.3	1749.1	1919.5	12534	1.3492e+05	11997	5923	1.006e+05	1801.8	760.99	11101	25713	75299	1.8279e+05	16945	6066.7	32128	80632	3242.8
4101.3	4449	1075.1	5142.6	4863.2	3041.5	2734.7	17876	1914.3	1005.8	5276.8	4759.1	839.62	3359.9	5199.1	728.37	402.62	31923	1610.8	54816	10311	4582.7	620.4	3926.6	289.29	56.354	68.517	106.52	848.02	525.01	794.12	3409.4	1958.7	3842.1	14278	14588	30742	12441	6266.5	7875.2	3525.9	2.7569e+05	1.8174e+05	1.6086e+05	2.0328e+05	7.7978e+05	3.167e+05	1.1621e+05	2.3283e+05	71714
1576.3	2390.6	338.88	1762.6	2896.3	1719.7	2030.2	9203	1391.2	1938.5	7869.2	10612	653.08	5050.5	4229.5	497.64	539.76	7585.1	602.48	27272	1085.5	578.19	200.94	180.73	106.58	48.704	126.09	107.09	353.54	384.2	1103.9	3745.9	3887.2	2595.1	12761	15302	19168	18929	12148	7929.6	15708	6203.3	52713	20211	21659	79317	16550	30900	1.1616e+05	43152
3957.8	528.96	2029.1	43511	339.9	108.26	554.88	4000.8	5.7088	21.843	145.56	39734	5417.2	1140.2	959.37	19.684	15.097	1194.7	56.896	2468	554.18	253.75	31.824	164.66	94.219	3.9468	69.242	347.5	851.65	136.33	46.212	153.2	179.11	1888.5	3759.5	12811	7651.1	1039.1	1.2695e+05	755.14	815.02	5772.8	90.384	6378.1	1.1886e+05	154.49	81.508	259.78	2280.4	17.142
1310.5	1179.5	188.39	1369.4	1110.1	444.7	278.49	1552.2	167.34	241.75	1240.6	5792.5	460.88	1837.3	17574	62.472	129.65	17463	400.46	32274	9373.6	21182	1298.1	9268.3	652.62	205.2	59.274	78.661	1054	318.67	329.53	1913.8	590.33	2560.2	27013	1748.2	7247	2514.7	4563	56013	2436.3	16809	1310.4	6592.2	27978	3119	1747.6	2059.9	17824	4159.7
1633.5	1075.4	985.15	6824	843.21	425.04	269.85	1130.9	102.55	97.794	936.27	46484	1580.1	1163.4	1817.3	69.699	84.935	2835.7	169.13	7948.5	1074.4	713	85.72	338.64	70.747	17.703	61.81	72.339	397.52	102.15	207.6	720.62	788.08	1223.6	13741	5674.4	7835.8	2684.9	53251	3129.3	1961	14401	1211.8	5380.1	85943	1724.7	912.83	1173	6229.8	1694.2
15802	51114	3152.8	4689.3	20618	18568	74518	1.8344e+05	44503	4.7916e+05	81561	3603	1663.5	11169	6316.1	1.5899e+05	5026.8	90941	18787	61022	507.94	1159.3	1597.4	726.03	858.59	1165.7	3770.8	601.74	7685.8	9737	6732.4	9464.2	10062	8057.7	1.804e+06	1.527e+05	7.7775e+05	2.0365e+06	27813	1.4953e+05	2.1962e+05	5965.6	60183	7340.9	5414.1	89173	24005	40185	1.8469e+05	48389
[truncated: 33 more columns]
