# Supplementary material for: Reproducibility of the Structural Brain Connectome Derived from Diffusion Tensor Imaging
Source: PLoS One. 2015 Sep 2;10(9):e0135247. doi: 10.1371/journal.pone.0135247 (PMC4557836; doi:10.1371/journal.pone.0135247)
Supplement: S1 Data — Please refer to the README.txt file within the compressed folder for usage instructions. (ZIP) [file pone.0135247.s001.zip › Subject16_probabilistic_scanner_B_time_1.csv]

0	2.1448e+05	9055.6	28115	14093	4859.6	8679.2	136.69	5.8546	317.54	569.16	216.21	59.884	91.408	699.55	382.58	2110.5	13371	2251	1480.9	5103.9	48241	45389	56835	14154	628.61	1095.2	7626.1	43384	17167	6869.4	50855	541.42	2.773e+05	8659.2	13797	2.9586e+05	6039.9	23443	5028.3	663.59	561.04	8.1802	397.67	6131.2	51.892	11.263	176.55	115.39	2.6495
2.1448e+05	0	98.258	45.78	85805	13338	50364	2141.8	26.436	240.6	496.85	45.211	33.301	27.345	267.54	478	1200	4837.3	602.16	766.84	4821.4	84385	26719	67434	5719.2	244.61	23.942	218.22	641.68	1289.3	3105.3	7156.6	647.45	62878	22573	9822.1	2.0163e+05	26320	403.49	1158.3	113.85	30.773	2.4373	3.3358	87.75	54.178	26.923	21.108	565.14	4.3084
9055.6	98.258	0	11812	2.3034	2.0846	2631.8	1190.1	0	1.3509	7.6999	49.354	11.264	5.1431	7.0041	5.1691	4.1656	110.14	16.681	18.86	52.788	478.75	89.972	350.75	158.51	27.657	1.6607	45.67	333.31	238.2	16.885	574.91	1.2943	1125.7	2255.2	30983	23998	10408	7528.2	274.94	328.84	384.52	0.53739	11178	24296	7.8281	1.8322	1053.1	1089.6	0.79029
28115	45.78	11812	0	35.794	14.955	641.99	34435	1.4631	12.546	53.87	38596	17094	9814.3	4817.7	46.501	11.871	326.28	52.074	241.49	93.73	971.27	354.69	288.64	1420.7	58.11	334.12	160.65	6996.8	514.48	20.916	427.74	3.9592	19108	2569	1.2687e+05	50489	3073.1	1.536e+05	1142.6	9427.4	6540.6	4.4403	31716	2.7943e+05	23.418	15.689	4870.2	15623	11.402
14093	85805	2.3034	35.794	0	54842	1.0055e+05	44868	17624	2527.5	2380.4	36.987	82.333	146.28	923.36	4039.3	7815.3	15468	3009.3	2284.3	3309.9	19688	18568	5552.3	404.58	46.133	55.833	10.719	825.82	2331.5	7077.7	5146.5	1194	54242	19162	7429.4	2.0768e+05	18129	258.61	429.26	121.08	24.425	11.424	0	110.71	48.637	107.36	119.31	3471	66.754
4859.6	13338	2.0846	14.955	54842	0	20615	81324	2.6065e+05	91133	687.45	13.972	60.337	34.43	172.32	5112.1	15361	6050.3	26683	393.11	473.53	2995	3100.1	930.78	96.295	10.639	7.7921	15.379	4537.8	21398	19259	6278.6	641.77	1.462e+05	6611.7	6822.4	75721	6519.4	114.02	359.4	73.754	5.1317	2.1391	0	18.462	26.632	184.98	461.96	3321.5	503.95
8679.2	50364	2631.8	641.99	1.0055e+05	20615	0	38933	1.0277e+05	3262.7	286.47	103.17	185.37	70.702	139.86	437.19	323.49	2761.8	1049	474.79	1407	21036	6437.3	23871	3448.6	122.45	7.3048	15.854	475.8	997.5	351.97	1148.2	19.722	6541.1	1.0648e+05	48308	1.7036e+05	56286	948.19	1248.6	395.19	47.581	27.267	369.78	1797.5	58.503	112.54	1879.3	29127	81.277
136.69	2141.8	1190.1	34435	44868	81324	38933	0	86345	65916	26050	37607	1.7234e+05	1.252e+05	73115	1427.6	1290.1	1773.8	1397.7	12727	94.432	763.02	721.44	386.38	53.1	8.7661	5.7621	0.35565	291.28	675.62	610.6	697.81	51.134	1588.8	2.1323e+05	56618	1.1718e+05	88609	6856.1	2352.7	716.45	457.69	57.207	4692.6	47064	252.3	1696.8	5490.5	4.2417e+05	5390
5.8546	26.436	0	1.4631	17624	2.6065e+05	1.0277e+05	86345	0	1.4213e+05	32.533	0.66344	17.148	3.1801	8.1475	13906	850.24	6157.4	19743	21.162	3.058	9.471	148.19	1.6567	14.424	1.4967	0.80985	0	440.95	4227.6	365.49	248.84	26.493	184.76	5398.6	561.26	6951.4	4897.4	8.585	586.57	61.702	1.743	3.7462	0.75768	3.2707	23.806	205.96	164.44	6857	852.13
317.54	240.6	1.3509	12.546	2527.5	91133	3262.7	65916	1.4213e+05	0	9872.2	10.265	52.282	983.51	69.399	2.0421e+05	55558	53483	86427	585.06	56.176	122.73	774.39	28.492	90.521	61.93	115.7	4.7506	5962.8	25903	12864	3598.5	475.29	47727	1.6477e+05	14825	1.8006e+05	3.506e+05	78.518	96301	3114.5	4.6788	0.84644	0.20118	8.9766	3.3348	12.727	5.7017	1609.9	71.098
569.16	496.85	7.6999	53.87	2380.4	687.45	286.47	26050	32.533	9872.2	0	457.21	12643	4.0723e+05	12271	37649	489.92	17331	81.759	1.1092e+05	25.504	90.214	104.15	18.344	16.837	717.39	101.17	13.307	113.25	155.34	378.09	6165.9	1834.1	3947.7	2.6762e+05	1.1015e+05	60913	1.2088e+05	405.02	25669	2609.8	134.26	59.04	16.033	735.83	434.43	276.25	128.94	15608	58.978
216.21	45.211	49.354	38596	36.987	13.972	103.17	37607	0.66344	10.265	457.21	0	2.6647e+05	1.7854e+05	84267	42.139	6.0591	90.63	10.658	1742.1	34.998	545.4	220.62	105.63	442.58	26.313	291.33	11.838	1425.9	16.797	5.3368	12.1	7.4801	11786	638.82	1606.5	6415.4	475.35	1.8008e+05	1047.7	20159	110	0.20107	45.639	14941	3.7808	2.3296	15.166	7999.5	0.43262
59.884	33.301	11.264	17094	82.333	60.337	185.37	1.7234e+05	17.148	52.282	12643	2.6647e+05	0	6.4686e+05	4.1586e+05	36.311	5.1068	47.776	4.285	24041	40.936	192.4	66.895	174.28	43.459	7.1498	57.664	1.5254	181.01	3.0639	3.0525	13.909	3.1003	3307.6	3891	1556.5	2871.5	1537.7	44216	571.54	3694	35.521	1.9526	60.536	3868.4	4.7977	20.612	36.275	49168	15.187
91.408	27.345	5.1431	9814.3	146.28	34.43	70.702	1.252e+05	3.1801	983.51	4.0723e+05	1.7854e+05	6.4686e+05	0	3.696e+05	7722.1	139.71	2364.6	5.412	1.8418e+05	133.52	67.627	27.21	201.38	24.229	39.053	34.168	11.58	100.01	28.037	44.244	1371.8	306.94	2250.1	6535.1	3346.5	2275.4	1900.1	21152	853.21	1746.5	160.23	42.943	30.968	2291.1	527.15	311.46	80.468	24390	29.41
699.55	267.54	7.0041	4817.7	923.36	172.32	139.86	73115	8.1475	69.399	12271	84267	4.1586e+05	3.696e+05	0	91.869	445.52	32546	316.4	2.06e+05	3163.9	1063.2	420.45	5116.3	1048	9255.7	4603.6	109.27	695.23	1403.4	1352.9	9730	1030.3	3540	6676.3	1497.6	7830.6	4143.8	4168.7	26278	2751.2	1018.6	254.39	55.593	3229.8	718.93	177.38	158.29	2561.4	18.298
382.58	478	5.1691	46.501	4039.3	5112.1	437.19	1427.6	13906	2.0421e+05	37649	42.139	36.311	7722.1	91.869	0	1.2963e+05	2.1744e+05	34234	2884.9	99.281	343.14	770.5	70.525	39.884	192.57	48.071	4.6683	1691.3	7142.6	2946.1	4675.8	4199.2	22542	70523	9697.3	2.0592e+05	85552	421.88	22602	4100.8	8.8658	2.9193	0.75575	31.213	11.454	11.835	11.972	298.89	11.077
2110.5	1200	4.1656	11.871	7815.3	15361	323.49	1290.1	850.24	55558	489.92	6.0591	5.1068	139.71	445.52	1.2963e+05	0	1.5054e+05	95513	3369.8	36.427	100.78	309.32	31.622	55.189	110.88	4.8098	35.444	6606.9	36032	1.5813e+05	84998	22465	82815	7242.8	1552.4	97045	4665.6	66.063	948.77	276.42	25.642	4.9899	0.7473	94.066	52.29	20.875	12.597	88.071	2.8482
13371	4837.3	110.14	326.28	15468	6050.3	2761.8	1773.8	6157.4	53483	17331	90.63	47.776	2364.6	32546	2.1744e+05	1.5054e+05	0	1.5666e+05	1.4263e+05	43815	17657	41317	34077	19108	3622.2	1804.7	507.04	13261	19676	22576	1.2108e+05	10439	49573	60598	15242	1.74e+05	50968	1315.7	38654	4805.5	1492.9	301.43	24.517	3020.4	986.12	298.47	383.51	656.67	15.894
2251	602.16	16.681	52.074	3009.3	26683	1049	1397.7	19743	86427	81.759	10.658	4.285	5.412	316.4	34234	95513	1.5666e+05	0	357.24	1567.8	275.94	1.2031e+05	67.513	11073	224.2	28.06	77.858	35758	1.7194e+05	75893	29808	969.83	10484	4388.3	324.24	44728	13976	137.93	2947.9	680.12	119.09	31.287	4.5868	122.12	18.44	2.8496	32.299	86.559	4.9263
1480.9	766.84	18.86	241.49	2284.3	393.11	474.79	12727	21.162	585.06	1.1092e+05	1742.1	24041	1.8418e+05	2.06e+05	2884.9	3369.8	1.4263e+05	357.24	0	24262	19345	350.74	60403	3742.1	20281	9308.7	78.234	1980.3	1991.9	2427.9	23530	2235.4	7533.6	30560	10730	31060	15837	587.82	1.0511e+05	2197	2293.6	476.22	53.572	8116	2731	1076.8	637.03	6556.7	55.02
5103.9	4821.4	52.788	93.73	3309.9	473.53	1407	94.432	3.058	56.176	25.504	34.998	40.936	133.52	3163.9	99.281	36.427	43815	1567.8	24262	0	80799	25985	19131	2016.3	1771.5	357.19	186.34	3656	2563.5	2001.8	17794	101.5	17172	484.63	149.77	29050	1313.7	616.34	5745.6	260.3	275.19	63.931	6.6306	227.58	44.858	15.583	37.865	67.054	0.19512
48241	84385	478.75	971.27	19688	2995	21036	763.02	9.471	122.73	90.214	545.4	192.4	67.627	1063.2	343.14	100.78	17657	275.94	19345	80799	0	35225	1.1296e+05	2818.2	1348.2	97.122	683.22	4074.1	1363.8	940.47	12777	34.141	98237	1591	1222.8	2.7562e+05	5148	6865.9	4596.3	1156.3	77.857	10.707	1.7011	200.61	39.723	6.6623	6.9358	87.789	0.79081
45389	26719	89.972	354.69	18568	3100.1	6437.3	721.44	148.19	774.39	104.15	220.62	66.895	27.21	420.45	770.5	309.32	41317	1.2031e+05	350.74	25985	35225	0	26270	41375	113.81	59.688	1050.5	58280	24703	5360	25585	170.92	1.073e+05	1246.5	584.64	1.7091e+05	3924.2	2771.7	866.02	469.4	13.746	2.3914	0.62391	86.96	8.1419	2.2504	3.2171	63.497	2.4375
56835	67434	350.75	288.64	5552.3	930.78	23871	386.38	1.6567	28.492	18.344	105.63	174.28	201.38	5116.3	70.525	31.622	34077	67.513	60403	19131	1.1296e+05	26270	0	20738	12514	280.11	208.46	2189.7	821.9	171.83	5431	4.3595	98886	429.77	287.63	1.3817e+05	401.8	868.88	4507.5	122.02	83.5	5.9988	1.7445	76.994	2.3752	1.9031	7.7818	39.39	0
14154	5719.2	158.51	1420.7	404.58	96.295	3448.6	53.1	14.424	90.521	16.837	442.58	43.459	24.229	1048	39.884	55.189	19108	11073	3742.1	2016.3	2818.2	41375	20738	0	22033	6631.8	767.69	68503	3047.8	1114.1	8031.5	118.79	21400	6836	1293.7	21613	1257.4	1610.5	48840	8701.2	46.112	7.8203	1.5144	216.33	22.258	9.4436	9.6128	10.869	1.0085
628.61	244.61	27.657	58.11	46.133	10.639	122.45	8.7661	1.4967	61.93	717.39	26.313	7.1498	39.053	9255.7	192.57	110.88	3622.2	224.2	20281	1771.5	1348.2	113.81	12514	22033	0	39484	308.67	3236.6	270.49	130.11	623.38	55.855	1110.5	1111	390.23	1831	1448.7	117.83	1.1597e+05	3258.7	9.0671	1.6549	1.2062	15.7	15.683	6.796	1.8738	4.2759	0.76045
1095.2	23.942	1.6607	334.12	55.833	7.7921	7.3048	5.7621	0.80985	115.7	101.17	291.33	57.664	34.168	4603.6	48.071	4.8098	1804.7	28.06	9308.7	357.19	97.122	59.688	280.11	6631.8	39484	0	9680.2	4571.3	82.785	38.371	539.64	44.023	8777.2	1247.9	283.11	1602	470.62	777.63	1.1398e+05	17241	1.4693	0	2.2609	32.629	1.8157	1.4502	0.68688	2.4222	0
7626.1	218.22	45.67	160.65	10.719	15.379	15.854	0.35565	0	4.7506	13.307	11.838	1.5254	11.58	109.27	4.6683	35.444	507.04	77.858	78.234	186.34	683.22	1050.5	208.46	767.69	308.67	9680.2	0	18249	3904.1	235.89	7936.2	158.88	53052	52.185	11.902	4421.6	18.172	96.11	982.77	513.47	3.284	0	0	16.408	2.1898	0.65169	0.47776	1.4435	0
43384	641.68	333.31	6996.8	825.82	4537.8	475.8	291.28	440.95	5962.8	113.25	1425.9	181.01	100.01	695.23	1691.3	6606.9	13261	35758	1980.3	3656	4074.1	58280	2189.7	68503	3236.6	4571.3	18249	0	35115	12391	6917.1	248.52	59799	40244	5511.9	66228	4238.7	7318.8	51650	22401	198.46	31.409	5.6866	1023.7	203.88	61.349	44.806	71.973	2.6674
17167	1289.3	238.2	514.48	2331.5	21398	997.5	675.62	4227.6	25903	155.34	16.797	3.0639	28.037	1403.4	7142.6	36032	19676	1.7194e+05	1991.9	2563.5	1363.8	24703	821.9	3047.8	270.49	82.785	3904.1	35115	0	1.5533e+05	74253	410.34	36415	3038.3	465.98	54747	3855.2	340.93	4014.7	257.93	37.892	6.6729	1.0714	102.15	42.005	11.691	9.0352	54.871	2.872
6869.4	3105.3	16.885	20.916	7077.7	19259	351.97	610.6	365.49	12864	378.09	5.3368	3.0525	44.244	1352.9	2946.1	1.5813e+05	22576	75893	2427.9	2001.8	940.47	5360	171.83	1114.1	130.11	38.371	235.89	12391	1.5533e+05	0	57850	1807.7	68883	8386.3	2300.9	1.1337e+05	6644.3	128.38	1246.5	543.53	30.25	6.1839	0.53335	88.361	46.62	20.734	6.3846	49.426	1.7052
50855	7156.6	574.91	427.74	5146.5	6278.6	1148.2	697.81	248.84	3598.5	6165.9	12.1	13.909	1371.8	9730	4675.8	84998	1.2108e+05	29808	23530	17794	12777	25585	5431	8031.5	623.38	539.64	7936.2	6917.1	74253	57850	0	1.2585e+05	1.7461e+05	6031.8	1684.7	80176	3672.6	178.25	4516.7	289.1	449.97	104.77	8.5863	1375.8	442.28	162.71	115.23	394.28	8.5546
541.42	647.45	1.2943	3.9592	1194	641.77	19.722	51.134	26.493	475.29	1834.1	7.4801	3.1003	306.94	1030.3	4199.2	22465	10439	969.83	2235.4	101.5	34.141	170.92	4.3595	118.79	55.855	44.023	158.88	248.52	410.34	1807.7	1.2585e+05	0	70101	672.11	785.74	16184	1011.4	52.985	233.05	78.259	42.867	13.308	4.3905	213.62	92.967	35.199	11.789	61.223	1.2848
2.773e+05	62878	1125.7	19108	54242	1.462e+05	6541.1	1588.8	184.76	47727	3947.7	11786	3307.6	2250.1	3540	22542	82815	49573	10484	7533.6	17172	98237	1.073e+05	98886	21400	1110.5	8777.2	53052	59799	36415	68883	1.7461e+05	70101	0	14022	4869.6	3.1775e+05	4230.7	29060	9751.1	16531	239.43	42.238	10.279	1955.1	224.71	68.978	53.526	343.51	8.5637
8659.2	22573	2255.2	2569	19162	6611.7	1.0648e+05	2.1323e+05	5398.6	1.6477e+05	2.6762e+05	638.82	3891	6535.1	6676.3	70523	7242.8	60598	4388.3	30560	484.63	1591	1246.5	429.77	6836	1111	1247.9	52.185	40244	3038.3	8386.3	6031.8	672.11	14022	0	8.3697e+05	3.5561e+05	4.2716e+05	9863.7	4.3687e+05	1.5833e+05	930.24	169.69	89.285	7223.9	506.07	627.16	1802.6	36688	1932.1
13797	9822.1	30983	1.2687e+05	7429.4	6822.4	48308	56618	561.26	14825	1.1015e+05	1606.5	1556.5	3346.5	1497.6	9697.3	1552.4	15242	324.24	10730	149.77	1222.8	584.64	287.63	1293.7	390.23	283.11	11.902	5511.9	465.98	2300.9	1684.7	785.74	4869.6	8.3697e+05	0	91711	1.3063e+05	52892	36531	23141	4538.1	106.6	40807	3.1158e+05	236.05	763.9	16564	53986	997.67
2.9586e+05	2.0163e+05	23998	50489	2.0768e+05	75721	1.7036e+05	1.1718e+05	6951.4	1.8006e+05	60913	6415.4	2871.5	2275.4	7830.6	2.0592e+05	97045	1.74e+05	44728	31060	29050	2.7562e+05	1.7091e+05	1.3817e+05	21613	1831	1602	4421.6	66228	54747	1.1337e+05	80176	16184	3.1775e+05	3.5561e+05	91711	0	3.6797e+05	79265	44574	25716	1193	123.16	91.787	7757.6	1129.6	450.63	497.67	14132	344.23
6039.9	26320	10408	3073.1	18129	6519.4	56286	88609	4897.4	3.506e+05	1.2088e+05	475.35	1537.7	1900.1	4143.8	85552	4665.6	50968	13976	15837	1313.7	5148	3924.2	401.8	1257.4	1448.7	470.62	18.172	4238.7	3855.2	6644.3	3672.6	1011.4	4230.7	4.2716e+05	1.3063e+05	3.6797e+05	0	32210	1.0847e+05	49449	566.98	164.51	44.488	1573.8	575.73	291.93	257.07	13359	407.13
23443	403.49	7528.2	1.536e+05	258.61	114.02	948.19	6856.1	8.585	78.518	405.02	1.8008e+05	44216	21152	4168.7	421.88	66.063	1315.7	137.93	587.82	616.34	6865.9	2771.7	868.88	1610.5	117.83	777.63	96.11	7318.8	340.93	128.38	178.25	52.985	29060	9863.7	52892	79265	32210	0	3200.5	41527	2423.2	7.4247	6090.2	1.3315e+05	35.734	14.128	519.95	2491.1	15.075
5028.3	1158.3	274.94	1142.6	429.26	359.4	1248.6	2352.7	586.57	96301	25669	1047.7	571.54	853.21	26278	22602	948.77	38654	2947.9	1.0511e+05	5745.6	4596.3	866.02	4507.5	48840	1.1597e+05	1.1398e+05	982.77	51650	4014.7	1246.5	4516.7	233.05	9751.1	4.3687e+05	36531	44574	1.0847e+05	3200.5	0	1.1338e+05	1812.3	206.3	37.197	3319.7	279	108.67	179.12	1062.1	201.66
663.59	113.85	328.84	9427.4	121.08	73.754	395.19	716.45	61.702	3114.5	2609.8	20159	3694	1746.5	2751.2	4100.8	276.42	4805.5	680.12	2197	260.3	1156.3	469.4	122.02	8701.2	3258.7	17241	513.47	22401	257.93	543.53	289.1	78.259	16531	1.5833e+05	23141	25716	49449	41527	1.1338e+05	0	216.23	44.368	14.753	2819.5	83.653	47.228	42.494	656.95	182.18
561.04	30.773	384.52	6540.6	24.425	5.1317	47.581	457.69	1.743	4.6788	134.26	110	35.521	160.23	1018.6	8.8658	25.642	1492.9	119.09	2293.6	275.19	77.857	13.746	83.5	46.112	9.0671	1.4693	3.284	198.46	37.892	30.25	449.97	42.867	239.43	930.24	4538.1	1193	566.98	2423.2	1812.3	216.23	0	95838	11812	1.423e+05	23139	14132	38551	1312.6	411.42
8.1802	2.4373	0.53739	4.4403	11.424	2.1391	27.267	57.207	3.7462	0.84644	59.04	0.20107	1.9526	42.943	254.39	2.9193	4.9899	301.43	31.287	476.22	63.931	10.707	2.3914	5.9988	7.8203	1.6549	0	0	31.409	6.6729	6.1839	104.77	13.308	42.238	169.69	106.6	123.16	164.51	7.4247	206.3	44.368	95838	0	99.06	2065.6	32033	29884	33165	2465.4	744.02
397.67	3.3358	11178	31716	0	0	369.78	4692.6	0.75768	0.20118	16.033	45.639	60.536	30.968	55.593	0.75575	0.7473	24.517	4.5868	53.572	6.6306	1.7011	0.62391	1.7445	1.5144	1.2062	2.2609	0	5.6866	1.0714	0.53335	8.5863	4.3905	10.279	89.285	40807	91.787	44.488	6090.2	37.197	14.753	11812	99.06	0	35722	20.131	16.319	4308.8	784.63	25.011
6131.2	87.75	24296	2.7943e+05	110.71	18.462	1797.5	47064	3.2707	8.9766	735.83	14941	3868.4	2291.1	3229.8	31.213	94.066	3020.4	122.12	8116	227.58	200.61	86.96	76.994	216.33	15.7	32.629	16.408	1023.7	102.15	88.361	1375.8	213.62	1955.1	7223.9	3.1158e+05	7757.6	1573.8	1.3315e+05	3319.7	2819.5	1.423e+05	2065.6	35722	0	3325.1	733.27	4954.9	21546	190.81
51.892	54.178	7.8281	23.418	48.637	26.632	58.503	252.3	23.806	3.3348	434.43	3.7808	4.7977	527.15	718.93	11.454	52.29	986.12	18.44	2731	44.858	39.723	8.1419	2.3752	22.258	15.683	1.8157	2.1898	203.88	42.005	46.62	442.28	92.967	224.71	506.07	236.05	1129.6	575.73	35.734	279	83.653	23139	32033	20.131	3325.1	0	1.6132e+05	59445	10924	12112
11.263	26.923	1.8322	15.689	107.36	184.98	112.54	1696.8	205.96	12.727	276.25	2.3296	20.612	311.46	177.38	11.835	20.875	298.47	2.8496	1076.8	15.583	6.6623	2.2504	1.9031	9.4436	6.796	1.4502	0.65169	61.349	11.691	20.734	162.71	35.199	68.978	627.16	763.9	450.63	291.93	14.128	108.67	47.228	14132	29884	16.319	733.27	1.6132e+05	0	56032	60974	2.7912e+05
176.55	21.108	1053.1	4870.2	119.31	461.96	1879.3	5490.5	164.44	5.7017	128.94	15.166	36.275	80.468	158.29	11.972	12.597	383.51	32.299	637.03	37.865	6.9358	3.2171	7.7818	9.6128	1.8738	0.68688	0.47776	44.806	9.0352	6.3846	115.23	11.789	53.526	1802.6	16564	497.67	257.07	519.95	179.12	42.494	38551	33165	4308.8	4954.9	59445	56032	0	50624	70202
115.39	565.14	1089.6	15623	3471	3321.5	29127	4.2417e+05	6857	1609.9	15608	7999.5	49168	24390	2561.4	298.89	88.071	656.67	86.559	6556.7	67.054	87.789	63.497	39.39	10.869	4.2759	2.4222	1.4435	71.973	54.871	49.426	394.28	61.223	343.51	36688	53986	14132	13359	2491.1	1062.1	656.95	1312.6	2465.4	784.63	21546	10924	60974	50624	0	30329
2.6495	4.3084	0.79029	11.402	66.754	503.95	81.277	5390	852.13	71.098	58.978	0.43262	15.187	29.41	18.298	11.077	2.8482	15.894	4.9263	55.02	0.19512	0.79081	2.4375	0	1.0085	0.76045	0	0	2.6674	2.872	1.7052	8.5546	1.2848	8.5637	1932.1	997.67	344.23	407.13	15.075	201.66	182.18	411.42	744.02	25.011	190.81	12112	2.7912e+05	70202	30329	0
9.4111	4.314	4.1795	53.084	12.65	24.623	16.12	3493	35.874	5816.6	44606	10.399	29.547	6327	60.058	341.15	15.864	182.06	130.35	1604.4	0.8268	1.4801	4.8692	2.7883	6.0801	2.0026	4.1372	0.60836	31.113	49.888	10.424	98.983	26.371	69.092	3400.7	3478.6	1696.8	7168.8	55.706	2456.8	686.44	892.1	660.84	52.071	4247.9	4797.5	1.0794e+05	36503	17699	2.1309e+05
23.346	19.071	2.9014	43.736	73.055	47.621	15.021	25171	14.966	5004.3	3.8673e+05	639.75	6397.6	1.3436e+05	1278	9604.7	13.073	731.64	3.367	5237.8	2.6141	4.3183	1.565	1.4747	7.7062	55.287	4.8241	1.0489	48.446	9.9236	29.65	241.72	145.67	196.48	26245	17725	3229.8	15003	157.93	1838.7	119.59	10.508	11.909	4.4666	65.25	31.414	70.067	55.145	27116	15.062
423.16	6.6574	395.55	47451	6.3587	3.1011	54.392	7859.4	0	1.6976	175.76	39422	22422	8864.5	2423	5.7396	1.5957	179.71	1.2292	6311.9	89.597	50.376	17.38	7.2748	29.697	4.7682	17.662	1.1547	117.55	3.547	6.6289	22.708	10.221	865.22	375.36	13322	3843.3	342.77	67664	83.614	1151.2	437.06	31.893	18.307	45731	23.651	4.7473	18.81	29769	1.5021
78.597	8.9378	45.387	5564.8	28.389	21.208	43.75	17277	6.9588	7.8526	1736.3	9629.6	53872	23734	5257.5	5.8013	2.6295	241.57	2.1803	11427	146.09	19.546	3.4889	2.9237	1.2382	3.6148	4.3585	0	11.837	5.8984	14.022	31.913	14.247	150.75	869.3	2293.1	1389.1	832.98	12817	53.068	145.61	183.84	37.454	5.5725	7355.1	24.995	5.1267	17.57	48589	1.5796
39.411	4.9268	29.021	3084.8	13.801	3.6943	20.36	11626	5.6356	178.49	2.279e+05	5026.6	25145	1.3473e+05	10600	4430.3	5.4255	787.52	4.2156	27271	397.74	33.006	1.6313	7.289	2.5884	11.783	6.3466	0.35986	11.075	10.279	19.354	100.72	26.305	139.31	996.08	1737.5	730.24	475.16	5032.3	145.52	89.359	183.75	50.121	7.5899	4649.2	33.84	10.064	25.962	36818	5.5034
1243.1	727.28	17.253	399.86	1758	286.21	221.2	1733.6	4.458	66.088	36701	1299.2	4520.6	45174	1.8683e+05	148.32	407.85	43139	417.19	2.3282e+05	2469.4	1263.6	654.67	616.03	640.04	216.79	87.712	152.94	2085	2175.3	1397.5	14893	1065	6970.7	4611.9	935.29	24100	9022.8	1631.9	5753.9	1656.1	1303.4	338.73	49.715	6240.5	1925.1	563.9	260.52	40724	23.748
5.3191	2.2935	4.6238	67.713	13.074	26.527	21.584	303.36	13.491	215.17	8955.4	10.594	14.215	3595.9	47.855	430.29	5.0866	83.517	11.071	900.49	0.52877	0.22461	0.76934	1.8367	3.1304	1.6262	0.25111	0.031218	12.207	5.3735	1.8103	59.768	17.137	48.028	387.13	419.12	252.22	462.42	54.521	173.94	120.12	1316.6	987.77	64.826	6180.7	7253.4	25922	3664.3	17519	18858
1.8601	2.5534	1.9508	39.684	4.0413	8.508	3.513	45.21	2.461	2.0161	139.09	8.159	1.3881	68.563	19.531	9.5413	2.6235	48.318	0.94989	267.54	0.40686	1.1121	0	0.41415	2.8465	2.1387	0.56496	0	6.2287	1.778	1.6225	51.999	10.757	32.253	107.36	48.72	69.305	31.533	40.823	16.116	16.059	1028.4	1368.4	7.5588	2071.2	7911.9	83759	4908.7	3795.9	12424
1569	977.85	31.376	308.22	1339.5	200.81	812.89	420.16	10.791	107.98	53067	93.918	135.69	30124	38482	3003.3	798.45	54429	1034.5	1.078e+05	2110.9	2795.7	1086.3	200.16	1047.2	166.1	46.701	66.402	3829.7	2459.2	882.89	17466	861.37	7211.7	6761.2	1712.1	22673	6183.6	723.8	4065.6	1034.3	7396.9	1880.4	131.25	23541	17695	15173	3858.4	12002	5149.9
352.53	249.76	10.897	205.11	177.53	27.373	247.73	90.622	2.7428	11.831	2840.2	78.834	12.157	1346.7	1255.4	65.047	79.586	4766.7	137.53	13291	132.41	211.68	87.148	17.154	199.29	19.342	5.7154	8.2488	1299.3	101.46	33.775	2023	217.98	1094.8	2410.3	580.03	4048.2	1129.5	362.21	1420.8	439.63	6592.9	2328.6	104.39	22610	35631	10174	3623.9	3864.2	3377.1
1632.1	1031.8	33.749	788.35	1732.2	250.22	634.23	2296.5	12.505	118.73	96413	380.1	3352.5	77782	97480	3728	1385.4	60728	718.45	2.8545e+05	7181.6	2059.2	712.04	1391.1	1080.6	1176	817.97	77.178	4758.1	2373.7	1506.3	18530	1503.7	8326.4	12059	3464.8	29926	10362	1536.6	14966	1351.8	2607.7	619.19	67.26	13325	3204.5	1194.9	906.18	46624	87.722
427.21	349.1	19.616	139.9	325.55	45.854	144.4	27.671	3.0236	7.8923	120.51	62.48	8.1645	44.702	12137	21.33	9.4963	11229	128.76	14436	8661	1982.2	289.97	327.06	371.32	50.943	11.031	20.991	1756.7	464.02	195.1	2768.3	113.77	1502.6	1906.1	176.69	4796.7	1895.8	285.42	4326.3	557.78	19800	9605.8	508.53	13421	13026	1504.8	3893.8	449.88	54.258
602.35	472.02	42.396	417.64	250.26	35.451	240.3	40.391	2.6865	11.059	89.995	44.382	7.1253	31.137	11094	31.742	11.28	13499	176.21	11936	8209.6	2950.1	269.61	741.79	511.25	73.572	22.802	22.224	3448.1	321.98	106.22	1592.5	62.901	1384.5	3331.1	422.34	5929.2	2914.8	355.24	9550.2	890.76	74031	31948	2037.5	35466	11522	1913	11738	754.89	54.135
168.25	113.43	6.0316	73.826	47.458	6.1811	116.26	14.372	0	2.9522	25.695	14.007	2.4364	7.0056	69.611	4.0906	0.57549	3867	43.858	2244.7	264.21	380.97	110.3	55.06	159.18	2.9257	1.6028	3.1065	467.55	51.963	11.169	353.63	10.041	299.15	289.44	55.068	1242.3	213.05	67.426	494.03	87.719	12924	3002.6	106.48	6616.9	5194.5	767.05	1988.7	322.05	71.892
664.54	428.67	65.807	960.15	329.2	47.009	237.99	65.896	0.93751	11.556	37.607	22.083	6.962	20.755	29614	23.293	10.109	20723	179.7	20365	3438	2807.7	487.85	2242.7	523.87	39.393	8.9978	16.519	2406	513.16	157.71	2599.3	47.495	1758.1	1859.6	682.09	5007	1411.3	262.07	8755.6	395.99	1.4133e+05	16333	1918.7	70398	3702.6	901.65	13169	570.65	24.262
554.03	411.04	52.56	781.54	158.87	21.386	388.26	114.32	1.6785	4.2878	262.41	69.569	8.748	82.466	1483.6	15.005	15.479	9118.2	164.65	7165.1	531.46	927.27	238.83	169.49	383.06	17.388	9.1045	7.9521	1656.8	151.2	38.298	986.59	64.094	1018.6	3126.4	575.95	4566.3	960.29	363.5	7169.1	457.39	54870	4404.3	672.03	55150	29435	4797	5107	3139.6	256.82
105.94	75.381	43.094	381.54	36.302	6.7181	45.473	43.03	0.50071	1.0506	176.82	17.478	35.14	344.54	8823.5	5.6867	9.8261	2940.4	33.186	8560	717.15	818.85	30.73	412.13	68.358	26.295	8.7883	3.1824	297.03	37.301	30.295	327.16	42.514	229.11	5466	371.9	995	475.89	149.02	19634	324.64	23893	1417.2	597.96	24086	1425.9	280.06	1127.3	2580.7	14.019
13.843	7.4917	5.4218	8.8985	10.912	3.7656	8.8434	47.288	3.7445	1.3287	125.27	5.2685	14.965	135.12	490.2	2.7087	6.5507	213.78	4.1986	734.18	23.253	17.942	1.9325	7.1983	7.8706	2.3459	0.46073	0.5923	40.926	8.1778	8.0749	132.13	53.283	70.204	725.73	82.677	205.17	149.92	32.306	1161.9	51.785	1162.1	167.22	386.92	1770.6	810.91	155.57	543.28	1707	34.073
108.39	17.397	33.413	510.79	12.668	1.671	8.5548	25.078	0.52449	0.88371	86.119	148.32	10.167	84.778	500.97	1.6113	6.2338	378.08	12.043	981.47	31.922	32.253	8.1746	4.5296	25.22	0.76215	2.7446	0	112.05	13.6	8.0715	158.42	33.078	164.95	1195.5	339.63	428.15	317.08	530.28	514.54	396.63	51530	986.41	178.13	40108	1314.8	694.45	440.46	392.31	147.76
58.918	32.392	5.4538	153.73	24.114	5.9593	30.449	43.221	2.3384	2.9387	490.25	32.452	2.7525	152.01	242.53	17.676	10.379	1209.7	25.6	1636.5	56.48	88.973	20.905	7.6005	36.479	4.4796	2.2061	1.6007	187.44	19.761	8.9603	317.31	48.259	230.19	695.17	149.84	633.22	264.59	136.2	329.97	124.63	8768.3	1656	62.218	13378	15727	25424	8376.9	2305.4	13331
13.34	4.3099	3.4507	86.002	7.5689	3.6097	3.8448	16.429	2.9293	1.1383	224.01	4.198	1.9954	251.6	130.81	5.1303	17.153	181.9	1.6666	947.04	5.0328	4.094	0.84634	0.9992	3.0182	1.5261	0.24365	0.21319	19.913	9.2412	9.3693	151.84	24.873	68.169	168.75	72.421	162.68	76.909	27.344	46.028	25.049	12576	1200.8	30.461	5961.4	3199.4	35707	5093.8	844.41	11677
60.885	36.43	1.0422	11.27	119.2	15.76	5.9533	18.426	2.0123	4.2095	1955.2	2.3886	2.0438	1244.1	250.42	58.379	74.281	554.33	1.6568	3505.8	3.7565	0.95735	0.77635	0.20223	2.2123	16.582	1.6835	8.5571	10.674	17.187	25.001	1459.5	673.84	659.7	1134.7	796.13	1662.8	711.06	26.914	91.862	61.385	915.14	742.01	17.236	1124.3	3484.9	31825	2104.5	970.51	3853.2
183.72	95.472	4.7073	23.004	229.24	31.114	52.624	39.471	1.6567	10.393	2669.7	5.4952	6.7434	2175.3	1196.5	82.844	317.32	2973.2	34.491	11647	58.348	35.628	9.8944	4.1294	35.875	28.788	3.1785	8.5735	364.14	160.11	148.46	3515.7	825.58	1445.2	1921.7	902.84	3561.9	1299.7	58.65	461.98	114.84	18818	1765.7	20.707	1510.8	10395	21568	935.24	1712.4	1029
18.832	11.804	0	3.8886	33.444	6.6566	1.7656	3.771	0.21626	1.2205	1004.5	2.0387	4.9344	1077.3	272.28	22.053	39.452	289.52	0.90248	2353.1	0.37923	0	0.65811	0	1.2446	8.0504	0.12907	2.4979	4.37	10.013	16.875	523.62	315.99	225.55	439.59	287.41	619.31	338.32	12.262	37.83	21.828	125.02	147.4	1.9045	205.26	802.67	762.98	43.53	166.53	23.421
237.23	40.59	48.161	973.46	70.189	30.26	40.712	211.7	10.845	7.0226	655.68	12.979	9.2449	836.66	1126.5	21.148	72.211	1785.1	108.42	4559.4	218.92	65.924	10.835	52.658	51.36	15.502	3.4407	2.6997	254.8	63.438	56.39	795.93	110.58	351.13	1043.1	864.94	1305	677.81	260.38	1535.8	164.16	2.3324e+05	30796	1534.8	50171	1.325e+05	2.346e+05	11494	8786.6	4726.5
948.41	382.21	49.092	899.34	1595.9	426.52	1117.7	14198	788.88	1280.2	31769	79.691	889.16	9852.7	19402	1628.6	925.61	15116	682.09	52154	437.16	408.97	116.31	109.32	319.76	110.85	63.119	95.546	1596.9	582.13	756.91	14684	4989.4	6585.9	21711	12621	15787	13507	1304.4	17221	5764.2	27478	11728	6774.2	50560	25275	12063	66385	3.0408e+05	32828
2534.1	245.63	13540	1.575e+05	953.18	514.32	4266.2	23022	350.32	1012.9	53242	1392.5	829.13	6949.8	1008.4	7992.3	181.73	3946.9	57.699	8324	17.714	51.735	26.653	12.148	32.669	64.977	7.6803	14.467	182.74	60.658	82.184	5133.7	3219	2866.7	14882	1.4289e+05	11115	8297.7	62556	1654.7	1034.4	28856	5526.1	50114	2.1547e+05	5307.9	5819.4	59997	79796	3715.8
535.57	263.95	330.84	4068	764.12	329.59	851.06	7781.3	551.69	2313.4	5886.6	942.11	457.77	4196.6	5781.3	369.19	356	7271.3	394.19	21495	520.31	290.09	97.153	77.433	273.5	59.901	23.262	25.743	1536.8	291.64	280.88	4224.3	1070.5	2584.6	11153	7824.3	8834	10243	2885.3	6492.4	4790.9	2.4503e+05	1.0098e+05	29081	2.4425e+05	5.0816e+05	3.0217e+05	1.3585e+05	2.4045e+05	62210
285	196.48	49.52	371.11	482.11	223.38	345.19	3601.6	234.78	6554.9	9679.9	240.68	371.87	4240	8202.3	856.81	196.99	4021.7	275.03	17865	121.12	153.02	65.042	19.026	145.92	36.709	29.822	38.219	864.59	186.58	201.99	3426.5	2004	1927.8	10491	4173.5	9461.4	25349	1832.2	10908	12009	17986	14944	18911	32457	40922	8861.7	34604	1.0573e+05	26592
943.15	43.408	548.64	69978	58.296	20.276	198.21	2916.4	11.709	14.798	1290.3	24689	6334.8	3025.4	1394.7	77.637	26.904	481.84	14.625	1829.5	29.853	143.32	59.572	15.728	125.89	9.4156	61.885	6.3814	493.41	20.252	32.898	351.23	263.49	1846.9	4992.4	14957	5247.1	1622.9	1.4965e+05	800.84	6375.2	9852.3	139.34	10737	1.3912e+05	529.64	223.46	2504.9	1726.3	251.75
431.52	201.25	71.253	830.93	282.97	57.026	151.32	514	25.825	1226	1580.7	30.736	43	892.41	21964	197.38	99.2	14199	304.84	23784	1812.8	1598.7	220.49	810.49	362.89	69.977	23.589	21.537	1077.9	308.06	174.88	2788.6	478.02	1412.5	23955	1253.5	4956.4	6148.2	347.37	51424	4617.9	49986	4048.1	1796.8	53356	2320.8	909.73	6729.3	12214	1180.5
439.41	215.96	116.92	1468	314.17	56.624	91.55	170.61	9.6056	154.84	3439.7	850.26	102.37	1757.6	11876	102.08	164.93	5308.3	174.98	20444	264.41	256.64	86.313	45.403	236.66	32.541	34.911	34.353	1017.8	174.6	229.72	3400.4	1562.9	1934.7	9250.9	2244.8	4518.7	4539.2	3225	4946.6	5780.3	46564	1361.4	1861.3	1.159e+05	2446.1	669.77	2206.3	3043.7	361.72
660.13	4120.4	165.17	244.05	4651.5	2226.3	10204	58744	5474.9	5.4504e+05	2.8565e+05	146.77	975.93	8631	17946	94693	6546.2	59609	10960	50998	381.44	641.59	688.48	129.94	382.4	748.11	318.44	48.928	1322.6	2636.5	7759	10227	3716.1	3362.1	8.5259e+05	2.8313e+05	2.2651e+05	1.0853e+06	1171.7	1.4112e+05	62150	3453.5	1655.8	527.37	2931.1	6132	2475.1	4436.7	73189	12825
[truncated: 33 more columns]
