# Supplementary material for: Reproducibility of the Structural Brain Connectome Derived from Diffusion Tensor Imaging
Source: PLoS One. 2015 Sep 2;10(9):e0135247. doi: 10.1371/journal.pone.0135247 (PMC4557836; doi:10.1371/journal.pone.0135247)
Supplement: S1 Data — Please refer to the README.txt file within the compressed folder for usage instructions. (ZIP) [file pone.0135247.s001.zip › Subject17_determistic_scanner_A_time_1.csv]

0	0.020591	0.0043663	0.0023342	0.00019053	0	0.0045456	5.1506e-06	0	0	0	0	0	0	0	0.00012559	0	0.00092953	0	0	0	0	0.00054061	0.00018875	0.00030994	0.00044933	0	0.016908	0.00024537	0.0043161	0	0.0046841	0	0.012427	0.0025181	0.00074097	0.0051605	0.0021695	0.0017453	1.6681e-05	0	0	0	0	1.0754e-05	0	0	0	0	0
0.020591	0	0	0	0.0028139	0	0.0048805	9.7607e-07	3.0293e-06	0	0	0	0	0	0	0.00041712	9.932e-06	0.0005347	2.5765e-06	0	0	0	0.00015083	0.00028315	3.4016e-05	0.00049021	0	0	0	0	0	3.2797e-05	0	3.0531e-05	0.0062601	0.0075312	0.010131	0.020241	0	6.8029e-05	0.0001342	0	0	0	0	0	0	0	5.0396e-05	0
0.0043663	0	0	0.012678	0	0	0.00017031	1.8918e-06	0	0	0	0	0	0	0	0	0	1.7253e-05	0	0	0	0	1.6831e-05	0	3.4951e-05	0	0	0	0	0.00042767	0	0	0	0	0.002274	0.0038725	0.0034604	0.0011983	0.01331	0	0	0	0	1.9503e-05	2.2475e-05	0	0	1.8053e-06	0	0
0.0023342	0	0.012678	0	0	0	5.5559e-05	0.0037747	0	0	0	0.010885	0.0011735	0.00044613	3.0937e-05	0	0	3.1629e-05	0	0	0	0	3.273e-05	0	0.00012119	0	0	0.00061159	2.5858e-05	0.00024063	0	0	0	0.0020591	0.00057066	0.0022936	0.00047981	0	0.020239	8.9102e-06	0	0	0	0.00018418	0.0017428	0	0	6.1283e-06	9.622e-06	0
0.00019053	0.0028139	0	0	0	0.0052492	0.0031364	0	0	0	0	0	0	0	0	0.0013682	0.00022503	9.1402e-05	0.00028447	0	0	1.6177e-05	0.0018654	0.0013957	7.724e-05	0	0	0	0.00012205	3.9863e-05	0	0.0012058	0	0.011026	0.012278	0.023228	0.018525	0.0067781	0	0	9.975e-06	0	0	0	0	3.2241e-05	0	0.00044171	4.0102e-06	0
0	0	0	0	0.0052492	0	0.00044486	0.00033588	0.0073963	0.0073262	0	0	0	0	0	0.00049783	0.0013313	0	0.00099023	0	0	0	0	0	0	0	0	0	0	0.00029936	0	0	0	0.011543	0.00025521	0.0001046	0.0051117	0	0	0	0	0	0	0	0	0	0	0.00020642	1.5242e-05	0
0.0045456	0.0048805	0.00017031	5.5559e-05	0.0031364	0.00044486	0	0.005626	0.0029092	0.001595	0	0	0	0	0	0	4.342e-06	8.4491e-06	6.6458e-07	0	0	0	0	0	0	0	0	0	0	5.325e-06	0	0	0	4.8053e-06	0.0021119	0.0078664	0.0015483	0.00022703	4.5941e-05	0	0	0	0.00025956	0	0	8.5009e-06	4.6362e-05	0.0013666	0.0043876	0
5.1506e-06	9.7607e-07	1.8918e-06	0.0037747	0	0.00033588	0.005626	0	0.014819	0.0089536	0.0038972	0.0048686	0.0081407	0.0060935	0.00027824	0	0	0.00014738	0	0.00052407	0	0	0	0	0	0	0	0	0	0	0	0	0	1.2058e-05	0.0013612	0.0019605	8.5182e-05	0	0.001018	8.2054e-05	0	0	8.822e-07	2.8243e-05	0.00025007	0	1.2632e-06	8.7763e-07	0.016611	1.6466e-05
0	3.0293e-06	0	0	0	0.0073963	0.0029092	0.014819	0	0.020277	0	0	0	0	0	0	0	0	0	0	0	0	0	0	0	0	0	0	0	0	0	0	0	8.2325e-06	0.00086538	0	0	0	0	6.3078e-05	0	0	0	0	0	0	0	0	0.00014711	0
0	0	0	0	0	0.0073262	0.001595	0.0089536	0.020277	0	0.0012261	0	0	0	0	0.026165	0.0060269	0	0.011932	0	0	0	0	0	0	0	0	0	0	8.6082e-05	0	0	0	0.0089007	0.0029473	0.0016255	0.00010947	3.1442e-05	0	0	0	0	0	0	0	0	0	0	0.0013923	0
0	0	0	0	0	0	0	0.0038972	0	0.0012261	0	0	0	0.015392	0	0.0026913	0	0	0	0.0040129	0	0	0	0	0	0	0	0	0	0	0	0	0	0	0.0020261	0.002056	0	0	0	0	0	0	0	0	0	0	0	0	0.00041546	0
0	0	0	0.010885	0	0	0	0.0048686	0	0	0	0	0.018804	0.00089115	5.0772e-05	0	0	0	0	8.3843e-06	0	0	0	0	0	0	0	0	0	0	0	0	0	0.0033862	0	0	0	0	0.0018527	0	0	0	0	0	0.00066937	0	0	0	3.9592e-05	0
0	0	0	0.0011735	0	0	0	0.0081407	0	0	0	0.018804	0	0.030348	0.0030088	0	0	0	0	0.0012249	0	0	0	0	0	0	0	0	0	0	0	0	0	0	0	0	0	0	0	0	0	0	0	0	0	0	0	0	0.00047982	0
0	0	0	0.00044613	0	0	0	0.0060935	0	0	0.015392	0.00089115	0.030348	0	0.014679	0	0	0	0	0.0029425	0	0	0	0	0	0	0	0	0	0	0	0	0	0	0	0	0	0	0	0	0	0	0	0	0	0	0	0	0.000769	0
0	0	0	3.0937e-05	0	0	0	0.00027824	0	0	0	5.0772e-05	0.0030088	0.014679	0	0	0	0.00026552	0	0.0049467	0.00046892	0	0	0.00046106	0.00040669	0.0053082	0.00046691	0	0	0	0	0	0	0	4.7813e-05	0	0	0	0	0.0080156	0	0	0	0	0	0	0	0	0	0
0.00012559	0.00041712	0	0	0.0013682	0.00049783	0	0	0	0.026165	0.0026913	0	0	0	0	0	0.012752	0.0031948	0.0055182	0	0	0	0	0	0	0	0	0	0	5.6385e-06	0	1.0504e-05	0	0.0059007	0.0023987	0.00021368	0.006555	0.0024267	0	2.6848e-06	0	0	0	0	0	0	0	0	0	0
0	9.932e-06	0	0	0.00022503	0.0013313	4.342e-06	0	0	0.0060269	0	0	0	0	0	0.012752	0	0.0002016	0.012179	0	0	0	0	0	0	0	0	0	0	0.0022281	0.010564	0.004702	0.00018287	0.0094831	3.7182e-06	0	0.0015828	0.001025	0	0	0	0	0	0	0	0	0	0	0	0
0.00092953	0.0005347	1.7253e-05	3.1629e-05	9.1402e-05	0	8.4491e-06	0.00014738	0	0	0	0	0	0	0.00026552	0.0031948	0.0002016	0	0.019517	0.010763	0.0027512	1.0815e-05	0.011214	0	0.00047226	0	0	0	0.0012504	0.00038504	0	0	0	1.1437e-05	0.0058428	0.0017845	4.0781e-05	0.0015005	0	0	0	0	0	0	0	0	0	0	0	0
0	2.5765e-06	0	0	0.00028447	0.00099023	6.6458e-07	0	0	0.011932	0	0	0	0	0	0.0055182	0.012179	0.019517	0	0	0	0	0.0091361	0	0	0	0	0	0.00047966	0.0078631	0.0013302	0.002881	0	0.00017057	0.0016793	0.00037111	0.00085943	0.00081542	0	0	0	0	0	0	0	0	0	0	0	0
0	0	0	0	0	0	0	0.00052407	0	0	0.0040129	8.3843e-06	0.0012249	0.0029425	0.0049467	0	0	0.010763	0	0	0.0059387	0.0066963	0	0.0033307	0.00018733	0.0014735	0.00026141	1.8706e-05	0	0	0	0	0	0	0.00096666	0.00075081	0	4.2635e-06	0	0.00086797	0	0	0	0	0	0	0	0	2.6976e-06	0
0	0	0	0	0	0	0	0	0	0	0	0	0	0	0.00046892	0	0	0.0027512	0	0.0059387	0	0.028454	0.0013596	0.0023305	2.4891e-05	0.0002546	0	1.8049e-05	0	0	0	0	0	0	0.0003377	0	0	0	0	0.0015162	0	0	0	0	0	0	0	0	0	0
0	0	0	0	1.6177e-05	0	0	0	0	0	0	0	0	0	0	0	0	1.0815e-05	0	0.0066963	0.028454	0	0.004914	0.030273	0	0	0	0	0	0	0	0	0	0	0.00018824	0	7.1861e-05	2.7112e-05	0	0.0014507	0	0	0	0	0	0	0	0	0	0
0.00054061	0.00015083	1.6831e-05	3.273e-05	0.0018654	0	0	0	0	0	0	0	0	0	0	0	0	0.011214	0.0091361	0	0.0013596	0.004914	0	0.0040335	0.0082946	0	0	0	0.0043021	0.00024848	0	3.7328e-05	0	0.00020859	8.8243e-05	0	0.00015468	3.4615e-05	0	2.4756e-05	0	0	0	0	0	0	0	0	0	0
0.00018875	0.00028315	0	0	0.0013957	0	0	0	0	0	0	0	0	0	0.00046106	0	0	0	0	0.0033307	0.0023305	0.030273	0.0040335	0	0.013322	0.0035811	0	0	0	8.5578e-06	0	3.4162e-05	0	0.00127	0.00010008	0	7.1149e-05	0	0	0.0060758	0	0	0	0	0	0	0	0	0	0
0.00030994	3.4016e-05	3.4951e-05	0.00012119	7.724e-05	0	0	0	0	0	0	0	0	0	0.00040669	0	0	0.00047226	0	0.00018733	2.4891e-05	0	0.0082946	0.013322	0	0.0081287	0.0057362	0.00014392	0.0084042	0.00025341	0	2.19e-06	0	1.0238e-05	7.8729e-05	0	5.5626e-06	3.3649e-05	8.1953e-06	0.0063903	0	0	0	0	0	0	0	0	0	0
0.00044933	0.00049021	0	0	0	0	0	0	0	0	0	0	0	0	0.0053082	0	0	0	0	0.0014735	0.0002546	0	0	0.0035811	0.0081287	0	0.005698	8.5513e-05	0.00018608	0	0	0	0	0	0	0	0	0	0	0.0095199	0	0	0	0	0	0	0	0	0	0
0	0	0	0	0	0	0	0	0	0	0	0	0	0	0.00046691	0	0	0	0	0.00026141	0	0	0	0	0.0057362	0.005698	0	0.014629	0.00032621	0	0	5.0533e-05	0	0.00069662	9.8715e-05	0	0	0	0	0.017264	0.01223	0	0	0	0	0	0	0	0	0
0.016908	0	0	0.00061159	0	0	0	0	0	0	0	0	0	0	0	0	0	0	0	1.8706e-05	1.8049e-05	0	0	0	0.00014392	8.5513e-05	0.014629	0	0.00091999	0.0046709	0	0.00020338	0	0.0091396	0.0042928	0	0.00095448	0	0.00011855	0.0072895	0.021565	0	0	0	0	0	0	0	0	0
0.00024537	0	0	2.5858e-05	0.00012205	0	0	0	0	0	0	0	0	0	0	0	0	0.0012504	0.00047966	0	0	0	0.0043021	0	0.0084042	0.00018608	0.00032621	0.00091999	0	0.018029	0	0.00041574	0	4.9212e-05	0.0032419	0	4.6806e-05	0.0010978	0	0.0019205	0.00023699	0	0	0	0	0	0	0	0	0
0.0043161	0	0.00042767	0.00024063	3.9863e-05	0.00029936	5.325e-06	0	0	8.6082e-05	0	0	0	0	0	5.6385e-06	0.0022281	0.00038504	0.0078631	0	0	0	0.00024848	8.5578e-06	0.00025341	0	0	0.0046709	0.018029	0	0.0069961	0.0036239	0	0.0027976	0.00029125	0	0.00022035	2.9827e-05	7.6884e-06	2.2685e-05	3.336e-05	0	0	0	0	0	0	0	0	0
0	0	0	0	0	0	0	0	0	0	0	0	0	0	0	0	0.010564	0	0.0013302	0	0	0	0	0	0	0	0	0	0	0.0069961	0	0.0039699	0	0	0	0	0	0	0	0	0	0	0	0	0	0	0	0	0	0
0.0046841	3.2797e-05	0	0	0.0012058	0	0	0	0	0	0	0	0	0	0	1.0504e-05	0.004702	0	0.002881	0	0	0	3.7328e-05	3.4162e-05	2.19e-06	0	5.0533e-05	0.00020338	0.00041574	0.0036239	0.0039699	0	0.0093481	0.017722	0	0	0.00046678	0	0	0	0	0	0	0	0	0	0	0	0	0
0	0	0	0	0	0	0	0	0	0	0	0	0	0	0	0	0.00018287	0	0	0	0	0	0	0	0	0	0	0	0	0	0	0.0093481	0	0.01	0	0	0	0	0	0	0	0	0	0	0	0	0	0	0	0
0.012427	3.0531e-05	0	0.0020591	0.011026	0.011543	4.8053e-06	1.2058e-05	8.2325e-06	0.0089007	0	0.0033862	0	0	0	0.0059007	0.0094831	1.1437e-05	0.00017057	0	0	0	0.00020859	0.00127	1.0238e-05	0	0.00069662	0.0091396	4.9212e-05	0.0027976	0	0.017722	0.01	0	0.0011785	1.374e-05	0.0049068	0.00013686	0.00031583	0	0.0070613	0	0	0	0	0	0	0	0	0
0.0025181	0.0062601	0.002274	0.00057066	0.012278	0.00025521	0.0021119	0.0013612	0.00086538	0.0029473	0.0020261	0	0	0	4.7813e-05	0.0023987	3.7182e-06	0.0058428	0.0016793	0.00096666	0.0003377	0.00018824	8.8243e-05	0.00010008	7.8729e-05	0	9.8715e-05	0.0042928	0.0032419	0.00029125	0	0	0	0.0011785	0	0.021492	0.012405	0.0066428	1.7462e-05	0.026601	0.017188	0	0	0	0	0	0	5.9659e-05	0.00017521	0
0.00074097	0.0075312	0.0038725	0.0022936	0.023228	0.0001046	0.0078664	0.0019605	0	0.0016255	0.002056	0	0	0	0	0.00021368	0	0.0017845	0.00037111	0.00075081	0	0	0	0	0	0	0	0	0	0	0	0	0	1.374e-05	0.021492	0	0.0019921	0.00010949	0.0088761	0.00031202	0.00082592	0	0	0	0	0.00067918	0	3.3323e-05	0.00040284	0
0.0051605	0.010131	0.0034604	0.00047981	0.018525	0.0051117	0.0015483	8.5182e-05	0	0.00010947	0	0	0	0	0	0.006555	0.0015828	4.0781e-05	0.00085943	0	0	7.1861e-05	0.00015468	7.1149e-05	5.5626e-06	0	0	0.00095448	4.6806e-05	0.00022035	0	0.00046678	0	0.0049068	0.012405	0.0019921	0	0.064745	0.003064	0	0	0	0	0	0	0	0	0	0.00011064	0
0.0021695	0.020241	0.0011983	0	0.0067781	0	0.00022703	0	0	3.1442e-05	0	0	0	0	0	0.0024267	0.001025	0.0015005	0.00081542	4.2635e-06	0	2.7112e-05	3.4615e-05	0	3.3649e-05	0	0	0	0.0010978	2.9827e-05	0	0	0	0.00013686	0.0066428	0.00010949	0.064745	0	0	0	0.0014539	0	0	0	0	0	0	0	0	0
0.0017453	0	0.01331	0.020239	0	0	4.5941e-05	0.001018	0	0	0	0.0018527	0	0	0	0	0	0	0	0	0	0	0	0	8.1953e-06	0	0	0.00011855	0	7.6884e-06	0	0	0	0.00031583	1.7462e-05	0.0088761	0.003064	0	0	0	0	0	0	3.8097e-05	0.0017157	0	0	0	0.00018974	0
1.6681e-05	6.8029e-05	0	8.9102e-06	0	0	0	8.2054e-05	6.3078e-05	0	0	0	0	0	0.0080156	2.6848e-06	0	0	0	0.00086797	0.0015162	0.0014507	2.4756e-05	0.0060758	0.0063903	0.0095199	0.017264	0.0072895	0.0019205	2.2685e-05	0	0	0	0	0.026601	0.00031202	0	0	0	0	0.010152	0	0	0	0	0	0	0	2.6808e-06	0
0	0.0001342	0	0	9.975e-06	0	0	0	0	0	0	0	0	0	0	0	0	0	0	0	0	0	0	0	0	0	0.01223	0.021565	0.00023699	3.336e-05	0	0	0	0.0070613	0.017188	0.00082592	0	0.0014539	0	0.010152	0	0	0	0	0	0	0	0	0	0
0	0	0	0	0	0	0	0	0	0	0	0	0	0	0	0	0	0	0	0	0	0	0	0	0	0	0	0	0	0	0	0	0	0	0	0	0	0	0	0	0	0	0.0083758	0	0.0067176	0.00092077	0	0.0050972	0	0
0	0	0	0	0	0	0.00025956	8.822e-07	0	0	0	0	0	0	0	0	0	0	0	0	0	0	0	0	0	0	0	0	0	0	0	0	0	0	0	0	0	0	0	0	0	0.0083758	0	0	0	0.0077877	0	0.0021492	0	0
0	0	1.9503e-05	0.00018418	0	0	0	2.8243e-05	0	0	0	0	0	0	0	0	0	0	0	0	0	0	0	0	0	0	0	0	0	0	0	0	0	0	0	0	0	0	3.8097e-05	0	0	0	0	0	0.0007659	0	0	0	6.2085e-06	0
1.0754e-05	0	2.2475e-05	0.0017428	0	0	0	0.00025007	0	0	0	0.00066937	0	0	0	0	0	0	0	0	0	0	0	0	0	0	0	0	0	0	0	0	0	0	0	0	0	0	0.0017157	0	0	0.0067176	0	0.0007659	0	0	0	0	0.0023155	0
0	0	0	0	3.2241e-05	0	8.5009e-06	0	0	0	0	0	0	0	0	0	0	0	0	0	0	0	0	0	0	0	0	0	0	0	0	0	0	0	0	0.00067918	0	0	0	0	0	0.00092077	0.0077877	0	0	0	0.014809	0.0034986	0.0013929	0
0	0	0	0	0	0	4.6362e-05	1.2632e-06	0	0	0	0	0	0	0	0	0	0	0	0	0	0	0	0	0	0	0	0	0	0	0	0	0	0	0	0	0	0	0	0	0	0	0	0	0	0.014809	0	0.0016539	0.00039168	0.011043
0	0	1.8053e-06	6.1283e-06	0.00044171	0.00020642	0.0013666	8.7763e-07	0	0	0	0	0	0	0	0	0	0	0	0	0	0	0	0	0	0	0	0	0	0	0	0	0	0	5.9659e-05	3.3323e-05	0	0	0	0	0	0.0050972	0.0021492	0	0	0.0034986	0.0016539	0	0.0092618	0.0082572
0	5.0396e-05	0	9.622e-06	4.0102e-06	1.5242e-05	0.0043876	0.016611	0.00014711	0.0013923	0.00041546	3.9592e-05	0.00047982	0.000769	0	0	0	0	0	2.6976e-06	0	0	0	0	0	0	0	0	0	0	0	0	0	0	0.00017521	0.00040284	0.00011064	0	0.00018974	2.6808e-06	0	0	0	6.2085e-06	0.0023155	0.0013929	0.00039168	0.0092618	0	0.015471
0	0	0	0	0	0	0	1.6466e-05	0	0	0	0	0	0	0	0	0	0	0	0	0	0	0	0	0	0	0	0	0	0	0	0	0	0	0	0	0	0	0	0	0	0	0	0	0	0	0.011043	0.0082572	0.015471	0
0	0	0	0	0	0.00014293	0	0.0001436	0	0.0074291	0.0017918	0	0	0	0	2.066e-06	0	0	0	2.8996e-05	0	0	0	0	0	0	0	0	0	0	0	0	0	0	0	5.8108e-06	2.397e-05	0	0	0	0	0	3.0789e-05	0	0	1.4679e-05	0.012819	0	0.011648	0.029559
0	0	0	0	0	0	0	0.00052459	0	0.0031082	0.025587	0	0	0.0017556	0	0	0	0	0	0.0016782	0	0	0	0	0	0	0	0	0	0	0	0	0	0	0	0	0	0	0	0	0	0	0	0	0	0	0	0	0.0046206	0
0	0	0	0.00025486	0	0	0	0.00010462	0	0	0	0.0018338	0.0010671	0	0	0	0	0	0	0	0	0	0	0	0	0	0	0	0	0	0	0	0	0	0	0.00050652	0	0	0.00031012	0	0	0	0	0	0.0029936	0	0	0	0.00027819	0
0	0	0	0	0	0	0	0.00030004	0	0	0	0.00161	0.01267	0.0024497	0	0	0	0	0	4.1804e-05	0	0	0	0	0	0	0	0	0	0	0	0	0	0	0	0	0	0	0	0	0	0	0	0	0.0017298	0	0	0	0.0025867	0
0	0	0	0	0	0	0	1.0619e-05	0	0	1.9933e-05	0	0.00033139	0.011403	0.0020195	0	0	0	0	0.002153	0	0	0	0	0	0	0	0	0	0	0	0	0	0	0	0	0	0	0	0	0	0	0	0	6.3896e-06	0	0	0	0.001223	0
0	0	0	0	0	0	0	0	0	0	0	0	0	0.0025532	0.048761	0	0	2.689e-05	0	0.002259	0	0	0	2.5198e-05	0	0	0	0	0	0	0	0	0	0	0	0	0	0	0	0	0	0	0	0	3.1852e-05	0	0	0	0.00020719	0
0	0	0	0	0	0	0	0	0	1.4765e-05	0	0	0	0	0	0	0	0	0	0	0	0	0	0	0	0	0	0	0	0	0	0	0	0	0	0	0	0	0	0	0	0	0	0	0	0	5.2728e-05	0	0	0
0	0	0	0	0	0	0	0	0	0	0	0	0	0	0	0	0	0	0	0	0	0	0	0	0	0	0	0	0	0	0	0	0	0	0	0	0	0	0	0	0	0	0	0	0	0	2.6934e-05	0	0	0
0	0	0	0	0	0	0	0	0	0	0.00049665	0	0	0	8.5637e-05	8.2054e-06	0	0.0029398	0	0.0085505	0	0	0	0	0	0	0	0	0	0	0	0	0	0	0	0	0	0	0	0	0	0	0	0	0	0	0	0	0	0
0	0	0	0	0	0	0	0	0	0	0	0	0	0	0	0	0	0	0	2.344e-06	0	0	0	0	0	0	0	0	0	0	0	0	0	0	0	0	0	0	0	0	0	3.9238e-05	0	0	0	0.0001182	0.00051308	0	0	0
0	0	0	0	0	0	0	0	0	0	0.000541	0	0	0.0029099	0.0051413	2.3143e-06	0	0.00057175	0	0.017618	0	0	0	8.1465e-06	0	0	0	0	0	0	0	0	0	0	0	0	0	0	0	0	0	0	0	0	0	0	0	0	0.0015302	0
0	0	0	0	0	0	0	0	0	0	0	0	0	0	9.0258e-06	0	0	3.6727e-05	0	7.2364e-05	0.00026363	0.00081389	8.7582e-05	0.00029318	0	0	0	0	0	0	0	0	0	0	0	0	0	0	0	3.3941e-05	0	0	0	0	0	0	0	0	0	0
0	0	0	0	0	0	0	0	0	0	0	0	0	0	0	0	0	0.00039703	0	0.00026108	0.00013144	0.00016161	5.396e-05	0.00051968	0	0	0	0	0	0	0	0	0	0	6.3895e-06	0	0	0	0	9.9453e-06	0	0	0	0	0	1.1544e-05	0	0	0	0
0	0	0	0	0	0	0	0	0	0	0	0	0	0	0	0	0	0.00019386	0	8.6909e-06	0.0002267	0	1.5457e-06	0	0	0	0	0	0	0	0	0	0	0	0	0	0	0	0	0	0	0.00029806	0.00020459	0	4.5992e-05	8.8321e-05	0	3.1563e-06	0	0
0	0	0	0	0	0	0	0	0	0	0	0	0	0	4.7604e-06	0	0	0	0	0.00074822	7.8501e-05	0.00013439	5.1525e-05	0.00028041	0	0	0	0	0	0	0	0	0	0	5.6136e-05	0	0	0	0	3.3844e-05	0	0	0	0	0	3.4326e-05	0	0	0	0
0	0	0	0	0	0	0	0	0	0	0	0	0	0	0	0	0	0	0	0	1.2988e-06	9.4884e-06	0	2.8263e-05	3.3094e-05	0	0	0	0	0	0	0	0	0	6.2065e-06	0	0	0	0	2.1689e-05	0	0	0	0	0	0	0	0	0	0
0	0	0	0	0	0	0	0	0	0	0	0	0	0	0	0	0	0	0	0	0	0	0	0	0	0	0	0	0	0	0	0	0	0	0	0	0	0	0	0	0	0	0	0	0	0	0	0	0	0
0	0	0	0	0	0	0	0	0	0	0	0	0	0	0	0	0	0	0	0	0	0	0	0	0	4.3499e-05	0	0	0	0	0	0	0	0	0	0	0	0	0	0.00021225	0	0.0041638	0	0	0	0	0	0	0	0
0	0	0	0	0	0	0	0	0	0	0	0	0	0	0	0	0	0	0	0	0	0	0	0	0	0	0	0	0	0	0	0	0	0	0	0	0	0	0	0	0	0.004529	0	0	0.00037955	0	0	0	0	0
0	0	0	0	0	0	0	0	0	0	0	0	0	0	0	0	0	0	0	4.686e-06	0	0	0	0	0	0	0	0	0	0	0	0	0	0	0	0	0	0	0	0	0	0.00026343	0	0	3.2576e-05	0	7.9578e-06	0	0	0
0	0	0	0	0	0	0	0	0	0	0	0	0	0	0	0	0	0	0	0	0	0	0	0	0	0	0	0	0	0	0	0	0	0	0	0	0	0	0	0	0	0.00016904	0	0	0	1.8276e-06	0.00072126	0	0	0
0	0	0	0	0	0	0	0	0	0	0	0	0	0	0	0	0	0	0	0	0	0	0	0	0	0	0	0	0	0	0	0	0	0	0	0	0	0	0	0	0	7.7352e-05	0	0	0	3.3906e-05	0.00024472	0	0	0
0	0	0	0	0	0	0	0	0	0	0	0	0	0	0	0	0	0	0	0	0	0	0	0	0	0	0	0	0	0	0	0	0	0	0	0	0	0	0	0	0	0.0035274	5.1252e-05	0	0	0.0054898	0.003767	0	0	0
0	0	0	0	0	0	0	0	0	0	0	0	0	0	0	0	0	0	0	0	0	0	0	0	0	0	0	0	0	0	0	0	0	0	0	0	0	0	0	0	0	0.00044803	0	0	0	0.00065675	0.0005104	0	0	0
0	0	0	1.1866e-05	0	0	0	0	0	0	0	0	0	0	0	0	0	0	0	0	0	0	0	0	0	0	0	0	0	0	0	0	0	0	0	0	0	0	0	0	0	0.015017	0.0010874	0	0.0066531	0.0092537	0.02987	2.2029e-05	2.0176e-05	0
4.2629e-05	0	0.00017617	0	0	0	9.6248e-07	0.00015616	0	3.4052e-05	0	0	0	0	0	0	0	1.0918e-05	0	5.0774e-05	0	0	4.7672e-06	3.0385e-06	0	0	0	2.5707e-05	7.5662e-05	7.3616e-06	0	0	0	9.2907e-06	0.0037648	4.9714e-05	0.00054331	9.5282e-05	0	5.1438e-06	9.6223e-05	0	0.0080891	0	9.5865e-06	0.003842	0	0	0	0
0.00017072	0.00086691	0.00098852	0.0016644	0.0032448	0	0.001522	9.4083e-05	0	0.00017073	0.00017171	0.00013285	0	0	0	0	0	9.8808e-05	0	0	0	0	0	0	0	0	0	0	0	0	0	0	0	0	0	0.0039713	0	0	0.00024668	0	0	0	0.0065015	4.8075e-05	0.0022994	0.00098451	0.0003013	0.0009387	0.00507	0
0	0	0	0	0	0	0	3.7681e-06	0	0	0	0	0	0	0	0	0	0	0	0	0	0	0	0	0	0	0	0	0	0	0	0	0	0	4.6322e-05	7.5168e-05	0	0	0	0	0	0.00070075	0.013355	7.1109e-06	0.0089374	0.0072582	0.00028162	0.00057211	0.00053824	0
0	0	0	0	0	0	0	0	0	0	0	0	0	0	0	0	0	0	0	0	0	0	0	0	0	0	0	0	0	0	0	0	0	0	0	2.1504e-05	0	0	0	0.00012392	3.0916e-05	4.7161e-06	0.018089	0	4.9809e-05	0.0087729	0	0.00099109	9.4519e-06	0
0	0	0.0014406	0.00050055	0	0	7.7097e-05	0.0013989	0	0	0	0.0016924	0	0	0	0	0	0	0	0	0	0	0	0	0	0	0	0	0	0	0	0	0	0	0	0	0	0	0.0044844	0	0	0	0	0	0.010012	0	0	3.9059e-05	0.00029839	0
0	0	0	0	0	0	0	0	0	0	0	0	0	0	1.8216e-05	0	0	0	0	3.3214e-05	0	2.0778e-05	0	0.00025637	8.9798e-05	0	0	0	0	0	0	0	0	0	0.00014629	0	0	0	0	0.00072228	0	0	4.5249e-06	0	0	0.00022342	0	0	0	0
0	0	0	0	0	0	0	0	0	0	0	0	0	0	0	0	0	0	0	0	0	0	0	0	0	0	0	0	0	0	0	0	0	0	0	0	0	0	0	1.4715e-05	0	6.0925e-05	0	0	0.00029712	0	0	0	0	0
0.00029907	0.0007037	0.00081586	0	0.00020805	0.00013352	2.1052e-05	7.0838e-05	0	0.0066753	0	0	0	0	0	0.0059113	0.00011554	0.0045566	0.0022445	0.00016448	0	4.1702e-05	6.6948e-05	2.6301e-06	5.141e-05	0.0017496	0.00013076	0	0.00050032	1.8001e-06	0	0	0	0.00016536	0.0090116	0.00051422	0.0074447	0.0098234	0	0.0084656	0.0022331	0	0.0013622	0	0	0.00053643	1.3143e-05	0	0.00017722	0
[truncated: 33 more columns]
