# Supplementary material for: Reproducibility of the Structural Brain Connectome Derived from Diffusion Tensor Imaging
Source: PLoS One. 2015 Sep 2;10(9):e0135247. doi: 10.1371/journal.pone.0135247 (PMC4557836; doi:10.1371/journal.pone.0135247)
Supplement: S1 Data — Please refer to the README.txt file within the compressed folder for usage instructions. (ZIP) [file pone.0135247.s001.zip › Subject17_determistic_scanner_A_time_2.csv]

0	0.014782	0	0.0063608	0.00076541	2.3709e-05	0.00096226	0	0	0	0	0	0	0	0	0	0	0.00024717	3.9406e-06	0	0	0	0.0005009	8.8862e-05	4.1205e-05	0	0.00017403	0.013921	0.00039368	0.0026215	0	0.003852	0	0.0078436	0	0.0013396	0.0040571	0.00040131	0.0037062	2.551e-06	5.9337e-05	0	0	0	1.8226e-05	0	0	0	0	0
0.014782	0	0	0	0.0009027	0	0.0042915	0	0	0	0	0	0	0	0	0	1.363e-05	1.536e-05	7.1767e-05	0	0	0	0.00021173	9.6222e-05	2.0851e-06	0	0	0	4.6372e-05	8.1036e-06	0	0	0	0.00013735	0.0054168	0.010288	0.0072086	0.013804	0	0.0032601	0.00063021	0	0.0012654	0	0	0	0	0	0	0
0	0	0	0.021302	0	0	0.00091255	0	0	0	0	0	0	0	0	0	0	8.8076e-06	0	0	0	0	3.3174e-06	4.0882e-06	0	0	0	0	0	0	0	0	0	2.8232e-05	0.00026069	0.00081776	0.0010948	0.0055435	0.00064167	0	0	0	0	0	0.0001443	0	0	0	0	0
0.0063608	0	0.021302	0	0	0	0.00016096	0.0023283	0	0	0	0.016761	0.0006873	0	0	0	0	3.6046e-05	0	0	0	0	0	1.4402e-06	1.5997e-05	0	0	0.00032731	0.00039291	4.1925e-05	0	7.785e-06	0	0.00033883	0.00049156	0.0098901	0.00089118	0.001658	0.025903	5.8389e-05	0.0001527	0	0	0	0.0055836	0	0	5.0144e-05	0.00020511	0
0.00076541	0.0009027	0	0	0	0.0026719	0.0027254	0	0	0	0	0	0	0	0	0.00083002	0.0015119	0.00011194	0.0010917	0	0	0	0.00055434	0.00045589	8.4349e-06	0	0	0	7.6891e-06	1.0351e-05	0	0.0010628	0	0.015192	0.012825	0.021805	0.014989	0.0055413	0	0.0010767	0.00012623	0	0.00034087	0	0	0.0025324	0	0.00035215	0	0
2.3709e-05	0	0	0	0.0026719	0	0.0020734	0.0017926	0.00069466	0.0059831	0	0	0	0	0	4.1636e-05	1.4352e-05	0	0.00027325	0	0	0	0	0	0	0	0	0	0	0	0	0	0	0.012569	0.0063619	1.1513e-05	0.0040113	0	0	3.7262e-06	0	0	0	0	0	0	0	0	0	0
0.00096226	0.0042915	0.00091255	0.00016096	0.0027254	0.0020734	0	0.004994	0.00086414	0.0015507	0	0	0	0	0	2.2734e-05	0	3.9613e-05	1.9278e-05	0	0	0	3.5573e-05	3.0869e-05	4.87e-06	0	0	1.1164e-05	1.9141e-05	6.2333e-05	0	0	0	4.5484e-05	0.0037811	0.0078898	0.0024541	0.0001756	0	0.00027911	0	0	8.315e-05	0	0	0.00098558	5.374e-05	0.00045553	0.0013905	0
0	0	0	0.0023283	0	0.0017926	0.004994	0	0.014407	0.012862	0.004835	0.0054928	0.0049242	0.0018422	0.00029839	0	0	0	0	0.0012044	0	0	0	0	0	0	0	0	0	0	0	0	0	1.0206e-05	1.1518e-05	0.00095597	0.00020237	0	0.0014346	0	0	0	8.3112e-06	0	0.0020446	0	0	0.0003257	0.019675	0.00025057
0	0	0	0	0	0.00069466	0.00086414	0.014407	0	0.024533	0	0	0	0	0	0	0	0	0	0	0	0	0	0	0	0	0	0	0	0	0	0	0	0	0	0	0	0	0	0	0	0	0	0	0	0	0	0	0.00013112	0
0	0	0	0	0	0.0059831	0.0015507	0.012862	0.024533	0	0.0025776	0	0	0	0	0.029231	0.0046312	0	0.0073973	0	0	0	0	0	0	0	0	0	0	0	0	5.3786e-05	1.2755e-05	0.0073399	0.00039281	0.0046935	0.00028944	5.4372e-05	0	0	0	0	0	0	0	0	0	0	0.0013208	0
0	0	0	0	0	0	0	0.004835	0	0.0025776	0	0	0	0.021641	0	0.0034405	0	0.00023535	0	0.0013549	0	0	0	0	0	0	0	0	0	0	0	0	0	0	0.001036	0.0024872	0	0	0	0	0	0	0	0	0	0	0	0	0.00010229	0
0	0	0	0.016761	0	0	0	0.0054928	0	0	0	0	0.015965	0.0016919	0.0012108	0	0	0	0	0.00020979	0	0	0	0	0	0	0	0	0	0	0	0	0	3.5219e-05	0	0	0	0	0.0020165	0	0	0	0	0	0.0015445	0	0	0	0.00012111	0
0	0	0	0.0006873	0	0	0	0.0049242	0	0	0	0.015965	0	0.019447	0.0047791	0	0	0	0	0.0024679	0	0	0	0	0	0	0	0	0	0	0	0	0	0	0	0	0	0	3.4046e-05	0	0	0	0	0	0	0	0	0	0.0037011	0
0	0	0	0	0	0	0	0.0018422	0	0	0.021641	0.0016919	0.019447	0	0.032421	0	0	0	0	0.0045499	0	0	0	0	0	0	0	0	0	0	0	0	0	0	0	0	0	0	0	0	0	0	0	0	0	0	0	0	0.00025006	0
0	0	0	0	0	0	0	0.00029839	0	0	0	0.0012108	0.0047791	0.032421	0	0	0	0.00026112	0	0.0093011	1.5386e-05	0.00022217	0	0.0064259	5.2591e-06	0.0039757	0.00015424	0.0013428	0	0	0	0	0	0	0	0	0	0	0	0.0054576	0.00034683	0	0	0	0	0	0	0	1.8809e-06	0
0	0	0	0	0.00083002	4.1636e-05	2.2734e-05	0	0	0.029231	0.0034405	0	0	0	0	0	0.010208	0.0022938	0.0053381	0	0	0	0	0	0	0	0	0	0	0	0	0	0	0.0056584	0.00031524	0.00017509	0.0097865	0.0025824	0	0.00053487	0.00012989	0	0	0	0	0	0	0	0	0
0	1.363e-05	0	0	0.0015119	1.4352e-05	0	0	0	0.0046312	0	0	0	0	0	0.010208	0	0.0016433	0.014587	0	0	0	0	0	0	0	0	0	0	0.0038199	0.0057676	0.0020341	0.00053641	0.01311	0	0	0.0031416	0.00012927	0	3.1263e-05	4.1181e-05	0	0	0	0	0	0	0	0	0
0.00024717	1.536e-05	8.8076e-06	3.6046e-05	0.00011194	0	3.9613e-05	0	0	0	0.00023535	0	0	0	0.00026112	0.0022938	0.0016433	0	0.01639	0.0085786	0.0016937	0	0.0080281	5.208e-05	0.00058956	0	1.7963e-06	0	0.00046581	0.0010937	0	0	0	8.6958e-05	0.0067086	0.0023466	0.00048231	0.00010725	0	0.00037262	9.5046e-05	0	0	0	0	0	0	0	0	0
3.9406e-06	7.1767e-05	0	0	0.0010917	0.00027325	1.9278e-05	0	0	0.0073973	0	0	0	0	0	0.0053381	0.014587	0.01639	0	0	0	0	0.0080526	0	3.7639e-06	0	0	0	0.0014162	0.010392	0.0011979	0.0010001	0.00038798	0.0015253	0.0015309	0	0.001773	0.0003772	0	1.7477e-06	0.00014437	0	0	0	0	0	0	0	0	0
0	0	0	0	0	0	0	0.0012044	0	0	0.0013549	0.00020979	0.0024679	0.0045499	0.0093011	0	0	0.0085786	0	0	0.0043299	0.0062425	8.4388e-06	0.0055865	0	0.001226	1.0607e-05	0.00046901	0	0	0	0	0	0	0.00045777	0.00039618	0	0	0	0.0014664	4.9684e-05	0	0	0	0	0	0	0	0	0
0	0	0	0	0	0	0	0	0	0	0	0	0	0	1.5386e-05	0	0	0.0016937	0	0.0043299	0	0.032188	0.0014945	0.0045831	0	0.0012346	0	0	0	0	0	0	0	0	0	0	0	0	0	0.00018076	0	0	0	0	0	0	0	0	0	0
0	0	0	0	0	0	0	0	0	0	0	0	0	0	0.00022217	0	0	0	0	0.0062425	0.032188	0	0.0095206	0.03623	0	0.0012626	0	0	0	0	0	0	0	0	4.1273e-05	0	0	0	0	0.0010133	0	0	0	0	0	0	0	0	0	0
0.0005009	0.00021173	3.3174e-06	0	0.00055434	0	3.5573e-05	0	0	0	0	0	0	0	0	0	0	0.0080281	0.0080526	8.4388e-06	0.0014945	0.0095206	0	0.0034928	0.0073305	3.5522e-06	2.8776e-05	0	0.003542	0.0005549	0	0.00037046	0	0.00015207	3.0109e-06	0	0.00074252	5.6439e-05	0	0.0011849	0	0	0	0	0	0	0	0	0	0
8.8862e-05	9.6222e-05	4.0882e-06	1.4402e-06	0.00045589	0	3.0869e-05	0	0	0	0	0	0	0	0.0064259	0	0	5.208e-05	0	0.0055865	0.0045831	0.03623	0.0034928	0	0.015277	0.013928	7.2498e-06	0	0	0	0	0.0003088	0	0.00030388	0.00027468	0	3.3613e-05	0	0	0.0060866	0	0	0	0	0	0	0	0	0	0
4.1205e-05	2.0851e-06	0	1.5997e-05	8.4349e-06	0	4.87e-06	0	0	0	0	0	0	0	5.2591e-06	0	0	0.00058956	3.7639e-06	0	0	0	0.0073305	0.015277	0	0.016396	0.0039884	0.00092138	0.0081077	5.8119e-05	0	7.9163e-06	0	1.3673e-05	4.2162e-05	0	1.0908e-05	0.00010937	0	0.0063071	1.5956e-05	0	0	0	0	0	0	0	0	0
0	0	0	0	0	0	0	0	0	0	0	0	0	0	0.0039757	0	0	0	0	0.001226	0.0012346	0.0012626	3.5522e-06	0.013928	0.016396	0	2.57e-05	0	2.1591e-05	0.00013888	0	0	0	0	6.1964e-06	0	0	0	0	0.022497	0	0	0	0	0	0	0	0	0	0
0.00017403	0	0	0	0	0	0	0	0	0	0	0	0	0	0.00015424	0	0	1.7963e-06	0	1.0607e-05	0	0	2.8776e-05	7.2498e-06	0.0039884	2.57e-05	0	0.034734	3.4406e-05	0	0	0	0	0	0.0010172	0	0	0	0	0.0083417	0.0048987	0	0	0	0	0	0	0	0	0
0.013921	0	0	0.00032731	0	0	1.1164e-05	0	0	0	0	0	0	0	0.0013428	0	0	0	0	0.00046901	0	0	0	0	0.00092138	0	0.034734	0	0	0.002487	0	0.0001464	0	0.0077145	0.00091349	0	0.00051423	0.0013867	0.0018278	0.020601	0.054525	0	0	0	0	0	0	0	0	0
0.00039368	4.6372e-05	0	0.00039291	7.6891e-06	0	1.9141e-05	0	0	0	0	0	0	0	0	0	0	0.00046581	0.0014162	0	0	0	0.003542	0	0.0081077	2.1591e-05	3.4406e-05	0	0	0.0089004	0	5.4255e-06	0	0.00015634	0.00089788	0	0.00014362	0.00091927	7.0714e-06	0.00085534	0.00019375	0	0	0	0	0	0	0	0	0
0.0026215	8.1036e-06	0	4.1925e-05	1.0351e-05	0	6.2333e-05	0	0	0	0	0	0	0	0	0	0.0038199	0.0010937	0.010392	0	0	0	0.0005549	0	5.8119e-05	0.00013888	0	0.002487	0.0089004	0	0.0078676	0.005004	0	0.0018155	4.5289e-05	0	0.00062094	0	5.3724e-05	8.7308e-05	8.6751e-06	0	0	0	0	0	0	0	0	0
0	0	0	0	0	0	0	0	0	0	0	0	0	0	0	0	0.0057676	0	0.0011979	0	0	0	0	0	0	0	0	0	0	0.0078676	0	0.002435	0	0	0	0	0	0	0	0	0	0	0	0	0	0	0	0	0	0
0.003852	0	0	7.785e-06	0.0010628	0	0	0	0	5.3786e-05	0	0	0	0	0	0	0.0020341	0	0.0010001	0	0	0	0.00037046	0.0003088	7.9163e-06	0	0	0.0001464	5.4255e-06	0.005004	0.002435	0	0.011503	0.023282	0.00016541	0	0.00024784	0.00011551	0.0002109	0	7.381e-05	0	0	0	0	0	0	0	0	0
0	0	0	0	0	0	0	0	0	1.2755e-05	0	0	0	0	0	0	0.00053641	0	0.00038798	0	0	0	0	0	0	0	0	0	0	0	0	0.011503	0	0.0068074	0	0	0	0	0	0	0	0	0	0	0	0	0	0	0	0
0.0078436	0.00013735	2.8232e-05	0.00033883	0.015192	0.012569	4.5484e-05	1.0206e-05	0	0.0073399	0	3.5219e-05	0	0	0	0.0056584	0.01311	8.6958e-05	0.0015253	0	0	0	0.00015207	0.00030388	1.3673e-05	0	0	0.0077145	0.00015634	0.0018155	0	0.023282	0.0068074	0	6.5566e-05	0	0.0070557	0.00014499	0.00038893	0	0.0077133	0	0	0	0	0	0	0	0	0
0	0.0054168	0.00026069	0.00049156	0.012825	0.0063619	0.0037811	1.1518e-05	0	0.00039281	0.001036	0	0	0	0	0.00031524	0	0.0067086	0.0015309	0.00045777	0	4.1273e-05	3.0109e-06	0.00027468	4.2162e-05	6.1964e-06	0.0010172	0.00091349	0.00089788	4.5289e-05	0	0.00016541	0	6.5566e-05	0	0.010005	0.012269	0.0067654	0.00047216	0.021527	0.010151	0	0	0	0	0	0	0	0.0001074	0
0.0013396	0.010288	0.00081776	0.0098901	0.021805	1.1513e-05	0.0078898	0.00095597	0	0.0046935	0.0024872	0	0	0	0	0.00017509	0	0.0023466	0	0.00039618	0	0	0	0	0	0	0	0	0	0	0	0	0	0	0.010005	0	0.0021873	0.00021927	0.002065	8.9461e-05	0	0	0	0	0.00024522	0.00092808	0.00040721	1.9764e-05	7.6987e-06	0
0.0040571	0.0072086	0.0010948	0.00089118	0.014989	0.0040113	0.0024541	0.00020237	0	0.00028944	0	0	0	0	0	0.0097865	0.0031416	0.00048231	0.001773	0	0	0	0.00074252	3.3613e-05	1.0908e-05	0	0	0.00051423	0.00014362	0.00062094	0	0.00024784	0	0.0070557	0.012269	0.0021873	0	0.04742	0.0026747	0.00048035	0.00069238	0	0	0	4.4179e-05	0	0	0	0	0
0.00040131	0.013804	0.0055435	0.001658	0.0055413	0	0.0001756	0	0	5.4372e-05	0	0	0	0	0	0.0025824	0.00012927	0.00010725	0.0003772	0	0	0	5.6439e-05	0	0.00010937	0	0	0.0013867	0.00091927	0	0	0.00011551	0	0.00014499	0.0067654	0.00021927	0.04742	0	0.00027102	5.494e-05	0.0052192	0	0	0	0	0	0	0	0	0
0.0037062	0	0.00064167	0.025903	0	0	0	0.0014346	0	0	0	0.0020165	3.4046e-05	0	0	0	0	0	0	0	0	0	0	0	0	0	0	0.0018278	7.0714e-06	5.3724e-05	0	0.0002109	0	0.00038893	0.00047216	0.002065	0.0026747	0.00027102	0	0	0.0011389	0	0	0	0.002958	0	0	0	3.072e-06	0
2.551e-06	0.0032601	0	5.8389e-05	0.0010767	3.7262e-06	0.00027911	0	0	0	0	0	0	0	0.0054576	0.00053487	3.1263e-05	0.00037262	1.7477e-06	0.0014664	0.00018076	0.0010133	0.0011849	0.0060866	0.0063071	0.022497	0.0083417	0.020601	0.00085534	8.7308e-05	0	0	0	0	0.021527	8.9461e-05	0.00048035	5.494e-05	0	0	0.0098391	0	0	0	0	0	0	0	0	0
5.9337e-05	0.00063021	0	0.0001527	0.00012623	0	0	0	0	0	0	0	0	0	0.00034683	0.00012989	4.1181e-05	9.5046e-05	0.00014437	4.9684e-05	0	0	0	0	1.5956e-05	0	0.0048987	0.054525	0.00019375	8.6751e-06	0	7.381e-05	0	0.0077133	0.010151	0	0.00069238	0.0052192	0.0011389	0.0098391	0	0	0	0	0	0	0	0	0	0
0	0	0	0	0	0	0	0	0	0	0	0	0	0	0	0	0	0	0	0	0	0	0	0	0	0	0	0	0	0	0	0	0	0	0	0	0	0	0	0	0	0	0.0061394	0.0002999	0.0092653	0.0002395	0	0.0033172	0	0
0	0.0012654	0	0	0.00034087	0	8.315e-05	8.3112e-06	0	0	0	0	0	0	0	0	0	0	0	0	0	0	0	0	0	0	0	0	0	0	0	0	0	0	0	0	0	0	0	0	0	0.0061394	0	0	0	0.0078412	0	0.0024658	0.00010032	0
0	0	0	0	0	0	0	0	0	0	0	0	0	0	0	0	0	0	0	0	0	0	0	0	0	0	0	0	0	0	0	0	0	0	0	0	0	0	0	0	0	0.0002999	0	0	0.0078768	0	0	0	0	0
1.8226e-05	0	0.0001443	0.0055836	0	0	0	0.0020446	0	0	0	0.0015445	0	0	0	0	0	0	0	0	0	0	0	0	0	0	0	0	0	0	0	0	0	0	0	0.00024522	4.4179e-05	0	0.002958	0	0	0.0092653	0	0.0078768	0	0	0	1.396e-05	0.00096138	0
0	0	0	0	0.0025324	0	0.00098558	0	0	0	0	0	0	0	0	0	0	0	0	0	0	0	0	0	0	0	0	0	0	0	0	0	0	0	0	0.00092808	0	0	0	0	0	0.0002395	0.0078412	0	0	0	0.0031106	0.0053089	0.0003149	0
0	0	0	0	0	0	5.374e-05	0	0	0	0	0	0	0	0	0	0	0	0	0	0	0	0	0	0	0	0	0	0	0	0	0	0	0	0	0.00040721	0	0	0	0	0	0	0	0	0	0.0031106	0	0.0015086	0.0021428	0.018958
0	0	0	5.0144e-05	0.00035215	0	0.00045553	0.0003257	0	0	0	0	0	0	0	0	0	0	0	0	0	0	0	0	0	0	0	0	0	0	0	0	0	0	0	1.9764e-05	0	0	0	0	0	0.0033172	0.0024658	0	1.396e-05	0.0053089	0.0015086	0	0.0092983	0.0074063
0	0	0	0.00020511	0	0	0.0013905	0.019675	0.00013112	0.0013208	0.00010229	0.00012111	0.0037011	0.00025006	1.8809e-06	0	0	0	0	0	0	0	0	0	0	0	0	0	0	0	0	0	0	0	0.0001074	7.6987e-06	0	0	3.072e-06	0	0	0	0.00010032	0	0.00096138	0.0003149	0.0021428	0.0092983	0	0.016211
0	0	0	0	0	0	0	0.00025057	0	0	0	0	0	0	0	0	0	0	0	0	0	0	0	0	0	0	0	0	0	0	0	0	0	0	0	0	0	0	0	0	0	0	0	0	0	0	0.018958	0.0074063	0.016211	0
0	0	0	0	3.6901e-06	0.00023397	0	6.1526e-05	0	0.007985	0.00041679	0	0	0	0	3.7739e-06	0	0	0	0	0	0	0	0	0	0	0	0	0	0	0	0	0	0	0.00018956	8.9831e-05	8.3339e-05	3.4526e-05	0	0	0	0	0	0	0	2.4271e-05	0.014286	0	0.012203	0.026698
0	0	0	0	0	0	0	0.0015494	0	0.0043724	0.018085	0	0	0.0024313	0	0	0	0	0	0	0	0	0	0	0	0	0	0	0	0	0	0	0	0	0	0	0	0	0	0	0	0	0	0	0	0	0	0	0.0077332	0
0	0	0	0.00019459	0	0	0	0.00045767	0	0	0	0.0011854	0	0	0	0	0	0	0	0	0	0	0	0	0	0	0	0	0	0	0	0	0	0	0	4.6417e-05	0	0	0.0010148	0	0	0	0	0	0.0068022	0	0	0	0.00041664	0
0	0	0	4.0648e-05	0	0	0	9.9248e-05	0	0	0	0.00021206	0.012372	0.00020986	3.2865e-05	0	0	0	0	0	0	0	0	0	0	0	0	0	0	0	0	0	0	0	0	0	0	0	0	0	0	0	0	0	0.00025241	0	0	0	0.0028808	0
0	0	0	0	0	0	0	8.53e-05	0	0	0.0013576	1.245e-05	0.00015623	0.020739	0.0013248	0	0	0	0	0.0029157	0	0	0	0	0	0	0	0	0	0	0	0	0	0	0	0	0	0	0	0	0	0	0	0	0	0	0	0	0.00094086	0
0	0	0	0	0	0	0	1.7573e-05	0	0	0	0.0006329	0.00024551	0.0030918	0.048187	0	0	0.00025331	0	0.0019061	0	0	0	0	0	0	0	0	0	0	0	0	0	0	0	0	0	0	0	0	0	0	0	0	5.5173e-05	0	0	0	8.5824e-06	0
0	0	0	0	0	0	0	0	0	8.7056e-05	0	0	0	0	0	0	0	0	0	0	0	0	0	0	0	0	0	0	0	0	0	0	0	0	1.9461e-06	0	1.0298e-05	8.93e-06	0	0	0	0	0	0	0	0.00018095	1.7308e-05	0	3.6687e-06	0
0	0	0	0	0	0	0	0	0	0	0	0	0	0	0	0	0	0	0	0	0	0	0	0	0	0	0	0	0	0	0	0	0	0	0	0	0	0	0	0	0	0	0	0	0	1.1885e-05	1.452e-05	0	0	0
0	0	0	0	0	0	0	0	0	0.00021551	0.0011572	0	0	0	0.00018884	4.9934e-05	0	0.0027546	0	0.0059482	0.00022824	4.7719e-05	0	0	0	0	0	0	0	0	0	0	0	0	0	0	0	4.9106e-06	0	0	0	0	1.1306e-05	0	0	7.4165e-05	0	0	0	0
0	0	0	0	0	0	0	0	0	0	0	0	0	0	0	0	0	0	0	0	0	0	0	0	0	0	0	0	0	0	0	0	0	0	0	0	0	0	0	0	0	0	4.5875e-05	0	0	0.00046984	0.00018168	7.5253e-07	2.5518e-06	0
0	0	0	0	0	0	0	2.9342e-06	0	0.00017017	0.0047739	4.7409e-05	1.7377e-05	0.00097461	0.00305	0	0	0.0010826	0	0.020062	2.6912e-05	1.413e-05	1.0919e-06	5.3336e-05	0	0	0	0	0	0	0	0	0	0	0	0	0	0	0	0	0	0	0	0	2.0318e-06	0	0	0	0.0010203	0
0	0	0	0	0	0	0	0	0	0	0	0	0	0	0.00086928	0	0	0.00022322	0	8.546e-06	0.0005403	0.00087217	0.00040587	0.00020165	0	0	0	0	0	0	0	0	0	0	0	0	0	0	0	5.5353e-05	0	0	0	0	0	0	0	0	0	0
0	0	0	0	0	0	0	0	0	0	0	0	0	0	0.00032704	0	0	0.00014401	0	0	6.656e-05	0	0.00033326	6.1015e-05	0	0	0	0	0	0	0	0	0	0	0	0	0	0	0	2.0281e-05	0	5.6717e-05	0	0	0.00039849	2.4719e-06	0	1.4204e-05	0	0
0	0	0	0	0	0	0	0	0	0	0	0	0	0	0	0	0	7.2244e-05	0	0	6.2649e-06	0	3.8827e-05	0	0	0	0	0	0	0	0	0	0	0	1.5644e-06	0	0	0	0	0	0	4.8024e-05	0.00016409	0	2.9701e-06	0.00026313	1.184e-06	1.2112e-05	0	0
0	0	0	2.9086e-06	0	0	0	9.0436e-07	0	0	0	0	0	0	0.00021805	0	0	3.5068e-06	0	0	7.0758e-06	0.0004977	4.9753e-06	0.00025732	1.2059e-05	0	0	0	0	0	0	0	0	0	2.4948e-05	0	0	0	0	0.00060266	2.3123e-06	0.00021515	0.00036323	0	0.00016351	0.00062314	1.1105e-05	9.0534e-05	0	0
0	0	0	0	0	0	0	0	0	0	0	0	0	0	0	0	0	0	0	0	0	0	0	0	0	0	0	0	0	0	0	0	0	0	2.5982e-06	0	0	0	0	2.2356e-06	2.2534e-06	0.00033203	0.00015696	0	0.0002027	9.5189e-05	5.1833e-06	6.403e-05	0	0
0	0	0	0	0	0	0	0	0	0	0	0	0	0	0	0	0	0	0	0	0	0	0	0	0	0	0	0	0	0	0	0	0	0	0	0	0	0	0	0	0	0	0	0	0	0	0	0	0	0
0	0	0	0	0	0	0	0	0	0	0	0	0	0	0	0	0	0	0	0	0	0	0	0	0	0	0	0	0	0	0	0	0	0	0	0	0	0	0	0	0	0.0046593	0	0	0.00021113	0	0	0	0	0
0	0	0	0	0	0	0	0	0	0	0	0	0	0	0	0	0	0	0	0	0	0	0	0	0	0	0	0	0	0	0	0	0	0	0	0	0	0	0	7.8836e-05	0	0.0068557	0	0	0.0064944	0.00021335	2.4654e-05	1.3822e-05	0	0
0	0	0	0	0	0	0	0	0	0	0	0	0	0	0	0	0	0	0	0	0	0	0	0	0	0	0	0	0	0	0	0	0	0	0	0	0	0	0	0	0	0	7.457e-06	0	0	9.3644e-06	1.7138e-05	0	0	0
0	0	0	0	0	0	0	0	0	0	0	0	0	0	0	0	0	0	0	0	0	0	0	0	0	0	0	0	0	0	0	0	0	0	0	0	0	0	0	0	0	2.7461e-05	4.0833e-06	0	0	6.7575e-05	0.001361	0	0	0
0	0	0	0	0	0	0	0	0	0	0	0	0	0	0	0	0	0	0	0	0	0	0	0	0	0	0	0	0	0	0	0	0	0	0	0	0	0	0	0	0	5.3278e-05	0	0	0	0.00033581	0.00055651	0	0	0
0	0	0	0	0	0	0	0	0	0	0	0	0	0	0	0	0	0	0	0	0	0	0	0	0	0	0	0	0	0	0	0	0	0	0	0	0	0	0	0	0	0.003346	0.00033639	0	9.8414e-05	0.0039292	0.00049229	1.8119e-05	0	0
0	0	0	0	0	0	0	0	0	0	0	0	0	0	0	0	0	0	0	0	0	0	0	0	0	0	0	0	0	0	0	0	0	0	0	0	0	0	0	0	0	1.7962e-05	0	0	0	0.0002037	0.000299	0	0	0
0	0	0	0	0	0	0	0	0	0	0	0	0	0	0	0	0	0	0	0	0	0	0	0	0	0	0	0	0	0	0	0	0	0	0	0	0	0	0	0	0	0.023651	8.668e-05	0	0.0072142	0.02061	0.028005	2.8788e-05	0.00081843	0
0	0	0	0	0	0	8.3923e-06	0	0	0	0	0	0	0	0	0	0	0	0	0	0	0	0	0.00018464	0	0	0	0	0	0	0	0	0	0	0.0028218	0	0	0	0	1.312e-05	0	0	0.0090875	0	0.00045095	0.0018687	0.0023246	7.6335e-05	0.00033447	0
0	0.0020622	0.00037956	0.00066136	0.0030698	6.1942e-06	0.00059885	0.0011096	0	0	2.5127e-05	0.0018274	0	0	0	2.1525e-05	0	0	0	0	0	0	0	0	0	0	0	0	0	0	0	0	0	0	0	0.0032865	0	0	0.0004417	7.2746e-06	0	0	0.013444	0	0.0053722	0.0047913	0.00042715	0.0033852	0.0005166	0
0	0	0	0	0	0	9.1576e-05	0	0	0	0	0	0	0	0	0	0	0	0	0	0	0	0	0	0	0	0	0	0	0	0	0	0	0	8.2404e-05	0	0	0	0	0	0	0.0019025	0.0085172	0	0.0048505	0.0076902	0.0028333	0.0010864	0.0012888	0
0	0	0	0	0	0	0	0	0	0	0	0	0	0	0	1.459e-05	0	3.4722e-06	0	0	0	0	0	0	0	0	0	0	0	0	0	0	0	0	9.4149e-05	0	5.5071e-05	0.0010012	0	0	0	5.4436e-05	0.018429	0	0.0002375	0.0074413	0	0.00010766	0.0004821	0
1.5481e-05	0	0	0.00056981	0	0	0	0.00014753	0	0	0	0.0082119	0	0	0	0	0	0	0	0	0	0	0	0	0	0	0	0	0	0	0	0	0	0	0	0.00022694	0	0	0.00043333	0	0	0.00018836	0	0	0.016873	0	0	0	0	0
0	0	0	0	0	0	0	0	0	0	0	0	0	0	0	5.558e-06	0	0	0	0	0	0	0	0	0	0	0	0	0	0	0	0	0	0	0	0	0	0.00034138	0	0.0012779	0	0.00012977	0	0	0.00085779	4.7812e-05	0	2.4759e-06	0	0
0	0	0	0	0	0	0	0	0	0	0	0	0	0	0	0	0	0	0	0	0	0	0	0	0	0	0	0	0	0	0	0	0	0	0	0	9.3878e-06	0.00036088	0	0	0	6.3323e-06	0	0	0.0044168	1.0789e-05	0	0	0	0
0	0.00040537	0	0	0.00025462	0.00022087	4.4553e-06	0	0	0.0064217	0.0003487	0	0	0	0	0.00673	0.00040713	0.0073201	0.0011709	0.0012445	0	0	0	0	3.2286e-05	0	0.0031991	0	1.4413e-05	0	0	0	0	0	0.010748	0.00051935	0.0067585	0.017216	0	0.0092055	0.0012089	0	0.00037684	0	0	0.0023858	0	1.2871e-06	2.0174e-05	0
[truncated: 33 more columns]
