# Supplementary material for: Reproducibility of the Structural Brain Connectome Derived from Diffusion Tensor Imaging
Source: PLoS One. 2015 Sep 2;10(9):e0135247. doi: 10.1371/journal.pone.0135247 (PMC4557836; doi:10.1371/journal.pone.0135247)
Supplement: S1 Data — Please refer to the README.txt file within the compressed folder for usage instructions. (ZIP) [file pone.0135247.s001.zip › Subject17_determistic_scanner_B_time_1.csv]

0	0.02878	0	0.0025577	0.0033803	0.0001816	0.00034681	4.1946e-06	0	0	0	0.00023763	9.7266e-05	8.9485e-06	0	0	0	7.2182e-06	0	9.9024e-06	0	2.6568e-06	0.00016973	0.00015821	0.00012707	0.00011194	0	0.012883	0.00049443	0.0043788	0	0.0033406	0	0.023033	0.00029617	0.0028881	0.0073899	0.00083095	0.0065077	0.00014775	0.00034998	0	0.00024576	0.00029322	0.00084557	0	0	0.00018632	0	0
0.02878	0	0	0	0.0028427	0	0.0028995	0	0	0	0	0	0	0	0	0	0	8.1101e-05	0	4.667e-06	0	1.1292e-05	5.0276e-05	7.5694e-06	0	0	0	0	0	0.00048606	0	0.00097592	0	0.0028597	0.0027249	0.011346	0.010309	0.0046387	0	0.0006993	0	0	0.00065316	0	0	0	0	2.4588e-05	0	0
0	0	0	0.0036822	0	0	0.0032048	0.0016179	0	0	0	0	0	0	0	0	0	0	0	0	0	0	0	0	0	0	0	0	0	0	0	0	0	0	0	0.0030088	4.8547e-05	0	0	0	0	0.00074778	0.0018447	0.00042446	0.00051758	0	0	0.00045087	9.2792e-06	0
0.0025577	0	0.0036822	0	0	0	2.8561e-05	0.0028655	0	0	0	0.012011	0.00097757	5.6635e-05	0	0	0	0	0	5.829e-06	0	0	9.7325e-06	0	0	1.0389e-05	0	0.00017712	9.968e-06	5.5885e-05	0	0	0	0.00044006	3.8308e-05	0.00069706	0.0011975	1.6673e-05	0.016356	1.2248e-05	0	6.5728e-06	5.6195e-06	0.001651	0.0057164	0	0	6.7216e-05	0	0
0.0033803	0.0028427	0	0	0	0.0077007	0.0075302	0	0	0	0	0	0	0	0	1.7251e-05	0	0.0006834	0.00023534	0.00013957	0	6.6171e-05	6.1431e-05	4.1621e-05	0	0	0	0	0	0.00010327	0	0.00060731	0	0.0066053	0.014433	0.022696	0.0062964	0.00054748	0	0.0018776	0	0	0.00026125	0	0	0	0	3.7283e-06	0.00072971	0
0.0001816	0	0	0	0.0077007	0	0.00092637	0.0019998	0.001694	0.0058923	0	0	0	0	0	0.00014481	0.00048435	0.00018287	0.0010537	5.1296e-05	0	0	0	0	0	0	0	0	0	3.7758e-05	0	0.00010445	0	0.023826	0.0014806	0.0011431	0.0092331	0	0	0	0	0	0	0	0	5.8679e-06	0	0	6.8914e-05	5.4041e-05
0.00034681	0.0028995	0.0032048	2.8561e-05	0.0075302	0.00092637	0	0.0095699	0.0015211	0.0019271	0	2.2235e-05	9.3163e-05	0	0	0	0	0	0	2.4624e-06	0	0	0	0	0	0	0	0	0	0	0	0	0	0	0.00021993	0.002856	0.00036159	2.6804e-06	0	0.00013021	0	0	0.00025703	0	7.1953e-05	0.0011032	0.00031179	0.0011544	0.0028581	2.5474e-05
4.1946e-06	0	0.0016179	0.0028655	0	0.0019998	0.0095699	0	0.018957	0.009225	0.0046453	0.01034	0.0076499	0.00097628	1.9571e-05	0	0	0	0	0.0001912	0	0	0	0	0	0	0	0	0	0	0	0	0	1.2577e-06	0.0011496	0.00030662	1.015e-05	0	0.00036387	0	0	0	0	6.0224e-06	0.00020358	0	0	1.0108e-06	0.018701	3.7392e-05
0	0	0	0	0	0.001694	0.0015211	0.018957	0	0.0272	0	0	0	0	0	0	0	0	0	0	0	0	0	0	0	0	0	0	0	0	0	0	0	0	0	0	0	0	0	0	0	0	0	0	0	0	0	0	0	6.57e-06
0	0	0	0	0	0.0058923	0.0019271	0.009225	0.0272	0	0.0056142	0	0	0	0	0.033123	0.003875	1.1741e-05	0.0078856	0	0	0	0	0	0	0	0	0	0	0.00023811	0	9.9014e-05	0	0.0069544	0.0016102	0.0010477	0	0	0	0	0	0	0	0	0	0	0	0	0.00066091	0
0	0	0	0	0	0	0	0.0046453	0	0.0056142	0	0	0.00016	0.013716	0	0.0035982	0	0.00012052	0	0.0029947	0	0	0	0	0	0	0	0	0	0	0	0	0	0	0.0012819	0.001581	0	0	0	0	0	0	0	0	0	0	0	0	0.00014502	0
0.00023763	0	0	0.012011	0	0	2.2235e-05	0.01034	0	0	0	0	0.0084461	6.5735e-05	0	0	0	0	0	3.4128e-05	0	0	0	0	0	0	0	0	0	0	0	0	0	0	0	0	0	0	0.0041818	0	0	0	0	0	0.00089946	0	0	0	0.00016143	0
9.7266e-05	0	0	0.00097757	0	0	9.3163e-05	0.0076499	0	0	0.00016	0.0084461	0	0.026755	0.00057324	0	0	0	0	0.0015807	0	0	0	0	0	0	0	0	0	0	0	0	0	0	0	0	0	0	0.0019657	0	0	0	0	0	0	0	0	0	0.00045213	0
8.9485e-06	0	0	5.6635e-05	0	0	0	0.00097628	0	0	0.013716	6.5735e-05	0.026755	0	0.015281	0	0	0	0	0.017186	0	0	0	0	0	0	0	0	0	0	0	0	0	0	0	0	0	0	9.5037e-05	0	0	0	0	0	0	0	0	0	1.7358e-05	0
0	0	0	0	0	0	0	1.9571e-05	0	0	0	0	0.00057324	0.015281	0	0	0	0.00020563	0	0.0062679	0	9.4445e-05	0	0.00062829	5.9524e-06	9.4764e-05	0	0	0	0	0	0	0	0	0	0	0	0	0	0.0090561	0	0	0	0	0	0	0	0	0	0
0	0	0	0	1.7251e-05	0.00014481	0	0	0	0.033123	0.0035982	0	0	0	0	0	0.01755	0.0060367	0.0064848	0	0	0	0	0	0	0	0	0	0	0	0	0	0	0.012216	0.00054526	0.00049268	0.005158	0.0015236	0	0.00012336	3.6761e-06	0	0	0	0	0	0	0	0	0
0	0	0	0	0	0.00048435	0	0	0	0.003875	0	0	0	0	0	0.01755	0	0.0018043	0.012167	0.00035336	0	0	0	0	0	0	0	0	0	0.002318	0.0022387	0.007466	0.002414	0.011711	0	0	0.00025463	0	0	0	0	0	0	0	0	0	0	0	0	0
7.2182e-06	8.1101e-05	0	0	0.0006834	0.00018287	0	0	0	1.1741e-05	0.00012052	0	0	0	0.00020563	0.0060367	0.0018043	0	0.011958	0.0034955	0.0060631	0.00084852	0.01452	2.0051e-06	0.00096454	2.5712e-06	0	0	0.0037846	0.00032007	6.3452e-05	0.0025525	2.8337e-05	0.0017894	0.0029009	0.00071707	0.0012383	0.0023908	0	4.2869e-05	0	0	0	0	0	0	0	0	0	0
0	0	0	0	0.00023534	0.0010537	0	0	0	0.0078856	0	0	0	0	0	0.0064848	0.012167	0.011958	0	0	0	0	0.010638	0	0	0	0	0	0.00014979	0.011141	0.0018663	0.004699	0	0.000605	0	0	7.3719e-05	2.3467e-06	0	0	0	0	0	0	0	0	0	0	0	0
9.9024e-06	4.667e-06	0	5.829e-06	0.00013957	5.1296e-05	2.4624e-06	0.0001912	0	0	0.0029947	3.4128e-05	0.0015807	0.017186	0.0062679	0	0.00035336	0.0034955	0	0	0.0082123	0.0052246	0	0.0057945	0.00033822	0.00055372	0.00033815	0	0	2.5418e-05	0	2.4687e-05	0	0.00026852	0.0026253	0.00082957	0.00051853	0.0007558	2.7533e-05	0.0020959	0	0	1.1214e-05	0	0	3.3105e-06	0	0	1.316e-05	0
0	0	0	0	0	0	0	0	0	0	0	0	0	0	0	0	0	0.0060631	0	0.0082123	0	0.029035	0.0013868	0.0013737	0	0.00068124	0	0	2.546e-06	0	0	0	0	1.7926e-05	1.0468e-05	0	0	0	0	0.00090118	0	0	0	0	0	0	0	0	0	0
2.6568e-06	1.1292e-05	0	0	6.6171e-05	0	0	0	0	0	0	0	0	0	9.4445e-05	0	0	0.00084852	0	0.0052246	0.029035	0	0.013381	0.016058	0	7.7055e-05	0	0	0	4.0421e-05	0	0.00078364	0	7.9634e-06	0	0	0.00042393	7.5016e-06	0	0.00042569	0	0	0	0	0	0	0	0	0	0
0.00016973	5.0276e-05	0	9.7325e-06	6.1431e-05	0	0	0	0	0	0	0	0	0	0	0	0	0.01452	0.010638	0	0.0013868	0.013381	0	0.0037684	0.015176	0	0	0	0.0048098	5.484e-05	0	0.00046589	0	8.7023e-05	0.00023169	0	0.00033161	8.9089e-06	0	5.2581e-05	0	0	0	0	0	0	0	0	0	0
0.00015821	7.5694e-06	0	0	4.1621e-05	0	0	0	0	0	0	0	0	0	0.00062829	0	0	2.0051e-06	0	0.0057945	0.0013737	0.016058	0.0037684	0	0.016994	0.013667	0	0	0.00037872	0.00032787	0	0.00069987	0	0.00016087	0.00049041	0	0	0	0	0.0068568	0	0	0	0	0	0	0	0	0	0
0.00012707	0	0	0	0	0	0	0	0	0	0	0	0	0	5.9524e-06	0	0	0.00096454	0	0.00033822	0	0	0.015176	0.016994	0	0.015657	0.012608	0.00030875	0.013126	2.6448e-05	0	3.6587e-06	0	3.6659e-05	0.0008414	0	8.7567e-05	1.2477e-05	0	0.0081606	0.00055867	0	0	0	0	0	0	0	0	0
0.00011194	0	0	1.0389e-05	0	0	0	0	0	0	0	0	0	0	9.4764e-05	0	0	2.5712e-06	0	0.00055372	0.00068124	7.7055e-05	0	0.013667	0.015657	0	0.0090534	0	6.3177e-05	0	0	0	0	8.5918e-05	0.0004267	0	0	0	0	0.0093378	0	0	0	0	0	0	0	0	0	0
0	0	0	0	0	0	0	0	0	0	0	0	0	0	0	0	0	0	0	0.00033815	0	0	0	0	0.012608	0.0090534	0	0.014411	0.0010491	0	0	0	0	0	0.0017935	0	0	0	0	0.024184	0.016464	0	0	0	0	0	0	0	0	0
0.012883	0	0	0.00017712	0	0	0	0	0	0	0	0	0	0	0	0	0	0	0	0	0	0	0	0	0.00030875	0	0.014411	0	0.0035529	0.00024321	0	0.00018516	0	0.011526	0.0015475	0	9.2877e-05	0.00056935	0.00015885	0.0031991	0.086429	0	0	0	0	0	0	0	0	0
0.00049443	0	0	9.968e-06	0	0	0	0	0	0	0	0	0	0	0	0	0	0.0037846	0.00014979	0	2.546e-06	0	0.0048098	0.00037872	0.013126	6.3177e-05	0.0010491	0.0035529	0	0.014142	0	0.00047746	0	4.9725e-06	0.0011259	0	0.00021323	5.6224e-06	2.89e-05	0.0010028	0.0027841	0	0	0	0	0	0	0	0	0
0.0043788	0.00048606	0	5.5885e-05	0.00010327	3.7758e-05	0	0	0	0.00023811	0	0	0	0	0	0	0.002318	0.00032007	0.011141	2.5418e-05	0	4.0421e-05	5.484e-05	0.00032787	2.6448e-05	0	0	0.00024321	0.014142	0	0.013287	0.0064022	0	0.0016871	0	0	5.6904e-06	0	5.252e-05	0	0	0	0	0	0	0	0	0	0	0
0	0	0	0	0	0	0	0	0	0	0	0	0	0	0	0	0.0022387	6.3452e-05	0.0018663	0	0	0	0	0	0	0	0	0	0	0.013287	0	0.0030798	0	0	0	0	0	0	0	0	0	0	0	0	0	0	0	0	0	0
0.0033406	0.00097592	0	0	0.00060731	0.00010445	0	0	0	9.9014e-05	0	0	0	0	0	0	0.007466	0.0025525	0.004699	2.4687e-05	0	0.00078364	0.00046589	0.00069987	3.6587e-06	0	0	0.00018516	0.00047746	0.0064022	0.0030798	0	0.0088958	0.03105	0	0	0.00012732	0	0	0	0	0	0	0	0	0	0	0	0	0
0	0	0	0	0	0	0	0	0	0	0	0	0	0	0	0	0.002414	2.8337e-05	0	0	0	0	0	0	0	0	0	0	0	0	0	0.0088958	0	0.011025	0	0	0.0002528	0	0	0	0	0	0	0	0	0	0	0	0	0
0.023033	0.0028597	0	0.00044006	0.0066053	0.023826	0	1.2577e-06	0	0.0069544	0	0	0	0	0	0.012216	0.011711	0.0017894	0.000605	0.00026852	1.7926e-05	7.9634e-06	8.7023e-05	0.00016087	3.6659e-05	8.5918e-05	0	0.011526	4.9725e-06	0.0016871	0	0.03105	0.011025	0	0.00085514	6.4973e-05	0.0097234	0	0.00020547	6.7842e-05	0.01464	0	0	0	0	0	0	0	0	0
0.00029617	0.0027249	0	3.8308e-05	0.014433	0.0014806	0.00021993	0.0011496	0	0.0016102	0.0012819	0	0	0	0	0.00054526	0	0.0029009	0	0.0026253	1.0468e-05	0	0.00023169	0.00049041	0.0008414	0.0004267	0.0017935	0.0015475	0.0011259	0	0	0	0	0.00085514	0	0.011894	0.015603	0.0050681	0	0.031798	0.011189	0	0	0	0	0	0	0	3.6117e-06	0
0.0028881	0.011346	0.0030088	0.00069706	0.022696	0.0011431	0.002856	0.00030662	0	0.0010477	0.001581	0	0	0	0	0.00049268	0	0.00071707	0	0.00082957	0	0	0	0	0	0	0	0	0	0	0	0	0	6.4973e-05	0.011894	0	0.014186	2.1699e-05	0.0060418	0.0035479	0	0	0.00020692	1.1334e-05	0.00014811	0.00070858	0.00010531	0.00017031	0	0
0.0073899	0.010309	4.8547e-05	0.0011975	0.0062964	0.0092331	0.00036159	1.015e-05	0	0	0	0	0	0	0	0.005158	0.00025463	0.0012383	7.3719e-05	0.00051853	0	0.00042393	0.00033161	0	8.7567e-05	0	0	9.2877e-05	0.00021323	5.6904e-06	0	0.00012732	0.0002528	0.0097234	0.015603	0.014186	0	0.083736	0.0067065	0.00020444	0.00013914	0	0	0	0	0	0	0	0	0
0.00083095	0.0046387	0	1.6673e-05	0.00054748	0	2.6804e-06	0	0	0	0	0	0	0	0	0.0015236	0	0.0023908	2.3467e-06	0.0007558	0	7.5016e-06	8.9089e-06	0	1.2477e-05	0	0	0.00056935	5.6224e-06	0	0	0	0	0	0.0050681	2.1699e-05	0.083736	0	0	0.00041476	0.0040368	0	0	0	0	0	0	0	0	0
0.0065077	0	0	0.016356	0	0	0	0.00036387	0	0	0	0.0041818	0.0019657	9.5037e-05	0	0	0	0	0	2.7533e-05	0	0	0	0	0	0	0	0.00015885	2.89e-05	5.252e-05	0	0	0	0.00020547	0	0.0060418	0.0067065	0	0	0	0	0	0	0	0.0042524	0	0	5.2777e-05	0	0
0.00014775	0.0006993	0	1.2248e-05	0.0018776	0	0.00013021	0	0	0	0	0	0	0	0.0090561	0.00012336	0	4.2869e-05	0	0.0020959	0.00090118	0.00042569	5.2581e-05	0.0068568	0.0081606	0.0093378	0.024184	0.0031991	0.0010028	0	0	0	0	6.7842e-05	0.031798	0.0035479	0.00020444	0.00041476	0	0	0.010482	0	0	0	0	0	0	0	0	0
0.00034998	0	0	0	0	0	0	0	0	0	0	0	0	0	0	3.6761e-06	0	0	0	0	0	0	0	0	0.00055867	0	0.016464	0.086429	0.0027841	0	0	0	0	0.01464	0.011189	0	0.00013914	0.0040368	0	0.010482	0	0	0	0	0	0	0	0	0	0
0	0	0.00074778	6.5728e-06	0	0	0	0	0	0	0	0	0	0	0	0	0	0	0	0	0	0	0	0	0	0	0	0	0	0	0	0	0	0	0	0	0	0	0	0	0	0	0.016045	0.0003234	0.0024605	0.00064563	0	0.0029656	0	0
0.00024576	0.00065316	0.0018447	5.6195e-06	0.00026125	0	0.00025703	0	0	0	0	0	0	0	0	0	0	0	0	1.1214e-05	0	0	0	0	0	0	0	0	0	0	0	0	0	0	0	0.00020692	0	0	0	0	0	0.016045	0	0	0	0.0094621	0	0.0043377	0	0
0.00029322	0	0.00042446	0.001651	0	0	0	6.0224e-06	0	0	0	0	0	0	0	0	0	0	0	0	0	0	0	0	0	0	0	0	0	0	0	0	0	0	0	1.1334e-05	0	0	0	0	0	0.0003234	0	0	0	0	0	0.00021061	0.0010628	0
0.00084557	0	0.00051758	0.0057164	0	0	7.1953e-05	0.00020358	0	0	0	0.00089946	0	0	0	0	0	0	0	0	0	0	0	0	0	0	0	0	0	0	0	0	0	0	0	0.00014811	0	0	0.0042524	0	0	0.0024605	0	0	0	0	0	0	0.0027784	0
0	0	0	0	0	5.8679e-06	0.0011032	0	0	0	0	0	0	0	0	0	0	0	0	3.3105e-06	0	0	0	0	0	0	0	0	0	0	0	0	0	0	0	0.00070858	0	0	0	0	0	0.00064563	0.0094621	0	0	0	0.0049478	0.009753	5.1873e-05	0
0	0	0	0	0	0	0.00031179	0	0	0	0	0	0	0	0	0	0	0	0	0	0	0	0	0	0	0	0	0	0	0	0	0	0	0	0	0.00010531	0	0	0	0	0	0	0	0	0	0.0049478	0	0.00022781	0.0011288	0.010073
0.00018632	2.4588e-05	0.00045087	6.7216e-05	3.7283e-06	0	0.0011544	1.0108e-06	0	0	0	0	0	0	0	0	0	0	0	0	0	0	0	0	0	0	0	0	0	0	0	0	0	0	0	0.00017031	0	0	5.2777e-05	0	0	0.0029656	0.0043377	0.00021061	0	0.009753	0.00022781	0	0.0094539	0.0062745
0	0	9.2792e-06	0	0.00072971	6.8914e-05	0.0028581	0.018701	0	0.00066091	0.00014502	0.00016143	0.00045213	1.7358e-05	0	0	0	0	0	1.316e-05	0	0	0	0	0	0	0	0	0	0	0	0	0	0	3.6117e-06	0	0	0	0	0	0	0	0	0.0010628	0.0027784	5.1873e-05	0.0011288	0.0094539	0	0.018296
0	0	0	0	0	5.4041e-05	2.5474e-05	3.7392e-05	6.57e-06	0	0	0	0	0	0	0	0	0	0	0	0	0	0	0	0	0	0	0	0	0	0	0	0	0	0	0	0	0	0	0	0	0	0	0	0	0	0.010073	0.0062745	0.018296	0
0	0	0	0	0	0	0	0.00026388	0	0.0064865	0.0031469	0	0	0	0	0	0	0	0	2.3528e-06	0	0	0	0	0	0	0	0	0	0	0	0	0	0.00024768	2.7154e-05	0.0003096	2.5362e-05	0.00021976	0	0	0	1.1373e-05	0	0	0	2.5008e-05	0.0095708	0	0.013148	0.032153
0	0	0	0	0	0	0	0.00012406	0	0.0028797	0.015538	0	0	0.00057287	0	0	0	0	0	0.00062606	0	0	0	0	0	0	0	0	0	0	0	0	0	0	0	0	0	0	0	0	0	0	0	0	0	0	0	0	0.0040755	0
1.403e-05	0	0.00034939	4.5125e-05	0	0	1.5148e-05	9.5057e-05	0	0	0	0.0053353	0.00017807	1.3421e-05	0	0	0	0	0	2.7018e-05	0	0	0	0	0	0	0	0	0	0	0	0	0	0	0	0	0	0	2.4291e-05	0	0	0	0	0	0.00532	0	0	0	0.0013716	0
0	0	0	2.5145e-05	0	0	1.7296e-05	0.0009441	0	0	0	0.00010239	0.0090559	0.000215	0	0	0	0	0	4.5711e-06	0	0	0	0	0	0	0	0	0	0	0	0	0	0	0	0	0	0	0	0	0	0	0	0	0.00033906	0	0	0	0.0050456	0
0	0	0	0	0	0	0	0.0020623	0	0	0.0049662	0	0.00088817	0.012116	0.00088957	0	0	0	0	0.0023173	0	0	0	0	0	0	0	0	0	0	0	0	0	0	0	0	0	0	0	0	0	0	0	0	0	0	0	0	0.0020254	0
0	0	0	0	0	0	0	8.7763e-05	0	0	0	0	0.00026979	0.0048105	0.032618	0	0	0	0	0.0015251	0.0003749	3.0487e-05	0	0.00012121	0	0	0	0	0	0	0	0	0	0	0	0	0	0	0	7.138e-05	0	0	0	0	0	0	0	0	5.9934e-06	0
0	0	0	0	0	0	0	0	0	3.9794e-05	9.9949e-05	0	0	0	0	0	0	0	0	2.6879e-06	0	0	0	0	0	0	0	0	0	0	0	0	0	0	0	3.347e-05	0	9.3644e-05	0	0	0	0	5.846e-06	0	0	1.1719e-05	0	0	0	0
0	0	0	0	0	0	0	0	0	0	0	0	0	0	0	0	0	0	0	0	0	0	0	0	0	0	0	0	0	0	0	0	0	0	0	0	0	0	0	0	0	0	0	0	0	0	0	0	0	0
0	0	0	0	4.3549e-06	2.2584e-06	0	0	0	0	0.00036139	0	0	0	0.00019094	3.2316e-05	0	0.0013375	0	0.0024433	0.00029131	5.5126e-05	0	0	0	0	0	0	0	0	0	0	0	0	6.1145e-05	3.8457e-05	0	1.4059e-05	0	0	0	1.1633e-06	0	0	0	0	0	5.7338e-07	0	0
0	0	0	2.7663e-05	0	0	0	0	0	0	0	0	0	0	0	0	0	0	0	0	0	0	0	0	0	0	0	0	0	0	0	0	0	0	0	0	0	3.6351e-06	0	0	0	0.00066035	0.0002058	0	1.0962e-05	1.4505e-05	0.00039581	2.1644e-06	0	0
0	0	0	0	0	0	0	1.3046e-05	0	0	0.00092796	0	0.00024366	0.001887	0.003898	0.00021512	0	0.00038445	0	0.019347	0.00041945	0.00019234	3.127e-05	0.0001534	2.9726e-06	0	2.4504e-06	0	0	0	0	0	0	0	2.2473e-06	2.2717e-06	0	0	0	3.0042e-05	0	0	0	0	0	1.2451e-05	0	0	0.00097397	0
0	0	0	0	0	0	0	0	0	0	0	0	0	0	0	0	0	0.00017672	0	0.00042223	0.00067692	0.0016093	0.00015538	0.00094929	0	0	0	0	0	0	0	0	0	0	0	0	0	0	0	9.9511e-05	0	0	0	0	0	0	0	0	0	0
0	0	0	0	0	0	0	0	0	0	0	0	0	0	0	0	0	3.1913e-05	0	0	6.3771e-05	6.7962e-05	0.00028205	0	0	0	0	0	0	0	0	0	0	0	8.4364e-06	0	0	0	0	3.7162e-06	0	0	0	0	0	2.388e-06	0	0	0	0
0	0	0	0	0	0	0	0	0	0	0	0	0	0	0	0	0	2.3813e-05	0	0	3.9128e-05	1.071e-06	6.2342e-05	0	0	0	0	0	0	0	0	0	0	0	0	0	0	0	0	0	0	0.00017717	0.00032311	0	0	8.9582e-06	0	0	0	0
0	0	0	0	0	0	0	0	0	0	0	0	0	0	1.205e-05	0	0	0	0	0	0	0.00016096	2.1443e-05	1.803e-05	7.9172e-06	0	0	0	0	0	0	0	0	0	2.1225e-06	0	0	0	0	2.8703e-05	0	0.0001575	5.7133e-05	0	0	0	0	0	0	0
0	0	0	8.3174e-06	0	0	0	0	0	0	0	0	0	0	0	0	0	3.3781e-06	0	0	0	0	0	0	0	0	0	0	0	0	0	0	0	0	0	0	0	0	0	0	0	5.7131e-05	3.52e-05	0	8.838e-06	2.833e-06	0	0	0	0
0	0	0	0	0	0	0	0	0	0	0	0	0	0	0	0	0	0	0	0	0	0	0	0	0	0	0	0	0	0	0	0	0	0	0	0	0	0	0	0	0	1.2681e-05	0	0	0	0	0	0	0	0
0	0	0	0	0	0	0	0	0	0	0	0	0	0	0	0	0	0	0	0	0	0	0	0	0	0	0	0	0	0	0	0	0	0	0	0	0	0.0010931	0	9.6391e-05	0.00088745	0.00010739	0	0	5.9056e-06	0	0	0	0	0
0	0	0	0	0	0	0	0	0	0	0	0	0	0	0	0	0	0	0	1.0474e-05	0	0	0	0	0	0	0	0	0	0	0	0	0	0	0	0	0	0	0	0	0	0.0042188	0.00010665	0	0.00047264	0.00058015	6.6979e-06	0	0	0
0	0	0	4.0606e-06	0	0	0	0	0	0	0	0	0	0	0	0	0	5.6709e-06	0	2.463e-05	0	0	0	0	0	0	0	0	0	0	0	0	0	0	0	0	0	0	0	0	0	0	3.4914e-06	0	3.7058e-06	1.493e-05	0	0	0	0
0	0	0	0	0	0	0	0	0	0	0	0	0	0	0	0	0	0	0	0	0	0	0	0	0	0	0	0	0	0	0	0	0	0	0	0	0	1.5891e-05	0	0	0	4.1533e-05	0.00015983	0	3.7428e-06	8.0924e-05	0.0010359	0	0	0
0	0	0	0	0	0	0	0	0	0	0	0	0	0	0	0	0	0	0	0	0	0	0	0	0	0	0	0	0	0	0	0	0	0	0	0	0	0	0	0	0	3.3591e-05	3.5691e-05	0	0	8.209e-05	2.2278e-05	0	0	0
0	0	0	0	0	0	0	0	0	0	0	0	0	0	0	0	0	0	0	0	0	0	0	0	0	0	0	0	0	0	0	0	0	0	0	0	0	0	0	0	0	0.0013393	9.2507e-05	0	1.3949e-06	0.0020955	0.00013058	0	0	0
0	0	0	0	0	0	0	0	0	0	0	0	0	0	0	0	0	0	0	0	0	0	0	0	0	0	0	0	0	0	0	0	0	0	0	0	0	0	0	0	0	1.3e-05	0.00018395	0	0	0.00016589	1.9202e-05	0	0	0
0	0	0	0	0	6.2283e-06	0	0	0	0	0	0	0	0	0	0	0	0	0	0	0	0	0	0	0	0	0	0	0	0	0	0	0	0	0	0	0	0	0	0	0	0.02491	0.0041693	0	0.0077876	0.032178	0.030418	0	0.00037059	0
0	0	0	0	1.9882e-05	0.00086558	0	0.00030645	0	0	0	0	0	0	0.00033571	0	0	5.6604e-05	0	0.00020955	4.652e-05	0.00015432	6.4023e-05	7.4196e-06	1.5848e-05	0	0	0	0	0	0	0	0	0	0.00057843	0	6.9841e-05	0.00013999	0	0.00092673	0	1.8198e-05	0.0056274	0	9.693e-06	0.011581	2.2926e-05	7.4976e-05	8.076e-05	0
0.0012859	0.00067906	7.9799e-05	0.00048889	0.00043091	0	0.00093169	0.0011193	0	0	6.15e-06	0.0013948	0	0	0	0	0	0	0	4.4595e-05	0	0	0	0	0	0	0	0	0	0	0	0	0	0	6.1831e-06	0.01333	0	0	5.7866e-05	0	0	0.0012304	0.0085783	0.00095475	0.0032123	0.0030998	0.0013738	0.0020072	0	0
6.9647e-06	0	0	0.00022309	0	0.00038093	0.00018797	0	0	0	0	0	0	0	0	0	0	0	0	0	0	0	0	0	0	0	0	0	0	0	0	0	0	0	0	2.1494e-05	0	0	1.7996e-05	0	0	0.0051825	0.0077219	0	0.0032511	0.008963	0.0012137	0.00040485	0.00055452	0
0	0	0	0	0	0	0	0	0	0	0	0	0	0	0	0	0	0	0	4.407e-06	0	0	0	0	0	0	0	0	0	0	0	0	0	0	0	2.5617e-05	1.8625e-05	0.00028399	0	0	0	9.5675e-05	0.0011439	0	0	0.007062	0	2.6773e-05	0	0
3.4681e-06	0	0	0.0011069	0	0	0	1.7658e-05	0	0	0	0.0024641	0	0	0	0	0	0	0	0	0	0	0	0	0	0	0	0	0	0	0	0	0	0	0	0	0	0	0.0015552	0	0	0.0026248	0	0.00024439	0.010324	0	0	0.00020647	0	0
0	0	0	0	0	0	0	0	0	0	0	0	0	0	0.00047443	0	0	0	0	0	0	0	0	0	0	0	0	0	0	0	0	0	0	0	0	0	0	0.001162	0	0.0039903	0.00010866	7.6929e-06	6.3225e-05	0	0	0.00013325	0	0	0	0
0	0	0	0	0	0	0	0	0	0	0	0	0	0	0	0	0	0	0	8.6708e-06	0	0	0	0	0	0	0	0	0	0	0	0	0	0	0	0	0	0.00059531	0	0	0	0.0001763	0.00041996	0	0.0010305	0.0005417	8.7942e-06	0	0	0
0.00024682	0.00053413	0	3.3616e-05	0.001168	2.4111e-05	0	0.00012228	0	0.011574	0.0031416	0	0	0	0.00010835	0.0019823	0	0.0028698	0	0.0013078	0	0	0	1.8698e-05	7.1984e-05	0.0013181	0.0014532	0.00057225	0.0002644	0	0	0	0	0.00029215	0.018769	0.00031353	0.011237	0.036491	2.0845e-05	0.0054936	0.004814	0	0	0	0	0	0	5.313e-06	0.00017405	0
[truncated: 33 more columns]
