# Supplementary material for: Reproducibility of the Structural Brain Connectome Derived from Diffusion Tensor Imaging
Source: PLoS One. 2015 Sep 2;10(9):e0135247. doi: 10.1371/journal.pone.0135247 (PMC4557836; doi:10.1371/journal.pone.0135247)
Supplement: S1 Data — Please refer to the README.txt file within the compressed folder for usage instructions. (ZIP) [file pone.0135247.s001.zip › Subject17_probabilistic_scanner_A_time_1.csv]

0	1.2919e+05	42057	50389	91133	3132.7	15437	3518.7	271.27	1910.8	1094.9	674.27	229.13	289.18	1060	3424.6	5753.3	87822	10749	11905	11701	28311	86770	70129	1.0681e+05	15948	5446.9	1.444e+05	16590	83271	3393.7	96964	3150.5	3.1229e+05	4.2252e+05	91150	5.5243e+05	84775	2.2008e+05	3.2656e+05	34793	2552.2	5755.3	8412.5	23095	206.25	86.799	3382	4525	60.22
1.2919e+05	0	175.99	294.4	27802	912.8	38464	3951.7	121.19	2580.6	2136.1	216.74	464.65	332.16	498.24	2157.6	3369.6	19644	2790.8	4255.9	3165	10037	21018	20390	24310	3788.5	1284.3	1359.3	1120.7	5608	2197.6	7823.4	1767.3	30077	1.8343e+05	2.4226e+05	3.2494e+05	2.4496e+05	8873.2	36124	13164	1538.2	1.7588e+05	894.95	5967.2	15501	160.02	31783	16871	28.203
42057	175.99	0	49730	307.11	61.271	8937.6	8652.5	7.0187	34.871	87.249	3485.6	865.02	305.15	240.98	37.054	263.25	694.29	216.16	376.04	734.3	740.95	458.27	866.55	906.41	357.97	935.54	443.16	278.72	339.23	445.47	512.46	119.16	2110.1	42024	55437	12815	9160.8	1.1057e+05	28748	6013.7	3270.5	13107	42148	45886	8.1056	13.047	4044.2	8549.2	8.5083
50389	294.4	49730	0	604.7	131.05	2226.1	58182	18.408	83.848	169.73	71093	34496	18856	4465.4	43.403	1037.3	3781.2	858.16	3070	7991.1	2700.1	1098.4	3084.5	2893.1	805.43	2892.6	3148.3	894.27	1252.7	1248.7	1745.3	100.89	9885.6	1.1933e+05	50670	16675	2867.4	2.1087e+05	71728	4725.2	2726	7475.8	22646	1.0043e+05	21.775	27.206	4351.3	10268	9.704
91133	27802	307.11	604.7	0	1.7397e+05	51828	6472.4	1900.1	24617	7146.5	86.823	210.65	870.87	1435.4	46462	44139	1.0123e+05	28347	26713	12624	46795	71591	61229	24401	962.16	190.43	694.05	7567.4	32507	22043	74786	33369	3.4109e+05	4.1185e+05	5.0481e+05	1.174e+06	2.9078e+05	2465	39599	19821	563.35	13201	74.875	809.84	76147	5700.4	48932	92277	7895.4
3132.7	912.8	61.271	131.05	1.7397e+05	0	30284	46719	85741	99205	1218.8	9.9957	177.52	593.51	454.23	26558	81522	13753	17541	3865.9	944.19	2801.1	5167.5	2685.6	831.11	51.465	39.944	257.07	2340.5	27441	55891	16770	4528	1.3898e+05	1.6174e+05	1.8057e+05	2.2236e+05	38501	533.36	12825	5493.3	90.089	94.001	60.38	138.57	1854.6	10424	21465	19777	28316
15437	38464	8937.6	2226.1	51828	30284	0	1.1093e+05	36960	12102	291.88	456.79	1171.2	1249.5	684.53	3805.1	4441.6	2686.9	3000.7	1546.2	332.85	574.92	742.67	872.53	794.51	94.254	140.24	126.88	433.54	1581	1378.5	1423.4	304.64	5076.3	50757	3.1691e+05	42033	13670	11710	11983	2007.2	3276.1	37445	6099.9	26057	59466	13338	97528	2.357e+05	18537
3518.7	3951.7	8652.5	58182	6472.4	46719	1.1093e+05	0	1.4625e+05	1.1753e+05	40762	80626	1.1921e+05	1.1579e+05	33762	3238.5	3922.4	5124.9	5148.2	47054	811.18	664.05	462.06	679.21	254.66	27.248	123.43	61.197	504.79	2403.7	1362.7	2604	226.69	3732.6	57121	1.1896e+05	19723	4857.8	51784	5587.8	997.52	2834	11964	15799	82465	6627.2	16181	25933	4.3229e+05	9868.4
271.27	121.19	7.0187	18.408	1900.1	85741	36960	1.4625e+05	0	1.5563e+05	219.42	1.903	61.256	212.36	116.58	7902.9	11989	1248.6	14994	894.91	72.378	229.69	235.48	156.96	91.456	14.695	7.2975	37.545	511.89	5221.1	2146.2	700.35	119.31	508.52	21077	1.0555e+05	4078.8	1770.5	55.407	2534.2	802.57	167.51	178.95	1.8417	10.27	395.3	18372	944.1	50704	24596
1910.8	2580.6	34.871	83.848	24617	99205	12102	1.1753e+05	1.5563e+05	0	26386	9.8445	329.92	2118.3	203.16	4.2275e+05	74540	16519	1.2763e+05	7225.9	82.294	246.4	936.02	241.46	114.75	33.459	233.16	44.35	5843.7	36255	15253	14906	9231	78171	2.5851e+05	93521	1.4385e+05	1.0237e+05	159.18	28134	2002.9	772.57	1479	41.075	266.65	1039.3	1222.9	628.46	73753	801.83
1094.9	2136.1	87.249	169.73	7146.5	1218.8	291.88	40762	219.42	26386	0	56.821	1286.6	2.7517e+05	1655.5	24004	2543.2	13135	748.23	1.7033e+05	240.46	114.85	50.893	54.958	8.759	26.905	34.252	13.971	67.143	483.99	1643	1776.4	207.28	4070.5	90918	51071	40225	35123	392.47	11036	636.54	306.73	715.22	75.698	363.36	281.81	175.14	126.28	33864	31.707
674.27	216.74	3485.6	71093	86.823	9.9957	456.79	80626	1.903	9.8445	56.821	0	1.8465e+05	1.0266e+05	23568	3.0829	206.51	484.41	155.17	7714	1924	446.01	24.952	337.59	120.78	48.013	499.47	98.983	44.221	77.865	310.54	275.16	19.043	1759.6	11025	9881.1	183.41	47.294	39863	4157.8	127.42	167.11	371.39	2016	21495	19.508	34.996	153.16	4901.3	12.546
229.13	464.65	865.02	34496	210.65	177.52	1171.2	1.1921e+05	61.256	329.92	1286.6	1.8465e+05	0	4.9833e+05	1.8633e+05	16.747	54.096	128.7	57.695	60234	325.73	55.463	4.3396	191.9	8.0284	6.5517	39.518	5.1871	9.4606	38.288	82.714	81.325	9.5043	191.87	2317.2	7223.1	428.48	170.94	15054	422.82	35.768	93.421	585.85	1421.3	5428.7	43.667	102.39	287.75	13004	22.995
289.18	332.16	305.15	18856	870.87	593.51	1249.5	1.1579e+05	212.36	2118.3	2.7517e+05	1.0266e+05	4.9833e+05	0	2.5433e+05	241.98	1618.9	5869.9	1020.7	3.6296e+05	3663.2	988.78	42.53	1111.8	18.192	46.36	45.164	7.8258	69.981	657.07	2446.8	2213	175.5	387.66	9200.2	7186.6	3691.2	1918.4	5830.9	1040	225.6	196.01	244.65	388.48	2090.4	201.05	235.88	189.8	37141	84.573
1060	498.24	240.98	4465.4	1435.4	454.23	684.53	33762	116.58	203.16	1655.5	23568	1.8633e+05	2.5433e+05	0	58.21	1763.3	53070	5864.7	3.4555e+05	39334	30640	734.39	38370	5074.6	45210	22739	1277.3	1167.6	3070.8	5173.8	3839.3	207.93	1143.3	21192	3620.5	5017.3	1785	2561.8	85263	2400	3361.4	1225.3	325.78	2079.8	1760.5	692.47	323.1	2332.9	48.69
3424.6	2157.6	37.054	43.403	46462	26558	3805.1	3238.5	7902.9	4.2275e+05	24004	3.0829	16.747	241.98	58.21	0	2.9421e+05	1.3023e+05	1.5817e+05	2052.1	30.158	84.13	612.63	122.77	54.695	31.166	182.04	22.326	3556.6	23190	6448.7	16442	2229.9	1.3086e+05	1.6209e+05	11861	3.1197e+05	1.0703e+05	52.16	35541	2797.1	87.787	170.45	10.553	81.344	122.12	208.31	211.26	1762.7	85.408
5753.3	3369.6	263.25	1037.3	44139	81522	4441.6	3922.4	11989	74540	2543.2	206.51	54.096	1618.9	1763.3	2.9421e+05	0	1.5196e+05	2.3881e+05	28315	215.1	176	1018	248.89	85.227	59.446	37.838	34.412	2006	38537	1.3553e+05	1.1623e+05	31433	2.3002e+05	74057	32013	1.9511e+05	15609	1722.3	5225.8	1455.7	181.89	467.63	81.037	852.55	190.98	148.66	352.47	1485.6	205.88
87822	19644	694.29	3781.2	1.0123e+05	13753	2686.9	5124.9	1248.6	16519	13135	484.41	128.7	5869.9	53070	1.3023e+05	1.5196e+05	0	5.1432e+05	3.084e+05	48771	16179	1.6817e+05	14293	44803	1670.9	466.47	877.16	1.215e+05	67500	28939	1.134e+05	8604.9	1.0282e+05	3.0948e+05	33022	3.9032e+05	60660	6550.5	41821	14344	10156	1949.4	140.76	3928.2	3557.4	1581	1225.6	2593.3	226.05
10749	2790.8	216.16	858.16	28347	17541	3000.7	5148.2	14994	1.2763e+05	748.23	155.17	57.695	1020.7	5864.7	1.5817e+05	2.3881e+05	5.1432e+05	0	36644	1265.5	993.08	1.298e+05	1230.3	7456.3	297.34	90.872	170.66	1.4348e+05	3.3402e+05	82048	1.6469e+05	14257	27733	97614	14317	1.0667e+05	33501	1351.4	11699	9268.3	2189.6	654.76	56.257	1306.1	1091.4	562.34	466.36	2217.5	134.68
11905	4255.9	376.04	3070	26713	3865.9	1546.2	47054	894.91	7225.9	1.7033e+05	7714	60234	3.6296e+05	3.4555e+05	2052.1	28315	3.084e+05	36644	0	1.6119e+05	1.4356e+05	12357	94612	5219.4	18489	10934	688.36	3998.4	23718	30310	47144	2229.6	21120	1.8493e+05	38674	89885	22868	3545.4	87625	6463.1	8994.2	2782.7	163.46	4379.3	4373.9	1890.9	1282.8	21078	287.98
11701	3165	734.3	7991.1	12624	944.19	332.85	811.18	72.378	82.294	240.46	1924	325.73	3663.2	39334	30.158	215.1	48771	1265.5	1.6119e+05	0	2.8603e+05	25435	97532	1329.2	10353	1111.6	977.94	1163.6	3835.7	483.36	23086	22.212	12591	1.6131e+05	4835.9	34806	4850.3	16240	40268	6189.8	2820	802.87	140.93	2741.6	341.42	66.674	138.71	315.39	28.041
28311	10037	740.95	2700.1	46795	2801.1	574.92	664.05	229.69	246.4	114.85	446.01	55.463	988.78	30640	84.13	176	16179	993.08	1.4356e+05	2.8603e+05	0	57493	4.108e+05	5153.2	20735	2198.1	612.86	2787	21702	385.54	66507	27.237	46269	1.643e+05	4981.9	1.2178e+05	12525	7254.3	1.1677e+05	13063	1899.2	504.89	46.029	1298.7	236.47	67.083	164.33	274.14	68.12
86770	21018	458.27	1098.4	71591	5167.5	742.67	462.06	235.48	936.02	50.893	24.952	4.3396	42.53	734.39	612.63	1018	1.6817e+05	1.298e+05	12357	25435	57493	0	61133	2.0347e+05	923.28	131.88	303.42	1.6928e+05	99930	7318.6	1.7106e+05	291.85	94581	59221	2834.2	1.9657e+05	13035	2131.2	28618	11363	192.3	57.575	4.8552	132.41	68.24	35.248	83.866	185.58	41.497
70129	20390	866.55	3084.5	61229	2685.6	872.53	679.21	156.96	241.46	54.958	337.59	191.9	1111.8	38370	122.77	248.89	14293	1230.3	94612	97532	4.108e+05	61133	0	1.189e+05	29453	2498.3	400.52	5439.9	57138	404.35	70678	33.391	83228	1.3148e+05	4994.7	1.6487e+05	7813.3	7109.5	1.4956e+05	8016.5	1772.3	361.53	24.313	1033.8	206.69	69.12	157.89	277.82	58.421
1.0681e+05	24310	906.41	2893.1	24401	831.11	794.51	254.66	91.456	114.75	8.759	120.78	8.0284	18.192	5074.6	54.695	85.227	44803	7456.3	5219.4	1329.2	5153.2	2.0347e+05	1.189e+05	0	23555	16931	1765.2	1.1689e+05	24006	272.84	19064	62.906	61343	59347	4581.4	1.167e+05	4074.1	5781.6	1.5104e+05	9475.8	232.47	72.714	13.159	169.63	45.94	30.218	57.207	100.14	26.513
15948	3788.5	357.97	805.43	962.16	51.465	94.254	27.248	14.695	33.459	26.905	48.013	6.5517	46.36	45210	31.166	59.446	1670.9	297.34	18489	10353	20735	923.28	29453	23555	0	24911	1079	1921.8	1375.9	101.71	601.02	68.093	7514	9576.3	832.69	15365	1422.9	2471	1.2628e+05	2646.4	73.719	37.018	8.0254	48.6	46.072	23.914	10.388	12.329	6.8534
5446.9	1284.3	935.54	2892.6	190.43	39.944	140.24	123.43	7.2975	233.16	34.252	499.47	39.518	45.164	22739	182.04	37.838	466.47	90.872	10934	1111.6	2198.1	131.88	2498.3	16931	24911	0	63464	3736.4	83.682	95.241	196.52	10.29	842.29	30987	5309.7	1084.7	718.67	14258	1.9802e+05	38850	51.177	114	84.485	363.72	41.37	14.196	14.39	20.171	1.0899
1.444e+05	1359.3	443.16	3148.3	694.05	257.07	126.88	61.197	37.545	44.35	13.971	98.983	5.1871	7.8258	1277.3	22.326	34.412	877.16	170.66	688.36	977.94	612.86	303.42	400.52	1765.2	1079	63464	0	6336.8	10232	72.167	7423	32.208	1.3023e+05	35411	1884.6	31396	3426.6	6348.8	32926	1.4675e+05	8.9789	27.366	11.287	56.807	4.164	5.9933	9.7032	25.545	4.5768
16590	1120.7	278.72	894.27	7567.4	2340.5	433.54	504.79	511.89	5843.7	67.143	44.221	9.4606	69.981	1167.6	3556.6	2006	1.215e+05	1.4348e+05	3998.4	1163.6	2787	1.6928e+05	5439.9	1.1689e+05	1921.8	3736.4	6336.8	0	1.4309e+05	4295.2	33293	1652.5	15972	31528	4421.6	32304	8997.3	3140.8	52034	36562	505.44	110.24	12.132	246.12	164.74	84.327	84.246	264.22	30.065
83271	5608	339.23	1252.7	32507	27441	1581	2403.7	5221.1	36255	483.99	77.865	38.288	657.07	3070.8	23190	38537	67500	3.3402e+05	23718	3835.7	21702	99930	57138	24006	1375.9	83.682	10232	1.4309e+05	0	1.696e+05	1.2051e+05	13100	90059	42407	9864.4	91367	12007	2391.7	29928	9549.4	400.48	152.99	22.195	329.09	181.82	128.07	139.82	987.61	67.704
3393.7	2197.6	445.47	1248.7	22043	55891	1378.5	1362.7	2146.2	15253	1643	310.54	82.714	2446.8	5173.8	6448.7	1.3553e+05	28939	82048	30310	483.36	385.54	7318.6	404.35	272.84	101.71	95.241	72.167	4295.2	1.696e+05	0	2.244e+05	10191	22579	69448	23787	30229	8493.5	3835.5	2450.1	1970.6	198.04	443.9	121.36	786	197.76	145.5	249.7	688.68	191.76
96964	7823.4	512.46	1745.3	74786	16770	1423.4	2604	700.35	14906	1776.4	275.16	81.325	2213	3839.3	16442	1.1623e+05	1.134e+05	1.6469e+05	47144	23086	66507	1.7106e+05	70678	19064	601.02	196.52	7423	33293	1.2051e+05	2.244e+05	0	1.6905e+05	3.6538e+05	1.2294e+05	35504	1.7751e+05	20613	3590	16285	6222.2	665.62	545.68	93.655	1098.9	370.09	190.79	370.85	1222.6	168.69
3150.5	1767.3	119.16	100.89	33369	4528	304.64	226.69	119.31	9231	207.28	19.043	9.5043	175.5	207.93	2229.9	31433	8604.9	14257	2229.6	22.212	27.237	291.85	33.391	62.906	68.093	10.29	32.208	1652.5	13100	10191	1.6905e+05	0	2.1204e+05	18383	3322.8	1.0911e+05	16444	348.82	2148.4	2426.3	8.7327	46.689	12.226	53.195	23.26	14.022	26.34	92.201	16.871
3.1229e+05	30077	2110.1	9885.6	3.4109e+05	1.3898e+05	5076.3	3732.6	508.52	78171	4070.5	1759.6	191.87	387.66	1143.3	1.3086e+05	2.3002e+05	1.0282e+05	27733	21120	12591	46269	94581	83228	61343	7514	842.29	1.3023e+05	15972	90059	22579	3.6538e+05	2.1204e+05	0	1.0113e+05	16172	6.8031e+05	37544	16022	68733	36641	521.13	173.32	33.809	447.37	312.94	215.23	387.06	1463.9	140.4
4.2252e+05	1.8343e+05	42024	1.1933e+05	4.1185e+05	1.6174e+05	50757	57121	21077	2.5851e+05	90918	11025	2317.2	9200.2	21192	1.6209e+05	74057	3.0948e+05	97614	1.8493e+05	1.6131e+05	1.643e+05	59221	1.3148e+05	59347	9576.3	30987	35411	31528	42407	69448	1.2294e+05	18383	1.0113e+05	0	5.2253e+05	7.6174e+05	5.3491e+05	3.8821e+05	8.8526e+05	3.2308e+05	4495.9	4485.4	1862.9	15880	2920.3	4920.9	6796.3	31049	5846.3
91150	2.4226e+05	55437	50670	5.0481e+05	1.8057e+05	3.1691e+05	1.1896e+05	1.0555e+05	93521	51071	9881.1	7223.1	7186.6	3620.5	11861	32013	33022	14317	38674	4835.9	4981.9	2834.2	4994.7	4581.4	832.69	5309.7	1884.6	4421.6	9864.4	23787	35504	3322.8	16172	5.2253e+05	0	1.2695e+05	69229	71255	1.84e+05	29417	9231	1.1554e+05	31415	1.0882e+05	1.1899e+05	34198	1.2353e+05	1.9454e+05	50478
5.5243e+05	3.2494e+05	12815	16675	1.174e+06	2.2236e+05	42033	19723	4078.8	1.4385e+05	40225	183.41	428.48	3691.2	5017.3	3.1197e+05	1.9511e+05	3.9032e+05	1.0667e+05	89885	34806	1.2178e+05	1.9657e+05	1.6487e+05	1.167e+05	15365	1084.7	31396	32304	91367	30229	1.7751e+05	1.0911e+05	6.8031e+05	7.6174e+05	1.2695e+05	0	6.1395e+05	55568	2.0368e+05	1.0527e+05	1442.3	815.05	85.753	849.06	1502.6	1891.7	3840.2	11098	2488.9
84775	2.4496e+05	9160.8	2867.4	2.9078e+05	38501	13670	4857.8	1770.5	1.0237e+05	35123	47.294	170.94	1918.4	1785	1.0703e+05	15609	60660	33501	22868	4850.3	12525	13035	7813.3	4074.1	1422.9	718.67	3426.6	8997.3	12007	8493.5	20613	16444	37544	5.3491e+05	69229	6.1395e+05	0	23611	97650	1.7008e+05	340.53	684.58	44.22	305.07	567.49	1093.4	890.98	3166.6	1008.3
2.2008e+05	8873.2	1.1057e+05	2.1087e+05	2465	533.36	11710	51784	55.407	159.18	392.47	39863	15054	5830.9	2561.8	52.16	1722.3	6550.5	1351.4	3545.4	16240	7254.3	2131.2	7109.5	5781.6	2471	14258	6348.8	3140.8	2391.7	3835.5	3590	348.82	16022	3.8821e+05	71255	55568	23611	0	2.744e+05	50287	4258.5	14122	62663	1.2147e+05	67.976	66.699	5151.8	12744	39.818
3.2656e+05	36124	28748	71728	39599	12825	11983	5587.8	2534.2	28134	11036	4157.8	422.82	1040	85263	35541	5225.8	41821	11699	87625	40268	1.1677e+05	28618	1.4956e+05	1.5104e+05	1.2628e+05	1.9802e+05	32926	52034	29928	2450.1	16285	2148.4	68733	8.8526e+05	1.84e+05	2.0368e+05	97650	2.744e+05	0	1.6194e+05	2468.6	1393.4	415.26	4018.2	1079.3	1049.2	1059.4	3373.2	765.84
34793	13164	6013.7	4725.2	19821	5493.3	2007.2	997.52	802.57	2002.9	636.54	127.42	35.768	225.6	2400	2797.1	1455.7	14344	9268.3	6463.1	6189.8	13063	11363	8016.5	9475.8	2646.4	38850	1.4675e+05	36562	9549.4	1970.6	6222.2	2426.3	36641	3.2308e+05	29417	1.0527e+05	1.7008e+05	50287	1.6194e+05	0	234.94	217.44	28.68	175.48	192.24	313.75	218.57	653	263.19
2552.2	1538.2	3270.5	2726	563.35	90.089	3276.1	2834	167.51	772.57	306.73	167.11	93.421	196.01	3361.4	87.787	181.89	10156	2189.6	8994.2	2820	1899.2	192.3	1772.3	232.47	73.719	51.177	8.9789	505.44	400.48	198.04	665.62	8.7327	521.13	4495.9	9231	1442.3	340.53	4258.5	2468.6	234.94	0	1.3766e+05	6442.4	67107	94922	7732.1	57469	2553.4	183.89
5755.3	1.7588e+05	13107	7475.8	13201	94.001	37445	11964	178.95	1479	715.22	371.39	585.85	244.65	1225.3	170.45	467.63	1949.4	654.76	2782.7	802.87	504.89	57.575	361.53	72.714	37.018	114	27.366	110.24	152.99	443.9	545.68	46.689	173.32	4485.4	1.1554e+05	815.05	684.58	14122	1393.4	217.44	1.3766e+05	0	297.72	2285.5	37646	1045.4	20741	11838	115.22
8412.5	894.95	42148	22646	74.875	60.38	6099.9	15799	1.8417	41.075	75.698	2016	1421.3	388.48	325.78	10.553	81.037	140.76	56.257	163.46	140.93	46.029	4.8552	24.313	13.159	8.0254	84.485	11.287	12.132	22.195	121.36	93.655	12.226	33.809	1862.9	31415	85.753	44.22	62663	415.26	28.68	6442.4	297.72	0	67735	74.974	40.03	2358.5	2063.1	10.463
23095	5967.2	45886	1.0043e+05	809.84	138.57	26057	82465	10.27	266.65	363.36	21495	5428.7	2090.4	2079.8	81.344	852.55	3928.2	1306.1	4379.3	2741.6	1298.7	132.41	1033.8	169.63	48.6	363.72	56.807	246.12	329.09	786	1098.9	53.195	447.37	15880	1.0882e+05	849.06	305.07	1.2147e+05	4018.2	175.48	67107	2285.5	67735	0	1500.4	687.12	3917.6	61431	42.744
206.25	15501	8.1056	21.775	76147	1854.6	59466	6627.2	395.3	1039.3	281.81	19.508	43.667	201.05	1760.5	122.12	190.98	3557.4	1091.4	4373.9	341.42	236.47	68.24	206.69	45.94	46.072	41.37	4.164	164.74	181.82	197.76	370.09	23.26	312.94	2920.3	1.1899e+05	1502.6	567.49	67.976	1079.3	192.24	94922	37646	74.974	1500.4	0	1.9055e+05	42656	23792	1739.9
86.799	160.02	13.047	27.206	5700.4	10424	13338	16181	18372	1222.9	175.14	34.996	102.39	235.88	692.47	208.31	148.66	1581	562.34	1890.9	66.674	67.083	35.248	69.12	30.218	23.914	14.196	5.9933	84.327	128.07	145.5	190.79	14.022	215.23	4920.9	34198	1891.7	1093.4	66.699	1049.2	313.75	7732.1	1045.4	40.03	687.12	1.9055e+05	0	31947	34771	2.1658e+05
3382	31783	4044.2	4351.3	48932	21465	97528	25933	944.1	628.46	126.28	153.16	287.75	189.8	323.1	211.26	352.47	1225.6	466.36	1282.8	138.71	164.33	83.866	157.89	57.207	10.388	14.39	9.7032	84.246	139.82	249.7	370.85	26.34	387.06	6796.3	1.2353e+05	3840.2	890.98	5151.8	1059.4	218.57	57469	20741	2358.5	3917.6	42656	31947	0	1.4073e+05	58335
4525	16871	8549.2	10268	92277	19777	2.357e+05	4.3229e+05	50704	73753	33864	4901.3	13004	37141	2332.9	1762.7	1485.6	2593.3	2217.5	21078	315.39	274.14	185.58	277.82	100.14	12.329	20.171	25.545	264.22	987.61	688.68	1222.6	92.201	1463.9	31049	1.9454e+05	11098	3166.6	12744	3373.2	653	2553.4	11838	2063.1	61431	23792	34771	1.4073e+05	0	98866
60.22	28.203	8.5083	9.704	7895.4	28316	18537	9868.4	24596	801.83	31.707	12.546	22.995	84.573	48.69	85.408	205.88	226.05	134.68	287.98	28.041	68.12	41.497	58.421	26.513	6.8534	1.0899	4.5768	30.065	67.704	191.76	168.69	16.871	140.4	5846.3	50478	2488.9	1008.3	39.818	765.84	263.19	183.89	115.22	10.463	42.744	1739.9	2.1658e+05	58335	98866	0
298.36	722.7	26.384	266.56	3557.2	6160.4	5511.2	54397	67767	4.4807e+05	1.5884e+05	53.613	130.11	3654.5	96.862	21266	1995.9	3871	5312.9	10084	22.987	59.49	122.77	60.417	26.421	18.939	25.312	12.251	374.39	2240.5	407.49	671.84	56.992	2050.4	20538	78733	12074	10001	362.79	4118.1	759.41	5522.1	8414.9	477.52	2592	10174	1.247e+05	5397	1.0019e+05	1.7244e+05
732.63	767.95	48.233	341.26	3560.7	670.71	240.56	20138	1115.8	1.3179e+05	1.1826e+06	433.03	4395	3.4317e+05	5059.7	21082	5559.8	21059	1168.6	3.3656e+05	244.54	105.1	50.073	58.011	10.764	23.865	23.111	11.105	101.78	601.45	2313.4	2567.2	261.9	1651	29760	22716	16843	10465	549.32	2919.5	455.5	505.72	1881.4	354.51	1644	700.54	639.08	314.7	39340	71.482
436.26	346.14	6018.2	10885	33.668	9.9332	1253.7	9505.3	2.773	9.4824	41.454	24523	5909	2523.3	1327.5	2.2161	34.063	201.33	109.97	1020.6	538.62	239.5	3.7303	231.67	9.2989	5.4998	11.336	1.839	8.1228	20.549	40.45	52.875	3.3092	137.71	703.37	12926	62.292	15.284	13015	191.1	16.343	502.73	84.562	219.51	54614	26.413	23.034	32.668	8062.4	4.4183
133.26	90.364	175.25	1524.9	202.38	89.869	410.15	16943	21.69	44.564	1292.7	13064	40019	44617	6256.3	2.1527	22.138	379.82	217.1	17139	1536.9	504.9	8.1271	500.26	9.8342	16.163	8.2506	0	16.377	41.82	94.427	86.942	5.0989	53.265	1286.2	1071.6	433.62	182.09	1934.4	237.61	57.076	99.921	126.96	114.12	17028	35.272	35.996	74.394	23071	10.507
315.07	205.44	86.145	1394.8	879.61	303.26	412.04	44560	166.41	1887.1	1.4241e+05	9868.6	54083	3.1856e+05	52940	99.983	485.51	2781	533.85	1.9526e+05	3999.8	1153.9	26.316	954.73	24.057	49.986	17.838	7.0224	47.644	361.27	996.77	929.59	47.731	300.99	11466	5353.1	3762.7	1844.9	1262.5	1006.3	181.93	145.85	154.15	62.075	8109.1	138.6	201.48	151.83	48907	75.336
1219.5	483.6	109.66	743.68	1706	313.23	208.17	2142.3	85.806	157.15	2366.3	4186.8	13388	86955	6.5267e+05	67.859	1801.1	70737	9096.6	3.9655e+05	39291	30579	928.92	40256	1158.8	2091.4	1507	91.174	908.44	3794.3	5604.1	4262.2	196.54	1428.7	22612	2547.3	5661.7	1741.4	1162.3	15540	1478.3	4380.7	1337.3	135.57	4979.2	2144	827.41	365.76	4388.9	43.938
107.85	137.1	8.7376	129.52	499.41	338.58	565.37	2625.6	2861	19300	62311	27.636	30.744	4854.6	85.612	4455.8	2148.9	5103.6	585.31	22924	11.089	8.8892	97.808	37.593	15.825	38.807	35.541	7.7914	47.914	176.9	262.35	612.47	28.177	383.15	4240.8	6475.8	3948.5	5141.7	163.71	4250.7	974.89	10798	2783.5	144.12	1014.2	9387.8	43708	1241.4	8552.5	19873
61.035	47.79	3.7088	50.119	326.28	296.38	553.12	978.69	3166.3	3119.9	856.44	16.948	5.9914	298.85	181.07	1327.3	390.29	3091.7	560.93	3658.4	15.507	16.548	58.006	25.164	13.455	127.46	78.467	9.7	39.997	186.41	207.16	360.38	21.018	156.26	2503.2	3504.7	2578.3	3563.9	69.139	3890.6	901.44	6922.6	1175.4	73.218	604.1	9836	89927	2058.9	3060.1	25927
4668.1	1323.6	60.101	408.52	5613.7	901.81	753.57	7713.1	1014.8	21343	54495	106.75	564.98	25111	75919	4150.5	20609	2.6241e+05	36659	3.9567e+05	10367	7599.2	2728.2	4606.7	1123	282.42	141.06	41.076	6759.1	9270.1	13734	25823	726.52	6511.4	29019	9504.2	22774	6141.9	614.11	10818	1965.9	26287	6262.7	569.1	8837.5	12367	11910	3780.3	36460	3782.5
1429.4	421.13	30.396	189.71	1947	534.36	755.1	4811.1	3135.7	15430	3745.9	48.858	86.841	3422.7	9985.3	1538.2	2640.8	52644	14242	72807	954.58	648.52	861.69	395.45	333.92	213.94	134.98	18.697	2545.5	2574.7	2624.9	5431.4	111.52	2042.2	11262	5912.5	7597.8	3636.1	289.8	6714.9	1239.3	21551	6502.7	427.59	5145.7	18792	20389	3176	16547	26428
7547.2	2400.6	192.89	673.48	14371	2006.3	1209.3	32211	571	5625.8	1.6449e+05	1468.5	13907	3.0036e+05	3.4814e+05	3702.3	17224	3.3372e+05	72540	1.2802e+06	77937	44718	5268.6	41670	1748.5	1426.8	1071.4	139.84	9444.3	15725	20090	32358	1003.2	11042	1.0394e+05	24237	54615	13517	1330.5	26028	4220.6	7892.8	3166.6	234.51	6111.3	5433.2	2147.9	1523.7	55931	204.37
1254.4	434.9	15.285	64.292	1051	58.466	22.263	37.073	4.6882	11.14	62.889	56.9	83.005	1771.3	66169	5.9703	125.27	71909	1008.9	1.2237e+05	37694	69548	1363.4	37748	906.47	1261.3	316.29	18.552	502.2	886.5	252.24	1175.3	11.214	1339.5	10163	163.53	3184.1	279.74	140.76	9733.7	304.87	2471.4	1056	57.435	1924.7	718.64	168.29	159.06	343.48	5.8397
2330.8	832.9	55.169	187.28	1828.7	95.226	98.372	99.417	11.912	27.328	41.427	102.66	11.513	465.33	29507	16.48	37.161	36752	1292.2	36886	34399	78142	1837.8	60539	5190.9	2732.8	1511.5	76.871	1048.6	1561.2	115.69	1906.8	7.8271	2385.7	33583	446.73	5365.9	498.66	346.24	43521	600.75	24740	7453.2	487.39	14970	6722	2061.7	1550.3	404.54	31.53
1502.5	353.12	24.031	209.37	1006.9	88.718	301.49	378.51	26.739	165.16	347.04	121	13.725	456.79	13973	153.57	260.57	66779	2651.5	63250	11908	11109	1176.7	11140	1194.2	336.59	172.21	10.965	1359.5	1275	265.28	2133.6	20.347	1430.9	8731.6	612.48	3250.4	526.64	184.9	7742.3	315.54	71859	14425	766.38	29826	19781	7302.5	6442.6	1324.7	89.303
1563.1	354.56	49.446	364.54	1286.6	90.841	172.58	202.06	9.8597	55.455	73.915	168.06	26.181	663.09	45805	41.35	291.86	20294	1419.9	67992	66457	83576	2903.5	98023	8664.9	2283.6	1322.2	78.452	411.42	1850.5	339.17	2410.6	13.932	1981.3	46631	580.34	3797.9	436.74	514.72	59227	411.32	43851	7830.8	467.29	24596	6802.9	2373.6	2745.4	918.63	46.121
1358.2	297.29	26.935	247.26	799.38	69.92	135.68	191.4	16.051	109.9	399.5	105.91	15.85	389.72	12341	90.762	525.71	35687	3125.3	36661	14789	11538	786.8	11434	1584.5	204.49	110.72	22.186	1119.6	1006	523.78	1823.5	24.893	1178.1	13338	472.63	2728.5	463.6	365.38	9963.2	327.21	18097	5482.4	387.81	12134	5387.6	2051.2	1673.2	685.24	56.318
227.78	81.567	15.944	83.372	138.56	10.109	17.657	18.459	1.4608	16.084	31.957	31.209	4.2828	53.42	7712.8	16.029	77.92	2220	215.59	4188.8	8743.2	12097	262.02	10389	1326	604.8	412.95	27.404	63.975	109.06	128.35	190.64	7.7562	184.32	7273.7	127.55	481.75	163.35	284.22	10915	162.27	1993.6	944.27	116.06	1459.3	458.61	151.6	115.29	56.595	3.8261
383.66	189.15	91.782	439.66	225.31	12.926	30.1	56.294	3.6425	21.963	83.91	308.17	19.07	65.13	3413.6	15.976	96.223	2010.8	459.96	2837.4	4358.1	5497.8	109.6	4330.7	600.93	255.65	603.57	843.74	70.458	164.99	195.63	298.24	12.018	277.36	5231.4	419.47	722.3	210.44	1087.3	6592.4	2928.8	6637.5	995.62	703.07	3285.8	250.52	86.947	161.31	103.97	4.121
768.59	257.34	263.7	1667.3	168.61	15.802	104.89	323.42	11.714	28.833	126.67	1987.7	55.109	163.61	1683.3	23.006	215.57	3144.6	981.84	4559.9	5522.8	3655.5	136.55	2735.1	317.44	91.513	91.991	37.499	164.46	209.11	425.01	495.71	30.651	308.18	6717.6	1186.5	725.03	428.35	2586.3	3748.3	410.74	60338	7860.4	1583.6	31709	5620.1	1454.1	891.3	451.86	16.679
362.85	89.076	12.872	102.88	379.29	296.76	355.21	821.88	4738.6	758.88	873.78	60.863	18.71	708.55	3100.2	406.72	794.61	11979	3488.7	18192	3894.9	2421	222.64	2294.7	276.14	57.659	38.643	8.4388	395.81	552.62	785.22	1270.6	39.534	438.91	4709.2	3531.3	1839	1286.6	161.22	3379.2	331.14	32364	5482.2	295.67	8590	9514.2	22666	2276.9	1979.7	3353
386.41	132.53	11.846	99.63	553.22	542.01	644.82	1506.5	9682.1	1548.7	891.26	45.266	24.66	770.94	2856.7	747.22	731.43	11903	4311.2	19939	2374	1395.5	188.54	1335.3	178.91	74.494	56.801	13.184	325.26	659.43	755.92	1295.9	40.987	578.7	5141	6762.1	2787.3	2275.7	154.67	4074.8	536.65	47315	6804.3	273.96	5731	18422	80296	3917.9	3748.5	17161
108.33	49.4	5.892	55.965	231.92	325.28	266.62	606.61	6413.7	392.95	433.68	20.833	13.115	477.48	1005.3	203.22	208.36	3879.8	810.38	6164	83.703	40.816	38.352	31.661	12.016	119.55	68.06	4.6593	50.864	212.12	407.61	435.92	20.918	166.1	2057.5	4368.7	1062.7	1117	109.31	1607.8	421.92	1266.9	1452.2	233.63	1267.5	3442.2	48823	1495.2	1652	12387
898.54	375.49	24.231	131.27	1513.5	402.97	1804.3	1787.7	1868.3	1298.1	1491.5	55.615	38.252	1433.4	7581.7	1083.2	1047	30325	8449.3	40139	1446.1	850.58	413.31	752.07	188.63	264.13	161.26	17.975	940.27	1292.7	1167.8	2463.3	60.5	1269.9	7862.6	4294.8	5131.1	3108.8	192.98	6391.1	1133.9	1.707e+05	29070	1011.2	10143	1.1001e+05	1.3066e+05	10170	5793.6	8631.8
49.745	31.808	11.001	30.857	117.43	41.345	33.538	44.273	37.088	108.19	533.17	10.539	5.4785	530.66	427.46	125.11	183.04	2925.9	427.48	3793.8	39.085	23.665	16.636	12.831	5.1593	147.94	97.702	5.1178	27.52	111.68	354.58	299.82	10.203	80.454	1139.1	388.88	642.71	973	70.217	1189.4	436.7	899.17	993.46	111.68	417.3	2895.8	3071	175.65	175.31	154.48
502.16	320.18	58.662	652.72	1876	995.6	4402.8	4503.8	1487	4535.4	798.98	804.39	58.796	585.65	2679.4	640.33	535.83	10210	2644.3	12845	5263.6	3433.9	245.96	3051.8	337.79	94.401	59.944	17.628	454.8	537.98	581.9	1020.5	34.302	504.83	6121.9	9382.1	2286.6	1817.4	499.24	4508.2	607.46	4.539e+05	1.0706e+05	1806.2	38193	3.5348e+05	3.5204e+05	18452	11114	3081.9
7504.1	6261.6	716.98	7129.1	8905.5	4894.3	14339	17573	5630	14203	7293.4	2339.5	609.53	4207.1	27041	2020.6	6441	74415	21657	1.306e+05	1.323e+05	1.0284e+05	4684.2	83412	12261	1784.5	1378.2	800.55	2940.6	4664.1	7883.2	11005	505.7	4297.3	96581	27314	13801	9892.8	12722	85029	5165	60251	2.0473e+05	13687	1.141e+05	3.1322e+05	1.4445e+05	41871	69258	10704
20668	67725	46444	65600	1.2196e+05	84856	2.262e+05	1.3398e+05	1.1055e+05	1.1449e+05	24238	10327	5453.2	5222.8	5470.2	6508.6	8205.8	20356	11276	29603	1544	1108.7	472.51	787.13	330.35	114.57	474.05	113.64	1017.1	5010.4	5323.9	5848.3	543.61	2673	41221	3.8975e+05	20451	9468.1	67117	8004.6	1665.8	25642	1.9782e+05	48851	1.3491e+05	1.9047e+05	77441	1.1768e+05	1.3559e+05	56205
1023.5	2901	292.76	1266.4	8731.8	6134.6	20652	21512	9276.9	21109	2633.7	631.6	348.7	1921.7	6994.4	6241.5	1549	20302	6548.9	28154	2756.6	1989.9	593.64	1624.4	289.36	496.21	354.46	89.974	1069.2	1484.9	1431.8	2364.8	209.74	1396.8	15560	42119	14786	21738	1193.3	14243	4051.5	5.8964e+05	4.3966e+05	34604	2.2457e+05	9.1745e+05	3.6801e+05	1.0461e+05	70922	11722
483.96	4129.3	70.644	252.07	4187.7	3373.7	6525	9604.3	6713.9	22427	3102	248.41	249.04	1333.1	3516.5	11832	1352.6	8295.6	3433.5	11770	1783.9	1323.3	409.8	947.44	166.15	541.59	502.32	225.46	448.81	1001.3	1334.1	1576.5	522.47	1420.5	19275	20541	30196	77057	574.58	26367	14477	52716	3.1779e+05	19551	26250	2.3247e+05	52511	19057	36541	5776
12928	894.3	40172	74103	229.12	66.685	3874.8	27339	10.441	346.79	519.02	18968	5998.7	2161.7	1857.6	69.986	777.22	1572.9	656.23	1976.2	2115.4	709.92	54.869	430.26	130.51	57.946	808.28	103.49	106.58	243.55	1181.4	950.92	124.29	318.2	14146	22717	512.87	387.46	1.8243e+05	3621.4	199.7	8534	9823.6	56382	2.4556e+05	1016.2	375.77	4817.2	8862.1	18.775
6517.2	2085.5	539.31	3498.2	4259.1	576.54	1202.6	1538.8	226.64	3633.3	2521.1	1180.3	184.42	1793	33989	2821.2	5737.8	64683	26673	96538	1.2971e+05	1.2139e+05	4160.2	1.0929e+05	14151	2962.9	2013.8	471.47	2660.6	5136.6	7526	10958	503.78	5151.2	1.11e+05	5951.6	16297	10204	7832.8	1.1347e+05	3897.3	41543	28965	6787.2	78502	26709	10888	7170	6036	456.83
3132.8	1069.7	898.59	3038.4	1318.2	321.52	439.79	827.45	182.4	3199	801.11	3199.9	93.447	563.57	6069.9	2990.8	1056.3	11604	3970.3	16242	17799	11956	525.59	8458.3	1026.4	413.05	569.28	448.79	703.18	901.21	1846.2	1990.7	305.87	1155.4	31916	3266.5	9140.1	17161	9532.1	18795	6881.4	45582	18226	5653.6	66667	15911	4581.1	2496.1	2103.2	155.98
46115	1.0452e+05	409.06	696.1	1.5828e+05	39456	5462.7	21766	6507.7	4.0381e+05	1.137e+05	107.49	633.8	5994.4	14453	3.5151e+05	35642	1.9109e+05	1.0075e+05	82631	13573	29594	26280	15288	5622.7	2394.8	2010.8	14493	17043	16952	22368	53257	29474	41746	1.013e+06	1.2674e+05	5.7495e+05	1.1686e+06	3921.4	1.4433e+05	3.0767e+05	24797	64412	712.69	5557.6	1.0162e+05	41558	7595.3	21259	5466.6
[truncated: 33 more columns]
