# Supplementary material for: Reproducibility of the Structural Brain Connectome Derived from Diffusion Tensor Imaging
Source: PLoS One. 2015 Sep 2;10(9):e0135247. doi: 10.1371/journal.pone.0135247 (PMC4557836; doi:10.1371/journal.pone.0135247)
Supplement: S1 Data — Please refer to the README.txt file within the compressed folder for usage instructions. (ZIP) [file pone.0135247.s001.zip › Subject17_probabilistic_scanner_A_time_2.csv]

0	1.4344e+05	17193	1.0127e+05	93260	1639	20170	2364.9	166.97	10508	6401	278.87	120.05	513.65	1655	6543.3	8913.2	47399	14315	13013	3509.7	25398	61020	41265	20736	6244.5	2226.6	1.4795e+05	19152	76046	3012.3	79316	6924.6	2.4177e+05	2.599e+05	76058	5.8995e+05	58823	1.7469e+05	1.2992e+05	41247	400	604.88	369.03	15756	285.08	73.264	347.37	1544.3	22.362
1.4344e+05	0	740.01	537.09	62220	1604.2	36870	2277.2	218.83	8307.2	6066.8	93.375	274.88	584.83	3857.5	2161.7	5119.1	27749	15155	10222	1572	12405	26736	18415	6240.9	1432	466.66	1266.1	3176.1	9243.3	6366.5	15869	10474	37467	1.8149e+05	3.1464e+05	3.6312e+05	1.7217e+05	1305.1	35394	6043.6	1650.2	1.6049e+05	82.681	770.76	25548	267.75	19090	9536.5	22.011
17193	740.01	0	47961	130.43	64.017	6483.1	7590.3	23.985	1361	751.3	2606.7	768.26	113.36	99.477	280.33	248.87	661.52	267.74	353.91	86.079	756.7	865.26	833.16	301.57	174.65	79.984	252.88	151.74	242.85	161.05	450.96	382.52	1278.8	18686	38845	26804	18913	36025	5055.9	3699.8	1689.3	25440	4521.6	17201	92.67	26.94	2959.9	3518.2	14.079
1.0127e+05	537.09	47961	0	1074.2	326.39	4566.5	96629	111.52	8404.9	4521.8	1.0302e+05	46216	9950.9	1444.8	2514.6	4611.9	4021	1154.6	4837.9	509.81	1803.2	1698.2	1775.8	1169.3	252.71	588.23	3828.3	997.57	1311.9	957.29	5463.8	3725.1	7900.5	1.223e+05	1.2112e+05	53187	17504	3.1777e+05	38917	9649.5	4415.1	21975	13354	2.0995e+05	815.63	435.53	7143.9	33256	161.52
93260	62220	130.43	1074.2	0	1.385e+05	46490	11580	2264.7	30615	20289	488.24	1741.4	1727.1	4798.2	41255	37797	72781	50444	26944	2128.5	20811	55628	31487	7966.2	515.5	769.77	1045.3	9848.3	48395	22282	58410	18316	3.2791e+05	5.6268e+05	6.0519e+05	1.2405e+06	2.8554e+05	1268.6	54449	10880	672.83	40808	40.603	674.2	70392	5251.4	74866	71573	2952
1639	1604.2	64.017	326.39	1.385e+05	0	31105	57305	1.2733e+05	97316	2359.7	58.912	290.88	527.88	477.47	39930	28496	9846.8	34325	4082.7	83.903	1022.4	2197.2	1364.2	379.65	64.904	68.363	93.776	4647.4	32365	19679	9671.1	1553.2	1.2861e+05	1.2121e+05	2.1238e+05	2.1056e+05	25844	359.17	5207.2	1122.3	62.375	106.85	9.8739	168.65	1169.2	8615.3	8660.8	17460	18638
20170	36870	6483.1	4566.5	46490	31105	0	1.0621e+05	31778	8075.4	1086.1	262.04	1481.8	909.28	362.66	1787.2	2288.2	3980.6	4361.8	2624.4	119.6	1015.1	2190.5	1776.4	647.78	156.31	44.704	418.37	590.31	1687	525.79	1439.1	418.73	3455.6	47269	3.4437e+05	56028	11466	3105.1	5647.7	1003.4	1632.2	58881	208.4	3541.3	34052	29420	1.4468e+05	1.0791e+05	42940
2364.9	2277.2	7590.3	96629	11580	57305	1.0621e+05	0	2.0117e+05	1.1129e+05	17680	91341	1.0519e+05	82066	8066.7	4443.8	4046	9912.8	7589.2	54567	234.66	307.7	377.56	407.6	102.24	17.994	17.692	56.078	430.14	1291.6	810.11	1658.9	295.23	4084.2	87745	1.322e+05	27525	5728	49240	2344.9	421.38	4653	58303	3407.2	80680	7806.9	15884	55403	4.7211e+05	14355
166.97	218.83	23.985	111.52	2264.7	1.2733e+05	31778	2.0117e+05	0	2.0827e+05	341.9	1.2701	29.117	173.64	86.051	29786	6699.6	7476.2	31238	1023.5	10.15	98.182	122.23	99.005	27.121	4.3819	2.8421	4.394	548.36	2550.1	454.17	246.34	79.559	476.46	19800	1.0961e+05	4062.8	1311.4	107.19	586.35	87.087	48.783	22.056	0.81495	19.779	280.64	13879	2873.8	43132	15887
10508	8307.2	1361	8404.9	30615	97316	8075.4	1.1129e+05	2.0827e+05	0	39194	32.245	108.29	5677.7	218.04	4.3334e+05	1.0971e+05	48646	1.7398e+05	7678.6	16.228	120.94	567.05	196.01	173.77	1939	187.31	84.828	3969.7	34043	36167	13249	2562.1	84389	1.9263e+05	1.0562e+05	1.6902e+05	1.2999e+05	4326.9	48541	2313	187.57	182.35	5.6134	198.8	765.81	1673	964.17	32863	731.11
6401	6066.8	751.3	4521.8	20289	2359.7	1086.1	17680	341.9	39194	0	47.83	452.77	3.8131e+05	741.48	15222	5723.2	15731	1120.2	1.3971e+05	196.3	60.787	45.97	41.211	19.041	449.11	41.911	104.62	113.47	702.85	2001.8	9397.8	7636.8	12241	1.3091e+05	65318	90355	41389	4623.8	9599.5	2407.8	108.97	50.027	10.086	95.884	321.69	399.09	62.571	17746	51.525
278.87	93.375	2606.7	1.0302e+05	488.24	58.912	262.04	91341	1.2701	32.245	47.83	0	1.9959e+05	45071	3172.7	21.215	97.337	63.57	18.728	6609.8	43.596	9.0981	9.2912	6.4443	8.9398	2.1937	13.095	170.77	10.857	18.993	32.62	151.3	144.98	600.09	1683.9	18696	143.48	20.661	50737	223.64	334.17	172.37	720.38	867.68	37606	161.85	117.93	405.44	20524	83.67
120.05	274.88	768.26	46216	1741.4	290.88	1481.8	1.0519e+05	29.117	108.29	452.77	1.9959e+05	0	4.2041e+05	33679	13.214	23.371	95.485	34.271	87941	452.86	10.966	2.8582	17.1	1.163	3.3478	4.582	6.0454	7.6762	11.065	10.96	30.826	19.552	112.67	721.05	6367.9	262.49	75.576	11442	75.033	27.474	91.227	1147.6	305.38	9628.9	202.06	651.87	944.04	34941	578.57
513.65	584.83	113.36	9950.9	1727.1	527.88	909.28	82066	173.64	5677.7	3.8131e+05	45071	4.2041e+05	0	1.7756e+05	304.82	7569	8055.5	2516	4.6497e+05	3370.5	417.41	67.874	435.63	45.528	76.777	59.49	37.049	362.8	1632.2	3317.5	8941.3	4120	1122.6	10668	5713	3746.7	1076.4	1955.6	1375.3	248.77	361.57	324.93	53.867	1544.1	873.53	824.7	517.05	40652	414.91
1655	3857.5	99.477	1444.8	4798.2	477.47	362.66	8066.7	86.051	218.04	741.48	3172.7	33679	1.7756e+05	0	96.675	1374.7	74959	10281	4.4326e+05	70934	47000	1917.6	43453	4856.1	64267	51183	13233	2687.4	3603	1887.1	3944.9	431.02	1462.4	38713	6381.3	9282	3230	1481.8	1.846e+05	28674	1825.6	1302.6	80.413	2160.1	2133.7	596.47	301.41	1372.6	59.561
6543.3	2161.7	280.33	2514.6	41255	39930	1787.2	4443.8	29786	4.3334e+05	15222	21.215	13.214	304.82	96.675	0	2.3565e+05	1.3156e+05	1.3986e+05	2833	9.5229	47.346	351.28	88.516	94.557	1910.8	143.08	78.888	2798	13056	5120.6	14718	2338.1	1.3856e+05	1.0578e+05	15661	3.1197e+05	1.2629e+05	1700.5	39826	5201.6	30.47	29.012	0.842	43.077	95.79	222.67	384.78	1285.9	132.27
8913.2	5119.1	248.87	4611.9	37797	28496	2288.2	4046	6699.6	1.0971e+05	5723.2	97.337	23.371	7569	1374.7	2.3565e+05	0	1.6486e+05	2.2333e+05	1.1386e+05	108.38	65.327	868.56	105	157.05	37.352	46.003	563.9	2992.7	35055	87431	91725	26270	2.1218e+05	72157	29440	1.7517e+05	6053	5336.1	2197.6	2438.1	771.45	327.39	11.167	851.36	772.51	520.99	269.45	1570.4	113.72
47399	27749	661.52	4021	72781	9846.8	3980.6	9912.8	7476.2	48646	15731	63.57	95.485	8055.5	74959	1.3156e+05	1.6486e+05	0	5.5539e+05	3.8637e+05	43337	23298	1.3774e+05	23014	76336	4836.9	1548.2	1388.2	1.0868e+05	52498	15847	1.0006e+05	14494	80484	3.8124e+05	67144	2.626e+05	34467	5140.4	54979	16676	8074.8	2797.1	95.797	6061.5	5118.6	1530.8	1271.1	3150.8	150.58
14315	15155	267.74	1154.6	50444	34325	4361.8	7589.2	31238	1.7398e+05	1120.2	18.728	34.271	2516	10281	1.3986e+05	2.2333e+05	5.5539e+05	0	84166	1035.4	660.56	1.1537e+05	889.44	18726	182.15	291.98	333.67	1.7122e+05	2.6394e+05	47873	1.052e+05	3183.8	29634	2.1128e+05	32239	1.2812e+05	27277	1415.2	10696	8255.5	2126.5	894.08	29.964	2048	1451.5	445.03	547.67	2546	179.46
13013	10222	353.91	4837.9	26944	4082.7	2624.4	54567	1023.5	7678.6	1.3971e+05	6609.8	87941	4.6497e+05	4.4326e+05	2833	1.1386e+05	3.8637e+05	84166	0	1.7708e+05	1.5874e+05	20532	1.2823e+05	4682.2	36481	13397	3753.8	11676	40371	35694	1.1163e+05	21555	24629	1.9314e+05	58195	84382	13554	4576.6	1.635e+05	12398	8726.9	4957.9	205.17	10294	8625.8	3034.2	1897.6	17547	364
3509.7	1572	86.079	509.81	2128.5	83.903	119.6	234.66	10.15	16.228	196.3	43.596	452.86	3370.5	70934	9.5229	108.38	43337	1035.4	1.7708e+05	0	2.9835e+05	22657	1.0678e+05	1084.8	20458	883.54	430.26	960.82	1408.4	115.32	1524	19.129	2721.2	51364	1050.5	10277	983.4	1422.1	46416	3465.9	765.76	360.02	14.847	1333.9	325.85	78.819	71.576	252.94	7.6453
25398	12405	756.7	1803.2	20811	1022.4	1015.1	307.7	98.182	120.94	60.787	9.0981	10.966	417.41	47000	47.346	65.327	23298	660.56	1.5874e+05	2.9835e+05	0	80224	4.5296e+05	5223.4	40503	1426	1407.7	4616.4	10769	55.826	16278	11.521	26002	1.1839e+05	6883.9	86541	5676	4090	2.4522e+05	13437	560.98	227.37	18.677	1142.5	182.08	38.302	71.434	122.27	26.359
61020	26736	865.26	1698.2	55628	2197.2	2190.5	377.56	122.23	567.05	45.97	9.2912	2.8582	67.874	1917.6	351.28	868.56	1.3774e+05	1.1537e+05	20532	22657	80224	0	73497	1.8511e+05	2134.1	870.31	1542.3	1.2825e+05	36345	9514.5	89103	80.633	68364	68577	3178.6	1.946e+05	9239.6	1981.7	61903	20401	297.14	97.646	3.3242	350.87	127.38	32.293	61.835	137.52	20.17
41265	18415	833.16	1775.8	31487	1364.2	1776.4	407.6	99.005	196.01	41.211	6.4443	17.1	435.63	43453	88.516	105	23014	889.44	1.2823e+05	1.0678e+05	4.5296e+05	73497	0	94849	67592	3618.3	1490.8	7154.2	16383	63.295	28777	17.556	45352	99083	5136.7	1.1835e+05	5562.6	2392	2.445e+05	11011	430.1	148.81	6.2346	767.66	131.19	35.948	75.068	159.82	24.933
20736	6240.9	301.57	1169.3	7966.2	379.65	647.78	102.24	27.121	173.77	19.041	8.9398	1.163	45.528	4856.1	94.557	157.05	76336	18726	4682.2	1084.8	5223.4	1.8511e+05	94849	0	38717	21836	5755.6	1.0306e+05	8925.1	173.61	12819	51.699	16805	31120	2639.5	37151	4508	2572.7	1.0101e+05	22413	225.83	69.657	2.3946	195.55	96.775	23.245	27.987	37.819	4.8812
6244.5	1432	174.65	252.71	515.5	64.904	156.31	17.994	4.3819	1939	449.11	2.1937	3.3478	76.777	64267	1910.8	37.352	4836.9	182.15	36481	20458	40503	2134.1	67592	38717	0	26654	4956.5	6818.2	6302.9	19.255	184.97	17.213	4651.3	10043	540.08	8352.9	2489.5	610.68	1.6069e+05	5916.7	17.218	13.836	0.92625	38.488	17.142	5.0298	3.4037	8.797	1.0737
2226.6	466.66	79.984	588.23	769.77	68.363	44.704	17.692	2.8421	187.31	41.911	13.095	4.582	59.49	51183	143.08	46.003	1548.2	291.98	13397	883.54	1426	870.31	3618.3	21836	26654	0	1.3468e+05	4036.5	831.11	33.567	242.74	59.401	1606.7	22936	1544.1	3516.8	2714	3790.6	1.7031e+05	75974	26.757	16.71	2.8061	33.092	25.963	8.455	5.3449	8.9952	1.889
1.4795e+05	1266.1	252.88	3828.3	1045.3	93.776	418.37	56.078	4.394	84.828	104.62	170.77	6.0454	37.049	13233	78.888	563.9	1388.2	333.67	3753.8	430.26	1407.7	1542.3	1490.8	5755.6	4956.5	1.3468e+05	0	5611.3	18727	221.98	7639.7	922.2	1.3398e+05	42559	2208.4	61432	6888.8	16970	87813	3.6537e+05	24.661	13.194	1.1608	54.986	17.381	3.0786	7.7027	12.197	1.3791
19152	3176.1	151.74	997.57	9848.3	4647.4	590.31	430.14	548.36	3969.7	113.47	10.857	7.6762	362.8	2687.4	2798	2992.7	1.0868e+05	1.7122e+05	11676	960.82	4616.4	1.2825e+05	7154.2	1.0306e+05	6818.2	4036.5	5611.3	0	1.1141e+05	5056.8	31302	394.45	15325	35289	4391.4	39768	11074	2079.9	33592	35652	551.08	162.16	4.0215	285.87	293.09	76.401	68.225	153.11	14.929
76046	9243.3	242.85	1311.9	48395	32365	1687	1291.6	2550.1	34043	702.85	18.993	11.065	1632.2	3603	13056	35055	52498	2.6394e+05	40371	1408.4	10769	36345	16383	8925.1	6302.9	831.11	18727	1.1141e+05	0	1.3944e+05	71995	1036.1	91191	37825	8101.2	1.1083e+05	8219.2	2030.1	30774	21770	525.66	220.73	5.5554	512.74	433.73	155.31	162.84	497.89	96.562
3012.3	6366.5	161.05	957.29	22282	19679	525.79	810.11	454.17	36167	2001.8	32.62	10.96	3317.5	1887.1	5120.6	87431	15847	47873	35694	115.32	55.826	9514.5	63.295	173.61	19.255	33.567	221.98	5056.8	1.3944e+05	0	1.511e+05	3344.9	31928	56485	12285	42780	7159.6	2228.7	899.73	2525.2	270.49	195.7	11.992	493.69	287.53	105.93	76.843	353.36	57.578
79316	15869	450.96	5463.8	58410	9671.1	1439.1	1658.9	246.34	13249	9397.8	151.3	30.826	8941.3	3944.9	14718	91725	1.0006e+05	1.052e+05	1.1163e+05	1524	16278	89103	28777	12819	184.97	242.74	7639.7	31302	71995	1.511e+05	0	1.2382e+05	2.6319e+05	93648	33359	1.3818e+05	14475	8089.4	6710	12419	963.2	505.26	18.81	1231.1	843.28	258.81	324.09	1091.4	51.231
6924.6	10474	382.52	3725.1	18316	1553.2	418.73	295.23	79.559	2562.1	7636.8	144.98	19.552	4120	431.02	2338.1	26270	14494	3183.8	21555	19.129	11.521	80.633	17.556	51.699	17.213	59.401	922.2	394.45	1036.1	3344.9	1.2382e+05	0	1.0297e+05	50199	36152	55149	6401.8	13600	1349.6	6491.5	202.44	151.47	7.5153	351.72	143.54	48.11	23.113	144.7	9.779
2.4177e+05	37467	1278.8	7900.5	3.2791e+05	1.2861e+05	3455.6	4084.2	476.46	84389	12241	600.09	112.67	1122.6	1462.4	1.3856e+05	2.1218e+05	80484	29634	24629	2721.2	26002	68364	45352	16805	4651.3	1606.7	1.3398e+05	15325	91191	31928	2.6319e+05	1.0297e+05	0	69796	24976	6.7633e+05	25289	12735	27977	44075	274.19	110	4.4412	335.7	383.11	302.07	786.26	1386.2	215.61
2.599e+05	1.8149e+05	18686	1.223e+05	5.6268e+05	1.2121e+05	47269	87745	19800	1.9263e+05	1.3091e+05	1683.9	721.05	10668	38713	1.0578e+05	72157	3.8124e+05	2.1128e+05	1.9314e+05	51364	1.1839e+05	68577	99083	31120	10043	22936	42559	35289	37825	56485	93648	50199	69796	0	5.6324e+05	7.4582e+05	4.3578e+05	2.4072e+05	7.715e+05	2.8307e+05	1923.7	883.41	86.594	2211	2554.7	5567.6	7709.5	22980	7099.3
76058	3.1464e+05	38845	1.2112e+05	6.0519e+05	2.1238e+05	3.4437e+05	1.322e+05	1.0961e+05	1.0562e+05	65318	18696	6367.9	5713	6381.3	15661	29440	67144	32239	58195	1050.5	6883.9	3178.6	5136.7	2639.5	540.08	1544.1	2208.4	4391.4	8101.2	12285	33359	36152	24976	5.6324e+05	0	2.3524e+05	59903	80894	1.3109e+05	13239	11528	2.2449e+05	10195	1.0058e+05	84945	45473	1.6766e+05	1.5706e+05	52113
5.8995e+05	3.6312e+05	26804	53187	1.2405e+06	2.1056e+05	56028	27525	4062.8	1.6902e+05	90355	143.48	262.49	3746.7	9282	3.1197e+05	1.7517e+05	2.626e+05	1.2812e+05	84382	10277	86541	1.946e+05	1.1835e+05	37151	8352.9	3516.8	61432	39768	1.1083e+05	42780	1.3818e+05	55149	6.7633e+05	7.4582e+05	2.3524e+05	0	4.7026e+05	35404	1.6948e+05	88739	874.38	677.83	40.669	917.72	1709.6	4972	10478	12126	5097.5
58823	1.7217e+05	18913	17504	2.8554e+05	25844	11466	5728	1311.4	1.2999e+05	41389	20.661	75.576	1076.4	3230	1.2629e+05	6053	34467	27277	13554	983.4	5676	9239.6	5562.6	4508	2489.5	2714	6888.8	11074	8219.2	7159.6	14475	6401.8	25289	4.3578e+05	59903	4.7026e+05	0	14245	1.1622e+05	1.6285e+05	174.32	169.29	9.6797	229.6	439.34	1054.9	1478.2	2754.4	849.26
1.7469e+05	1305.1	36025	3.1777e+05	1268.6	359.17	3105.1	49240	107.19	4326.9	4623.8	50737	11442	1955.6	1481.8	1700.5	5336.1	5140.4	1415.2	4576.6	1422.1	4090	1981.7	2392	2572.7	610.68	3790.6	16970	2079.9	2030.1	2228.7	8089.4	13600	12735	2.4072e+05	80894	35404	14245	0	1.1629e+05	34542	3119.6	26666	18443	2.0244e+05	630.45	249.8	5420	22420	104.42
1.2992e+05	35394	5055.9	38917	54449	5207.2	5647.7	2344.9	586.35	48541	9599.5	223.64	75.033	1375.3	1.846e+05	39826	2197.6	54979	10696	1.635e+05	46416	2.4522e+05	61903	2.445e+05	1.0101e+05	1.6069e+05	1.7031e+05	87813	33592	30774	899.73	6710	1349.6	27977	7.715e+05	1.3109e+05	1.6948e+05	1.1622e+05	1.1629e+05	0	2.075e+05	2052.5	851.56	43.209	1718.1	1469.1	502.4	477.3	1118.4	209.65
41247	6043.6	3699.8	9649.5	10880	1122.3	1003.4	421.38	87.087	2313	2407.8	334.17	27.474	248.77	28674	5201.6	2438.1	16676	8255.5	12398	3465.9	13437	20401	11011	22413	5916.7	75974	3.6537e+05	35652	21770	2525.2	12419	6491.5	44075	2.8307e+05	13239	88739	1.6285e+05	34542	2.075e+05	0	167.67	114.35	8.1072	191.52	154.56	51.932	49.725	125.24	37.532
400	1650.2	1689.3	4415.1	672.83	62.375	1632.2	4653	48.783	187.57	108.97	172.37	91.227	361.57	1825.6	30.47	771.45	8074.8	2126.5	8726.9	765.76	560.98	297.14	430.1	225.83	17.218	26.757	24.661	551.08	525.66	270.49	963.2	202.44	274.19	1923.7	11528	874.38	174.32	3119.6	2052.5	167.67	0	1.4616e+05	3649.5	68409	1.1408e+05	10659	44543	1367.7	161.01
604.88	1.6049e+05	25440	21975	40808	106.85	58881	58303	22.056	182.35	50.027	720.38	1147.6	324.93	1302.6	29.012	327.39	2797.1	894.08	4957.9	360.02	227.37	97.646	148.81	69.657	13.836	16.71	13.194	162.16	220.73	195.7	505.26	151.47	110	883.41	2.2449e+05	677.83	169.29	26666	851.56	114.35	1.4616e+05	0	359.55	1730	42295	816.34	30834	5782.3	121.12
369.03	82.681	4521.6	13354	40.603	9.8739	208.4	3407.2	0.81495	5.6134	10.086	867.68	305.38	53.867	80.413	0.842	11.167	95.797	29.964	205.17	14.847	18.677	3.3242	6.2346	2.3946	0.92625	2.8061	1.1608	4.0215	5.5554	11.992	18.81	7.5153	4.4412	86.594	10195	40.669	9.6797	18443	43.209	8.1072	3649.5	359.55	0	53684	173.65	31.408	2365.8	1138.5	10.206
15756	770.76	17201	2.0995e+05	674.2	168.65	3541.3	80680	19.779	198.8	95.884	37606	9628.9	1544.1	2160.1	43.077	851.36	6061.5	2048	10294	1333.9	1142.5	350.87	767.66	195.55	38.488	33.092	54.986	285.87	512.74	493.69	1231.1	351.72	335.7	2211	1.0058e+05	917.72	229.6	2.0244e+05	1718.1	191.52	68409	1730	53684	0	3012.3	834.46	4339.3	65808	197.22
285.08	25548	92.67	815.63	70392	1169.2	34052	7806.9	280.64	765.81	321.69	161.85	202.06	873.53	2133.7	95.79	772.51	5118.6	1451.5	8625.8	325.85	182.08	127.38	131.19	96.775	17.142	25.963	17.381	293.09	433.73	287.53	843.28	143.54	383.11	2554.7	84945	1709.6	439.34	630.45	1469.1	154.56	1.1408e+05	42295	173.65	3012.3	0	1.8076e+05	36670	12988	1313.9
73.264	267.75	26.94	435.53	5251.4	8615.3	29420	15884	13879	1673	399.09	117.93	651.87	824.7	596.47	222.67	520.99	1530.8	445.03	3034.2	78.819	38.302	32.293	35.948	23.245	5.0298	8.455	3.0786	76.401	155.31	105.93	258.81	48.11	302.07	5567.6	45473	4972	1054.9	249.8	502.4	51.932	10659	816.34	31.408	834.46	1.8076e+05	0	34347	40616	1.8864e+05
347.37	19090	2959.9	7143.9	74866	8660.8	1.4468e+05	55403	2873.8	964.17	62.571	405.44	944.04	517.05	301.41	384.78	269.45	1271.1	547.67	1897.6	71.576	71.434	61.835	75.068	27.987	3.4037	5.3449	7.7027	68.225	162.84	76.843	324.09	23.113	786.26	7709.5	1.6766e+05	10478	1478.2	5420	477.3	49.725	44543	30834	2365.8	4339.3	36670	34347	0	1.2209e+05	52963
1544.3	9536.5	3518.2	33256	71573	17460	1.0791e+05	4.7211e+05	43132	32863	17746	20524	34941	40652	1372.6	1285.9	1570.4	3150.8	2546	17547	252.94	122.27	137.52	159.82	37.819	8.797	8.9952	12.197	153.11	497.89	353.36	1091.4	144.7	1386.2	22980	1.5706e+05	12126	2754.4	22420	1118.4	125.24	1367.7	5782.3	1138.5	65808	12988	40616	1.2209e+05	0	1.0658e+05
22.362	22.011	14.079	161.52	2952	18638	42940	14355	15887	731.11	51.525	83.67	578.57	414.91	59.561	132.27	113.72	150.58	179.46	364	7.6453	26.359	20.17	24.933	4.8812	1.0737	1.889	1.3791	14.929	96.562	57.578	51.231	9.779	215.61	7099.3	52113	5097.5	849.26	104.42	209.65	37.532	161.01	121.12	10.206	197.22	1313.9	1.8864e+05	52963	1.0658e+05	0
2159.7	1229.8	552.75	15403	3328.1	8508.7	3895	73992	19562	4.115e+05	1.611e+05	120.02	145.52	10774	81.405	17858	1941.8	3226.1	3709.8	6718.9	8.0666	11.135	35.016	21.986	12.695	21.355	53.748	13.366	100.31	374.18	149.41	531.59	63.3	3097.2	24506	1.0363e+05	18205	13350	4071.8	5510.9	307.03	2638	11601	1672.1	36842	9626.2	1.2818e+05	15534	92047	1.6935e+05
1306.7	975.94	231.69	3031.6	4235.1	470.6	900.09	28965	506.36	1.1851e+05	8.9005e+05	104.38	2264.2	3.5617e+05	3298	20237	3002.8	5864.7	586.66	1.6328e+05	93.719	21.602	18.63	10.803	6.1149	50.128	7.9648	19.219	78.126	380.5	883.53	3967.8	2677	1546.1	19001	18317	12613	6517.8	2112.4	1520.7	357.61	183.97	1008.2	155.87	2538	470.07	551.07	408.69	56868	96.673
427.44	18.933	1889.3	35063	30.401	21.809	102.32	18616	0.32173	7.0746	10.421	58641	16791	3461.3	761.89	1.9422	12.751	62.317	20.096	1309.2	109.64	23.182	4.7905	16.119	1.3213	3.2232	0.81315	10.864	4.0703	5.3547	8.3815	22.68	9.8069	54.956	128.81	11973	24.314	7.8153	34113	35.458	26.374	154.44	140.44	350.26	78042	149.77	54.262	105.12	15272	25.196
95.928	109.45	225.38	6277.2	940.42	40.156	540.49	10675	5.0342	10.676	378.58	24500	63137	29344	7049.3	0.91326	10.533	115.6	40.367	14892	1055.1	87.828	13.336	88.137	11.681	26.081	17.551	6.8536	5.6189	21.882	8.1159	13.421	1.9498	19.765	267.13	2272.7	104.01	27.854	2842.5	214.33	23.687	28.895	155.7	44.761	25173	82.011	56.502	120.55	25858	64.571
183.62	340.88	54.354	1508	2986.2	245.38	1438.8	34943	119.24	3699.7	1.5416e+05	5409.4	47590	4.2403e+05	1.2808e+05	121.97	2882.7	3512.1	872.1	2.6009e+05	2860.6	309.09	43.849	352.2	26.965	60.567	42.508	17.24	115.86	561.18	1151.9	2665.2	647.78	352.53	5557.1	5874.6	1620.2	502.76	519.25	911.87	125.22	151.99	171.42	25.102	5285	500.12	368.38	403.55	63355	197.92
1648.3	5174	137.5	2184.6	4703.9	459.76	467.83	6726.1	108.92	240.82	1508.2	5528.5	27473	1.551e+05	7.559e+05	84.635	1691.6	83157	14567	4.3013e+05	61097	32091	2919.5	24534	1150.1	5581.7	2063.2	626.03	2500.9	5170.2	2556.4	4769.1	216.51	1206.3	34963	9080	10484	2520	1997.2	20472	3131.5	2179	1897.3	165.04	7126.2	4155.3	1406.2	616.11	14127	148.66
585.84	154.78	133.97	3320.2	480.24	372.16	351.56	2422.4	898.45	18566	22936	27.524	16.472	1430.3	54.449	7628.6	408.17	1593.6	353.34	4731.3	6.8827	2.3751	39.971	24.232	13.575	19.239	103.75	26.304	19.484	66.699	36.622	142.53	35.877	565.67	3458	8310.2	4440.3	5303.3	1138.1	3944.6	354.03	2150.5	1767.2	168.81	4044.9	12122	29745	1526.8	4134.5	21284
311.35	125.31	42.852	1766.9	609.7	322.18	793.46	1469.7	493.44	2241.7	1850.1	29.445	26.168	2935.6	252.72	504.37	7132	10849	1025.1	22371	82.601	10.28	41.708	14.394	14.84	21.999	77.546	16.816	216.47	976.43	317.48	1512.4	232.08	442.15	5941.1	4037.9	2163.8	971.6	637.98	975.67	159.36	4697.5	1976.6	177.91	3838.1	41272	88392	3065.1	3593.5	17089
5271.4	2607.8	367.48	9906.7	7725.7	1875.1	1219.5	14662	2305.1	38100	52293	145.52	237.31	36198	76529	9260	57400	2.696e+05	55993	4.6458e+05	25677	11276	6230.6	8035.1	3158	855.85	536.61	216.57	10766	15590	5662.1	29166	5124.1	9340.5	41461	19167	32543	4985.7	3616.2	23754	2124.3	19858	8053.1	638	21540	19229	12224	5421.3	51894	1538.5
1220	1038.2	62.018	1728.8	2250.1	628.27	560.67	4268.6	1071.1	13327	2634.9	32.949	36.247	3955.8	17433	1457.5	6727.5	54004	21368	1.0294e+05	1063.4	457.59	845.99	458.49	815.42	187.81	420.1	119.16	3286.7	5964.4	1297.1	6760	397.84	1532.1	16412	8692.9	8677.1	3208.4	699.05	12884	1067.7	10807	4520.5	249.27	6213	18793	27839	3662.5	27706	26811
5596.5	5910.2	182.77	3015.9	13979	1927.6	2191.9	30542	593.85	7250.7	1.8601e+05	3044	27419	4.396e+05	3.823e+05	4272.7	51948	3.0633e+05	91394	1.3451e+06	79210	55512	15860	34737	4133	3839.4	2148.6	700.68	12348	29668	15204	52676	6590.1	9258.2	97115	22773	41898	6717.9	2033.7	58099	4683.3	7374.2	4106.3	237.8	10915	7926.1	3171.9	2387	82387	463.14
1486.6	1043.8	32.219	324.96	1168.8	40.851	51.98	66.529	3.3721	37.067	29.055	43.766	120.15	1806.4	56548	11.444	160.32	61141	1882.8	94682	91180	87789	15363	42675	2270.7	2682.2	160.34	89.73	2067.6	1026.3	141.33	1273.9	68.015	1586.2	12430	241.08	4687.6	324.89	246.22	16647	852.47	3300.7	2557.4	101.8	4271.6	2631	400.39	398.17	405.68	13.033
1151.8	735.31	37.812	897.33	1060.6	46.882	151.38	222.73	29.208	101.34	37.721	86.052	52.034	1425.5	27748	26.074	363.21	37410	3579.3	36856	45404	53089	12973	33361	4835.5	1708.1	253.83	135.06	1677.1	913.84	246.67	1728.3	185.59	1127.8	33592	566.03	3347.4	479.26	535.81	37053	1478.5	29480	17732	711.6	24370	24390	4380.5	3476.1	852.12	62.909
1838.2	846.83	31.255	1045.4	1862.5	94.485	338.58	484.59	41.538	301.89	154.37	67.047	24.015	417.42	8787.6	95.618	1145.3	95290	11302	63554	36400	21739	10353	13877	2581.4	627.74	104.06	84.131	3944.6	2097.6	429.09	4549.9	332.28	2124.2	10448	704.68	5721.3	516.57	401.95	12342	843.1	51394	18604	565.09	24738	31953	6822.4	7572.9	1483.2	121.18
1079.2	377.06	32.737	1207.6	1150.4	75.94	288.43	467.62	33.168	57.851	44.825	133.5	72.029	2546	26912	19.265	290.95	19385	1285.5	31012	33700	62813	17099	63002	6993.3	1510.9	225.46	114.53	530.54	800.51	104.38	1486.2	72.76	1254	37540	774.92	2950.4	412.74	489.91	45640	1130.6	62943	25548	748.54	49597	31198	5255.5	8007	1892.7	96.587
399.62	160.55	23.02	1230.6	312.36	26.587	135.74	239.02	17.29	121.02	66.027	101.26	31.18	178.56	2937.7	30.055	526.51	14122	2735	10009	4418.7	5405	2558.1	4907.2	1321.5	100.25	42.674	38.254	693.31	365.9	150.47	883.8	159.44	314.28	7300.5	432.44	928.49	168.36	520.19	7528.6	348.05	22910	8605.2	324.21	25231	8205.6	1749.7	2636.5	770.63	78.109
36.027	15.646	1.1901	97.496	21.673	1.0898	9.9749	15.415	1.0385	2.8044	0.60475	12.954	1.5482	24.145	1016.1	1.274	6.1346	677.69	85.455	583.08	573.71	619.65	337.28	325.47	72.759	34.165	11.81	5.6788	44.488	17.041	8.208	24.95	1.7856	24.572	1167.2	27.105	67.447	22.794	72.691	835.99	80.553	1362.3	813.69	26.833	1265.7	624.48	98.543	111.61	57.272	5.7752
28.922	14.234	5.2567	357.97	16.779	5.2588	4.7506	22.839	0.69404	28.396	15.767	119.81	16.7	33.073	1069.4	23.306	16.669	431.99	105.62	676.61	143.22	126.87	52.331	92.465	16.639	11.522	33.604	20.456	17.841	13.806	10.768	31.461	9.7852	12.688	426.52	54.869	70.579	126.82	331.56	309.04	124.09	5156.6	217.75	40.077	1959	342.64	96.586	44.431	43.714	4.3983
357.99	105.95	94.765	2030.1	322.82	58.023	249.09	406.55	22.66	122.38	57.973	626.45	113.92	283.33	2659.8	29.705	1003	2699.4	897.52	4006	686.42	480.25	183.48	271.07	68.563	28.51	14.781	102.27	127.09	260.5	569.39	1156.5	844.11	246.33	1702.5	913.09	508.37	197.53	2214.6	879.61	312.15	81822	6495	650.11	28650	13304	3783.4	2051.8	1400.4	176.96
186.24	86.547	13.669	378.27	220.93	75.209	165.74	324.33	118.97	231.25	240.2	20.893	9.3393	486.84	1520.3	84.494	956.87	6269.2	1791.1	8067.3	292.31	161.64	142.71	134.79	115.09	11.259	20.298	19.115	382.27	364.37	217.22	888.69	203.68	205.35	1288.2	591.2	699.39	196.8	226.86	1122.2	110.18	11079	2575.3	80.99	3401.3	7528.7	14331	1863.1	1175	2126.5
391.72	248.2	33.869	1179.5	745.19	570.41	702.46	1523.2	1126.9	764.78	1092.9	41.656	27.339	4449.5	3546.8	255.92	4036.9	15420	3707.5	35702	1183	309.58	208.09	210.98	127.33	19.359	28.212	33.862	623.63	1534.8	918.66	3251.9	478.53	446.3	6625.2	3692.3	2348.2	764.36	580.81	1729.1	212.84	26145	5108.8	149.98	5997.8	18582	1.8352e+05	6820.4	5058.4	35200
492.96	236.87	113.91	2731.3	639.73	256.69	215.91	555.31	468.04	474.26	2614.9	50.605	14.728	5464.3	728.97	178.97	5582.5	11547	1213.8	32553	193.69	22.941	29.496	9.5902	19.137	12.041	19.514	8.1107	253.15	970.12	821.38	2376.4	605.36	445.03	7514.4	3541.9	2194.8	507.16	1717.3	337.83	127.08	685.39	818.26	179.04	3978.8	4369.4	1.1875e+05	1950.8	1553.8	43746
3556.9	798.99	567.35	16909	2758	730.86	1077.2	2682.5	359.01	3622.9	8911.5	298.36	99.041	15746	5619.4	1287.9	39566	69276	11286	1.4213e+05	1566.3	574.17	573.45	429.94	358.01	48.133	92.158	110.17	2006.4	5806.1	3758.7	15098	3531.4	3031.5	28212	12167	9221.4	1360.5	7282.5	3715.9	533.03	1.5762e+05	18509	862.16	31125	83542	77475	5817.9	4353.1	3279.8
221.28	107.84	56.801	1665.4	235.13	52.078	62.649	144.82	32.858	145.29	883.59	43.074	9.0043	1958.6	483.93	56.965	1524	3354.7	374.7	9196.6	97.55	11.043	13.254	3.6875	6.7577	2.4115	14.87	7.0259	68.248	268.64	316.12	671.06	238.6	142.65	2527.8	1083.8	790.72	236.46	1243.3	137.4	63.407	905.44	1059	293.75	4558.9	7346.1	6399.8	282.5	283	134.76
469.26	665.27	70.56	2474.3	2233.1	910.69	2456	6073.1	1195.2	2698.5	1287.2	330.16	180.95	1506.8	2815.3	310.14	2067.9	12326	3443.7	19338	1256.6	936.69	420.49	699.21	288.73	38.48	55.297	44.919	655.1	923.26	634.87	1965.1	411.57	467.12	3529.2	5695.6	1868.8	638.25	1077	2576.2	286.37	4.1606e+05	99322	1789.3	62004	4.5277e+05	3.5811e+05	24104	11325	3003.1
10000	3536.6	1772.2	55840	16402	5461.4	16355	37991	7449.6	20036	7164.9	4553.4	1773.5	6404	38560	2977.3	19261	87010	17852	1.3737e+05	82766	77487	28840	53323	10737	1639.3	891.09	1421.7	2967.8	5668.7	7011.9	19660	8538.5	5207.9	78211	35475	15011	11093	33470	67919	7255.2	70403	2.3549e+05	9251.1	1.6178e+05	6.6989e+05	1.5099e+05	73630	1.0331e+05	14928
6836.1	54561	21822	98075	1.5915e+05	47695	2.161e+05	1.2492e+05	66953	82272	32516	17714	5684	5413.2	4560.3	8888.9	11054	10581	3947.6	21351	505.65	353.27	210.97	285.36	75.04	60.155	53.031	90.615	339.3	1362.5	1374.2	2723.7	1450.4	3534.2	25405	3.7226e+05	27569	9101.2	75756	2609.4	376.64	37756	2.4265e+05	20185	1.6673e+05	2.2142e+05	95131	1.688e+05	1.2854e+05	51768
1244.8	4833.2	271.78	6334.3	16599	4913.8	17563	34597	8876.8	12901	3850.7	728.39	1091.3	3788.9	10237	3456.9	5448	29769	9756.7	53546	3116.8	2142	1054.5	1541.3	675.93	147.15	316.08	191.67	1583.3	2312	2030.5	5668.4	1522.6	1447.1	11448	30881	10424	12555	2751.8	12231	1505.3	4.5502e+05	3.3538e+05	16550	1.6404e+05	1.0968e+06	4.928e+05	1.0792e+05	66675	12743
505.35	3868.3	208.86	2117.3	9804.3	2064.6	5931.3	13039	3964.2	18551	4944.1	371.74	566.32	2192	5126.9	10136	2228.9	6547.8	2976.7	14657	567.94	279.58	206.91	186.54	106.78	108.52	551.11	320.34	327.92	667.62	1071.9	1870.8	1082.1	822.27	11250	15200	20964	69557	1793.4	18536	4114.3	47836	2.2894e+05	8977.8	21213	3.4235e+05	50299	28272	23554	4166.4
3783.8	1709.3	10711	1.09e+05	389.97	58.735	571.82	28562	5.0921	59.439	62.832	35119	11228	1056.6	1636	11.881	120	909.87	303.61	2649.2	219.6	160.76	46.539	80.645	22.395	14.483	21.381	27.671	47.488	86.64	160.21	184.9	92.054	71.073	440.6	25004	170.96	97.88	2.2077e+05	353.16	83.969	9111	9220.6	22425	2.4165e+05	2451.5	854.67	3268.2	14506	137.75
5873.9	1025.8	896.69	31516	2889.6	708.68	1655.9	4248.5	282.28	6918.1	1754.4	2590	427.17	3077.8	27957	3254.3	16028	35589	12354	54721	24537	28248	11929	25309	5803.1	1284.9	647.79	1027.4	2063.7	6580.3	6833.4	17285	7539.6	3667.8	65174	8841.9	10956	10454	20100	60176	5247.2	22339	14300	2796.2	89303	42141	16826	8488.1	9129	978.51
662.25	347.31	177.76	4664.9	1010.6	139.98	580.09	1037.1	60.387	662.99	318.52	2149.5	275.45	1099.1	9257	455.1	1526.8	5613.5	1795.1	13271	1523.4	968.86	396.06	560.34	156.54	99.688	289.09	228.67	283.98	527.49	944.12	1706.5	1159.7	404.14	5053	1822.5	1784.6	2441.1	8292	3189.4	1404.7	16668	14932	1859.3	33982	32779	8327	3701.6	3201.5	345.33
27569	1.1302e+05	4229.9	6371.4	3.3204e+05	72687	18257	41114	7176	3.1787e+05	1.6147e+05	302.18	816.42	5131.4	9698.5	2.4038e+05	27318	1.3935e+05	43574	71309	2127.2	6141.3	11680	5114	1979.3	3795.9	2876.5	4872.5	7096.4	6589.6	17366	27097	11497	25151	1.1732e+06	1.1335e+05	5.4083e+05	1.2076e+06	6512.4	1.0835e+05	1.1933e+05	43101	76446	970.26	5298.6	2.8693e+05	66601	20016	30093	12558
[truncated: 33 more columns]
