# Supplementary material for: Reproducibility of the Structural Brain Connectome Derived from Diffusion Tensor Imaging
Source: PLoS One. 2015 Sep 2;10(9):e0135247. doi: 10.1371/journal.pone.0135247 (PMC4557836; doi:10.1371/journal.pone.0135247)
Supplement: S1 Data — Please refer to the README.txt file within the compressed folder for usage instructions. (ZIP) [file pone.0135247.s001.zip › Subject17_probabilistic_scanner_B_time_1.csv]

0	80732	5373.6	28889	59182	10854	5162.4	418.54	24.989	1520.2	125.07	2756.7	111.61	180.25	628.2	5534.4	1116.7	5469.5	2391.8	6769.1	3644.8	23117	11368	23016	10370	4212	145.67	67476	16440	77699	298.23	60432	929.9	3.0153e+05	57310	38180	2.7066e+05	14218	1.3916e+05	35486	28706	2246.9	6243.2	30160	64338	81.66	13.062	7879.2	251.38	2.9853
80732	0	484.19	331.52	29368	622.94	29563	657.61	20.893	294.89	50.698	796.97	379.04	195.17	749.26	489.67	163.65	5179.6	2197.3	5436.3	3692.1	23317	8823.1	18049	4404.8	1538.9	53.869	64.953	2192	7553.9	436.78	9556.2	733.06	54704	1.2555e+05	1.7012e+05	2.9327e+05	76303	571.85	32364	1278.5	861.24	1.2371e+05	11566	20959	16285	107.82	13785	5316.7	5.3608
5373.6	484.19	0	9096	38.845	6.6772	8380.7	3463.6	0.083706	1.1666	2.7906	15282	1521.2	175.53	26.215	2.084	7.1425	17.943	7.1863	56.765	33.121	96.841	24.316	72.551	21.131	23.206	2.6503	4.943	6.8635	13.242	2.1097	31.211	25.938	157.58	2887.5	35870	4212.4	1443.3	20820	640.25	29.928	1034.5	17883	24855	22616	50.717	1.172	3916.8	567.34	4.4456
28889	331.52	9096	0	222.69	56.349	2284.1	17537	8.5423	66.098	41.948	53945	7106.4	1371.1	81.405	14.562	174.33	86.91	42.378	895.39	39.929	206.18	77.178	245.82	121.65	62.235	3.8323	1653.8	216.29	271.75	15.769	473.46	171.37	1539.1	10167	17367	5452.1	216.67	1.2714e+05	2789.2	418.81	1602.4	4907.7	16538	62306	25.589	5.5593	4038.5	1598.8	13.831
59182	29368	38.845	222.69	0	95670	51865	2426.8	204.86	5057.2	549.95	242.71	886.13	1101.7	1291.1	14699	7956.3	18726	13937	21583	3566.3	28369	9591.8	15476	1312.5	144.48	31.033	55.231	3557.8	8075.6	3165.5	54900	8253.5	2.4099e+05	3.2171e+05	4.0627e+05	6.1555e+05	84017	430.82	83209	1484.4	335.3	52759	2501	1781.3	69583	5327.9	21989	43733	622.69
10854	622.94	6.6772	56.349	95670	0	19207	36985	51906	67901	302.87	103.51	521.07	385.72	125.08	25968	1.1664e+05	4900.4	29150	4164.7	197.84	1550.9	432.82	690.33	128.1	48.699	14.909	19.993	798.36	16038	6202.8	9990.7	1632.4	1.6784e+05	72139	1.9692e+05	1.6387e+05	11798	117.31	10548	546.49	730.54	241.69	14.231	34.791	1201.6	20251	16850	17254	12758
5162.4	29563	8380.7	2284.1	51865	19207	0	1.07e+05	29815	10589	29.045	6152.6	5976.3	676.53	115.06	843.81	1109.8	538.75	1059.4	1022.4	59.444	304.35	123.18	323.83	86.695	14.865	5.4866	4.8337	86.884	163.5	63.548	1355.3	168.48	1323.9	30474	1.8233e+05	35094	3172.1	5614.2	6524.7	72.949	1723.1	32008	10352	18747	32964	24316	62392	1.4007e+05	10160
418.54	657.61	3463.6	17537	2426.8	36985	1.07e+05	0	1.591e+05	1.1726e+05	31271	72079	1.2201e+05	72153	4094.9	2130.3	3754.9	2104.4	2575.8	43452	56.629	253.14	48.711	285.24	65.002	13.299	5.5184	9.7488	54.893	257.95	100.97	2491.2	373.72	4942.7	53455	46977	14236	7100.6	3121.9	4785.1	217.53	431.95	1997.6	2121.3	10632	2398.6	6818	14683	4.1825e+05	5435
24.989	20.893	0.083706	8.5423	204.86	51906	29815	1.591e+05	0	1.9332e+05	105.63	0.65581	55.452	76.855	7.526	7602.3	2959.8	634.02	5981.2	894.23	5.886	32	5.2212	22.605	5.5538	2.4668	1.0252	1.1326	14.614	102.1	34.059	507.39	116.9	1131.3	11342	34801	2757.3	1639	5.3581	668.37	50.476	127.38	21.973	3.0054	4.2737	221.09	3207.1	181.81	25345	1475.8
1520.2	294.89	1.1666	66.098	5057.2	67901	10589	1.1726e+05	1.9332e+05	0	34520	55.318	378.02	9583.3	32.885	4.0864e+05	72640	7247.5	85122	5046.7	39.605	172.98	70.92	172.49	32.507	23.941	17.99	17.368	380.99	13050	1449.1	6180.4	633.37	66931	1.1507e+05	94365	1.2757e+05	1.1388e+05	28.573	32009	1527.5	212.49	56.541	15.14	45.066	332.32	892.26	91.139	49014	512.82
125.07	50.698	2.7906	41.948	549.95	302.87	29.045	31271	105.63	34520	0	193.36	3286.8	2.7063e+05	187.94	6678.3	1919.4	6360.2	36.328	90280	3.5067	3.9472	3.7499	2.5217	0.93721	1.6653	2.4413	12.751	8.9368	155.86	640.93	2995.4	1021.5	3549.4	24949	11719	9452.8	9804.9	47.171	1288.4	636.97	110.13	49.063	5.0703	36.761	169.95	159.19	13.221	17097	12.334
2756.7	796.97	15282	53945	242.71	103.51	6152.6	72079	0.65581	55.318	193.36	0	1.2481e+05	24526	893.47	4.7919	2.7971	7.9861	1.0889	9623.3	1.4569	3.2937	1.203	5.7397	1.6435	3.7916	0.34428	71.386	12.46	12.11	3.7101	11.727	2.2379	51.536	362.4	5214.7	103.41	6.9952	28650	113.89	44.591	58.326	571.44	1940.3	19638	77.924	44.865	339.26	14121	93.931
111.61	379.04	1521.2	7106.4	886.13	521.07	5976.3	1.2201e+05	55.452	378.02	3286.8	1.2481e+05	0	2.7864e+05	21327	30.622	35.465	66.034	5.2537	72410	1.9821	2.0065	0.7947	19.944	0.40165	0.83663	0	13.263	1.8874	17.8	40.356	112.4	16.236	41.066	477.29	2308.7	272.11	41.355	5022.7	45.724	7.2851	45.168	682.38	869.12	1518.2	116.99	140.11	422.37	50841	340.25
180.25	195.17	175.53	1371.1	1101.7	385.72	676.53	72153	76.855	9583.3	2.7063e+05	24526	2.7864e+05	0	80915	1112.8	3903.9	4042.7	269.57	2.7641e+05	207.96	77.36	8.8305	262.26	46.392	92.411	105.33	3.214	26.181	1427	4478	14025	2374.1	2184.8	8301.3	3456.7	4745.8	1663.2	501.85	827.01	126.23	491.44	323.54	55.964	413.08	343.99	142.21	68.563	19812	40.885
628.2	749.26	26.215	81.405	1291.1	125.08	115.06	4094.9	7.526	32.885	187.94	893.47	21327	80915	0	6.2168	402.35	32077	1772.7	2.2264e+05	54515	13937	1093	25539	6459.6	20100	15414	69.05	1456.7	2307.6	3960.1	5829.4	305.01	2022.6	7113.6	990.99	5112.9	905.84	140.18	1.0217e+05	666.65	613.02	630.8	22.029	256.14	474.21	89.863	28.907	819.12	3.5078
5534.4	489.67	2.084	14.562	14699	25968	843.81	2130.3	7602.3	4.0864e+05	6678.3	4.7919	30.622	1112.8	6.2168	0	2.6653e+05	93909	1.2747e+05	1642.9	4.5667	16.082	36.141	7.8639	6.9759	9.7709	8.296	27.05	411.62	12832	1560	9155.7	1830.4	2.2371e+05	80348	11392	2.3616e+05	64688	8.9274	13104	1852.8	20.18	6.295	1.9869	13.882	26.914	103.63	82.973	772.42	44.799
1116.7	163.65	7.1425	174.33	7956.3	1.1664e+05	1109.8	3754.9	2959.8	72640	1919.4	2.7971	35.465	3903.9	402.35	2.6653e+05	0	1.1744e+05	1.3638e+05	51489	11.501	37.88	107	30.18	10.357	3.5674	3.2588	3.6907	705.51	36539	75911	1.2816e+05	14690	1.4189e+05	12967	19051	57175	3596.9	248.65	875.95	151.7	204.44	105.68	13.681	111.72	127.15	348.77	157.02	834.31	220.02
5469.5	5179.6	17.943	86.91	18726	4900.4	538.75	2104.4	634.02	7247.5	6360.2	7.9861	66.034	4042.7	32077	93909	1.1744e+05	0	2.4956e+05	1.9952e+05	52462	10866	1.6949e+05	14192	52128	814.86	278.24	81.463	1.1795e+05	76155	34297	82148	4266.3	52360	89898	15816	1.1239e+05	23355	232.53	12821	2940.5	3601.3	1315.9	6.8388	1042.8	1038.6	199.02	113.91	477.38	13.198
2391.8	2197.3	7.1863	42.378	13937	29150	1059.4	2575.8	5981.2	85122	36.328	1.0889	5.2537	269.57	1772.7	1.2747e+05	1.3638e+05	2.4956e+05	0	10044	380.48	338.2	68225	208.18	514.59	64.963	86.209	18.128	53464	2.6704e+05	52063	92437	3271.3	32967	30923	9113.8	57304	9235.9	133.32	2867	892.77	1429.2	482.29	2.327	442.99	326.02	151.98	104.23	408.44	66.534
6769.1	5436.3	56.765	895.39	21583	4164.7	1022.4	43452	894.23	5046.7	90280	9623.3	72410	2.7641e+05	2.2264e+05	1642.9	51489	1.9952e+05	10044	0	1.2094e+05	95577	3862.4	85502	5212.8	9029.6	5753.5	90.609	4904	36813	52542	1.4194e+05	13551	44968	1.135e+05	36073	83052	12991	631.03	96466	1646.5	8813	3691.1	29.508	2903.4	3112.9	766.86	375.52	11965	58.283
3644.8	3692.1	33.121	39.929	3566.3	197.84	59.444	56.629	5.886	39.605	3.5067	1.4569	1.9821	207.96	54515	4.5667	11.501	52462	380.48	1.2094e+05	0	2.1191e+05	16255	99342	2580.3	13507	194.13	58.28	2268.8	2622.2	172.79	6683.7	10.29	10020	38728	801.19	18838	1121.9	182.15	50820	535.11	143.09	58.417	1.4516	37.81	31.589	7.1565	5.1901	23.349	1.6689
23117	23317	96.841	206.18	28369	1550.9	304.35	253.14	32	172.98	3.9472	3.2937	2.0065	77.36	13937	16.082	37.88	10866	338.2	95577	2.1191e+05	0	33072	2.1287e+05	3324.7	18344	132.61	289.67	9864.2	17945	143.79	42778	11.39	71537	79509	3117.8	1.13e+05	2312.4	829.67	1.1831e+05	1765.9	247.57	140.15	1.8403	63.87	35.414	16.994	20.251	50.879	12.358
11368	8823.1	24.316	77.178	9591.8	432.82	123.18	48.711	5.2212	70.92	3.7499	1.203	0.7947	8.8305	1093	36.141	107	1.6949e+05	68225	3862.4	16255	33072	0	19924	1.0685e+05	410.11	58.907	184.33	1.3194e+05	38955	2598.1	47557	119.4	25918	17904	545.79	56739	4651.8	192.86	5873.2	2347.5	248.04	116.67	0.87268	59.652	54.843	5.5565	7.2281	9.2112	2.8732
23016	18049	72.551	245.82	15476	690.33	323.83	285.24	22.605	172.49	2.5217	5.7397	19.944	262.26	25539	7.8639	30.18	14192	208.18	85502	99342	2.1287e+05	19924	0	40931	32655	266.54	321.38	8859.2	14528	57.129	16126	5.4548	45197	62811	2875.8	75264	762.88	725.22	86718	927.79	502.24	258.11	0.64587	89.657	60.074	18.205	27.853	73.182	16.587
10370	4404.8	21.131	121.65	1312.5	128.1	86.695	65.002	5.5538	32.507	0.93721	1.6435	0.40165	46.392	6459.6	6.9759	10.357	52128	514.59	5212.8	2580.3	3324.7	1.0685e+05	40931	0	35673	27311	1627.7	1.1225e+05	6133	228.4	2749.6	7.0448	6436.2	18717	1066.7	17300	1914.2	374.05	1.1261e+05	13010	25.584	6.9582	0.40606	15.244	7.1018	3.6644	4.6555	12.604	2.6445
4212	1538.9	23.206	62.235	144.48	48.699	14.865	13.299	2.4668	23.941	1.6653	3.7916	0.83663	92.411	20100	9.7709	3.5674	814.86	64.963	9029.6	13507	18344	410.11	32655	35673	0	13593	268.97	2451.5	1728.2	33.39	172.21	4.6342	2366	8536.1	144.8	5517.7	455.74	229.18	99534	2182.9	4.8462	3.237	0	3.1423	2.0631	2.5421	1.251	3.822	1.6334
145.67	53.869	2.6503	3.8323	31.033	14.909	5.4866	5.5184	1.0252	17.99	2.4413	0.34428	0	105.33	15414	8.296	3.2588	278.24	86.209	5753.5	194.13	132.61	58.907	266.54	27311	13593	0	30138	3125.8	41.578	23.827	60.608	9.1717	151.03	14354	131.86	259.71	469.68	103.31	1.2943e+05	32886	5.9998	5.9323	0	2.528	2.3937	0.68536	1.3283	0.79068	0.92113
67476	64.953	4.943	1653.8	55.231	19.993	4.8337	9.7488	1.1326	17.368	12.751	71.386	13.263	3.214	69.05	27.05	3.6907	81.463	18.128	90.609	58.28	289.67	184.33	321.38	1627.7	268.97	30138	0	9144.7	8794.8	5.1568	6616.4	9.996	98052	17315	245.81	10314	2851.3	7405.9	12604	1.3834e+05	3.8415	4.6374	0	44.034	3.9165	0.5481	0.67036	1.688	0.87133
16440	2192	6.8635	216.29	3557.8	798.36	86.884	54.893	14.614	380.99	8.9368	12.46	1.8874	26.181	1456.7	411.62	705.51	1.1795e+05	53464	4904	2268.8	9864.2	1.3194e+05	8859.2	1.1225e+05	2451.5	3125.8	9144.7	0	1.0529e+05	4836.2	31905	253.76	12049	19175	1279	27963	8406.2	1215.5	26127	56492	327.26	137.53	0.51682	95.277	107.3	12.656	12.12	15.259	3.101
77699	7553.9	13.242	271.75	8075.6	16038	163.5	257.95	102.1	13050	155.86	12.11	17.8	1427	2307.6	12832	36539	76155	2.6704e+05	36813	2622.2	17945	38955	14528	6133	1728.2	41.578	8794.8	1.0529e+05	0	1.3662e+05	60528	967.4	84017	10841	2549	43618	2858.1	1039.8	14871	6054.3	414.87	183.87	1.8697	134.75	144.18	86.346	34.014	110.25	34.213
298.23	436.78	2.1097	15.769	3165.5	6202.8	63.548	100.97	34.059	1449.1	640.93	3.7101	40.356	4478	3960.1	1560	75911	34297	52063	52542	172.79	143.79	2598.1	57.129	228.4	33.39	23.827	5.1568	4836.2	1.3662e+05	0	74180	1673.4	10711	8377.4	2709.9	9011.7	2263.8	68.608	545.03	233.46	533.58	363.15	3.1145	196.25	225.3	61.789	23.178	60.752	9.6993
60432	9556.2	31.211	473.46	54900	9990.7	1355.3	2491.2	507.39	6180.4	2995.4	11.727	112.4	14025	5829.4	9155.7	1.2816e+05	82148	92437	1.4194e+05	6683.7	42778	47557	16126	2749.6	172.21	60.608	6616.4	31905	60528	74180	0	1.7068e+05	3.2022e+05	70701	53261	1.2986e+05	9902.1	863.55	4449	1436.8	2051.1	1018.5	25.121	793.59	831.75	267.69	216.73	680.7	70.612
929.9	733.06	25.938	171.37	8253.5	1632.4	168.48	373.72	116.9	633.37	1021.5	2.2379	16.236	2374.1	305.01	1830.4	14690	4266.3	3271.3	13551	10.29	11.39	119.4	5.4548	7.0448	4.6342	9.1717	9.996	253.76	967.4	1673.4	1.7068e+05	0	1.8192e+05	20170	14839	50034	6690.7	627.3	706.93	439.38	111.31	91.982	21.634	92.105	73.277	34.223	23.103	85.718	11.18
3.0153e+05	54704	157.58	1539.1	2.4099e+05	1.6784e+05	1323.9	4942.7	1131.3	66931	3549.4	51.536	41.066	2184.8	2022.6	2.2371e+05	1.4189e+05	52360	32967	44968	10020	71537	25918	45197	6436.2	2366	151.03	98052	12049	84017	10711	3.2022e+05	1.8192e+05	0	58204	26143	5.2593e+05	27947	3633.9	23112	13213	683.65	287.28	35.042	424.4	351.02	180.13	200.3	1633.1	63.3
57310	1.2555e+05	2887.5	10167	3.2171e+05	72139	30474	53455	11342	1.1507e+05	24949	362.4	477.29	8301.3	7113.6	80348	12967	89898	30923	1.135e+05	38728	79509	17904	62811	18717	8536.1	14354	17315	19175	10841	8377.4	70701	20170	58204	0	5.5294e+05	7.9458e+05	3.9482e+05	91766	7.1277e+05	2.0249e+05	2125.5	830.25	509.46	5214	958.62	3264.8	2928.6	16323	2550.8
38180	1.7012e+05	35870	17367	4.0627e+05	1.9692e+05	1.8233e+05	46977	34801	94365	11719	5214.7	2308.7	3456.7	990.99	11392	19051	15816	9113.8	36073	801.19	3117.8	545.79	2875.8	1066.7	144.8	131.86	245.81	1279	2549	2709.9	53261	14839	26143	5.5294e+05	0	1.9634e+05	41174	36798	1.5201e+05	2627.5	5042.8	99241	50951	78486	67163	46880	69310	59950	20074
2.7066e+05	2.9327e+05	4212.4	5452.1	6.1555e+05	1.6387e+05	35094	14236	2757.3	1.2757e+05	9452.8	103.41	272.11	4745.8	5112.9	2.3616e+05	57175	1.1239e+05	57304	83052	18838	1.13e+05	56739	75264	17300	5517.7	259.71	10314	27963	43618	9011.7	1.2986e+05	50034	5.2593e+05	7.9458e+05	1.9634e+05	0	4.723e+05	24492	1.9009e+05	34790	1700.6	723.43	636.2	3890.7	957.53	1793.5	2209.9	9273.6	606.78
14218	76303	1443.3	216.67	84017	11798	3172.1	7100.6	1639	1.1388e+05	9804.9	6.9952	41.355	1663.2	905.84	64688	3596.9	23355	9235.9	12991	1121.9	2312.4	4651.8	762.88	1914.2	455.74	469.68	2851.3	8406.2	2858.1	2263.8	9902.1	6690.7	27947	3.9482e+05	41174	4.723e+05	0	5229	1.0399e+05	1.1495e+05	290.94	188.63	164.93	349.06	209.27	227.87	119.71	2402.8	154.43
1.3916e+05	571.85	20820	1.2714e+05	430.82	117.31	5614.2	3121.9	5.3581	28.573	47.171	28650	5022.7	501.85	140.18	8.9274	248.65	232.53	133.32	631.03	182.15	829.67	192.86	725.22	374.05	229.18	103.31	7405.9	1215.5	1039.8	68.608	863.55	627.3	3633.9	91766	36798	24492	5229	0	27893	13595	895.54	2591.8	67791	1.1754e+05	47.489	5.2535	3086.6	429.39	3.4332
35486	32364	640.25	2789.2	83209	10548	6524.7	4785.1	668.37	32009	1288.4	113.89	45.724	827.01	1.0217e+05	13104	875.95	12821	2867	96466	50820	1.1831e+05	5873.2	86718	1.1261e+05	99534	1.2943e+05	12604	26127	14871	545.03	4449	706.93	23112	7.1277e+05	1.5201e+05	1.9009e+05	1.0399e+05	27893	0	88476	3297.4	1136	80.48	2342.3	551.36	556.82	501.26	1392	415.98
28706	1278.5	29.928	418.81	1484.4	546.49	72.949	217.53	50.476	1527.5	636.97	44.591	7.2851	126.23	666.65	1852.8	151.7	2940.5	892.77	1646.5	535.11	1765.9	2347.5	927.79	13010	2182.9	32886	1.3834e+05	56492	6054.3	233.46	1436.8	439.38	13213	2.0249e+05	2627.5	34790	1.1495e+05	13595	88476	0	75.211	42.865	3.2323	50.498	30.828	19.496	10.723	60.34	11.983
2246.9	861.24	1034.5	1602.4	335.3	730.54	1723.1	431.95	127.38	212.49	110.13	58.326	45.168	491.44	613.02	20.18	204.44	3601.3	1429.2	8813	143.09	247.57	248.04	502.24	25.584	4.8462	5.9998	3.8415	327.26	414.87	533.58	2051.1	111.31	683.65	2125.5	5042.8	1700.6	290.94	895.54	3297.4	75.211	0	1.0812e+05	1301.6	23805	61665	7492.4	19632	833.8	264.63
6243.2	1.2371e+05	17883	4907.7	52759	241.69	32008	1997.6	21.973	56.541	49.063	571.44	682.38	323.54	630.8	6.295	105.68	1315.9	482.29	3691.1	58.417	140.15	116.67	258.11	6.9582	3.237	5.9323	4.6374	137.53	183.87	363.15	1018.5	91.982	287.28	830.25	99241	723.43	188.63	2591.8	1136	42.865	1.0812e+05	0	5149.7	910.04	28516	731.22	23692	2718	46.975
30160	11566	24855	16538	2501	14.231	10352	2121.3	3.0054	15.14	5.0703	1940.3	869.12	55.964	22.029	1.9869	13.681	6.8388	2.327	29.508	1.4516	1.8403	0.87268	0.64587	0.40606	0	0	0	0.51682	1.8697	3.1145	25.121	21.634	35.042	509.46	50951	636.2	164.93	67791	80.48	3.2323	1301.6	5149.7	0	21407	2415.9	33.085	6006.5	3352.9	1.6567
64338	20959	22616	62306	1781.3	34.791	18747	10632	4.2737	45.066	36.761	19638	1518.2	413.08	256.14	13.882	111.72	1042.8	442.99	2903.4	37.81	63.87	59.652	89.657	15.244	3.1423	2.528	44.034	95.277	134.75	196.25	793.59	92.105	424.4	5214	78486	3890.7	349.06	1.1754e+05	2342.3	50.498	23805	910.04	21407	0	487.91	76.517	951.11	15276	5.3162
81.66	16285	50.717	25.589	69583	1201.6	32964	2398.6	221.09	332.32	169.95	77.924	116.99	343.99	474.21	26.914	127.15	1038.6	326.02	3112.9	31.589	35.414	54.843	60.074	7.1018	2.0631	2.3937	3.9165	107.3	144.18	225.3	831.75	73.277	351.02	958.62	67163	957.53	209.27	47.489	551.36	30.828	61665	28516	2415.9	487.91	0	95896	31073	12809	373.75
13.062	107.82	1.172	5.5593	5327.9	20251	24316	6818	3207.1	892.26	159.19	44.865	140.11	142.21	89.863	103.63	348.77	199.02	151.98	766.86	7.1565	16.994	5.5565	18.205	3.6644	2.5421	0.68536	0.5481	12.656	86.346	61.789	267.69	34.223	180.13	3264.8	46880	1793.5	227.87	5.2535	556.82	19.496	7492.4	731.22	33.085	76.517	95896	0	17813	22512	1.006e+05
7879.2	13785	3916.8	4038.5	21989	16850	62392	14683	181.81	91.139	13.221	339.26	422.37	68.563	28.907	82.973	157.02	113.91	104.23	375.52	5.1901	20.251	7.2281	27.853	4.6555	1.251	1.3283	0.67036	12.12	34.014	23.178	216.73	23.103	200.3	2928.6	69310	2209.9	119.71	3086.6	501.26	10.723	19632	23692	6006.5	951.11	31073	17813	0	1.4209e+05	32091
251.38	5316.7	567.34	1598.8	43733	17254	1.4007e+05	4.1825e+05	25345	49014	17097	14121	50841	19812	819.12	772.42	834.31	477.38	408.44	11965	23.349	50.879	9.2112	73.182	12.604	3.822	0.79068	1.688	15.259	110.25	60.752	680.7	85.718	1633.1	16323	59950	9273.6	2402.8	429.39	1392	60.34	833.8	2718	3352.9	15276	12809	22512	1.4209e+05	0	1.183e+05
2.9853	5.3608	4.4456	13.831	622.69	12758	10160	5435	1475.8	512.82	12.334	93.931	340.25	40.885	3.5078	44.799	220.02	13.198	66.534	58.283	1.6689	12.358	2.8732	16.587	2.6445	1.6334	0.92113	0.87133	3.101	34.213	9.6993	70.612	11.18	63.3	2550.8	20074	606.78	154.43	3.4332	415.98	11.983	264.63	46.975	1.6567	5.3162	373.75	1.006e+05	32091	1.183e+05	0
69.523	190.72	0.48928	110.72	581.99	2323.6	747.19	66741	19253	2.2072e+05	48490	2.0297	53.695	3903.1	18.177	4497.7	968.05	964.77	975.74	2041.2	1.1114	6.8653	6.3556	8.3938	2.8948	1.2539	9.2111	1.5812	4.2021	40.275	37.46	605.17	128.45	3636.3	9103.9	60651	13130	12118	5.5214	2654.7	192.61	3921.9	866.31	22.943	109.86	6742	91518	1638.3	67801	1.5362e+05
57.677	24.801	3.1692	63.796	382.72	234.78	53.537	15873	1219.9	1.2078e+05	5.2201e+05	909.26	9576.4	1.928e+05	349.1	11366	926.3	6552.7	43.094	50305	0.36385	1.7186	1.6648	1.5994	1.8888	0.56984	0.97233	2.1639	2.8495	123.08	413.74	1598.3	605.94	1969.5	5208.6	8088.5	4469.6	2671.7	35.502	513.91	89.412	148.49	72.019	7.0674	44.908	303	122.13	16.422	23349	7.0007
242.89	2416	7445.8	10031	123.96	15.66	5106.6	14255	0.62553	1.1264	28.941	52902	8207.4	3636.1	417.27	0.47969	8.3166	3.5855	3.112	2617.3	14.359	2.4585	0.18796	11.311	0.19436	2.8044	0.75348	6.0888	1.9097	7.8436	13.342	21.789	3.1279	9.6143	45.414	1368.7	28.74	3.4344	2869.3	10.9	2.9124	31.511	161.51	222.27	33859	25.972	5.2017	52.504	13553	13.965
100.55	76.372	1262.4	1214	335.7	485.08	2032.5	31484	54.548	83.039	622.01	31214	88388	17337	998.47	5.0897	24.246	9.7803	3.1595	7172.2	38.729	13.185	0.28344	38.544	1.2823	4.2599	6.4645	1.4699	1.3462	15.274	38.841	58.042	7.9762	29.495	441.37	1402	177.99	22.008	1150.9	66.548	4.0439	7.9607	81.61	210.51	7830.9	76.317	65.336	83.771	47028	96.41
62.157	38.233	236.86	567.04	436.41	262.79	593.35	37168	59.649	9740.7	1.4449e+05	9326.9	42042	2.8182e+05	22730	1534.4	1607.6	2482.1	78.609	1.4609e+05	122.26	67.608	1.1094	136.07	17.71	39.59	37.533	1.3467	5.8221	442.78	1232.8	4098.7	878.04	1020.1	4815.1	2004.6	2675.9	1282	223.49	555.61	44.543	85.782	47.094	16.98	2691.9	62.607	48.412	42.259	70815	55.061
681.84	882.28	20.974	78.319	1986.3	224.71	91.288	2837.6	15.667	158.92	2403.5	1103.7	7197.5	86148	3.2847e+05	49.967	1039.6	39102	3478.2	2.437e+05	37386	11270	646.88	16774	1060.2	2471.9	1831.8	27.49	1161.1	3593.6	7112.5	10670	811.81	3180.2	9243.6	1790.4	8215.7	1591.5	145.6	30777	356.12	1334.1	1407.5	10.98	656.01	1062.6	171.14	60.756	5835.3	8.5424
21.32	24.921	0.18135	18.436	143.8	271.61	249.34	783.1	471.28	5786.6	10763	0.86118	2.7718	1645.6	16.476	2864.8	214.51	1017.5	48.819	3047	0.66296	2.5193	4.0426	4.1111	1.9164	0.91178	4.1144	0.72464	4.0761	16.006	20.333	377.58	92.513	437.41	1695.1	4493.1	1377.7	1364.1	8.207	532.76	66.637	8437.5	937.34	4.0492	131.02	12401	10892	380.01	901.73	968.46
11.631	10.302	0.22202	8.4886	96.343	123.53	119.66	233.35	174.98	1045.7	657.21	1.2771	1.5655	337.31	16.343	114.99	286.89	356.77	25.697	1902.5	0.31483	0.99643	1.561	1.4476	0.7287	0.45975	4.1259	0.37559	1.2537	17.55	43.915	717.51	131.76	257.43	654.2	1616.5	523.9	340.88	5.8282	180.78	20.626	3584.5	2341.7	6.7427	108.29	7991.1	25003	387.5	643.23	2215.8
1129.1	955.59	4.5378	122.54	2875.5	596.13	172.15	1809.9	702.93	6221.4	22371	7.7996	58.276	12341	43826	1993.9	10464	1.2613e+05	12053	2.3448e+05	24129	6152.8	5174.8	6344.8	625.27	237.57	58.322	13.153	7256.8	4320	2201.7	31632	5139.4	11210	11319	15482	20030	3597.1	87.262	8993.9	377.35	6265.4	3664.7	21.255	1682.8	5205	1777.8	456.6	4437.9	97.002
337.97	459.08	0.90108	46.908	1233.5	325.36	176.06	1165.8	618.47	6228.5	730.82	3.1277	13.19	2708.8	4390.1	150.89	1838.4	12847	4818.3	43864	258.6	207.04	786.52	172.13	73.586	20.24	17.161	4.1447	1781.6	2059.8	2173.3	10881	716.33	3137.1	5242.2	7112.2	7139.9	1391.3	35.681	2950.1	188.81	11426	4764	19.765	2334.5	8706.5	9494.2	629.81	1626.3	751.94
3777.2	3636.4	22.118	275.75	12171	2169.5	591.85	9162.8	793.46	12427	97679	1751.2	13813	3.2328e+05	1.7496e+05	5949.6	37321	1.5334e+05	40763	9.4965e+05	38181	13457	4035.7	17914	1198.1	1837.2	860.86	45.975	6442	24237	34615	1.4769e+05	13827	30579	57766	27560	64137	10324	311.49	39263	1417.4	7514.6	5023.5	35.724	2591.3	4488.8	1297	573.9	28326	76.043
407.99	320.46	5.3505	12.598	365.36	17.873	7.4412	3.8444	0.56988	5.1758	1.2633	1.0848	0.59988	109.39	52935	0.5282	5.2295	41058	210.7	41400	64524	16854	5840.5	19543	336.78	1011.5	221.89	7.1526	464.25	330.17	94.239	592.92	3.3805	1042.4	11619	163.23	1760	89.475	41.99	26307	68.352	2815.6	811.93	1.648	927.3	139.48	12.651	32.998	4.4134	0.63879
1336.8	944.55	4.5952	49.881	1203	60.457	17.686	12.409	4.5861	8.0259	5.4714	1.6598	2.252	74.858	18623	3.2447	26.638	29307	319.21	26120	53200	45007	9257.4	44274	844.42	1786.8	449.87	26.342	1175.4	1156.8	124.36	1892.8	26.594	3162.7	56995	276.38	5210.4	204.14	112.54	85046	259.45	48078	24399	25.765	10803	5490.5	408.29	608.57	38.594	5.5248
835.12	597.93	2.4934	25.271	838.73	55.194	24.318	13.856	4.8214	15.131	11.104	1.1258	1.4197	68.752	18891	4.4481	43.843	1.4117e+05	3648.7	87629	52744	8826.2	18672	10639	775.82	378.72	67.324	10.583	7728.8	3004.8	271.69	5890	24.526	2822.7	13704	203.07	5728.9	603.72	50.314	18398	218.45	29485	11155	12.84	5316.4	7475.7	974.39	524.04	83.782	14.464
1045.2	517.25	2.6131	49.852	645.71	31.204	16.663	8.6251	1.805	5.7018	3.7774	1.8016	1.4982	112.09	6716.2	3.2007	16.456	7920.6	197.62	11082	24410	31988	3516.5	35843	820.69	1146.3	351.2	24.666	486.64	740.14	62.442	982.83	9.7241	2012.9	47386	268.52	3179.7	97.885	87.8	74429	156.59	35493	12582	15.908	8132.3	2278	216.65	538.57	30.145	5.0273
363.77	341.21	2.4287	112.81	494.85	29.77	23.196	9.9343	5.0838	9.3449	11.689	11.018	0.75632	35.618	3138.1	4.7891	36.185	29545	4641.5	30875	2061	1039.5	3440.1	1027.5	275.14	41.075	40.453	9.1491	5982.7	2202.9	266.64	3871.4	26.13	1493.9	6057.2	173.94	3628.2	449.63	69.623	7182	145.82	8174.9	3263.7	15.521	3305.5	2702.8	822.01	241.64	61.127	15.534
20.048	19.758	0.24919	3.2362	23.684	0.43996	0.70808	1.0423	0.14616	10.874	1.222	1.0389	0	31.692	769.02	13.038	1.4973	930.08	142.81	1355	863.32	1026	115.31	706.23	31.518	87.74	35.994	3.3905	176.16	72.717	19.798	122.47	3.9238	78.963	1650.5	22.807	184.68	63.866	10.307	3029.5	32.022	379.7	159.93	1	207.41	87.419	11.198	3.554	1.3858	0.38238
23.172	33.848	1.1056	35.202	31.093	5.517	2.2295	3.8962	2.2992	59.561	6.2314	5.4181	0.59489	97.487	1098.9	36.181	4.7224	1082.4	203.78	1744.8	637.76	809.3	154.69	554.97	31.196	69.229	53.847	9.391	306.85	124.69	28.875	162.72	11.591	82.764	2295.1	57.788	263.79	255.7	41.078	3542.3	263.07	654.44	676.67	10.683	611.91	685.81	148.95	24.056	7.3543	2.845
79.021	98.801	3.3451	112.19	144.51	71.819	56.355	30.944	11.238	35.399	29.925	26.817	3.4982	269.04	837.34	16.157	58.012	1005	416.06	2942.4	65.541	70.597	41.871	58.834	17.846	4.62	17.541	7.9289	68.298	188.08	420.77	856.95	78.78	317.08	3536.8	402.5	893.79	305.35	182.67	3010.6	289.7	42924	8042.5	50.32	10954	8383.3	2162	392.64	172.41	52.406
113.78	96.774	1.1987	106.13	217.99	60.312	40.35	62.365	29.108	50.712	165.81	14.034	4.0694	201.03	1168.8	12.052	248.81	6831.3	1858.3	11198	299.16	204.94	816.09	274.82	57.437	9.5432	10.505	5.667	1715	707.81	284.1	2122.1	129.01	537.8	2825.9	374.98	1312	233.67	60.412	3242.3	79.015	8383	3016.1	18.009	2738.9	4386.7	8627.1	262	304.17	580.41
129.36	121.54	1.6009	29.906	368.03	204.41	158.72	191.9	162.01	305.59	321.49	3.321	12.572	1127.6	1258	26.108	733.03	3057.6	1079.8	13284	156.37	115.53	148.52	172.53	20.876	8.2499	10.471	2.2569	251.74	654.46	998.51	4713.4	340.24	906.17	2181.2	1238.9	2031.8	407.34	26.496	2531.9	83.05	27398	5536.2	17.219	2598.6	7164.3	57748	616.65	982.04	8020.9
15.947	50.897	0.24988	3.0488	176.75	109.37	66.313	86.141	159.84	294.13	144.48	1.0915	7.3796	512.97	126.42	8.1752	288.2	354.47	68.423	3521.5	4.6392	5.0307	2.9368	2.5827	1.0087	0.59867	3.5382	0.50222	5.8588	117.98	328.5	1681.1	232.02	351.26	841.14	1043.5	819.67	253.11	3.577	224.5	18.177	1681.2	1444.5	8.1988	100.66	2150.5	31126	207.12	371.42	6219.6
465.2	559.61	2.7776	51.547	2287.6	918.74	582.36	463.22	213.42	632.33	1256.1	10.712	42.907	5265.9	3046	116.89	4724.7	11379	3503.5	55097	244.93	225.96	377.61	270.63	51.853	18.631	14.543	5.4717	758.31	2124.9	3144	27829	2121	5554.8	8616.1	7497	10470	1608.4	51.378	5084.7	212.64	1.4493e+05	37791	70.86	6040.2	65998	47618	2507.5	1565.2	1116.4
40.025	64.611	0.46794	16.132	364.78	67.711	20.429	18.38	16.057	38.565	255.65	1.0313	7.1782	796.43	166.28	6.5987	610.76	591.1	113.63	3875	7.5108	6.1468	2.9196	3.5605	1.0676	0.61511	1.4271	1.4797	8.5213	141.12	452.59	2658	735.89	948.65	1509.9	2139.8	1637.2	448.26	20.78	537.14	36.907	2778.8	5387.9	25.286	348.02	8082.6	1978.2	164.88	62.684	8.9062
230.08	221.08	5.8292	142.5	1030.7	3915.8	2527.6	2326.6	1171	2250.4	2817.8	43.792	56.892	1329.2	983	554.54	770.18	6520.1	2345.5	16427	207.9	404.55	459.7	825.61	39.392	7.8186	8.4652	4.4422	647.33	737.17	852.37	4541.8	394.25	1463.6	3672.9	7542.4	3349.6	927.69	125.17	4179.3	122.58	3.2167e+05	1.1628e+05	151.52	18230	3.5414e+05	2.4607e+05	6653.1	6250.4	1739
1933.6	1172.4	54.57	3282.6	2507.1	4435.7	2952.8	9695	4762.8	15119	11473	514.24	152.45	4723.8	12861	1381.9	2843	24501	6023.3	62697	34121	30839	6178.5	20923	1450.8	1594.5	1393.9	199.48	1383.3	3420	6183.2	20584	2077.4	5366.8	98589	16580	14284	8081.9	2303.8	1.3823e+05	2494.7	48603	1.6349e+05	1667.3	58366	2.212e+05	53302	11640	36204	2663.3
69044	22555	29142	60048	41747	62557	1.1657e+05	30204	34860	41616	9090.3	14596	2185.3	2838	2101.7	1899.1	4524.4	3137.4	1892.4	15197	90.545	134.87	46.762	115.64	30.073	13.163	12.365	23.663	107.55	854.82	1532.1	8906.5	2648.6	4960.1	16928	2.8706e+05	17535	6194.6	70371	3606.4	192.37	31777	2.2893e+05	41544	96244	2.5469e+05	64111	51968	30083	4716.4
716.93	760.93	35.386	435.1	3269.6	14520	9190.6	9731.7	5086.6	14149	6251	138.6	239.68	3397.7	3741.8	1813.5	1779	14478	5795.3	40648	474.57	801.82	882.43	1300.7	96.12	24.076	49.912	21.137	1354.7	1982.6	3015.7	12368	1061	3790.9	12013	27477	16332	20400	435.15	16868	820.09	4.267e+05	3.3484e+05	1671.9	1.2384e+05	5.4466e+05	2.037e+05	24839	28608	5266.6
112.97	296.71	14.376	59.012	667.91	1404.7	541.64	2844.2	1739.3	11625	4472.8	6.276	33.915	1691.5	1264.2	1572.5	546.24	1330.8	578.8	6417	44.795	57.411	53.785	50.05	10.859	6.201	79.218	23.211	81.292	306.68	814.79	2633.7	565.86	1763.1	5740.3	7518.2	17586	52834	45.998	9834.5	1265.8	17898	1.098e+05	1109.4	3566.8	89865	6519.2	2167.9	7118.3	831.52
34222	405.2	5047	47769	75.622	13.503	2413	1576.4	4.6389	11.268	8.6198	13914	807.11	126.84	346.09	1.5687	30.684	242.59	114.06	836.08	15.03	20.381	16.635	22.611	5.5451	5.8297	2.4627	112.31	28.083	62.591	147.49	233.62	58.805	107.28	1099.6	4907.4	908.85	306.51	1.2394e+05	564.48	37.643	14150	583.53	15479	99489	157.17	30.347	1348.9	242.58	3.6512
1413.1	916.73	27.833	2084.4	1285.9	362.38	266.15	611.01	173.62	3645.2	1032.6	294.71	19.883	1351.7	5700.8	895.8	617.57	9343	3222.1	26115	17009	27763	733.66	20251	1149.6	1604	1042.8	126.78	627.54	1598	2515.4	7788.8	523.35	3608.1	85742	3761	12354	11064	1491.8	1.4865e+05	1710.2	17695	23823	592.07	29595	26080	8264.7	2161	953.21	210.59
178.96	237.16	4.5312	157.3	420.56	415.73	232.02	247.68	125.81	765.52	543.22	42.281	12.052	831.54	2411.7	166.47	247.98	2585.8	1060.1	8275.5	152.04	198.28	112.64	143.47	42.233	14.315	82.514	37.587	215.83	480.45	1318.2	2755.4	370.19	868.92	13082	1748.7	3091.7	3951.9	258.66	8512.7	1129	21674	19580	123.47	17547	22675	6422.6	1018.9	923.66	222.15
13203	17482	44.823	576.53	23230	15552	1395.5	29257	8152.3	2.7353e+05	41683	47.04	155.23	7572	10058	1.6602e+05	11486	71053	21323	63356	2651.8	7225.7	6215.5	4979.4	2935.8	8825.7	7839.3	7537.2	7537.7	4822.4	7827.3	24348	21421	38689	1.0614e+06	69409	5.3182e+05	1.0866e+06	2422.8	1.0543e+05	1.4567e+05	6274.6	8674.4	108.33	2652.3	12086	4918.7	889.23	15757	1573.2
[truncated: 33 more columns]
