# Supplementary material for: Reproducibility of the Structural Brain Connectome Derived from Diffusion Tensor Imaging
Source: PLoS One. 2015 Sep 2;10(9):e0135247. doi: 10.1371/journal.pone.0135247 (PMC4557836; doi:10.1371/journal.pone.0135247)
Supplement: S1 Data — Please refer to the README.txt file within the compressed folder for usage instructions. (ZIP) [file pone.0135247.s001.zip › Subject18_determistic_scanner_A_time_1.csv]

0	0.0080638	5.3849e-05	0.0011484	0	7.0856e-05	0.0015778	0	0	0	0	0	0	0	0	0	0	0	5.5723e-06	0	0	1.1026e-05	0.0002273	0.0007676	0	0	3.0934e-05	0.0052361	5.7403e-05	0.001846	0	0.0032476	0	0.020673	7.0894e-05	0.00035372	0.0077191	0.00014033	0.0059856	2.3645e-05	0	0	0	0.00038924	0.00045554	0	0	2.4426e-05	0	0
0.0080638	0	0	0	0.012132	0.00017777	0.0010267	0	0	0	0	0	0	0	0	0	7.5123e-06	0.00010395	0.0013191	0	0	3.7567e-05	0.00020177	0.00030337	0	0	0	0	0	1.0502e-05	0	1.6379e-05	0	0.006078	0.00016301	0.0012268	0.013691	0.013931	0.00019487	0	0	0	0	0	0	0	0	0	0	0
5.3849e-05	0	0	0	0	0	0	0	0	0	0	0	0	0	0	0	0	0	0	0	0	0	7.6736e-06	0	0	0	0	0	0	0	0	0	0	0	0	0.00071954	0.00055924	0	0.0053446	0	0	0	0	2.4057e-05	0	0	0	0	0	0
0.0011484	0	0	0	0	0	0	0.0043264	0	0	0	0.0014618	0	0	0	0	0	0	0	0	0	0	9.2288e-06	0.00021504	0	0	0	0	0	0.00015565	0	0	0	0	0	0.0060043	0.0020258	0	0.016734	0	0	0	0	0.0027644	0.0049399	0	0	9.5928e-06	7.2045e-05	0
0	0.012132	0	0	0	0.0010948	0.0034081	0.00010119	0	0.00021267	0	0	0	0	0	0.00044079	0.0002314	8.5895e-05	0.00010844	0	0	0	2.6701e-06	0	0	0	0	0	0	0	0	7.6585e-05	0	0.021473	0.0072521	0.0050038	0.020584	0.0102	7.8861e-05	0	0	0	0	0	0	0	0	0	0	0
7.0856e-05	0.00017777	0	0	0.0010948	0	0.00081037	0.0012764	0.0021903	0.0036003	0	0	0	0	0	0	0	0	6.7084e-05	0	0	0	0	0	0	0	0	0	0	0	0	0	0	0.023835	0.00010897	0	0.006886	3.6395e-05	0	0	0	0	0	0	0	0	0	0	0	0
0.0015778	0.0010267	0	0	0.0034081	0.00081037	0	0.0061136	0.0096048	0.0010268	0	0	0	0	0	0	0	0	0	0	0	0	4.2484e-06	0	0	0	0	0	0	0	0	0	0	3.1889e-06	0.0018691	0.0015203	0.0011863	0.00040728	0.00036856	1.9845e-05	0	0	0	1.5705e-06	0	0	0	3.1613e-06	2.8886e-06	0
0	0	0	0.0043264	0.00010119	0.0012764	0.0061136	0	0.024662	0.0075674	0.0030422	0.001825	0.0029214	0.0019849	0	0	0	2.4527e-05	0	0.00030813	0	0	0	0	0	0	0	0	2.3599e-06	0	0	0	0	0	0.002218	0.00013695	0.0010833	0.00013178	5.5089e-05	2.3562e-06	0	0	0	0	1.4941e-06	0.00017525	0.00068755	0.0011871	0.0096395	0
0	0	0	0	0	0.0021903	0.0096048	0.024662	0	0.023533	0	0	0	0	0	0	0	0	0	0	0	0	0	0	0	0	0	0	0	0	0	0	0	0	0	0	0	0	0	0	0	0	0	0	0	0	0	0	0	0
0	0	0	0	0.00021267	0.0036003	0.0010268	0.0075674	0.023533	0	0.0027111	0	0	0	0	0.019769	0.0021062	0.0038161	0.0031713	0	0	0	0	0	0	0	0	0	2.5141e-05	0.0046366	0.00027228	0.00022344	4.1654e-05	0.011209	0.0028493	0.0040871	0.0070941	0.00031729	0	0.00014271	0	0	0	0	0	0	0	0	1.5804e-05	0
0	0	0	0	0	0	0	0.0030422	0	0.0027111	0	0	0.00052712	0.010947	0	0.0023426	0	0.0012842	0	0.010314	0	0	0	0	0	0	0	0	0	0	0	0	0	0	1.2346e-05	0.0017539	0	0	0	0	0	0	0	0	0	0	0	0	0	0
0	0	0	0.0014618	0	0	0	0.001825	0	0	0	0	0.010087	0.0017117	0.0005135	0	0	0	0	0.00045056	0	0	0	0	0	0	0	0	0	0	0	0	0	0	0	0	0	0	0.0013567	0	0	0	0	0	0.00033223	0	0	0	0.00014942	0
0	0	0	0	0	0	0	0.0029214	0	0	0.00052712	0.010087	0	0.016188	7.8335e-05	0	0	0	0	0.005853	0	0	0	0	0	0	0	0	0	0	0	0	0	0	0	0	0	0	0	0	0	0	0	0	1.3222e-05	0	0	0	0.0027867	0
0	0	0	0	0	0	0	0.0019849	0	0	0.010947	0.0017117	0.016188	0	0.011138	0	0	4.5068e-06	0	0.025566	0	0	0	0	0	0	0	0	0	0	0	0	0	0	0	0	0	0	0	0	0	0	0	0	0	0	0	0	5.0945e-05	0
0	0	0	0	0	0	0	0	0	0	0	0.0005135	7.8335e-05	0.011138	0	0	0	0.0039137	0	0.0087768	0.00080741	6.8126e-06	0	0.00064638	2.6467e-05	0.00021088	0	0	0	0	0	0	0	0	0	0	0	0	0	0.0011693	0	0	0	0	0	0	0	0	0	0
0	0	0	0	0.00044079	0	0	0	0	0.019769	0.0023426	0	0	0	0	0	0.022061	0.012408	0.0025011	0	0	0	0	0	0	0	0	0	0	0	0	0	0	0.0013765	0.00045111	0.0016726	8.9689e-05	0	0	3.1204e-05	0	0	0	0	0	0	0	0	0	0
0	7.5123e-06	0	0	0.0002314	0	0	0	0	0.0021062	0	0	0	0	0	0.022061	0	0.0025188	0.017388	0	0	0	0	0	0	0	0	0	0	0.0056295	0.013541	0.0023183	0.00082282	0.001404	0	0	9.7905e-05	0	0	0	0	0	0	0	0	0	0	0	0	0
0	0.00010395	0	0	8.5895e-05	0	0	2.4527e-05	0	0.0038161	0.0012842	0	0	4.5068e-06	0.0039137	0.012408	0.0025188	0	0.0183	0.01329	0.010587	0.0071125	0.0029069	0.00023794	2.6789e-05	2.0904e-06	0.0005187	0	2.0109e-05	0.0011581	0.00084204	0.0029695	0.00030786	0.00016359	0.011148	0.0018307	9.813e-05	0.0020596	0	0.00233	0	0	0	0	0	0	0	0	0	0
5.5723e-06	0.0013191	0	0	0.00010844	6.7084e-05	0	0	0	0.0031713	0	0	0	0	0	0.0025011	0.017388	0.0183	0	0	0	0	0.0026306	0	1.4815e-06	0	0	0	0.0027743	0.0044579	0.0023034	0.00179	0.00016831	0.0010686	0.00012157	2.5401e-05	0.00076855	0.00098825	2.0985e-05	9.6919e-05	0	0	0	0	0	0	0	0	0	0
0	0	0	0	0	0	0	0.00030813	0	0	0.010314	0.00045056	0.005853	0.025566	0.0087768	0	0	0.01329	0	0	0.0052376	5.0946e-05	0	0.00040298	0.00010575	0	0.00047622	0	0	0	0	0	0	0	1.9334e-05	1.8863e-05	0	0	0	0.0089501	0	0	0	0	0	0	0	0	1.0063e-05	0
0	0	0	0	0	0	0	0	0	0	0	0	0	0	0.00080741	0	0	0.010587	0	0.0052376	0	0.008983	0.0098228	0.0013849	0	0	1.941e-05	0	0	0	0	0	0	0	0	0	0	0	0	0.0014677	0	0	0	0	0	0	0	0	0	0
1.1026e-05	3.7567e-05	0	0	0	0	0	0	0	0	0	0	0	0	6.8126e-06	0	0	0.0071125	0	5.0946e-05	0.008983	0	0.0055228	0.01439	2.4559e-05	0.00016558	0	0	0	2.0239e-06	0	0	0	0	0	0	7.912e-06	0	0	0.00058263	0	0	0	0	0	0	0	0	0	0
0.0002273	0.00020177	7.6736e-06	9.2288e-06	2.6701e-06	0	4.2484e-06	0	0	0	0	0	0	0	0	0	0	0.0029069	0.0026306	0	0.0098228	0.0055228	0	0.00065881	0.0067385	0.00017975	0	0	0.0042497	0.0018938	0	0	0	0	0.00026086	0	0.0002793	3.1279e-05	9.4366e-06	7.2331e-05	0	0	0	0	0	0	0	0	0	0
0.0007676	0.00030337	0	0.00021504	0	0	0	0	0	0	0	0	0	0	0.00064638	0	0	0.00023794	0	0.00040298	0.0013849	0.01439	0.00065881	0	0.0096369	0.0045327	5.1725e-06	0	8.3618e-06	1.4252e-05	0	0	0	0	3.1033e-05	0	0.00033391	0	0.00021692	0.001336	0	0	0	0	0	0	0	0	0	0
0	0	0	0	0	0	0	0	0	0	0	0	0	0	2.6467e-05	0	0	2.6789e-05	1.4815e-06	0.00010575	0	2.4559e-05	0.0067385	0.0096369	0	0.0043869	0.00065017	0.000495	0.009114	2.0037e-05	0	0	0	0	4.8693e-05	9.721e-06	0	0	0	0.00065316	0	0	0	0	0	0	0	0	0	0
0	0	0	0	0	0	0	0	0	0	0	0	0	0	0.00021088	0	0	2.0904e-06	0	0	0	0.00016558	0.00017975	0.0045327	0.0043869	0	0.036196	0.00018649	0.00084864	4.103e-06	0	0	0	0	7.0677e-06	0	0	0	0	0.012038	2.7277e-05	0	0	0	0	0	0	0	0	0
3.0934e-05	0	0	0	0	0	0	0	0	0	0	0	0	0	0	0	0	0.0005187	0	0.00047622	1.941e-05	0	0	5.1725e-06	0.00065017	0.036196	0	0.047704	0.0056138	0	0	0	0	0.00016961	0.00010401	0	0	0	0	0.028876	0.0026261	0	0	0	0	0	0	0	0	0
0.0052361	0	0	0	0	0	0	0	0	0	0	0	0	0	0	0	0	0	0	0	0	0	0	0	0.000495	0.00018649	0.047704	0	0.000378	0.0033619	0	0.0029439	0	0.011854	0	0	0.0060156	0	0.0016388	0.0022718	0.011636	0	0	0	0	0	0	0	0	0
5.7403e-05	0	0	0	0	0	0	2.3599e-06	0	2.5141e-05	0	0	0	0	0	0	0	2.0109e-05	0.0027743	0	0	0	0.0042497	8.3618e-06	0.009114	0.00084864	0.0056138	0.000378	0	0.0096916	0	0	0	0	0.003667	9.748e-05	0.0002924	0.00020966	4.5445e-05	0.0030919	0.00058788	0	0	0	0	0	0	0	0	0
0.001846	1.0502e-05	0	0.00015565	0	0	0	0	0	0.0046366	0	0	0	0	0	0	0.0056295	0.0011581	0.0044579	0	0	2.0239e-06	0.0018938	1.4252e-05	2.0037e-05	4.103e-06	0	0.0033619	0.0096916	0	0.0037732	0.015691	0	0.00034716	0.0001782	9.4279e-06	0.0012087	0.0004498	0.00074174	3.2339e-05	0	0	0	0	0	0	0	0	4.5793e-07	0
0	0	0	0	0	0	0	0	0	0.00027228	0	0	0	0	0	0	0.013541	0.00084204	0.0023034	0	0	0	0	0	0	0	0	0	0	0.0037732	0	0.013347	0	0	0	0	0	0	0	0	0	0	0	0	0	0	0	0	0	0
0.0032476	1.6379e-05	0	0	7.6585e-05	0	0	0	0	0.00022344	0	0	0	0	0	0	0.0023183	0.0029695	0.00179	0	0	0	0	0	0	0	0	0.0029439	0	0.015691	0.013347	0	0.00093898	0.016511	0	0	0.00066272	0	0.00015529	0	0	0	0	0	0	0	0	0	0	0
0	0	0	0	0	0	0	0	0	4.1654e-05	0	0	0	0	0	0	0.00082282	0.00030786	0.00016831	0	0	0	0	0	0	0	0	0	0	0	0	0.00093898	0	0.0088824	0	0	0	0	0	0	0	0	0	0	0	0	0	0	0	0
0.020673	0.006078	0	0	0.021473	0.023835	3.1889e-06	0	0	0.011209	0	0	0	0	0	0.0013765	0.001404	0.00016359	0.0010686	0	0	0	0	0	0	0	0.00016961	0.011854	0	0.00034716	0	0.016511	0.0088824	0	0	0	0.0074523	0	0	3.3005e-05	0.014966	0	0	0	0	0	0	0	0	0
7.0894e-05	0.00016301	0	0	0.0072521	0.00010897	0.0018691	0.002218	0	0.0028493	1.2346e-05	0	0	0	0	0.00045111	0	0.011148	0.00012157	1.9334e-05	0	0	0.00026086	3.1033e-05	4.8693e-05	7.0677e-06	0.00010401	0	0.003667	0.0001782	0	0	0	0	0	0.021659	0.0026885	0.0029233	0	0.015106	0.013059	0	0	0	0	0.00049582	3.393e-06	0	0.00025164	0
0.00035372	0.0012268	0.00071954	0.0060043	0.0050038	0	0.0015203	0.00013695	0	0.0040871	0.0017539	0	0	0	0	0.0016726	0	0.0018307	2.5401e-05	1.8863e-05	0	0	0	0	9.721e-06	0	0	0	9.748e-05	9.4279e-06	0	0	0	0	0.021659	0	0.0019088	0.0040301	0.0055206	2.3832e-05	0.0001915	0	0	2.8153e-05	0.0017863	1.9624e-05	0	0	1.0317e-05	0
0.0077191	0.013691	0.00055924	0.0020258	0.020584	0.006886	0.0011863	0.0010833	0	0.0070941	0	0	0	0	0	8.9689e-05	9.7905e-05	9.813e-05	0.00076855	0	0	7.912e-06	0.0002793	0.00033391	0	0	0	0.0060156	0.0002924	0.0012087	0	0.00066272	0	0.0074523	0.0026885	0.0019088	0	0.0272	0.016798	1.7007e-05	0.00038991	0	0	0	0	0	0	0	1.2379e-05	0
0.00014033	0.013931	0	0	0.0102	3.6395e-05	0.00040728	0.00013178	0	0.00031729	0	0	0	0	0	0	0	0.0020596	0.00098825	0	0	0	3.1279e-05	0	0	0	0	0	0.00020966	0.0004498	0	0	0	0	0.0029233	0.0040301	0.0272	0	0.000167	3.8321e-05	0	0	0	0	0	0	0	0	3.0568e-05	0
0.0059856	0.00019487	0.0053446	0.016734	7.8861e-05	0	0.00036856	5.5089e-05	0	0	0	0.0013567	0	0	0	0	0	0	2.0985e-05	0	0	0	9.4366e-06	0.00021692	0	0	0	0.0016388	4.5445e-05	0.00074174	0	0.00015529	0	0	0	0.0055206	0.016798	0.000167	0	0	0	0	0	9.2748e-05	0.0081224	0	0	0	6.8548e-05	0
2.3645e-05	0	0	0	0	0	1.9845e-05	2.3562e-06	0	0.00014271	0	0	0	0	0.0011693	3.1204e-05	0	0.00233	9.6919e-05	0.0089501	0.0014677	0.00058263	7.2331e-05	0.001336	0.00065316	0.012038	0.028876	0.0022718	0.0030919	3.2339e-05	0	0	0	3.3005e-05	0.015106	2.3832e-05	1.7007e-05	3.8321e-05	0	0	0.0066739	0	0	0	0	0	0	0	0	0
0	0	0	0	0	0	0	0	0	0	0	0	0	0	0	0	0	0	0	0	0	0	0	0	0	2.7277e-05	0.0026261	0.011636	0.00058788	0	0	0	0	0.014966	0.013059	0.0001915	0.00038991	0	0	0.0066739	0	0	0	0	0	0	0	0	0	0
0	0	0	0	0	0	0	0	0	0	0	0	0	0	0	0	0	0	0	0	0	0	0	0	0	0	0	0	0	0	0	0	0	0	0	0	0	0	0	0	0	0	0.012613	0	0.0012017	0	0	0.0013854	0	0
0	0	0	0	0	0	0	0	0	0	0	0	0	0	0	0	0	0	0	0	0	0	0	0	0	0	0	0	0	0	0	0	0	0	0	0	0	0	0	0	0	0.012613	0	0	0	0.0019276	0	0.00046035	0	0
0.00038924	0	2.4057e-05	0.0027644	0	0	1.5705e-06	0	0	0	0	0	0	0	0	0	0	0	0	0	0	0	0	0	0	0	0	0	0	0	0	0	0	0	0	2.8153e-05	0	0	9.2748e-05	0	0	0	0	0	0.0081583	0	0	0.00032484	0	0
0.00045554	0	0	0.0049399	0	0	0	1.4941e-06	0	0	0	0.00033223	1.3222e-05	0	0	0	0	0	0	0	0	0	0	0	0	0	0	0	0	0	0	0	0	0	0	0.0017863	0	0	0.0081224	0	0	0.0012017	0	0.0081583	0	0	0	1.6706e-05	0.0016354	0
0	0	0	0	0	0	0	0.00017525	0	0	0	0	0	0	0	0	0	0	0	0	0	0	0	0	0	0	0	0	0	0	0	0	0	0	0.00049582	1.9624e-05	0	0	0	0	0	0	0.0019276	0	0	0	0.0045355	0.013683	0.00016361	0
0	0	0	0	0	0	0	0.00068755	0	0	0	0	0	0	0	0	0	0	0	0	0	0	0	0	0	0	0	0	0	0	0	0	0	0	3.393e-06	0	0	0	0	0	0	0	0	0	0	0.0045355	0	0.00035784	0.00096732	0.020012
2.4426e-05	0	0	9.5928e-06	0	0	3.1613e-06	0.0011871	0	0	0	0	0	0	0	0	0	0	0	0	0	0	0	0	0	0	0	0	0	0	0	0	0	0	0	0	0	0	0	0	0	0.0013854	0.00046035	0.00032484	1.6706e-05	0.013683	0.00035784	0	0.0096356	0.0197
0	0	0	7.2045e-05	0	0	2.8886e-06	0.0096395	0	1.5804e-05	0	0.00014942	0.0027867	5.0945e-05	0	0	0	0	0	1.0063e-05	0	0	0	0	0	0	0	0	0	4.5793e-07	0	0	0	0	0.00025164	1.0317e-05	1.2379e-05	3.0568e-05	6.8548e-05	0	0	0	0	0	0.0016354	0.00016361	0.00096732	0.0096356	0	0.039432
0	0	0	0	0	0	0	0	0	0	0	0	0	0	0	0	0	0	0	0	0	0	0	0	0	0	0	0	0	0	0	0	0	0	0	0	0	0	0	0	0	0	0	0	0	0	0.020012	0.0197	0.039432	0
0	0	0	0	0	0	0	0.0015229	0	0.0018173	0.0025755	0	0	0	0	0	0	0	0	0	0	0	0	0	0	0	0	0	7.0364e-06	5.364e-05	0	0	0	0	0.00046216	1.1358e-05	0.00013759	0.00019548	0	0	0	0	6.4183e-05	0	0	4.5728e-05	0.014341	0	0.0093021	0.007108
0	0	0	0	0	0	0	0.002289	0	0	0.012201	0	0	0.0046971	0	0	0	0	0	0.0011794	0	0	0	0	0	0	0	0	0	0	0	0	0	0	0	0	0	0	0	0	0	0	0	0	0	0	0	0	0.0011363	0
0	0	0	0.00010204	0	0	0	0	0	0	0	0.00099428	0.00027342	0	0	0	0	0	0	0	0	0	0	0	0	0	0	0	0	0	0	0	0	0	0	0	0	0	0	0	0	0	0	0	0.012253	0	0	0	0.00056062	0
0	0	0	1.2577e-05	0	0	0	0.00027139	0	0	0	0.0024173	0.039194	0.0005555	0	0	0	0	0	0.00016151	0	0	0	0	0	0	0	0	0	0	0	0	0	0	0	0	0	0	0	0	0	0	0	0	0.00017295	0	0	0	0.0025063	0
0	0	0	0	0	0	0	9.0573e-06	0	0	0	7.4975e-05	0.00023535	0.019193	0.0084382	0	0	0	0	0.0037998	0	0	0	0	0	0	0	0	0	0	0	0	0	0	0	0	0	0	0	0	0	0	0	0	0	0	0	0	0.0015696	0
0	0	0	0	0	0	0	0	0	0	0	8.1022e-06	0	0.00073374	0.050354	0	0	0.00023153	0	0.0016661	1.9138e-05	0.00026832	0	3.9796e-05	0	0	0	0	0	0	0	0	0	0	0	0	0	0	0	0.00089724	0	0	0	0	0	0	0	0	1.2354e-06	0
0	0	0	0	0	0	0	0	0	0.00029851	0.0010969	0	0	0	0	0	0	0	0	0	0	0	0	0	0	0	0	0	0	0	0	0	0	0	0	0	0	0	0	0	0	0	0.00040478	0	0	0.00011016	0	0	0	0
0	0	0	0	0	0	0	0	0	0	0	0	0	0	0	0	0	0	0	0	0	0	0	0	0	0	0	0	0	0	0	0	0	0	0	0	0	0	0	0	0	0	0	0	0	0	0	0	0	0
0	0	0	0	0	0	0	0	0	3.5915e-06	0.0011637	0	0	4.346e-05	0.00098723	7.5624e-05	0	0.0029395	0	0.0031442	0.00010875	0.00066304	0	0.00010978	0	3.6713e-06	0	0	0	0	0	0	0	0	0	1.9668e-05	0	0	0	6.7915e-05	0	0.00013511	0.00029024	1.2091e-06	0	0.00043351	0.00061431	3.3639e-06	0	0
0	0	0	0	0	0	0	0	0	0	0	0	0	0	0	0	0	0	0	0	0	0	0	0	0	0	0	0	0	0	0	0	0	0	0	0	0	0	0	0	0	4.0626e-06	6.9906e-06	0	1.2356e-06	5.8532e-05	0.00020488	0	0	0
0	0	0	0	0	0	0	7.1043e-06	0	0	0.0036266	2.9925e-06	3.9809e-05	0.0015533	0.0039255	0	0	0.0034224	0	0.016032	0.0013564	1.8853e-06	0	0	0	0	0	0	0	0	0	0	0	0	0	0	0	0	0	0	0	0	0	0	0	0	0	0	7.6898e-05	0
0	0	0	0	0	0	0	0	0	0	0	0	0	0	9.7302e-06	0	0	3.3351e-05	0	1.9512e-05	0.00097896	9.5028e-05	0	7.6874e-06	0	0	0	0	0	0	0	0	0	0	0	0	0	0	0	9.357e-06	0	0	0	0	0	0	0	0	0	0
0	0	0	0	0	0	0	0	0	0	0	0	0	0	0	0	0	0	0	0	0.00047548	0	0	0	0	0	0	0	0	0	0	0	0	0	3.7999e-05	0	3.4287e-05	0	0	0	0	3.5817e-05	4.3613e-05	0	5.7834e-06	0	0	7.4233e-06	0	0
0	0	0	0	0	0	0	0	0	0	0	0	0	0	0	0	0	0	0	6.2511e-06	0	0	1.6048e-06	5.3032e-06	0	0	0	0	0	0	0	0	0	0	0	0	0	0	0	0	0	1.8541e-05	0	0	0	1.5186e-06	0	0	0	0
4.195e-05	2.0428e-06	0	3.281e-05	0	0	0	0	0	0	0	0	0	0	0	0	0	1.5972e-05	0	0	0.00014289	8.3213e-06	4.0935e-05	5.9931e-05	0	0	0	0	0	0	0	0	0	0	0	0	4.4927e-06	0	2.4306e-06	0.00034922	0	0.00029528	0.00010382	0	0.00011075	0	0	2.7391e-05	0	0
0	0	0	0	0	0	0	0	0	0	0	0	0	0	0	0	0	0	0	0	0	0	0	0	0	0	0	0	0.00012401	2.1001e-05	0	0	0	0	5.4055e-06	0	4.2251e-05	0	6.6236e-05	0	2.3902e-06	2.8531e-05	2.1934e-05	0	0	2.8547e-06	0	0	0	0
0	0	0	0	0	0	0	0	0	0	0	0	0	0	0	0	0	0	0	0	0	0	0	0	0	0	0	0	0	0	0	0	0	0	0	0	0	0	0	0	0	0	0	0	0	0	0	0	0	0
0	0	0	0	0	0	0	0	0	0	0	0	0	0	0	0	0	0	0	0	0	0	0	0	0	0	0	0	2.6278e-06	0	0	0	0	0	0	0	0	0	0	0	0	2.3768e-05	0	0	0	0	0	0	0	0
0	0	0	0	0	0	0	0	0	0	0	0	0	0	0	0	0	0	0	0	0	0	0	0	0	0	0	0	0.00031367	8.1914e-05	0	0	0	0	0	0	8.1388e-05	0	0.0001417	0	1.9777e-05	0.00078377	0	0	0	0	0	4.2337e-06	0	0
0	0	0	2.0603e-05	0	0	0	0	0	0	0	0	0	0	0	0	0	0	0	0	0	0	0	0	0	0	0	0	4.6369e-05	9.8507e-05	0	0	0	0	2.5685e-05	0	4.7667e-05	0	6.6993e-05	0	0	6.9661e-05	0	0	3.0547e-06	0	0	0	0	0
0	0	0	0	0	0	0	0	0	0	0	0	0	0	0	0	0	0	0	0	0	0	0	0	0	0	0	0	0	0	0	0	0	0	0	0	0	0	0	0	0	0.00029957	6.4995e-05	0	0	0	0	1.3351e-05	0	0
0	0	0	0	0	0	0	0	0	0	0	0	0	0	0	0	0	0	0	0	0	0	0	0	0	0	0	0	0	0	0	0	0	0	0	0	0	0	0	0	0	0	0	0	0	0	0	0	0	0
0	0	0	1.4673e-05	0	0	0	0	0	0	0	0	0	0	0	0	0	0	0	0	0	0	0	0	0	0	0	0	0	0	0	0	0	0	0	0	0	0	0	0	0	0.00091971	2.0462e-05	0	0	0.00010569	0	1.323e-05	0	0
0	0	0	0	0	0	0	0	0	0	0	0	0	0	0	0	0	0	0	0	0	0	0	0	0	0	0	0	0	0	0	0	0	0	0	0	0	0	0	0	0	0	0	0	0	0	0	0	0	0
0	0	0	0.00043494	0	0	0	0	0	0	0	0	0	0	0	0	0	0	0	0	0	0	0	0	0	0	0	0	2.8943e-06	0	0	0	0	0	0	2.5912e-05	0	0	0.00020386	2.5179e-05	0	0.015592	0.00025967	0	0.0020014	0.0066886	0.025222	3.374e-05	0	0
0	0	0	0	0	0	0	0	0	0	0	0	0	0	0	0	0	1.7474e-06	0	0	0	0	0	0.00013863	0	0	0	0	0	0	0	0	0	0	0.012305	0	0	0	0	0.00089984	0.00033484	8.7035e-05	0.016179	0	0	0.0069437	0.0019246	0.00086628	0.0032872	0
0.0011644	0	0.0020278	0.0018512	0	0	0.0023955	1.5189e-05	0	0	0	0	0	0	0	0	0	0	0	0	0	0	0	0	0	0	0	0	0	0	0	0	0	0	0.00012757	0.014281	0	0	0.00028841	3.7888e-06	0	0.00013348	0.0058888	0.00012896	0.0055553	0.014605	1.6602e-05	0.001849	0	0
9.3155e-06	0	0	0.00041974	0	0	0	0	0	0	0	0	0	0	0	0	0	3.4119e-05	1.1382e-05	0	0	0	0	0	0	0	0	0	0	1.1723e-05	0	0	0	0	0.00017831	2.146e-05	0.0015875	0.00052433	0	0	0	0.0061758	0.009911	0.0032725	0.001413	0.0077303	0.018552	0.0011185	0.00013141	0
0	0	0	0	0	0	0	0	0	2.9517e-05	0	0	0	0	0	0	0	0	0	0	0	0	0	0	0	0	0	0	0.0003408	2.4868e-05	0	0	0	0	0.00021101	0	6.5585e-05	0.0028411	0	0	2.7401e-05	0.00015635	0.01131	0	0	0.0038478	0.0018563	0.00064278	9.4836e-05	0
2.9222e-05	0	0	0.00021358	0	0	0.00029096	0	0	0	0	0.00090508	0	0	0	0	0	0	0	0	0	0	0	0	0	0	0	0	0	0	0	0	0	0	0	0.00093747	0	0	0.0039168	0	0	0.00022662	0.00023931	0.009752	0.0042495	0	0	5.3185e-05	0	0
0	0	0	0	0	0	0	0	0	0	0	0	0	0	0.00010526	0	0	7.5874e-05	0	0	2.1346e-05	0.00017021	0	0.00043535	0	0	0	0	0	0	0	0	0	0	0.00058054	0	0	0	0	0.0082265	6.9886e-05	0.00019397	0.00042403	0	0	3.4798e-05	1.4169e-05	4.6176e-06	0	0
0	0	0	0	0	0	0	0	0	0	0	0	0	0	0	0	0	0	0	0	0	0	0	0	0	0	0	0	7.5163e-05	6.7958e-05	0	0	0	0	0.00031927	0	0.00045335	0	0	8.2461e-05	0.00012244	0	0.00065158	0	0	2.4686e-05	0	0	0	0
4.6244e-05	0.0012471	0	0	0.0019288	5.4798e-05	0.00058316	0.00092942	0	0.015105	0	0	0	0	0	0.009834	0	0.01058	0.0013933	0	0	0	2.0588e-05	0	0	0.00059198	0.0044214	0.00039003	0.0001313	0.00051065	0	0	0	0	0.020714	0.0020955	0.00077416	0.026332	0	0.008578	0.011166	0	0.00018073	0	0	0.00020813	0	0	0.00059392	0
[truncated: 33 more columns]
