# Supplementary material for: Reproducibility of the Structural Brain Connectome Derived from Diffusion Tensor Imaging
Source: PLoS One. 2015 Sep 2;10(9):e0135247. doi: 10.1371/journal.pone.0135247 (PMC4557836; doi:10.1371/journal.pone.0135247)
Supplement: S1 Data — Please refer to the README.txt file within the compressed folder for usage instructions. (ZIP) [file pone.0135247.s001.zip › Subject18_determistic_scanner_A_time_2.csv]

0	0.0070941	0.001493	0.002123	5.9134e-05	0	0.0034215	0	0	0	0	2.933e-05	0	0	0	0	1.0045e-05	9.8179e-06	0.00016807	7.6932e-06	0	0.00043913	0.0002609	0.00086056	1.5658e-05	0	0	0.0030231	0.00085154	0.0026027	0	0.0029424	0	0.028065	0	0.0005999	0.012706	0.00018017	0.011518	3.6791e-05	0	1.609e-05	0	3.4983e-05	0.00053355	0	0	0	5.8945e-05	0
0.0070941	0	1.8403e-05	0	0.0026069	0	0.0024643	0	0	0	0	0	0	0	0	0	0	0.00046776	0.0018124	0	0	5.0249e-05	1.5728e-05	0.00033718	0	0	0	0	0.00012331	0	0	0	0	0.0006179	0	0	0.01802	0.0061866	0	0	0	0	0	0	0	0	0	0	0	0
0.001493	1.8403e-05	0	0.00058863	0	0	0	0	0	0	0	0	0	0	0	0	0	0	0	0	0	0	0	0	0	0	0	0	0	0	0	0	0	0	0	0.0053736	0.00068547	0.00050288	0.0012671	0	0	0	0	0	0.00015571	0	0	0	0	0
0.002123	0	0.00058863	0	0	0	0	0.005834	0	0	0	0.0072626	0	0	0	0	0	0	0	0	0	0	0	0	0	0	0	4.892e-05	0.00017049	0	0	0	0	0	0.00010739	0.00088383	0.0020505	0	0.0099206	8.7141e-06	7.839e-05	0.00015727	0	0.0020361	0.006348	0	0	4.5542e-05	0.00024923	0
5.9134e-05	0.0026069	0	0	0	0.0011674	0.005671	5.987e-06	0	0	0	0	0	0	0	4.7192e-05	9.5598e-05	0.00049015	0.00012042	0	0	0	1.4902e-06	0	0	0	0	0	0	0	0	0	0	0.01356	0.00038843	0	0.015171	0.00061419	0	0	0	0	0	0	0	0	0	0	0	0
0	0	0	0	0.0011674	0	0.0020148	0.0011146	0.0023369	0.0077017	0	0	0	0	0	6.5502e-05	0	0	0	0	0	0	0	0	0	0	0	0	0	0	0	0	0	0.019995	0	0	0.0069289	0.0010523	0	0	0	0	0	0	0	0	0	0	0	0
0.0034215	0.0024643	0	0	0.005671	0.0020148	0	0.0029057	0.0032748	0.0017483	0	0	0	0	0	0	0	0.00010111	5.5216e-06	0	0	0	6.4078e-07	4.9095e-05	0	0	0	0	0	1.4773e-05	0	0	0	6.9114e-06	0.0019492	0.0046212	0.0011167	0.0033482	1.7921e-05	0	0	0	0	0	0	8.5068e-05	0	5.2313e-05	3.8553e-05	0
0	0	0	0.005834	5.987e-06	0.0011146	0.0029057	0	0.022706	0.0052003	0.0070703	0.00085805	0.0020853	0.00071395	8.084e-06	0	0	0	0	0.0003312	1.2734e-06	0	0	0	0	0	0	0	0	0	0	0	0	0	0.0029675	0.001218	0.00053557	0.00022502	4.4415e-05	0	0	0	0	0	0.00014742	5.2883e-05	0.0002053	0.00054718	0.011852	0
0	0	0	0	0	0.0023369	0.0032748	0.022706	0	0.028771	0	0	0	0	0	0	0	0	0	0	0	0	0	0	0	0	0	0	0	3.5899e-06	0	0	0	0	0	0	4.0293e-05	0	0	0	0	0	0	0	0	0	0	0	0	0
0	0	0	0	0	0.0077017	0.0017483	0.0052003	0.028771	0	0.0033546	0	0	0	0	0.023918	0.0044517	0.0036884	0.0027629	0	0	0	0	0	0	0	0	0	8.3066e-06	0.0046766	0	0	5.2727e-05	0.0053532	0.0024385	0.0040571	0.0054969	0.00088622	0	0	0	0	0	0	0	0	0	0	0	0
0	0	0	0	0	0	0	0.0070703	0	0.0033546	0	0	8.6494e-05	0.0075614	0	0.00034269	0	0.00039601	0	0.0074445	0	0	0	0	0	0	0	0	0	0	0	0	0	0	0	0	0	0	0	0	0	0	0	0	0	0	0	0	3.3041e-05	0
2.933e-05	0	0	0.0072626	0	0	0	0.00085805	0	0	0	0	0.021125	0.0017291	8.233e-05	0	0	0	0	0.0011298	0	0	0	0	0	0	0	0	9.0466e-06	0	0	0	0	0	4.0187e-05	0	0	0	0.003401	0	0	0	0	0	0.00036463	0	0	0	0.00011399	0
0	0	0	0	0	0	0	0.0020853	0	0	8.6494e-05	0.021125	0	0.0094693	0	0	0	0	0	0.0053056	0	0	0	0	0	0	0	0	0	0	0	0	0	0	0	0	0	0	0	0	0	0	0	0	1.3334e-05	0	0	0	0.0020881	0
0	0	0	0	0	0	0	0.00071395	0	0	0.0075614	0.0017291	0.0094693	0	0.012901	0	0	0	0	0.017691	0	0	0	0	0	0	0	0	0	0	0	0	0	0	0	0	0	0	0	0	0	0	0	0	0	0	0	0	9.9738e-06	0
0	0	0	0	0	0	0	8.084e-06	0	0	0	8.233e-05	0	0.012901	0	0	0	0.0024724	0	0.0089314	0.00069302	0.00031442	0	0.0018481	4.9592e-05	0.00025735	0	0	0	0	0	0	0	0	0	0	0	0	0	0.00013244	0	0	0	0	0	0	0	0	0	0
0	0	0	0	4.7192e-05	6.5502e-05	0	0	0	0.023918	0.00034269	0	0	0	0	0	0.01997	0.011202	0.0033823	5.8072e-05	0	0	0	0	0	0	0	0	0	5.007e-05	0	0	0	0.0060361	0.00043527	0.00072004	0.00064395	0.001339	0	0	0	0	0	0	0	0	0	0	0	0
1.0045e-05	0	0	0	9.5598e-05	0	0	0	0	0.0044517	0	0	0	0	0	0.01997	0	0.0012612	0.019444	0	0	0	0	0	0	0	0	0	0	0.009933	0.0092654	0.0025359	0.0030378	0.0027716	0	0	0.0011671	0	0	0	0	0	0	0	0	0	0	0	0	0
9.8179e-06	0.00046776	0	0	0.00049015	0	0.00010111	0	0	0.0036884	0.00039601	0	0	0	0.0024724	0.011202	0.0012612	0	0.015946	0.0083666	0.0055291	0.0036055	0.0025456	0.00080562	4.5399e-05	0.00024847	4.2875e-05	0	2.521e-05	0.00012198	4.8425e-05	0.0023861	0.00079116	8.8522e-05	0.0059879	0.0024117	0.00025805	0.0010603	6.0629e-05	0.0017988	0	0	0	0	0	0	0	0	0	0
0.00016807	0.0018124	0	0	0.00012042	0	5.5216e-06	0	0	0.0027629	0	0	0	0	0	0.0033823	0.019444	0.015946	0	0	0	0	0.0028441	0	0	0	0	0	0.0056199	0.0045865	0.00063219	0.0029415	4.7886e-05	0.00083066	9.8872e-05	1.1463e-05	0.0005179	0.00069337	0.00022494	0	0	0	0	0	0	0	0	0	0	0
7.6932e-06	0	0	0	0	0	0	0.0003312	0	0	0.0074445	0.0011298	0.0053056	0.017691	0.0089314	5.8072e-05	0	0.0083666	0	0	0.0043692	0.0004767	8.3676e-05	0.00092801	4.9883e-05	0.0011934	0.00026147	0	0	0	0	0	0	0	4.0639e-05	0	3.6399e-06	0	0	0.0053699	0	0	0	0	0	0	0	0	6.0331e-06	0
0	0	0	0	0	0	0	1.2734e-06	0	0	0	0	0	0	0.00069302	0	0	0.0055291	0	0.0043692	0	0.0090909	0.0078937	0.0024648	3.1333e-06	0.00012069	4.0234e-05	0	0	0	0	0	0	0	0	0	0	0	0	0.00018612	0	0	0	0	0	0	0	0	0	0
0.00043913	5.0249e-05	0	0	0	0	0	0	0	0	0	0	0	0	0.00031442	0	0	0.0036055	0	0.0004767	0.0090909	0	0.0052959	0.014852	0	0.00081167	0	0	2.4319e-06	5.6268e-06	0	0	0	2.3702e-05	0	1.006e-05	4.8873e-05	0	0.00018845	0.0001234	0	0	0	0	0	0	0	0	0	0
0.0002609	1.5728e-05	0	0	1.4902e-06	0	6.4078e-07	0	0	0	0	0	0	0	0	0	0	0.0025456	0.0028441	8.3676e-05	0.0078937	0.0052959	0	0.0021901	0.0073485	0	0	0	0.0050881	0.0028185	0	5.6867e-05	0	2.1811e-05	2.625e-05	7.0224e-06	0.00012438	9.5801e-05	5.7387e-05	5.3717e-05	0	0	0	0	0	0	0	0	0	0
0.00086056	0.00033718	0	0	0	0	4.9095e-05	0	0	0	0	0	0	0	0.0018481	0	0	0.00080562	0	0.00092801	0.0024648	0.014852	0.0021901	0	0.013494	0.011152	0	0	3.6099e-05	0.00014894	0	1.2807e-05	0	0.00010081	0	3.1217e-06	4.688e-05	0	8.3467e-05	0.00059417	0	0	0	0	0	0	0	0	0	0
1.5658e-05	0	0	0	0	0	0	0	0	0	0	0	0	0	4.9592e-05	0	0	4.5399e-05	0	4.9883e-05	3.1333e-06	0	0.0073485	0.013494	0	0.0086524	0.002395	6.764e-05	0.013319	2.1907e-05	0	8.4733e-06	0	0	3.5967e-05	0	0	0	2.9247e-05	0.0079452	0	0	0	0	0	0	0	0	0	0
0	0	0	0	0	0	0	0	0	0	0	0	0	0	0.00025735	0	0	0.00024847	0	0.0011934	0.00012069	0.00081167	0	0.011152	0.0086524	0	0.010154	0	0.0010759	0	0	0	0	0	0.001169	0	0	0	0	0.017101	0	0	0	0	0	0	0	0	0	0
0	0	0	0	0	0	0	0	0	0	0	0	0	0	0	0	0	4.2875e-05	0	0.00026147	4.0234e-05	0	0	0	0.002395	0.010154	0	0.032516	0.0012883	0	0	0	0	0	0.0077875	0	0	0	0	0.02674	0.017184	0	0	0	0	0	0	0	0	0
0.0030231	0	0	4.892e-05	0	0	0	0	0	0	0	0	0	0	0	0	0	0	0	0	0	0	0	0	6.764e-05	0	0.032516	0	0.0011106	0.0014609	0	0.0011612	0	0.0083672	0.00012067	3.5181e-05	0.0016747	8.0298e-05	0.00042425	0.008337	0.050504	0	0	0	0	0	0	0	0	0
0.00085154	0.00012331	0	0.00017049	0	0	0	0	0	8.3066e-06	0	9.0466e-06	0	0	0	0	0	2.521e-05	0.0056199	0	0	2.4319e-06	0.0050881	3.6099e-05	0.013319	0.0010759	0.0012883	0.0011106	0	0.01026	0	0.0004494	0	0.00073851	0.0023715	0.00019217	0.0011313	0.0015138	0.00043449	0.0090387	0.0018232	0	0	0	0	0	0	0	0	0
0.0026027	0	0	0	0	0	1.4773e-05	0	3.5899e-06	0.0046766	0	0	0	0	0	5.007e-05	0.009933	0.00012198	0.0045865	0	0	5.6268e-06	0.0028185	0.00014894	2.1907e-05	0	0	0.0014609	0.01026	0	0.0051311	0.017854	0	0.0023188	2.0753e-05	1.3362e-05	0.0018082	0.00050355	0.00026928	0	0.00048229	0	0	0	0	0	0	0	0	0
0	0	0	0	0	0	0	0	0	0	0	0	0	0	0	0	0.0092654	4.8425e-05	0.00063219	0	0	0	0	0	0	0	0	0	0	0.0051311	0	0.013421	0	0	0	0	0	0	0	0	0	0	0	0	0	0	0	0	0	0
0.0029424	0	0	0	0	0	0	0	0	0	0	0	0	0	0	0	0.0025359	0.0023861	0.0029415	0	0	0	5.6867e-05	1.2807e-05	8.4733e-06	0	0	0.0011612	0.0004494	0.017854	0.013421	0	0.0030271	0.017479	1.9782e-06	0	0.00059883	0	0.00023666	0	0	0	0	0	0	0	0	0	0	0
0	0	0	0	0	0	0	0	0	5.2727e-05	0	0	0	0	0	0	0.0030378	0.00079116	4.7886e-05	0	0	0	0	0	0	0	0	0	0	0	0	0.0030271	0	0.0099692	0	0	0.00024707	0	0	0	0	0	0	0	0	0	0	0	0	0
0.028065	0.0006179	0	0	0.01356	0.019995	6.9114e-06	0	0	0.0053532	0	0	0	0	0	0.0060361	0.0027716	8.8522e-05	0.00083066	0	0	2.3702e-05	2.1811e-05	0.00010081	0	0	0	0.0083672	0.00073851	0.0023188	0	0.017479	0.0099692	0	0	2.863e-05	0.0067939	0.00018199	0.00053811	0	0.011768	0	0	0	0	0	0	0	0	0
0	0	0	0.00010739	0.00038843	0	0.0019492	0.0029675	0	0.0024385	0	4.0187e-05	0	0	0	0.00043527	0	0.0059879	9.8872e-05	4.0639e-05	0	0	2.625e-05	0	3.5967e-05	0.001169	0.0077875	0.00012067	0.0023715	2.0753e-05	0	1.9782e-06	0	0	0	0.039098	0.0061344	0.0031463	0.00037046	0.017465	0.014322	0	0	0	0	0.00018554	0.00038055	0	0.00033563	0
0.0005999	0	0.0053736	0.00088383	0	0	0.0046212	0.001218	0	0.0040571	0	0	0	0	0	0.00072004	0	0.0024117	1.1463e-05	0	0	1.006e-05	7.0224e-06	3.1217e-06	0	0	0	3.5181e-05	0.00019217	1.3362e-05	0	0	0	2.863e-05	0.039098	0	0.0041808	0.012588	0.0015198	0.0011654	0.00011177	3.3049e-05	0	0.00057764	0.00049476	2.0368e-05	5.9643e-06	1.2575e-05	1.8235e-05	0
0.012706	0.01802	0.00068547	0.0020505	0.015171	0.0069289	0.0011167	0.00053557	4.0293e-05	0.0054969	0	0	0	0	0	0.00064395	0.0011671	0.00025805	0.0005179	3.6399e-06	0	4.8873e-05	0.00012438	4.688e-05	0	0	0	0.0016747	0.0011313	0.0018082	0	0.00059883	0.00024707	0.0067939	0.0061344	0.0041808	0	0.035982	0.013995	0.00017943	0.00049034	0	0	0	0	0.00026704	6.5987e-05	0	0	0
0.00018017	0.0061866	0.00050288	0	0.00061419	0.0010523	0.0033482	0.00022502	0	0.00088622	0	0	0	0	0	0.001339	0	0.0010603	0.00069337	0	0	0	9.5801e-05	0	0	0	0	8.0298e-05	0.0015138	0.00050355	0	0	0	0.00018199	0.0031463	0.012588	0.035982	0	0	0	0.00028219	0	0	0	0	8.0064e-05	5.286e-05	0	0	0
0.011518	0	0.0012671	0.0099206	0	0	1.7921e-05	4.4415e-05	0	0	0	0.003401	0	0	0	0	0	6.0629e-05	0.00022494	0	0	0.00018845	5.7387e-05	8.3467e-05	2.9247e-05	0	0	0.00042425	0.00043449	0.00026928	0	0.00023666	0	0.00053811	0.00037046	0.0015198	0.013995	0	0	0.00011789	0	0	0	0	0.0088437	0	0	0	0	0
3.6791e-05	0	0	8.7141e-06	0	0	0	0	0	0	0	0	0	0	0.00013244	0	0	0.0017988	0	0.0053699	0.00018612	0.0001234	5.3717e-05	0.00059417	0.0079452	0.017101	0.02674	0.008337	0.0090387	0	0	0	0	0	0.017465	0.0011654	0.00017943	0	0.00011789	0	0.0080413	1.4358e-06	0	0	0	0	0	0	0	0
0	0	0	7.839e-05	0	0	0	0	0	0	0	0	0	0	0	0	0	0	0	0	0	0	0	0	0	0	0.017184	0.050504	0.0018232	0.00048229	0	0	0	0.011768	0.014322	0.00011177	0.00049034	0.00028219	0	0.0080413	0	0	0	0	0	0	0	0	0	0
1.609e-05	0	0	0.00015727	0	0	0	0	0	0	0	0	0	0	0	0	0	0	0	0	0	0	0	0	0	0	0	0	0	0	0	0	0	0	0	3.3049e-05	0	0	0	1.4358e-06	0	0	0.013712	0	0.0012841	0.001592	0.00049526	0.001719	0	0
0	0	0	0	0	0	0	0	0	0	0	0	0	0	0	0	0	0	0	0	0	0	0	0	0	0	0	0	0	0	0	0	0	0	0	0	0	0	0	0	0	0.013712	0	0	0	0.012828	0	0.0020926	0	0
3.4983e-05	0	0	0.0020361	0	0	0	0	0	0	0	0	0	0	0	0	0	0	0	0	0	0	0	0	0	0	0	0	0	0	0	0	0	0	0	0.00057764	0	0	0	0	0	0	0	0	0.001269	0	0	0	0	0
0.00053355	0	0.00015571	0.006348	0	0	0	0.00014742	0	0	0	0.00036463	1.3334e-05	0	0	0	0	0	0	0	0	0	0	0	0	0	0	0	0	0	0	0	0	0	0	0.00049476	0	0	0.0088437	0	0	0.0012841	0	0.001269	0	0	0	0	0.0013329	0
0	0	0	0	0	0	8.5068e-05	5.2883e-05	0	0	0	0	0	0	0	0	0	0	0	0	0	0	0	0	0	0	0	0	0	0	0	0	0	0	0.00018554	2.0368e-05	0.00026704	8.0064e-05	0	0	0	0.001592	0.012828	0	0	0	0.01128	0.014729	0.00098123	0
0	0	0	0	0	0	0	0.0002053	0	0	0	0	0	0	0	0	0	0	0	0	0	0	0	0	0	0	0	0	0	0	0	0	0	0	0.00038055	5.9643e-06	6.5987e-05	5.286e-05	0	0	0	0.00049526	0	0	0	0.01128	0	0.00040204	0.00041416	0.020117
0	0	0	4.5542e-05	0	0	5.2313e-05	0.00054718	0	0	0	0	0	0	0	0	0	0	0	0	0	0	0	0	0	0	0	0	0	0	0	0	0	0	0	1.2575e-05	0	0	0	0	0	0.001719	0.0020926	0	0	0.014729	0.00040204	0	0.006402	0.013912
5.8945e-05	0	0	0.00024923	0	0	3.8553e-05	0.011852	0	0	3.3041e-05	0.00011399	0.0020881	9.9738e-06	0	0	0	0	0	6.0331e-06	0	0	0	0	0	0	0	0	0	0	0	0	0	0	0.00033563	1.8235e-05	0	0	0	0	0	0	0	0	0.0013329	0.00098123	0.00041416	0.006402	0	0.039918
0	0	0	0	0	0	0	0	0	0	0	0	0	0	0	0	0	0	0	0	0	0	0	0	0	0	0	0	0	0	0	0	0	0	0	0	0	0	0	0	0	0	0	0	0	0	0.020117	0.013912	0.039918	0
0	0	0	0	0	0	0	0.0018906	0	3.6289e-06	0.0052088	0	0	0	0	1.1891e-05	0	0	0	0	0	0	0	0	0	0	0	0	0	0	0	0	0	0	7.036e-06	0	0	0.0002687	0	0	0	0	0	0	0	0	0.015268	4.543e-05	0.0063245	0.0060216
0	0	0	0	0	0	0	0.0015367	0	0	0.008169	0	0	0.00052572	0	0	0	0	0	0.00012713	0	0	0	0	0	0	0	0	0	0	0	0	0	0	0	0	0	0	0	0	0	0	0	0	0	0	0	0	0.0014462	0
0	0	0	0.00077147	0	0	0	0.00011011	0	0	0	0.0026933	0.00011812	0	0	0	0	0	0	0	0	0	0	0	0	0	0	0	0	0	0	0	0	0	0	1.3587e-05	0	0	0.00046675	0	0	0	0	0	0.0051476	0	0	0	0.00045786	0
0	0	0	1.4553e-05	0	0	0	0.0020381	0	0	0	0.0063297	0.041458	0	0	0	0	0	0	1.2269e-05	0	0	0	0	0	0	0	0	0	0	0	0	0	0	0	1.0654e-05	0	0	0	0	0	0	0	0	1.7923e-05	0	0	0	0.0035328	0
0	0	0	0	0	0	0	3.0386e-05	0	0	0.00022966	0	0.0035529	0.020579	0.0097956	0	0	0	0	0.0014886	0	0	0	0	0	0	0	0	0	0	0	0	0	0	0	0	0	0	0	0	0	0	0	0	0	0	0	0	0.0056556	0
0	0	0	0	0	0	0	0	0	0	0	0	0	0.0014207	0.031324	0	0	0.0010206	0	0.001134	7.2342e-05	0	0	2.7695e-06	0	0	0	0	0	0	0	0	0	0	0	0	0	0	0	3.0761e-05	0	0	0	0	0	0	0	0	0	0
0	0	0	0	0	0	0	0	0	3.4465e-06	0.0027405	0	0	0	0	4.4888e-06	0	0	0	0	0	0	0	0	0	0	0	0	0	0	0	0	0	0	0	0	0	1.8853e-06	0	0	0	5.4307e-05	0.00014709	0	0	0.00048028	8.2542e-05	0	0	0
0	0	0	0	0	0	0	0	0	0	0	0	0	0	0	0	0	0	0	0	0	0	0	0	0	0	0	0	0	0	0	0	0	0	0	0	0	0	0	0	0	0	0	0	0	0	0	0	0	0
0	0	0	0	0	0	0	0	0	0.00011189	0.0062644	0	0	0.00088417	0.00037372	5.9492e-05	0	0.0023715	0	0.0014888	0	1.0559e-06	0	9.6913e-05	1.4577e-06	4.2229e-05	0	0	7.8346e-07	0	0	0	0	0	0	0	0	0	0	7.4768e-05	0	0.00072503	0.00058811	3.7275e-06	1.76e-05	0.0014558	0.00075429	0.00024441	0	0
0	0	0	0	0	0	0	0	0	0	0	0	0	0	0	0	0	0	0	0	0	0	0	0	0	0	0	0	0	0	0	0	0	0	0	0	0	0	0	0	0	5.9472e-05	8.0781e-05	0	0	5.1556e-05	5.3255e-05	1.2528e-05	0	0
0	0	0	0	0	0	0	1.6539e-05	0	0	0.00059327	0	0	0.0033839	0.0034449	0	0	0.0022851	0	0.0066404	0	0	0	0	0	4.2929e-05	0	0	0	0	0	0	0	0	0	0	0	0	0	1.9177e-05	0	0	0	0	0	0	0	0	0.0006783	0
0	0	0	0	0	0	0	0	0	0	0	0	0	0	0	0	0	0.00014006	0	7.7338e-05	8.0081e-05	2.9371e-05	0	7.7062e-05	1.4629e-06	0.0008164	0	0	0	0	0	0	0	0	0	0	0	0	0	0.00045112	0	0	0	0	0	0	0	0	0	0
0	0	0	0	0	0	0	0	0	0	0	0	0	0	0	0	0	7.0398e-06	0	7.3265e-06	0	0.00012422	6.2525e-06	8.8029e-05	0	5.5011e-05	0	0	0	0	0	0	0	0	0	0	0	0	0	0.00059334	0	0.00087849	0	0	0	0	0	0	0	0
0	0	0	0	0	0	0	0	0	0	0	0	0	0	0	0	0	0	0	0	0	0	0	0	0	0	0	0	0	0	0	0	0	0	0	0	0	0	0	0	0	1.0991e-05	4.4376e-06	0	3.1655e-06	0	0	2.242e-06	0	0
1.4297e-06	0	0	0	0	0	0	0	0	0	0	0	0	4.3772e-06	1.2213e-06	0	0	2.4362e-05	0	0	3.2062e-05	0.00025266	9.097e-06	0.00014412	0	4.3982e-05	0	0	0	0	0	0	0	0	3.4331e-05	0	0	0	0	0.0022032	0	0.00079426	0.00015948	0	0	0	0	6.0712e-05	0	0
0	0	0	0	0	0	0	0	0	0	0	0	0	0	0	0	0	0	0	0	0	0	0	6.3867e-05	0	0	0	0	9.2377e-05	0	0	0	0	0	1.7566e-06	0	0.00041736	0	0	1.9666e-05	0	0.00043253	0.00012427	0	0	0	0	1.4299e-05	0	0
0	0	0	0	0	0	0	0	0	0	0	0	0	0	0	0	0	0	0	0	0	0	0	0	0	0	0	0	0	0	0	0	0	0	0	0	0	0	0	0	0	0	0	0	0	0	0	0	0	0
0	0	0	0	0	0	0	0	0	0	0	0	0	0	0	0	0	0	0	0	0	0	0	0	0	0	0	0	0	0	0	0	0	0	0	0	0	0	0	0	0	0	0	0	0	0	0	0	0	0
0	0	0	0	0	0	0	0	0	0	0	0	0	0	0	0	0	0	0	0	0	0	0	0	0	0	0	0	0.00011833	0	0	0	0	0	0	0	0.00052457	0	0	0	0	0.00038879	0	0	0	3.9716e-06	0	0	0	0
0	0	0	0	0	0	0	0	0	0	0	0	0	0	0	0	0	0	0	0	0	0	0	0	0	0	0	0	0	0	0	0	0	0	0	0	3.9047e-05	0	0	0	0	9.8953e-05	0	0	0	0	6.2879e-06	0	0	0
0	0	0	0	0	0	0	0	0	0	0	0	0	0	0	0	0	0	0	0	0	0	0	0	0	0	0	0	0	0	0	0	0	0	0	0	0	0	0	0	0	0.00058018	0	0	0	0	0	0	0	0
0	0	0	0	0	0	0	0	0	0	0	0	0	0	0	0	0	0	0	0	0	0	0	0	0	0	0	0	0	0	0	0	0	0	0	0	0	0	0	0	0	0	0	0	0	0	0	0	0	0
0	0	0	0	0	0	0	0	0	0	0	0	0	0	0	0	0	0	0	0	0	0	0	0	0	0	0	0	0	0	0	0	0	0	0	0	0	0	0	0	0	0.0014375	5.9654e-05	3.4975e-06	3.1906e-06	3.9569e-05	0.00037038	1.9121e-05	0	0
0	0	0	0	0	0	0	0	0	0	0	0	0	0	0	0	0	0	0	0	0	0	0	0	0	0	0	0	0	0	0	0	0	0	0	0	0	0	0	0	0	0	0	0	0	0	0	0	0	0
0	0	0	0.00023792	0	0	0	0	0	0	0	0	0	0	0	0	0	0	0	0	0	0	0	0	0	0	0	0	0	0	0	0	0	0	0	0	0	0	0.00027691	0	0	0.019432	5.0566e-05	0	0.00089506	0.0024757	0.022023	8.9971e-06	0	0
0	0	0	0	0	0	0	6.3524e-05	0	0	0	0	0	0	0	0	0	0	0	0	0	0	0	0	0	0	0	0	4.0995e-05	1.0851e-05	0	0	0	0	0.0083617	7.0168e-05	4.186e-05	0	0	0.00010299	0	0	0.0048302	0	0	0.011283	0.0018073	0.00043584	0.005199	0
0.00041912	0	1.4777e-05	0.002247	0	0	0.00059486	3.8673e-05	0	7.0208e-05	3.1632e-05	0	0	0	0	0	0	0	0	0	0	0	0	0	0	0	0	0	0	0	0	0	0	0	0.00034281	0.011972	0	0	0.00038361	0	0	0.00076509	0.0052338	0.0067592	0.0051765	0.010928	0.0010134	0.00092277	0.0003356	0
0	0	0	0	0	0	0	0	0	0	0	0	0	0	0	0	0	0	0	0	0	0	0	0	0	0	0	0	9.4468e-05	0	0	0	0	0	0	0	4.3028e-05	0	0	0.00056503	0	0.0062391	0.020389	0.0049506	0.0044904	0.0076341	0.029041	0.0019985	0.00041694	0.00087576
0	0	0	0	0	0	0	0	0	0	0	0	0	0	0	9.1208e-06	0	0	0	0	0	0	0	0	0	0	0	0	9.9785e-05	0	0	0	0	0	0	0	4.6581e-05	3.8835e-05	0	0	2.5055e-05	0.00095382	0.0089368	0.0023588	8.748e-05	0.00037577	0.0032554	0.00031778	2.362e-05	0
3.0662e-05	0	0	6.7677e-05	0	0	0	0	0	0	0	0	0	0	0	0	0	0	0	0	0	0	0	0	0	0	0	0	0	0	0	0	0	0	0	0.00031959	0	0	0.00020149	1.9217e-05	0	6.7167e-06	0	0.0029277	0.0018473	0	0	6.9807e-05	0	0
0	0	0	0	0	0	0	0	0	0	0	0	0	0	0	0	0	0.00013087	0	0.00029933	0.00042897	4.2052e-06	0	4.851e-05	1.102e-06	0.0002594	0	0	2.2714e-06	0	0	0	0	0	0.00011767	0	0	0	0	0.0011649	8.8213e-06	0	0	0	0	3.5598e-06	0	0	0	0
0	0	0	0	0	0	0	0	0	0	0	0	0	0	0	0	0	0	0	0	0	0	0	0	0	0	0	0	0.00012341	0	0	0	0	0	0	0	1.1695e-05	0	0	0	0	0.00026164	0	0	0	0	0	2.9956e-06	0	0
6.9286e-06	0.00076155	1.1757e-05	0	0.00027655	0.00028579	0.00037698	0.00071722	0	0.0073728	0	0	0	0	0	0.0058553	0	0.009016	0.00046379	0	0	0	2.1803e-05	3.7809e-05	0	0.0017541	0.001464	4.1221e-05	0.00019534	0.00072803	0	0	0	0	0.014742	0.0017933	0.00085462	0.050773	0	0.010597	0.0086453	0	0.0017119	0	1.128e-05	0.00017935	8.2114e-05	0	0.00042667	4.2944e-05
[truncated: 33 more columns]
