# Supplementary material for: Reproducibility of the Structural Brain Connectome Derived from Diffusion Tensor Imaging
Source: PLoS One. 2015 Sep 2;10(9):e0135247. doi: 10.1371/journal.pone.0135247 (PMC4557836; doi:10.1371/journal.pone.0135247)
Supplement: S1 Data — Please refer to the README.txt file within the compressed folder for usage instructions. (ZIP) [file pone.0135247.s001.zip › Subject18_determistic_scanner_B_time_1.csv]

0	0.012093	8.4008e-06	0.002013	0	0.00011577	0.0023233	0	0	0	0	0	0	0	0	0	0	3.3012e-06	0.0002043	0	0	0	1.6831e-05	0	0	0	0.00046117	0.0061565	0.00055183	0.0029796	0	0.0060409	0	0.023965	5.6737e-06	0.00072487	0.0050127	0.00040567	0.0087673	0	6.1123e-05	0.001167	0	0.00032114	0.0026414	0	0	1.0339e-05	0	0
0.012093	0	0	0	0.010491	0	0.0012381	0	0	0	0	0	0	0	0	2.2871e-05	2.3063e-06	0.00034464	0.00058263	0	0	0	1.8905e-05	0	0	0	0	0	0	0.00010587	0	2.7265e-05	0	0.00042776	0.0013869	0.0021708	0.012337	0.0072927	0	4.0881e-05	0	0	0	0	0	0	0	0	0	0
8.4008e-06	0	0	0.00042341	0	0	6.1514e-06	0.00014547	0	0	0	0	0	0	0	0	0	0	0	0	0	0	0	0	0	0	0	0	0	0	0	0	0	0	0	0.00042731	0	0	0.00039408	0	0	4.9572e-06	0	0.0012724	3.8123e-05	0	0	0	1.8075e-06	0
0.002013	0	0.00042341	0	0	0	6.2774e-05	0.0049561	0	0	0	0.011592	0	0	0	0	0	0	0	0	0	0	0	0	0	0	0	1.6238e-05	7.029e-06	6.757e-06	0	0	0	0.005128	0	0.0052455	0.0011125	0	0.0098274	0	0	0.0011675	0	0.0006655	0.021697	0	0	1.7382e-06	0	0
0	0.010491	0	0	0	0.00052525	0.0060152	6.674e-05	0	0.00025061	0	0	0	0	0	0.00012411	0.001872	5.3008e-05	0.00031842	0	0	0	0	0	0	0	0	0	0	0	0	7.4216e-06	2.8733e-05	0.019861	0.011348	0.0037446	0.015252	0.012024	0	9.2002e-06	0	0	0	0	0	0	0	8.1376e-05	0	0
0.00011577	0	0	0	0.00052525	0	0	0.00022732	0.00096041	0.012531	0	0	0	0	0	0	0	0	0	0	0	0	0	0	0	0	0	0	0	0	0	0	0	0.018188	0	0	0.0080324	0	0	0	0	0	0	0	0	0	3.4851e-06	0.00046112	0	0
0.0023233	0.0012381	6.1514e-06	6.2774e-05	0.0060152	0	0	0.0075175	0.010368	0.002944	0	0	0	0	0	0	9.394e-07	2.042e-05	1.1448e-05	0	0	0	1.0087e-05	0	0	0	0	0	0	5.7065e-05	0	2.2187e-05	0	2.2032e-06	0.0014123	0.003639	0.0012996	0.0014003	0.0013174	2.301e-05	6.1912e-06	4.2899e-05	0	5.6891e-05	0	3.9557e-05	2.6731e-05	0.0003505	0.00010735	0
0	0	0.00014547	0.0049561	6.674e-05	0.00022732	0.0075175	0	0.026041	0.00698	0.0029397	0.0010176	0.0042492	0.0010095	0	0	0	0	0	8.5562e-05	0	0	0	0	0	0	0	0	0	0	0	0	0	0.00055219	0.00053083	9.8828e-05	8.3451e-05	0.00010632	0.00029345	0	0	0	0	0	0.00019032	4.9149e-06	0	0.00068807	0.0081178	0
0	0	0	0	0	0.00096041	0.010368	0.026041	0	0.025109	0	0	0	0	0	0	0	0	0	0	0	0	0	0	0	0	0	0	0	0	0	0	0	0	0	0	0	0	0	0	0	0	0	0	0	0	0	0	0	0
0	0	0	0	0.00025061	0.012531	0.002944	0.00698	0.025109	0	0	0	0	0	0	0.025771	0.00088676	0.0013245	0.0017747	1.327e-05	0	0	0	0	0	0	0	0	1.6958e-05	0.0040672	8.14e-05	0.00055419	0	0.0083749	0.0077891	0.0054793	0.0083523	0.00019709	0	0	0	0	0	0	0	0	0	0	8.8247e-07	0
0	0	0	0	0	0	0	0.0029397	0	0	0	0	0.00042701	0.013935	0	0.0021229	0	0	0	0.0064813	0	0	0	0	0	0	0	0	0	0	0	0	0	0	0.0001752	0.00077636	0	0	0	0	0	0	0	0	0	0	0	0	0	0
0	0	0	0.011592	0	0	0	0.0010176	0	0	0	0	0.021213	0.0038649	0	0	0	0	0	0	0	0	0	0	0	0	0	0	0	0	0	0	0	0.0010303	0	0	0	0	0.00023335	0	0	0	0	0	0.0048138	0	0	0	6.8887e-05	0
0	0	0	0	0	0	0	0.0042492	0	0	0.00042701	0.021213	0	0.012173	2.9619e-05	0	0	0	0	0.007078	0	0	0	0	0	0	0	0	0	0	0	0	0	0	0	0	0	0	0	0	0	0	0	0	0	0	0	0	0.0015309	0
0	0	0	0	0	0	0	0.0010095	0	0	0.013935	0.0038649	0.012173	0	0.019855	0	0	0	0	0.030071	0	0	0	5.2413e-06	0	0	0	0	0	0	0	0	0	0	0	0	0	0	0	0	0	0	0	0	0	0	0	0	8.8301e-06	0
0	0	0	0	0	0	0	0	0	0	0	0	2.9619e-05	0.019855	0	0	0	0.0021524	0	0.0097071	0.00010115	0.0031485	0	0.007645	0	0.0014009	2.3677e-05	0	0	0	0	0	0	0	0	0	0	0	0	0.0012867	0	0	0	0	0	0	0	0	0	0
0	2.2871e-05	0	0	0.00012411	0	0	0	0	0.025771	0.0021229	0	0	0	0	0	0.01781	0.011501	0.0020221	0	0	0	0	0	0	0	0	0	0	0.0014281	0	1.1765e-05	0	0.0021928	0	8.3675e-06	0.0015709	0.0018955	0	0	0	0	0	0	0	0	0	0	0	0
0	2.3063e-06	0	0	0.001872	0	9.394e-07	0	0	0.00088676	0	0	0	0	0	0.01781	0	0.0027283	0.014839	0	0	0	0	0	0	0	0	0	0	0.0089334	0.01128	0.0019498	0.00089134	0.0090211	0	0	0.0006655	0.00014528	0	0	0	0	0	0	0	0	0	0	0	0
3.3012e-06	0.00034464	0	0	5.3008e-05	0	2.042e-05	0	0	0.0013245	0	0	0	0	0.0021524	0.011501	0.0027283	0	0.018897	0.0089784	0.0087745	0.0079396	0.0037708	0.00040967	0	0	0	0	0	0.00050422	0.001159	0.0023345	2.6712e-06	0	0.0086065	0.0020451	0.00025505	0.0019977	0	0.0019965	2.69e-06	0	0	0	0	0	0	0	0	0
0.0002043	0.00058263	0	0	0.00031842	0	1.1448e-05	0	0	0.0017747	0	0	0	0	0	0.0020221	0.014839	0.018897	0	0	0	0	0.0062117	0	5.6355e-05	0	0	0	0.0031664	0.0054363	0.00068247	0.00040626	3.5648e-05	0.00063577	0.00050675	0.00032198	0.0019831	0.0010622	3.3589e-05	9.7661e-07	0	0	0	0	0	0	0	0	0	0
0	0	0	0	0	0	0	8.5562e-05	0	1.327e-05	0.0064813	0	0.007078	0.030071	0.0097071	0	0	0.0089784	0	0	0.0050306	0.0011704	0	0.0022857	0	0.00065763	0	0	0	0	0	0	0	0	0.00045734	0.00041025	0	0	0	0.0088224	0	0	0	0	0	0	0	0	1.2724e-06	0
0	0	0	0	0	0	0	0	0	0	0	0	0	0	0.00010115	0	0	0.0087745	0	0.0050306	0	0.017268	0.0062763	0.0013496	0	1.3146e-05	0	0	0	0	0	0	0	0	0	0	0	0	0	0.0001097	0	0	0	0	0	0	0	0	0	0
0	0	0	0	0	0	0	0	0	0	0	0	0	0	0.0031485	0	0	0.0079396	0	0.0011704	0.017268	0	0.010931	0.017519	6.8681e-06	1.4326e-05	0	0	0.00015086	0.0003143	0	0	0	0	8.0145e-05	0	0	0	0	0.00036903	0	0	0	0	0	0	0	0	0	0
1.6831e-05	1.8905e-05	0	0	0	0	1.0087e-05	0	0	0	0	0	0	0	0	0	0	0.0037708	0.0062117	0	0.0062763	0.010931	0	0.001777	0.008223	2.7903e-05	0	0	0.0061607	0.0019478	0	0	0	7.608e-06	0.0001402	3.6912e-05	8.2157e-05	2.1083e-06	2.5102e-05	0.0014313	9.345e-05	0	0	0	0	0	0	0	0	0
0	0	0	0	0	0	0	0	0	0	0	0	0	5.2413e-06	0.007645	0	0	0.00040967	0	0.0022857	0.0013496	0.017519	0.001777	0	0.015161	0.0031255	2.8324e-05	0	0.00022887	0.0001748	0	0	0	0	7.5912e-05	0	0	0	0	0.0022411	0	0	0	0	0	0	0	0	0	0
0	0	0	0	0	0	0	0	0	0	0	0	0	0	0	0	0	0	5.6355e-05	0	0	6.8681e-06	0.008223	0.015161	0	0.004029	0.0051295	0.00044581	0.0097691	0.00051277	0	0.00014402	0	0	0	0	0	0	0	0.0047066	0	0	0	0	0	0	0	0	0	0
0	0	0	0	0	0	0	0	0	0	0	0	0	0	0.0014009	0	0	0	0	0.00065763	1.3146e-05	1.4326e-05	2.7903e-05	0.0031255	0.004029	0	0.0047119	0	0.00088473	0	0	0	0	0	0	0	0	0	0	0.0095448	7.5961e-05	0	0	0	0	0	0	0	0	0
0.00046117	0	0	0	0	0	0	0	0	0	0	0	0	0	2.3677e-05	0	0	0	0	0	0	0	0	2.8324e-05	0.0051295	0.0047119	0	0.05447	0.00019507	0	0	0	0	0.0038032	2.9387e-05	0	7.6474e-05	0	8.5522e-05	0.031169	0.0016787	0	0	0	8.0431e-06	0	0	0	0	0
0.0061565	0	0	1.6238e-05	0	0	0	0	0	0	0	0	0	0	0	0	0	0	0	0	0	0	0	0	0.00044581	0	0.05447	0	0.0018747	0.00077071	0	0.0015894	0	0.0089818	8.6343e-05	0.00011982	0.0050899	0	0.00099335	0.0027365	0.0068312	0	0	0	1.6819e-05	0	0	0	0	0
0.00055183	0	0	7.029e-06	0	0	0	0	0	1.6958e-05	0	0	0	0	0	0	0	0	0.0031664	0	0	0.00015086	0.0061607	0.00022887	0.0097691	0.00088473	0.00019507	0.0018747	0	0.015745	0	0.0001338	0	0.00073125	3.2543e-05	0	0.00037598	3.0744e-05	0.00023901	0.0007195	0.00069926	0	0	0	3.0053e-05	0	0	0	0	0
0.0029796	0.00010587	0	6.757e-06	0	0	5.7065e-05	0	0	0.0040672	0	0	0	0	0	0.0014281	0.0089334	0.00050422	0.0054363	0	0	0.0003143	0.0019478	0.0001748	0.00051277	0	0	0.00077071	0.015745	0	0.0074243	0.02147	0	0.0010567	0	0	0.0015864	0.00093163	0.00016304	1.9414e-06	8.6281e-05	0	0	0	2.4465e-05	0	0	0	0	0
0	0	0	0	0	0	0	0	0	8.14e-05	0	0	0	0	0	0	0.01128	0.001159	0.00068247	0	0	0	0	0	0	0	0	0	0	0.0074243	0	0.012464	0	0	0	0	6.6156e-06	0	0	0	0	0	0	0	0	0	0	0	0	0
0.0060409	2.7265e-05	0	0	7.4216e-06	0	2.2187e-05	0	0	0.00055419	0	0	0	0	0	1.1765e-05	0.0019498	0.0023345	0.00040626	0	0	0	0	0	0.00014402	0	0	0.0015894	0.0001338	0.02147	0.012464	0	0.0057738	0.013524	8.8553e-06	0	0.0010416	2.4599e-05	0	0	0	0	0	0	0	0	0	0	0	0
0	0	0	0	2.8733e-05	0	0	0	0	0	0	0	0	0	0	0	0.00089134	2.6712e-06	3.5648e-05	0	0	0	0	0	0	0	0	0	0	0	0	0.0057738	0	0.0072248	0	0	0	0	0	0	0	0	0	0	0	0	0	0	0	0
0.023965	0.00042776	0	0.005128	0.019861	0.018188	2.2032e-06	0.00055219	0	0.0083749	0	0.0010303	0	0	0	0.0021928	0.0090211	0	0.00063577	0	0	0	7.608e-06	0	0	0	0.0038032	0.0089818	0.00073125	0.0010567	0	0.013524	0.0072248	0	0.00012581	0	0.005972	0	0.0011275	0.00010881	0.0032355	0	0	0	0.00025231	0	0	0	0	0
5.6737e-06	0.0013869	0	0	0.011348	0	0.0014123	0.00053083	0	0.0077891	0.0001752	0	0	0	0	0	0	0.0086065	0.00050675	0.00045734	0	8.0145e-05	0.0001402	7.5912e-05	0	0	2.9387e-05	8.6343e-05	3.2543e-05	0	0	8.8553e-06	0	0.00012581	0	0.035939	0.0041338	0.0028908	0	0.015585	0.0069861	0	0	0	0	0.00013997	0.0008235	6.4008e-05	2.5267e-06	0
0.00072487	0.0021708	0.00042731	0.0052455	0.0037446	0	0.003639	9.8828e-05	0	0.0054793	0.00077636	0	0	0	0	8.3675e-06	0	0.0020451	0.00032198	0.00041025	0	0	3.6912e-05	0	0	0	0	0.00011982	0	0	0	0	0	0	0.035939	0	0.00042121	0.0057444	0.0064468	0.0012019	0.0014592	0.00010713	0	0.00047648	6.7292e-06	0.0027175	0.00071622	5.7022e-05	0	0
0.0050127	0.012337	0	0.0011125	0.015252	0.0080324	0.0012996	8.3451e-05	0	0.0083523	0	0	0	0	0	0.0015709	0.0006655	0.00025505	0.0019831	0	0	0	8.2157e-05	0	0	0	7.6474e-05	0.0050899	0.00037598	0.0015864	6.6156e-06	0.0010416	0	0.005972	0.0041338	0.00042121	0	0.01871	0.0097476	0.00080214	0.0013626	7.6828e-06	0	0	7.6458e-05	0	4.0477e-05	1.2305e-05	0	0
0.00040567	0.0072927	0	0	0.012024	0	0.0014003	0.00010632	0	0.00019709	0	0	0	0	0	0.0018955	0.00014528	0.0019977	0.0010622	0	0	0	2.1083e-06	0	0	0	0	0	3.0744e-05	0.00093163	0	2.4599e-05	0	0	0.0028908	0.0057444	0.01871	0	0.00023465	0	7.9887e-05	0	0	0	0	0	0	0	0	0
0.0087673	0	0.00039408	0.0098274	0	0	0.0013174	0.00029345	0	0	0	0.00023335	0	0	0	0	0	0	3.3589e-05	0	0	0	2.5102e-05	0	0	0	8.5522e-05	0.00099335	0.00023901	0.00016304	0	0	0	0.0011275	0	0.0064468	0.0097476	0.00023465	0	0	0	0.00032043	0	0.001514	0.0018293	0	0	0	0	0
0	4.0881e-05	0	0	9.2002e-06	0	2.301e-05	0	0	0	0	0	0	0	0.0012867	0	0	0.0019965	9.7661e-07	0.0088224	0.0001097	0.00036903	0.0014313	0.0022411	0.0047066	0.0095448	0.031169	0.0027365	0.0007195	1.9414e-06	0	0	0	0.00010881	0.015585	0.0012019	0.00080214	0	0	0	0.0051356	0	0	0	0	0	1.9501e-05	0	0	0
6.1123e-05	0	0	0	0	0	6.1912e-06	0	0	0	0	0	0	0	0	0	0	2.69e-06	0	0	0	0	9.345e-05	0	0	7.5961e-05	0.0016787	0.0068312	0.00069926	8.6281e-05	0	0	0	0.0032355	0.0069861	0.0014592	0.0013626	7.9887e-05	0	0.0051356	0	0	0	0	0	0	0	0	0	0
0.001167	0	4.9572e-06	0.0011675	0	0	4.2899e-05	0	0	0	0	0	0	0	0	0	0	0	0	0	0	0	0	0	0	0	0	0	0	0	0	0	0	0	0	0.00010713	7.6828e-06	0	0.00032043	0	0	0	0.013651	0.00020984	0.0084787	2.2282e-05	6.108e-05	0.0018868	0	0
0	0	0	0	0	0	0	0	0	0	0	0	0	0	0	0	0	0	0	0	0	0	0	0	0	0	0	0	0	0	0	0	0	0	0	0	0	0	0	0	0	0.013651	0	0	0	0.0062271	4.6055e-05	0.0027873	0	0
0.00032114	0	0.0012724	0.0006655	0	0	5.6891e-05	0	0	0	0	0	0	0	0	0	0	0	0	0	0	0	0	0	0	0	0	0	0	0	0	0	0	0	0	0.00047648	0	0	0.001514	0	0	0.00020984	0	0	0.0024875	0	0	0	0	0
0.0026414	0	3.8123e-05	0.021697	0	0	0	0.00019032	0	0	0	0.0048138	0	0	0	0	0	0	0	0	0	0	0	0	0	0	8.0431e-06	1.6819e-05	3.0053e-05	2.4465e-05	0	0	0	0.00025231	0	6.7292e-06	7.6458e-05	0	0.0018293	0	0	0.0084787	0	0.0024875	0	0	0	0	0.00044007	0
0	0	0	0	0	0	3.9557e-05	4.9149e-06	0	0	0	0	0	0	0	0	0	0	0	0	0	0	0	0	0	0	0	0	0	0	0	0	0	0	0.00013997	0.0027175	0	0	0	0	0	2.2282e-05	0.0062271	0	0	0	0.0066912	0.0085579	7.042e-05	0
0	0	0	0	0	3.4851e-06	2.6731e-05	0	0	0	0	0	0	0	0	0	0	0	0	0	0	0	0	0	0	0	0	0	0	0	0	0	0	0	0.0008235	0.00071622	4.0477e-05	0	0	1.9501e-05	0	6.108e-05	4.6055e-05	0	0	0.0066912	0	0.00053515	0.00034838	0.014029
1.0339e-05	0	0	1.7382e-06	8.1376e-05	0.00046112	0.0003505	0.00068807	0	0	0	0	0	0	0	0	0	0	0	0	0	0	0	0	0	0	0	0	0	0	0	0	0	0	6.4008e-05	5.7022e-05	1.2305e-05	0	0	0	0	0.0018868	0.0027873	0	0	0.0085579	0.00053515	0	0.0073123	0.015023
0	0	1.8075e-06	0	0	0	0.00010735	0.0081178	0	8.8247e-07	0	6.8887e-05	0.0015309	8.8301e-06	0	0	0	0	0	1.2724e-06	0	0	0	0	0	0	0	0	0	0	0	0	0	0	2.5267e-06	0	0	0	0	0	0	0	0	0	0.00044007	7.042e-05	0.00034838	0.0073123	0	0.037058
0	0	0	0	0	0	0	0	0	0	0	0	0	0	0	0	0	0	0	0	0	0	0	0	0	0	0	0	0	0	0	0	0	0	0	0	0	0	0	0	0	0	0	0	0	0	0.014029	0.015023	0.037058	0
0	0	0	0	0	0	0	0.0011174	0	0.0032951	0.0025604	0	0	0	0	0	0	0	0	0	0	0	0	0	0	0	0	0	0	0	0	0	0	0	0.00018227	0	0	0	0	0	0	0	0	0	0	2.7955e-06	0.011791	9.2163e-05	0.0074394	0.0065925
0	0	0	0	0	0	0	0.0016759	0	0.00049828	0.022948	0	0	0.001833	0	0	0	0	0	6.4086e-06	0	0	0	0	0	0	0	0	0	0	0	0	0	0	8.829e-06	0	0	0	0	0	0	0	0	0	0	0	0	0	0.00026187	0
0	0	4.6663e-05	0.0016944	0	0	7.4156e-06	8.4342e-05	0	0	0	0.010039	0.00081772	0	0	0	0	0	0	0	0	0	0	0	0	0	0	0	0	0	0	0	0	3.6809e-05	0	0	0.00023636	0	0.00072184	0	0	0	0	0	0.0041577	0	0	0	0.0011644	0
0	0	0	0	0	0	0	0.0010546	0	0	0	0.0055086	0.030336	0.00051629	0	0	0	0	0	0.00029145	0	0	0	0	0	0	0	0	0	0	0	0	0	0	0	0	0	0	0	0	0	0	0	0	0	2.3024e-05	0	2.8466e-05	0.0012517	0
0	0	0	0	0	0	0	0	0	0	0.00064847	0	0.0056426	0.013568	0.0014547	0	0	4.202e-05	0	0.0027	0	0	0	0	0	0	0	0	0	0	0	0	0	0	0	0	0	0	0	0	0	0	0	0	0	0	0	0	0.0014963	0
0	0	0	0	0	0	0	0	0	0	0	0	0	0.0023847	0.049215	0	0	0.0020583	0	0.0043062	0.0001819	0.00087422	1.1719e-05	0	0	0	0	0	0	0	0	0	0	0	0	0	0	0	0	0.00083821	0	0	0	0	0	0	0	0	0	0
0	0	0	0	0	0	0	0	0	0	0.0011091	0	0	0	0	0	0	0	0	0	0	0	0	0	0	0	0	0	0	0	0	0	0	0	0	0	0	0	0	0	0	0	0	0	0	0	0	0	0	0
0	0	0	0	0	0	0	0	0	0	0	0	0	0	0	0	0	0	0	0	0	0	0	0	0	0	0	0	0	0	0	0	0	0	0	0	0	0	0	0	0	0	0	0	0	6.7109e-06	2.0317e-06	0	0	0
0	0	0	0	0	0	0	0	0	0	0.0032674	0	0	2.4321e-06	0.00021102	0	0	0.0025196	0	0.0072099	0.000118	0.00043114	2.1244e-06	3.3279e-05	0	0	0	0	0	0	0	0	0	0	1.0325e-05	1.8076e-06	0	0	0	0.0001589	0	0.00032546	0	0	0	0.00010915	0.0011657	0	5.5463e-07	0
0	0	0	0	0	0	0	0	0	0	0	0	0	0	0	0	0	0	0	0	0	0	0	0	0	0	0	0	0	0	0	0	0	0	0	0	0	0	0	0	0	0.00016102	1.364e-06	0	0	1.2256e-06	4.0973e-05	0	0	0
0	0	0	0	0	0	0	0	0	0	0.0043677	0	0.0002879	0.0015366	0.00088894	0	0	0.0028231	0	0.020173	0.0054382	0.00021405	1.1042e-06	1.499e-05	0	0	0	0	0	0	0	0	0	0	0	0	0	0	0	0.00098763	0	0	0	0	0	0	0	0	6.148e-05	0
0	0	0	0	0	0	0	0	0	0	0	0	0	0	0.00044499	0	0	0.00060094	0	0.00087456	0.0017311	0.00010695	0	1.3269e-05	0	0	0	0	0	0	0	0	0	0	0	0	0	0	0	4.0177e-05	0	0	0	0	0	0	0	0	0	0
0	0	0	0	0	0	0	0	0	0	0	0	0	0	5.0739e-06	0	0	1.6749e-05	0	1.7248e-05	0	0.00011527	5.138e-06	0.00011981	0	0	0	0	0	0	0	0	0	0	0	0	0	0	0	0.00018233	0	0.00034372	0	0	5.3633e-05	0	0	0	0	0
0	0	0	0	0	0	0	0	0	0	0	0	0	0	0	0	0	0	0	0	0	0	0	0	0	0	0	0	0	0	0	0	0	0	0	0	0	0	0	0	0	0.00011679	9.2685e-06	0	8.085e-06	0	0	0	0	0
0	0	0	0	0	0	0	0	0	0	0	0	0	0	0	0	0	0	0	0	0	2.8137e-06	0	2.4429e-05	0	0	0	0	1.7028e-06	0	0	0	0	0	0	0	0	0	0	0	0	0.00055397	0.00023521	0	3.7114e-05	0	0	0	0	0
0	0	0	0	0	0	0	0	0	0	0	0	0	0	0	0	0	0	0	0	0	0	0	8.2364e-06	2.4121e-06	2.5237e-05	0	0	0	0	0	0	0	0	0	0	0	0	0	0	0	2.7813e-06	5.5405e-06	0	0	0	0	0	0	0
0	0	0	0	0	0	0	0	0	0	0	0	0	0	0	0	0	0	0	0	6.9277e-05	0	0	0	0	0	0	0	0	0	0	0	0	0	0	0	0	0	0	0	0	0	0	0	0	0	0	0	0	0
0	0	0	0	0	0	0	0	0	0	0	0	0	0	0	0	0	0	0	0	1.1663e-05	0	0	0	0	0	0	0	0	0	0	0	0	0	0	0	0	0	0	0	0	0.0010849	0	0	0	0	0	0	0	0
0	0	0	0	0	0	0	0	0	0	0	0	0	0	0	0	0	0	0	0	0	0	0	0	0	0	0	0	0	0	0	0	0	0	0	0	0	0	0	0	0	0.00015735	0	0	0	0	0	0	0	0
0	0	0	0	0	0	0	0	0	0	0	0	0	0	0	0	0	0	0	0	0	0	0	0	0	0	0	0	0	0	0	0	0	0	4.0163e-05	2.9097e-06	0	0	0	0	0	3.0896e-05	0	0	3.0328e-06	0	0	0	0	0
0	0	0	0	0	0	0	0	0	0	0	0	0	0	0	0	0	0	0	0	0	0	0	0	0	0	0	0	0	0	0	0	0	0	0	0	0	0	0	0	0	0.001126	0.00041073	0	0.00041336	0	0	0	0	0
0	0	0	0	0	0	0	0	0	0	0	0	0	0	0	0	0	0	0	0	0	0	0	0	0	0	0	0	0	0	0	0	0	0	0	0	0	0	0	0	0	0	0	0	0	0	0	0	0	0
0	0	0	0	0	0	0	0	0	0	0	0	0	0	0	0	0	0	0	0	0	0	0	0	0	0	0	0	0	0	0	0	0	0	0	0	0	0	0	0	0	0.0011577	0.00079715	0	0.00024436	0.00018844	0.00010561	0	0	0
0	0	0	0	0	0	0	0	0	0	0	0	0	0	0	0	0	0	0	0	0	0	0	0	0	0	0	0	0	0	0	0	0	0	0	0	0	0	0	0	0	0	0	0	0	0	0	0	0	0
0	0	0	0	0	0	0	0	0	0	0	0	0	0	0	0	0	0	0	0	0	0	0	0	0	0	0	0	0	0	0	0	0	0	0	0	0	0	0	0	0	0.030068	0.00054745	0	0.0018829	0.0043093	0.030905	0	0	0
1.4402e-05	0	0	0	0	0	0	0	0	0	0	0	0	0	6.9368e-05	0	0	5.9521e-06	0	1.8828e-05	0	0	0	6.3011e-06	0	0	0	0	0	0	0	0	0	0	0.0087747	0	0	5.2371e-05	3.3138e-05	0.00011382	7.431e-05	0.00063857	0.0028201	0	1.3399e-05	0.013808	0.0030503	3.18e-05	0.0022658	0
0.0004449	0	0.00053306	0.00017768	0	0	0.0015892	0.00019777	0	0.00025535	0.003283	0.0016728	0	0	0	0	0	3.5785e-06	0	0.00010262	0	0	0	0	0	0	0	0	0	0	0	0	0	0	0.0019448	0.018312	0	0	0.00016637	0	0	0.0032689	0.015427	0.0022155	0.0016015	0.022609	0.0034143	0.00087294	1.6685e-05	0
0	0	0	0	0	0	0	0	0	0	0	0	0	0	0	0	0	0	0	2.3372e-06	0	0	0	2.0614e-06	0	0	0	0	0	0	0	0	0	0	0.00046205	0.00013305	0.00021184	4.9337e-05	0	0.00015836	0.00027652	0.0083789	0.0078619	0	4.8544e-05	0.0032708	0.014962	0.00023741	0.0015815	0
0	0	0	0	0	0	0	0	0	0	0	0	0	0	0	0	0	0	0	0	0	0	0	0	0	0	0	0	0	0	0	0	0	0	0	0	0	0	0	0	0	0.00066279	0.0083215	0	0	0.0052814	0.0049139	7.4946e-05	0.00014343	0
0.00019224	0	0.00037988	0.0037271	0	0	4.2407e-05	0	0	0	0	0.0025336	0	0	0	0	0	0	0	0	0	0	0	0	0	0	0	0	0	0	0	0	0	0	0	5.1924e-05	0	0	0.00033777	0	0	0.0040097	6.7696e-05	0.0012102	0.023158	0	0	2.2057e-05	0	0
2.3796e-06	0	0	0	0	0	0	0	0	0	0	0	0	0	4.3262e-05	0	0	0.00016922	0	0.00025342	0.00023757	1.5887e-05	0	5.502e-05	0	1.2668e-05	0	0	0.00025455	0	0	0	0	0	3.8937e-05	5.3355e-05	0	0	8.9888e-06	0.001975	0.00045427	4.007e-06	4.7334e-05	0	0	0.0013951	0.00026418	0	1.2364e-06	0
0	0	0	0	0	0	0	0	0	0	0	0	0	0	1.1775e-05	0	0	0	3.3171e-06	3.4183e-06	0	0	0	0	0	0	0	0	0	0	0	0	0	0	0.0007626	1.3662e-05	0.0011849	0	0	0.00026534	0.0068792	0	0	0	0	0	0	0	0	0
0	0.00033327	0	0	0.003881	0	5.4934e-05	0.00056958	0	0.011803	0.0016795	0	0	0	0	0.0065176	0	0.0079025	0.00092335	0.0027641	0	0	0.00028354	0	0	0.0004743	0	0	0.00016225	0.0010739	0	0	0	0	0.037498	0.0012296	0.0011787	0.03356	0	0.0092434	0	7.4798e-05	0.0018275	0	0	0.0022963	0.0007442	4.5007e-05	0.0011599	0
[truncated: 33 more columns]
