# Supplementary material for: Reproducibility of the Structural Brain Connectome Derived from Diffusion Tensor Imaging
Source: PLoS One. 2015 Sep 2;10(9):e0135247. doi: 10.1371/journal.pone.0135247 (PMC4557836; doi:10.1371/journal.pone.0135247)
Supplement: S1 Data — Please refer to the README.txt file within the compressed folder for usage instructions. (ZIP) [file pone.0135247.s001.zip › Subject18_probabilistic_scanner_A_time_1.csv]

0	1.8575e+05	9503.8	34842	44634	33257	17190	947.11	76.639	5319.4	522.42	750.26	260.15	151.15	1492	9377.1	5602.1	34740	43914	7309.4	2153.7	26199	70003	37941	9304	588.52	2255.2	39402	16151	77932	5543.7	68433	1405.4	2.9131e+05	53888	72679	6.6632e+05	44557	66801	13271	12411	9905.1	992.14	7065.4	65648	158.18	78.198	1839.7	1732.6	27.196
1.8575e+05	0	281.96	218.63	65499	29844	28459	562.09	64.666	3311.5	474.14	20.781	39.313	92.752	891.21	5829.5	3608.5	14613	16036	3147.9	715.88	9787	25072	9033.3	2613.9	289.82	164.99	630.67	3576.5	16977	4930.2	15792	1343.6	68414	1.7094e+05	1.7109e+05	3.7156e+05	1.7206e+05	14365	14664	6270.6	485.38	2704.6	1513.6	3191.6	927.1	39.41	939.57	737.82	21.168
9503.8	281.96	0	26460	26.856	9.1912	5214.8	1705.4	10.033	10.778	29.594	583.23	420.72	35.713	50.839	6.2693	21.208	168.23	106.43	111.45	31.707	259.63	283.51	239.51	35.882	2.6409	3.2132	30.448	63.278	176.72	15.59	87.636	44.921	220.61	1820.6	45917	8927.2	1772.6	12800	761.97	209.32	2141.7	11238	34487	27659	115.77	38.85	4492.1	3364.2	3.3965
34842	218.63	26460	0	91.832	17.426	1928.7	63095	29.378	47.149	135.87	24689	6407.2	2047.7	707.21	20.442	124.56	639.42	299.39	1042.4	106.8	686.34	788.2	733.81	141.95	11.221	73.161	545.26	360.16	609.41	47.075	374.84	91.757	1128.8	10012	1.2376e+05	14016	511.38	94115	6298.1	575.11	15357	13155	61102	2.2402e+05	348.54	126.27	21166	14065	9.6016
44634	65499	26.856	91.832	0	1.7029e+05	70455	15643	1382.7	49852	4971.3	18.897	605.88	764.99	2059.2	87783	34717	45261	52086	7869.5	356.42	715.41	7809.9	541.02	1087.1	156.2	201.07	174.91	6681	27040	43434	26900	6860.9	2.3901e+05	4.5719e+05	2.6065e+05	1.0453e+06	2.569e+05	1106.9	26600	9382.5	82.934	1477.4	122.61	228.4	11662	427.73	5810.9	6318.2	238.79
33257	29844	9.1912	17.426	1.7029e+05	0	42366	57819	1.1056e+05	1.0597e+05	1136	4.2997	2636.8	982.2	447.58	28901	14180	10766	1.0894e+05	2086.6	63.666	207.51	2610.5	133.47	571.95	82.823	36.407	27.265	2899.6	32174	70027	14327	1260.2	2.7675e+05	1.4103e+05	27776	3.6458e+05	87997	163.19	8666.5	3151.1	15.135	47.533	37.298	39.963	3423.7	9525.6	17065	16026	9054.9
17190	28459	5214.8	1928.7	70455	42366	0	1.0878e+05	1.1995e+05	20289	1021	181.43	2320.6	1004.7	385.96	2235.7	1474	3915.5	14605	2032.4	114.7	1161.5	3812.9	1660.2	451.37	30.534	70.923	82.112	2479.2	3897.7	827.2	1647.8	146.11	1488.1	1.6658e+05	2.962e+05	86011	43728	5731.9	18222	3775.4	6254.2	74908	8516.3	15019	64833	11643	1.5782e+05	1.0897e+05	4781.7
947.11	562.09	1705.4	63095	15643	57819	1.0878e+05	0	2.9444e+05	1.0996e+05	26039	22725	70619	53277	9359.4	2325.9	1336.5	9429.1	7866.5	36274	197.27	275.62	740.39	426.82	137.46	23.041	47.476	19.978	1287.6	1406	642.57	1868.6	236.87	1376.8	2.3249e+05	43291	45058	30660	5915.5	7269.7	1914.7	1386.6	20530	5626.7	19683	37825	34572	1.3258e+05	3.7698e+05	35451
76.639	64.666	10.033	29.378	1382.7	1.1056e+05	1.1995e+05	2.9444e+05	0	2.2823e+05	316.5	20.236	793.97	742.21	42.158	8163	2232.4	2864.6	25987	443.83	10.207	26.331	149.92	29.544	23.897	2.9203	8.5122	5.1476	2113.1	4474	514.26	391.9	26.883	363.14	32949	21909	8462.3	5939.2	13.171	1686	658.26	22.907	32.222	53.196	67.592	4745.8	37819	70536	39565	47787
5319.4	3311.5	10.778	47.149	49852	1.0597e+05	20289	1.0996e+05	2.2823e+05	0	42825	1.8148	273	10188	468.77	2.9754e+05	72495	77810	1.566e+05	2900.3	53.095	133.7	1195.9	213.32	202	29.88	43.967	15.905	12139	29211	31931	12638	1777.9	1.3676e+05	3.9947e+05	49352	2.6057e+05	1.094e+05	162.61	28583	2466.5	71.801	107.32	5.4565	16.808	1130.7	3253.4	3146	32778	5079.1
522.42	474.14	29.594	135.87	4971.3	1136	1021	26039	316.5	42825	0	73.376	3759.5	3.0034e+05	1922.5	11729	9470.1	18085	354.77	86634	598.26	180.51	82.168	165.08	28.653	61.842	37.623	6.0489	239.63	276.53	783.06	2177.5	3151.1	4363.8	1.5119e+05	64167	23143	12086	263.9	6781.8	751.36	320.95	581.99	38.727	71.828	1967.9	2003.6	304.9	15529	173.16
750.26	20.781	583.23	24689	18.897	4.2997	181.43	22725	20.236	1.8148	73.376	0	2.3035e+05	86543	14898	0.17911	2.4414	120.13	9.7347	18710	125.05	46.849	17.216	26.888	4.4007	2.3097	5.3711	12.251	35.159	18.933	2.7847	10.193	2.318	45.927	1115.2	1630.5	192.8	72.95	23201	623.32	199.01	94.041	381.08	727.48	6177.7	642.14	213	803.64	10173	17.027
260.15	39.313	420.72	6407.2	605.88	2636.8	2320.6	70619	793.97	273	3759.5	2.3035e+05	0	4.1889e+05	36326	29.538	26.256	734.05	103.33	1.3631e+05	459.54	48.097	17.578	57.928	4.5464	3.1302	7.9319	1.7407	36.545	31.999	40.587	56.244	19.813	44.126	7570.9	2922.1	1695.2	1624.2	4210.8	487.9	200	118.68	1470	1141.3	8271.9	2805.2	4952.7	4437.7	76092	1286.5
151.15	92.752	35.713	2047.7	764.99	982.2	1004.7	53277	742.21	10188	3.0034e+05	86543	4.1889e+05	0	1.124e+05	1562.5	2482	12490	118.34	3.4367e+05	1093.8	181.49	25.088	284.51	6.3147	29.023	20.713	2.0407	57.637	190.77	1009.1	1457.7	1004.6	774.26	10625	6435.3	2750.5	1858.9	426.12	848.91	183.53	245.85	463.77	110.73	802.59	1796.6	1913.6	1809.6	39547	354.75
1492	891.21	50.839	707.21	2059.2	447.58	385.96	9359.4	42.158	468.77	1922.5	14898	36326	1.124e+05	0	106.74	776.19	1.4843e+05	1320.1	4.3928e+05	63294	56470	2631.2	31980	3266.4	38813	19496	108.45	939.52	1948.3	6117.8	12128	4049.5	3182.4	19262	2802.9	11442	4799.5	632.59	1.062e+05	1641.6	594.96	768.16	355.09	1073.3	1467	805.06	419.83	2229.6	55.966
9377.1	5829.5	6.2693	20.442	87783	28901	2235.7	2325.9	8163	2.9754e+05	11729	0.17911	29.538	1562.5	106.74	0	1.9384e+05	1.8616e+05	63359	2475.2	8.7094	15.183	325.81	31.032	69.427	55.883	18.221	1.3689	6386.3	39780	7197.4	18825	2632.6	1.8513e+05	3.2335e+05	10619	4.1418e+05	96788	83.921	39836	2004.5	39.398	26.819	5.3227	14.384	226.46	281.25	258.42	744.84	275.42
5602.1	3608.5	21.208	124.56	34717	14180	1474	1336.5	2232.4	72495	9470.1	2.4414	26.256	2482	776.19	1.9384e+05	0	2.6952e+05	2.0931e+05	35707	39.907	35.084	285.46	47.406	58.226	151.09	11.862	4.61	11106	78102	1.529e+05	1.0924e+05	33574	1.1119e+05	46235	16614	1.4113e+05	27549	261.06	12330	1867.8	123.32	114.03	20.61	49.794	389.7	387.81	140.21	397.15	101.35
34740	14613	168.23	639.42	45261	10766	3915.5	9429.1	2864.6	77810	18085	120.13	734.05	12490	1.4843e+05	1.8616e+05	2.6952e+05	0	3.9684e+05	4.4558e+05	1.2762e+05	84374	78911	35723	11900	8580.1	4676.6	758.08	49594	53393	63137	1.7283e+05	36526	66480	3.3745e+05	38913	2.3038e+05	53936	2623.6	93218	11663	2632.9	1693.5	672.01	1991.3	3315.8	1624.9	1518.9	3447.8	322.64
43914	16036	106.43	299.39	52086	1.0894e+05	14605	7866.5	25987	1.566e+05	354.77	9.7347	103.33	118.34	1320.1	63359	2.0931e+05	3.9684e+05	0	4226.3	799.38	902.1	1.1341e+05	975.31	8025.4	719.37	64.633	635.05	1.483e+05	2.618e+05	67677	2.2825e+05	4987.9	52819	95154	7035.2	2.4227e+05	45747	1819.6	10474	10376	128.11	95.202	43.546	170.14	261.73	369.89	604.43	2243.6	764.04
7309.4	3147.9	111.45	1042.4	7869.5	2086.6	2032.4	36274	443.83	2900.3	86634	18710	1.3631e+05	3.4367e+05	4.3928e+05	2475.2	35707	4.4558e+05	4226.3	0	1.8557e+05	50699	6815.4	56821	6704.6	41328	26188	271.29	2742.2	9016.4	16548	33591	7046.3	12369	57383	16573	46975	13780	1405.6	1.9929e+05	2756.2	2625.8	1997.7	667.33	2710.1	5209.2	3462.3	2660.5	16220	283.36
2153.7	715.88	31.707	106.8	356.42	63.666	114.7	197.27	10.207	53.095	598.26	125.05	459.54	1093.8	63294	8.7094	39.907	1.2762e+05	799.38	1.8557e+05	0	1.9979e+05	63239	56678	1575.8	11080	3294	80.449	1247.8	2610.7	260.43	1847.2	194.92	1306.4	14721	677.82	10020	3240.9	545.06	53163	608.65	257.97	340.84	176.33	426.87	383.97	262.25	129.63	249.28	18.77
26199	9787	259.63	686.34	715.41	207.51	1161.5	275.62	26.331	133.7	180.51	46.849	48.097	181.49	56470	15.183	35.084	84374	902.1	50699	1.9979e+05	0	1.3417e+05	2.5414e+05	3514.3	5602.3	2239.7	993.39	10565	27091	91.578	8884.4	62.335	11805	1.1958e+05	3290.1	91671	16154	6066.3	1.1925e+05	3631.9	396.59	329.49	400.8	888.2	206.91	101.33	170.23	136.92	22.556
70003	25072	283.51	788.2	7809.9	2610.5	3812.9	740.39	149.92	1195.9	82.168	17.216	17.578	25.088	2631.2	325.81	285.46	78911	1.1341e+05	6815.4	63239	1.3417e+05	0	43092	1.3372e+05	6570.9	138.26	1864.3	95862	87177	559.06	50498	217.97	35406	37346	3167.2	2.1295e+05	15020	4403.6	18286	8573.3	324.99	194.45	141.13	506.24	86.427	47.916	175.75	203.01	34.826
37941	9033.3	239.51	733.81	541.02	133.47	1660.2	426.82	29.544	213.32	165.08	26.888	57.928	284.51	31980	31.032	47.406	35723	975.31	56821	56678	2.5414e+05	43092	0	63108	30593	4999.5	919.62	28520	54349	79.286	13123	46.405	16238	77188	3314.7	1.023e+05	15702	5781.7	1.7842e+05	2189.5	184	125.48	128.21	440.18	107.18	66.342	122.76	201.81	21.12
9304	2613.9	35.882	141.95	1087.1	571.95	451.37	137.46	23.897	202	28.653	4.4007	4.5464	6.3147	3266.4	69.427	58.226	11900	8025.4	6704.6	1575.8	3514.3	1.3372e+05	63108	0	46801	5893.6	665.93	70671	12394	93.359	7165.8	42.731	4918.6	10787	1663.3	24487	3763.2	888.94	50362	4254.8	24.877	20.268	9.9089	46.793	12.987	12.929	33.275	50.765	8.4225
588.52	289.82	2.6409	11.221	156.2	82.823	30.534	23.041	2.9203	29.88	61.842	2.3097	3.1302	29.023	38813	55.883	151.09	8580.1	719.37	41328	11080	5602.3	6570.9	30593	46801	0	31987	182	10923	958.5	59.871	642.68	117.67	404.85	5033	312.43	3113.8	1326	187.4	1.7045e+05	1413.1	10.792	18.43	13.225	10.657	19.852	11.803	5.4088	9.9455	1.6253
2255.2	164.99	3.2132	73.161	201.07	36.407	70.923	47.476	8.5122	43.967	37.623	5.3711	7.9319	20.713	19496	18.221	11.862	4676.6	64.633	26188	3294	2239.7	138.26	4999.5	5893.6	31987	0	19176	5832.6	56.587	20.368	317.49	27.008	1161.2	8785.3	1313.4	1706.3	586.32	990.55	1.4577e+05	22969	6.1053	6.7585	1.1713	7.5277	15.89	5.2774	11.607	19.686	7.4804
39402	630.67	30.448	545.26	174.91	27.265	82.112	19.978	5.1476	15.905	6.0489	12.251	1.7407	2.0407	108.45	1.3689	4.61	758.08	635.05	271.29	80.449	993.39	1864.3	919.62	665.93	182	19176	0	13536	1864.2	10.036	15784	11.75	76920	2270.4	545.74	26157	1106.1	4054.5	3043.3	34164	8.2359	1.385	7.7639	98.864	1.6198	4.0411	5.2127	7.1008	1.2896
16151	3576.5	63.278	360.16	6681	2899.6	2479.2	1287.6	2113.1	12139	239.63	35.159	36.545	57.637	939.52	6386.3	11106	49594	1.483e+05	2742.2	1247.8	10565	95862	28520	70671	10923	5832.6	13536	0	1.1812e+05	1794.4	15804	705.24	16493	58374	14434	58440	44514	3591.4	87699	48665	77.709	34.369	18.976	122.27	125.86	159.39	424.94	626.89	157.9
77932	16977	176.72	609.41	27040	32174	3897.7	1406	4474	29211	276.53	18.933	31.999	190.77	1948.3	39780	78102	53393	2.618e+05	9016.4	2610.7	27091	87177	54349	12394	958.5	56.587	1864.2	1.1812e+05	0	1.5738e+05	2.7095e+05	505.34	1.082e+05	43085	5728	2.2487e+05	39168	3715.6	34553	6639.6	105.5	50.015	33.4	192.55	118.56	129.35	219.1	533.87	154.66
5543.7	4930.2	15.59	47.075	43434	70027	827.2	642.57	514.26	31931	783.06	2.7847	40.587	1009.1	6117.8	7197.4	1.529e+05	63137	67677	16548	260.43	91.578	559.06	79.286	93.359	59.871	20.368	10.036	1794.4	1.5738e+05	0	2.9453e+05	3140.2	1.2066e+05	29196	8867.4	1.9858e+05	11375	226	2200.4	696.97	73.99	123.18	58.589	83.543	255.56	145.05	90.651	187.84	52.659
68433	15792	87.636	374.84	26900	14327	1647.8	1868.6	391.9	12638	2177.5	10.193	56.244	1457.7	12128	18825	1.0924e+05	1.7283e+05	2.2825e+05	33591	1847.2	8884.4	50498	13123	7165.8	642.68	317.49	15784	15804	2.7095e+05	2.9453e+05	0	1.0604e+05	3.541e+05	59430	24419	1.6425e+05	10944	1313.5	5677.5	5455.2	204.87	162.48	56.94	176.77	446.34	336.07	228	522.1	70.569
1405.4	1343.6	44.921	91.757	6860.9	1260.2	146.11	236.87	26.883	1777.9	3151.1	2.318	19.813	1004.6	4049.5	2632.6	33574	36526	4987.9	7046.3	194.92	62.335	217.97	46.405	42.731	117.67	27.008	11.75	705.24	505.34	3140.2	1.0604e+05	0	1.0082e+05	22863	10109	25839	11292	441.59	2141.2	1250.9	54.735	108.82	63.076	45.935	260.9	196.91	32.085	62.871	13.766
2.9131e+05	68414	220.61	1128.8	2.3901e+05	2.7675e+05	1488.1	1376.8	363.14	1.3676e+05	4363.8	45.927	44.126	774.26	3182.4	1.8513e+05	1.1119e+05	66480	52819	12369	1306.4	11805	35406	16238	4918.6	404.85	1161.2	76920	16493	1.082e+05	1.2066e+05	3.541e+05	1.0082e+05	0	32753	11662	5.8195e+05	31286	6196.5	6699.3	15555	104	76.302	38.728	268.71	202.63	192.06	146.81	310.09	78.719
53888	1.7094e+05	1820.6	10012	4.5719e+05	1.4103e+05	1.6658e+05	2.3249e+05	32949	3.9947e+05	1.5119e+05	1115.2	7570.9	10625	19262	3.2335e+05	46235	3.3745e+05	95154	57383	14721	1.1958e+05	37346	77188	10787	5033	8785.3	2270.4	58374	43085	29196	59430	22863	32753	0	6.0236e+05	4.7935e+05	3.5618e+05	66509	7.2355e+05	1.3445e+05	974.6	1017	387.94	2442.4	6474.8	14488	25053	66110	18694
72679	1.7109e+05	45917	1.2376e+05	2.6065e+05	27776	2.962e+05	43291	21909	49352	64167	1630.5	2922.1	6435.3	2802.9	10619	16614	38913	7035.2	16573	677.82	3290.1	3167.2	3314.7	1663.3	312.43	1313.4	545.74	14434	5728	8867.4	24419	10109	11662	6.0236e+05	0	79173	83549	52782	1.8525e+05	49633	18371	34669	38433	1.5581e+05	27338	19638	66147	36027	8572
6.6632e+05	3.7156e+05	8927.2	14016	1.0453e+06	3.6458e+05	86011	45058	8462.3	2.6057e+05	23143	192.8	1695.2	2750.5	11442	4.1418e+05	1.4113e+05	2.3038e+05	2.4227e+05	46975	10020	91671	2.1295e+05	1.023e+05	24487	3113.8	1706.3	26157	58440	2.2487e+05	1.9858e+05	1.6425e+05	25839	5.8195e+05	4.7935e+05	79173	0	5.1043e+05	54433	80273	59820	1969.5	1155.6	778.36	6855.9	2776.1	3097.5	5268.6	10480	2968.7
44557	1.7206e+05	1772.6	511.38	2.569e+05	87997	43728	30660	5939.2	1.094e+05	12086	72.95	1624.2	1858.9	4799.5	96788	27549	53936	45747	13780	3240.9	16154	15020	15702	3763.2	1326	586.32	1106.1	44514	39168	11375	10944	11292	31286	3.5618e+05	83549	5.1043e+05	0	13215	75665	1.3239e+05	857.32	1336.5	1295.2	1803.6	2274	3331.9	3165.4	6032.2	2070.8
66801	14365	12800	94115	1106.9	163.19	5731.9	5915.5	13.171	162.61	263.9	23201	4210.8	426.12	632.59	83.921	261.06	2623.6	1819.6	1405.6	545.06	6066.3	4403.6	5781.7	888.94	187.4	990.55	4054.5	3591.4	3715.6	226	1313.5	441.59	6196.5	66509	52782	54433	13215	0	46872	18546	10960	569	23170	2.0048e+05	274.37	96.874	746.07	3060.8	14.905
13271	14664	761.97	6298.1	26600	8666.5	18222	7269.7	1686	28583	6781.8	623.32	487.9	848.91	1.062e+05	39836	12330	93218	10474	1.9929e+05	53163	1.1925e+05	18286	1.7842e+05	50362	1.7045e+05	1.4577e+05	3043.3	87699	34553	2200.4	5677.5	2141.2	6699.3	7.2355e+05	1.8525e+05	80273	75665	46872	0	1.3471e+05	616.44	629.94	431.13	1518.5	1635.1	1650.4	3392.1	3973.9	1057
12411	6270.6	209.32	575.11	9382.5	3151.1	3775.4	1914.7	658.26	2466.5	751.36	199.01	200	183.53	1641.6	2004.5	1867.8	11663	10376	2756.2	608.65	3631.9	8573.3	2189.5	4254.8	1413.1	22969	34164	48665	6639.6	696.97	5455.2	1250.9	15555	1.3445e+05	49633	59820	1.3239e+05	18546	1.3471e+05	0	73.932	90.228	55.071	194.31	337.1	514.63	806.48	1077.5	453.35
9905.1	485.38	2141.7	15357	82.934	15.135	6254.2	1386.6	22.907	71.801	320.95	94.041	118.68	245.85	594.96	39.398	123.32	2632.9	128.11	2625.8	257.97	396.59	324.99	184	24.877	10.792	6.1053	8.2359	77.709	105.5	73.99	204.87	54.735	104	974.6	18371	1969.5	857.32	10960	616.44	73.932	0	1.2402e+05	4182.2	48421	42312	7810.3	34366	2187.5	84.082
992.14	2704.6	11238	13155	1477.4	47.533	74908	20530	32.222	107.32	581.99	381.08	1470	463.77	768.16	26.819	114.03	1693.5	95.202	1997.7	340.84	329.49	194.45	125.48	20.268	18.43	6.7585	1.385	34.369	50.015	123.18	162.48	108.82	76.302	1017	34669	1155.6	1336.5	569	629.94	90.228	1.2402e+05	0	1132.3	774.71	72165	37506	20836	5826.4	186.16
7065.4	1513.6	34487	61102	122.61	37.298	8516.3	5626.7	53.196	5.4565	38.727	727.48	1141.3	110.73	355.09	5.3227	20.61	672.01	43.546	667.33	176.33	400.8	141.13	128.21	9.9089	13.225	1.1713	7.7639	18.976	33.4	58.589	56.94	63.076	38.728	387.94	38433	778.36	1295.2	23170	431.13	55.071	4182.2	1132.3	0	96677	208.8	218.51	10960	8279.1	48.074
65648	3191.6	27659	2.2402e+05	228.4	39.963	15019	19683	67.592	16.808	71.828	6177.7	8271.9	802.59	1073.3	14.384	49.794	1991.3	170.14	2710.1	426.87	888.2	506.24	440.18	46.793	10.657	7.5277	98.864	122.27	192.55	83.543	176.77	45.935	268.71	2442.4	1.5581e+05	6855.9	1803.6	2.0048e+05	1518.5	194.31	48421	774.71	96677	0	443.63	324.27	4238	64275	50.718
158.18	927.1	115.77	348.54	11662	3423.7	64833	37825	4745.8	1130.7	1967.9	642.14	2805.2	1796.6	1467	226.46	389.7	3315.8	261.73	5209.2	383.97	206.91	86.427	107.18	12.987	19.852	15.89	1.6198	125.86	118.56	255.56	446.34	260.9	202.63	6474.8	27338	2776.1	2274	274.37	1635.1	337.1	42312	72165	208.8	443.63	0	1.3624e+05	1.208e+05	29007	2060.9
78.198	39.41	38.85	126.27	427.73	9525.6	11643	34572	37819	3253.4	2003.6	213	4952.7	1913.6	805.06	281.25	387.81	1624.9	369.89	3462.3	262.25	101.33	47.916	66.342	12.929	11.803	5.2774	4.0411	159.39	129.35	145.05	336.07	196.91	192.06	14488	19638	3097.5	3331.9	96.874	1650.4	514.63	7810.3	37506	218.51	324.27	1.3624e+05	0	41471	90151	3.2625e+05
1839.7	939.57	4492.1	21166	5810.9	17065	1.5782e+05	1.3258e+05	70536	3146	304.9	803.64	4437.7	1809.6	419.83	258.42	140.21	1518.9	604.43	2660.5	129.63	170.23	175.75	122.76	33.275	5.4088	11.607	5.2127	424.94	219.1	90.651	228	32.085	146.81	25053	66147	5268.6	3165.4	746.07	3392.1	806.48	34366	20836	10960	4238	1.208e+05	41471	0	1.9134e+05	1.4006e+05
1732.6	737.82	3364.2	14065	6318.2	16026	1.0897e+05	3.7698e+05	39565	32778	15529	10173	76092	39547	2229.6	744.84	397.15	3447.8	2243.6	16220	249.28	136.92	203.01	201.81	50.765	9.9455	19.686	7.1008	626.89	533.87	187.84	522.1	62.871	310.09	66110	36027	10480	6032.2	3060.8	3973.9	1077.5	2187.5	5826.4	8279.1	64275	29007	90151	1.9134e+05	0	4.511e+05
27.196	21.168	3.3965	9.6016	238.79	9054.9	4781.7	35451	47787	5079.1	173.16	17.027	1286.5	354.75	55.966	275.42	101.35	322.64	764.04	283.36	18.77	22.556	34.826	21.12	8.4225	1.6253	7.4804	1.2896	157.9	154.66	52.659	70.569	13.766	78.719	18694	8572	2968.7	2070.8	14.905	1057	453.35	84.082	186.16	48.074	50.718	2060.9	3.2625e+05	1.4006e+05	4.511e+05	0
1120	710.6	336.73	1084	1111.5	2538.7	3789.3	91183	5731.8	2.0879e+05	1.6905e+05	18.666	1380.1	31981	259.5	4848.3	753.45	3585.4	2695.9	4777.1	75.332	85.234	143.44	68.006	32.227	5.331	7.0899	2.1038	727.5	708.06	242.49	822.69	219.01	701.07	29119	30710	11051	13816	582.28	2878.6	622.86	1602.4	2091.2	194.18	636.93	8591.4	1.1016e+05	18891	1.2791e+05	1.6497e+05
210.72	156.72	37.7	114.99	1508.1	583	351.92	28726	1758.4	87939	6.954e+05	397.39	3898.7	3.4484e+05	32837	11033	3107.4	7040.3	459.36	86539	180.92	46.298	45.848	49.168	5.8627	7.7133	6.1481	1.4308	331.22	156.54	299.31	637.77	997.98	1227.5	24084	13346	8994	5494.6	116.45	2151.9	233.61	119.25	196.76	18.194	73.646	659.96	781.23	523.15	23070	166.23
3703.2	133.33	1761.1	36003	27.468	2.0581	468.5	6431.4	3.949	2.1866	19.031	43316	29181	8380.3	3617.8	0.5737	3.6376	326.89	11.633	5010.3	275.85	76.864	30.093	87.249	3.6456	4.1474	5.0371	14.273	27.687	26.405	7.3745	17.629	4.2295	38.983	576.45	12512	1106.3	109.5	42641	325.96	75.369	477.35	272.05	837.26	62185	186.13	36.3	412.1	26482	4.3698
1333.1	141.45	2005.8	11534	912.89	2698.4	3750.7	41807	1210.2	125.51	1135.4	40692	1.9569e+05	76429	19942	17.736	30.427	1805.1	37.66	38949	1130.4	118.26	15.261	187.04	3.7372	13.745	11.556	3.6704	47.425	38.035	51.802	82.091	33.851	60.858	8936.8	10860	2268.9	1946.3	13768	591.54	255.43	456.71	2234.3	2583.4	73598	3736.8	4038.5	6033.5	1.384e+05	734.42
385.59	80.317	230.67	2354.1	500.47	1603.1	3260.9	40699	7421.3	6744.9	1.9625e+05	11905	90266	5.3167e+05	90310	1206.6	1813.2	8720.8	110.29	2.4223e+05	1163.5	165.43	26.017	324.57	7.0443	38.488	31.338	2.7883	86.375	162.33	562.58	939.29	551.16	498.81	12102	8384.7	2273.3	1359.1	2154.1	987.63	306.04	259.31	300.03	268.65	18842	6201.3	8334.4	10417	1.2346e+05	1035.7
1772.6	964.7	105.24	937.6	1680.6	353.39	380.73	3525.1	65.845	421.61	1428.3	7982.4	21710	63381	4.5492e+05	86.233	755.08	1.4306e+05	1271.5	3.3289e+05	58470	1.1688e+05	6153.2	40159	606.84	3500.9	961.19	81.582	1097	2449.5	4511.9	9767	3375.8	3028.2	25944	4441.8	12870	5274.6	1395.8	50622	1375.5	667.94	778.59	395.63	5575.4	1889.4	1126.7	662.81	9048	61.007
701.38	281.83	189.69	707.38	1565.6	407.06	1479.9	3198.6	405	20710	1.493e+05	25.856	110.65	18018	806.81	13038	9351	12132	233.94	26262	43.611	76.587	41.779	47.128	20.408	3.5532	2.1832	1.4827	74.918	157.56	437.81	2196	2451.5	2261.9	6876.8	7885.5	8553.8	4205.1	440.09	1610.8	204.63	3089.7	3693.3	155.71	532.8	17756	27272	2651.8	10396	30648
717.76	221.18	125.24	611.1	957.85	228.02	997.75	965.14	371.29	769.72	11501	29.426	107.92	5788.2	3343.7	2481.9	6367.9	18305	214.84	35247	1459.8	518.07	94.496	377.46	18.515	67.091	15.703	3.8176	162.83	445.84	1690.9	6495.1	2515.1	2072	7329.9	6536.8	4868.8	1600.7	583.75	2476.7	233.58	7262.8	6646.3	553.53	1304.7	27593	46733	4277.8	2676	5060.6
10319	3763.9	310.82	1581.5	6855.3	1611	2409.2	5394.6	419.69	7798.6	44533	207.63	599.24	27741	92744	5209.9	46829	5.7762e+05	9076.9	4.8496e+05	50568	93921	52238	29069	2520	1618.5	353.93	262.62	5341.8	14689	24301	55295	9639.6	16114	44820	15698	64382	20932	2220.3	45519	3578.9	18818	9758.6	2303.1	6914.6	25686	25667	7272.3	20184	3560.9
980.74	302.74	97.954	495.51	391.09	108.59	464.39	1138.3	212.5	630.56	232.45	53.711	55.446	344.86	2525.2	86.58	473.86	33548	1124.2	15786	1676.6	1027.4	702.95	768.42	79.902	56.595	21.201	21.012	1236.9	1625.6	897.04	2391.1	271.64	768.16	6989.8	1739.2	7079.5	4343.2	516.63	9346.1	758.65	6146.4	4202.3	943.96	2412.8	11576	13514	3678.9	2890.8	28344
5347.6	2421.8	165.64	1321.5	3167.9	862.09	1669.1	12726	1094.8	4284.6	79507	8055.3	37730	2.0953e+05	2.8446e+05	6662.7	10273	3.3075e+05	6075.8	7.963e+05	79344	75887	21158	26259	1091.3	2761.6	1182.9	175.67	2571.1	6737.6	7087.5	20673	4158.3	7194.5	42543	11712	38280	12603	1656	34426	2214.4	3228.5	2444	961.17	9965.9	6458.9	5036.2	4371.1	42975	454.78
3064.2	1519.6	88.386	284.71	148.82	20.582	230.85	81.388	12.899	32.839	95.397	48.983	33.11	117.21	52159	3.7775	10.74	42393	489.38	37587	51486	1.4473e+05	37887	38502	1194.4	1707.4	163.77	153.36	1566.7	3028.7	44.408	1304.3	37.382	1658.6	18580	855.64	17746	6907.6	1007.9	34549	841.01	1116.5	1229.3	748.45	1449.1	1294.7	253.27	369.99	229.6	25.741
7247.9	3079.2	584.45	2565.1	250.51	53.871	755.13	304.69	70.638	48.011	131.66	340.08	79.805	76.015	42734	11.458	21.538	46299	979.33	40949	55937	2.7272e+05	77116	84965	2665.1	2951.2	303.53	275.57	4099.8	7186.8	62.672	2585.4	38.891	3159.3	60013	6788.4	49797	39788	5943.4	61196	2233.3	6698.3	4841.3	6515	13967	2331.7	849.8	2281.5	859.61	198.44
7322.6	1876.3	1312.6	6513	216.88	50.988	2306.3	1032.1	77.395	69.762	51.078	338.62	159.17	70.626	2299	15.581	86.428	23241	1480.2	10278	9112	39577	36466	11697	1392.4	228.33	19.804	131.83	2730.9	4657.9	148.73	1960.3	39.19	1944.7	10900	12929	34359	25326	6038.2	8358.4	1265.7	38227	23641	13360	36640	14378	2437.7	12119	3850.3	366.75
3040	632.82	430.52	2401.4	114.63	26.379	614.05	303.23	50.109	46.203	82.503	315.51	63.46	80.391	29175	19.437	19.747	26440	756.3	27547	31774	1.018e+05	16949	73342	1840.9	2810.4	368.89	43.513	3071.9	4364.1	38.803	922.74	22.886	756.48	48772	5874	25327	26662	3916.2	61329	983.52	7307.4	3239	4612	12840	1128.8	674.6	2636.1	862.02	168.02
927.58	167.96	187.58	1061.9	34.338	12.54	340.34	185.77	24.844	22.599	12.795	180.16	32.908	13.681	583.7	15.545	16.84	1533.9	324.43	940.23	610.96	3045.8	1157.2	2904.2	289.54	94.784	21.091	5.1684	1271	1225.4	19.041	192.11	8.5871	116.39	4969.9	2538.8	9077.5	11491	1713.3	3631.4	658.88	4353.9	2615.6	2051	5756.5	2753.7	733.06	1599	544.39	66.142
29.689	8.1541	3.4065	17.54	2.7223	1.6036	5.8339	3.1085	0.81496	0.73677	2.9223	9.5922	0.34688	2.068	488.58	0.55485	4.2113	245.62	10.396	276.99	400.93	1837.4	143.76	1214.6	27.381	74.714	16.695	0.98152	55.739	46.09	7.2557	13.517	4.8155	11.593	1874.4	49.613	503.39	953.39	79.088	1888.1	71.235	99.926	96.59	41.128	65.373	132.26	34.063	19.669	10.795	0.62479
40.446	3.811	9.2766	67.662	5.0901	4.434	5.4541	4.6118	1.122	0.80088	1.1243	21.614	2.9185	0.6162	303.9	0.64133	0.66005	154.83	4.5493	275.33	144.3	860.22	25.028	642.54	7.5895	25.346	7.161	0.76618	54.868	21.153	2.1625	4.6186	3.6586	4.7313	1109	44.722	113.35	320.84	177.31	991.45	103.43	2071.5	48.608	181.52	1433.7	102.16	26.962	26.342	13.293	2.8555
2000	300.21	543.54	2286.3	80.253	25.851	253.62	204.97	24.124	18.135	19.891	1789.9	170.14	30.793	429.47	6.8264	22.164	1013.9	214.3	870.83	291.89	1485.8	446.45	1157.5	119.96	89.532	15.336	6.0823	2168.7	1186.9	60.357	122.27	57.411	193.01	4318.8	3337.8	6327.6	23725	13458	3109.1	5096.3	16712	1135.6	4487.5	11162	2674.3	887.39	1026.7	376.73	93.743
591.18	183.7	125.85	571.25	110.95	43.871	380.79	382.36	102.55	119.34	69.351	71.495	41.893	86.564	740.52	31.761	214.93	4286.8	466.99	3039.3	632.67	1763.3	1156.5	1491.4	169.11	63.789	5.806	5.8332	996.59	1164.3	296.74	593.17	118.97	215.75	2088.2	1200.4	6208.4	10454	647.2	2623.8	773.48	4343.1	2695.9	937.88	2992.9	4372.6	9888.2	2206.6	1027.7	2570.8
606.19	130.67	188.47	932.06	159.28	175.99	711.92	884.42	1105.5	150.16	254.81	45.983	124.31	816.11	7044.6	34.622	215.87	15230	312.69	25122	3479.7	1571.6	470.13	973.07	54.388	118.68	23.96	4.9732	190.86	344.19	436.26	1439	332.46	366.2	1734.8	2135.5	2294.6	1869.6	626.24	2409	183.44	11565	3073.3	1548.4	4159.6	8964.3	1.4315e+05	9313.6	2574.8	3139.5
118.82	59.769	30.133	87.677	145.18	132.46	265.53	301.13	684.92	54.896	820.88	7.8079	91.692	1493.1	3511.2	128.95	425.91	6192.7	49.407	12157	1033.4	306.21	17.018	179.09	5.4268	52.357	21.022	2.6495	41.661	114.82	330.59	777.29	523.75	265.33	1798.5	1344.3	965.43	467.8	162.45	828.74	117.89	739.91	706.41	143.5	250.19	6512	1.3622e+05	1687.1	1001.5	310.49
1739.8	327.3	623.04	2924.3	585.72	172.94	2146.7	1612.5	413.47	270.34	3161.7	201.55	325.16	5804	8154.2	650.76	2780.4	29007	592.67	40483	1627.3	1169.8	648.88	802.82	81.012	75.478	24.574	6.5387	1039.6	1064.5	1243.7	3469.3	1302	1252.2	7038.8	7992.6	7265.6	6401.1	1939.7	2929.3	682.24	83195	23162	6215.6	12594	56904	85992	10520	4604.6	420.84
247.66	140.05	130.84	318.57	360.02	96.845	234.14	211.59	46.179	110.96	6031.1	19.675	54.722	4413.3	1127.6	768.01	2175	3907.6	44.578	8570.6	132.12	79.715	22.731	42.431	2.3187	10.071	2.5554	1.8902	51.258	93.15	500.56	1404.7	2572.4	843.14	2821.6	3376	2033.5	1197.1	609.41	973.28	157.95	960.23	2520.8	597.78	649.94	8770.3	5991.8	707.38	988.76	182.68
5766.6	711.42	1999.2	12516	313.08	162.77	3667.2	2457.9	250.6	634.84	2867.8	2431.9	511.63	963.92	3050.9	238.35	842.58	11898	1068.5	11067	2189.4	5397.8	3211.5	3268.9	421.85	149.58	18.399	43.525	2372.9	2610	362.75	1135.3	510.89	638.22	6399.8	14170	14039	18545	14990	6642.5	1230.8	2.2189e+05	53772	15362	47002	1.3973e+05	3.4525e+05	15085	4794.4	754.67
4029	2348.6	2251.6	5747.5	4069.7	5602.7	17587	40629	9717.2	7809.5	16041	1427.9	9765.7	9207	23451	817.51	3797.3	65954	3999.3	78330	21737	98590	12159	58457	1746.1	2230.1	964.97	67.272	4694.6	3640	4562.1	7111.6	3339.3	2603.4	90139	19401	28365	40545	4291.8	88858	7911.2	78459	1.7546e+05	11053	20140	5.3613e+05	2.1587e+05	1.11e+05	2.3684e+05	52108
36736	10117	48074	1.66e+05	10674	11847	1.0357e+05	49197	27938	16310	20978	2841	7058	8067.5	4106.6	2892.1	4957.4	11130	1929.5	18581	2181	1585.8	717.8	829.82	97.798	86.627	45.594	20.242	509.68	693.64	1139.3	2699.8	3330.8	2118.5	19020	1.6954e+05	12610	11179	57639	5959.6	1187.5	56702	2.2677e+05	56677	1.8265e+05	5.4785e+05	98189	1.9054e+05	80891	22724
15346	3767.1	9837	35655	2276.8	2033.3	19159	21075	4089.3	8154	20430	2016.6	3377.8	5407	15461	1548.5	3567.6	52622	5917	50905	9202.8	14350	10043	9826	1483.5	589.73	91.017	64.86	5565.4	6166.5	3196.9	5913.8	2548.3	2706.3	25562	47457	69360	1.0862e+05	20510	21690	8431.2	3.6383e+05	2.6827e+05	62947	1.4873e+05	6.2211e+05	5.4338e+05	84400	50981	11956
2411.2	2262.3	1650	2465.2	1342	1864.4	5863.2	9946.5	2233.3	8280.2	8203.4	1109.7	2260.5	3459.7	7444.7	3173.5	1838	15334	4372.8	16267	3312.4	6994.6	4614.1	5864.8	1037.8	581.9	115.74	49.738	19002	10091	1613.6	2730.8	1969.4	1700.5	37171	9188.4	86826	2.3884e+05	4404.9	18587	32578	40895	1.2319e+05	31396	17209	1.8563e+05	74286	24920	34830	9759
33934	4907	23168	77512	251.92	36.711	8273.5	2312.8	10.095	48.842	159.68	9860.9	3423.6	433.08	1911.7	25.322	92.264	4655.8	520.1	4045.3	1266.7	3127	1361.2	1319.9	179.29	77.938	39.875	244.81	364.37	497.62	237.08	407.85	214.34	554.5	4748.2	52130	11262	12627	1.8243e+05	4715.9	1203.7	21344	7489.3	50088	1.8954e+05	1055	524.45	3591.2	3030.8	59.511
3537.1	1778.2	1420.6	3552.5	1368	703.68	4934.3	4240	949.5	1475.9	1528	407.55	853.6	961.86	44983	579.79	763.89	68519	3163.6	57729	26491	1.0554e+05	9267.6	78223	2228	4325.7	1542.8	117.37	4588.6	4529.5	1868.2	4419.5	1155.8	1777.9	1.0726e+05	10447	29941	37049	3483	1.6154e+05	9411.8	9324.7	17502	4236.2	13203	63809	24451	20502	11854	3524.3
1685.4	938	371.6	1433.9	379.6	180.25	749.48	778.53	175.79	99.486	197.55	2726.6	411.54	296.44	4270.8	50.995	216.69	6383.2	978.98	6833.1	1815	5159.6	1631.6	3814.1	466.79	388.98	285.46	28.637	14515	6211.8	566.82	809.93	547.23	927.96	24653	3080.9	34025	1.1378e+05	13932	18803	29619	3094.6	8627.6	1280.4	3371.2	20931	6242.6	3769.6	2076.2	619.28
23461	89387	734.77	912.36	3.1059e+05	1.1403e+05	41036	91763	13370	7.3079e+05	3.3856e+05	546.9	5340.5	10916	8741.7	8.2609e+05	65905	2.6875e+05	90394	39823	3473.6	3552.1	9086.6	2461.8	1417.7	1713.2	2757.8	1666.8	16413	60783	32204	19147	25565	31230	1.2761e+06	1.3539e+05	5.3606e+05	1.4761e+06	3522.7	92152	69957	20901	29713	1667.3	2583.1	1.1136e+05	75390	14984	71790	16590
[truncated: 33 more columns]
