# Supplementary material for: Reproducibility of the Structural Brain Connectome Derived from Diffusion Tensor Imaging
Source: PLoS One. 2015 Sep 2;10(9):e0135247. doi: 10.1371/journal.pone.0135247 (PMC4557836; doi:10.1371/journal.pone.0135247)
Supplement: S1 Data — Please refer to the README.txt file within the compressed folder for usage instructions. (ZIP) [file pone.0135247.s001.zip › Subject18_probabilistic_scanner_A_time_2.csv]

0	1.8757e+05	18875	44556	21570	19123	23120	1500.3	452.22	12806	351.03	634.02	155.91	169.48	2238.8	11585	20318	43527	36605	6505.8	4216.1	50290	62095	68822	10245	573.29	1865.4	24917	23572	49601	11784	86131	9141	4.2443e+05	34632	50703	7.2078e+05	39945	79478	33980	9527.2	2829.2	1550.6	1814.1	39785	339.3	125.64	1274	1511.9	21.563
1.8757e+05	0	2756	290.16	51316	20425	60654	1317.1	228.46	5640.3	231.7	118.21	34.822	63.79	1020.8	6084.8	14914	18961	13014	1602.7	984.27	13790	13147	10318	1538.1	202.23	172.7	54.026	4775.2	8168.6	10873	30923	15182	1.0155e+05	1.6796e+05	1.1831e+05	4.352e+05	2.0673e+05	1575.5	6923.9	2885.1	690.96	15581	184.41	542.99	6516.1	163	5373.9	1366	38.576
18875	2756	0	67510	476.84	56.323	6711.7	4554.8	6.8891	451.8	142.21	737.19	675.49	120.05	148.47	99.597	178.85	1090.4	669.56	327.47	161.22	1814.7	1040.1	1676.8	215.35	24.26	18.815	16.776	476.51	466.48	125.32	536.99	326.78	1862.6	4046.2	90810	57151	20610	44153	2067.2	1047.8	8021.9	28132	36003	43075	758.91	80.104	15155	6601.2	15.274
44556	290.16	67510	0	1034.9	108.29	2838.8	72064	28.685	3828.8	881.67	20858	4524.7	921.07	589.25	687.18	682.18	1588	538.14	1837.9	243.93	1689.2	1082.7	2405.4	414.55	52.675	259.63	1224.5	1629.9	771.42	220.21	2192	1132.3	3531.4	14448	2.1729e+05	29335	6932.1	1.5263e+05	4272.9	5972	16598	30147	54117	2.3666e+05	2422.1	226.72	36036	29569	42.546
21570	51316	476.84	1034.9	0	1.4251e+05	83505	15439	6169.3	56762	1846.2	74.527	210.8	331.21	932.92	49299	34398	11969	11375	1372.4	122.29	469.05	1123.8	325.57	412.09	186.35	665.75	121.09	4530.6	16917	68075	17735	14265	1.858e+05	6.5465e+05	1.7448e+05	8.3098e+05	2.0862e+05	603.33	30517	10002	250.18	945.17	98.232	305.68	10863	1113.9	8990.9	7090.3	322.56
19123	20425	56.323	108.29	1.4251e+05	0	47204	44498	1.3065e+05	1.6287e+05	724.46	66.275	410.98	1014	283.84	21171	20040	5910.5	44532	1724.7	112.8	288.96	817.46	208.19	118.13	32.656	56.33	16.502	3049.1	11496	16279	30109	11285	2.7665e+05	89991	22451	3.5631e+05	98773	190.91	6986.7	1479	96.531	66.711	6.8004	54.631	2463.5	10155	21425	12044	3849.2
23120	60654	6711.7	2838.8	83505	47204	0	72598	72906	22105	494.11	168.86	471.7	492.68	489.58	4190.7	5732.6	10371	12830	2178.1	254.38	2381.3	4189.2	2789	684.6	79.012	263.56	41.111	3466.6	2946.6	1783.9	4066.4	1291.4	7514.7	2.4098e+05	2.3911e+05	1.6516e+05	71456	1785.3	22345	3798.4	6075.3	67168	2973.1	8936	41439	9411.2	1.4877e+05	80720	1898.9
1500.3	1317.1	4554.8	72064	15439	44498	72598	0	2.0872e+05	89993	31903	24692	47629	51327	8177	4735.3	1840	15495	10526	63373	1942.8	577.5	1197.2	530.67	209.88	144.91	135.68	62.266	1674.6	2111.2	842.9	1408.3	251.19	1916.9	2.2828e+05	99527	46057	30591	8064.1	8376	1950.1	1643.8	10183	2998.8	24185	36477	26200	1.4253e+05	3.8163e+05	26310
452.22	228.46	6.8891	28.685	6169.3	1.3065e+05	72906	2.0872e+05	0	2.0198e+05	80.239	20.512	53.946	35.769	34.824	14245	4331.3	12254	51577	107.34	11.526	29.953	825.66	37.123	122.33	16.373	6.2418	2.3225	6328.4	3647	597.92	2721.7	45.871	2131.3	11477	15587	11711	6103.6	52.736	1114.3	187.59	33.855	23.752	2.0246	17.623	1298.2	12900	20610	7624.6	4072.6
12806	5640.3	451.8	3828.8	56762	1.6287e+05	22105	89993	2.0198e+05	0	45867	1214.1	150.42	3901.7	202.05	3.3626e+05	92318	1.0582e+05	1.7264e+05	2594.4	40.817	173.07	2644.3	415.02	690.69	88.924	83.838	24.274	17985	31570	16998	16748	2294.8	1.2818e+05	4.1191e+05	56662	2.7923e+05	1.2231e+05	4820.2	75847	2821.7	2638.4	1407.8	49.075	247.85	6272.7	3336.7	2447.6	13755	2294
351.03	231.7	142.21	881.67	1846.2	724.46	494.11	31903	80.239	45867	0	507.77	2710	2.175e+05	848.91	6875.8	1076.5	18795	206.58	68717	388.06	102.67	114.2	85.864	34.111	162.79	74.024	10.394	93.489	208.93	279.45	404.12	318.37	488.01	23900	17651	5179.8	3582.5	1640.4	1817.1	625.89	3948.5	3869.4	119.07	192.49	9485.8	2740.5	718.35	7151.6	185.91
634.02	118.21	737.19	20858	74.527	66.275	168.86	24692	20.512	1214.1	507.77	0	1.8784e+05	36843	6965.4	397.19	428.96	478.54	227.74	10971	305.96	443.24	152.18	397.21	134.22	37.218	137.78	880.07	1563.7	106.35	181.18	1239.4	1481.9	1157.5	7947.8	6752.4	2264.4	1825.9	45069	2302.9	17671	166.47	394.66	509.68	5370	1245.5	271.89	2072	13702	11.883
155.91	34.822	675.49	4524.7	210.8	410.98	471.7	47629	53.946	150.42	2710	1.8784e+05	0	2.8283e+05	56347	15.669	17.886	1039.6	11.88	2.1483e+05	5815.7	652.05	13.325	289.55	24.779	229.96	90.936	64.993	131.41	10.635	13.14	49.802	49.775	113.98	1429.9	3280.6	647.63	664.37	5248.5	664.99	1386.6	110.03	862.08	484.35	3519.2	1580	550.7	2696.4	34570	115.5
169.48	63.79	120.05	921.07	331.21	1014	492.68	51327	35.769	3901.7	2.175e+05	36843	2.8283e+05	0	1.4607e+05	304.27	171.51	10337	60.521	3.972e+05	12572	2434.6	25.174	1699.6	116.77	1250.9	467.5	2.8833	36.263	59.582	286.73	4864.5	1218.9	597.01	1872.3	1437	1228.1	890.45	283.45	2984.6	86.149	218.53	310.84	66.49	331.8	782.06	554.39	912.43	17907	139.13
2238.8	1020.8	148.47	589.25	932.92	283.84	489.58	8177	34.824	202.05	848.91	6965.4	56347	1.4607e+05	0	98.397	695.64	1.351e+05	964.95	3.8203e+05	95714	72208	1505.3	61634	8438.5	1.136e+05	30423	152.6	1146.2	1252.2	3148.8	6222.2	712.01	2970.7	11897	2659.6	8919.6	2347.2	1554.5	1.0153e+05	2348.7	4604.9	1969.4	155.31	922.45	1878.8	1420.8	894.39	1944	151.81
11585	6084.8	99.597	687.18	49299	21171	4190.7	4735.3	14245	3.3626e+05	6875.8	397.19	15.669	304.27	98.397	0	3.2053e+05	1.3704e+05	71534	1498.8	19.241	86.936	928.92	307.17	598.72	31.83	26.933	13.602	9629	29595	23378	21535	3390.3	1.4034e+05	3.347e+05	19151	3.1559e+05	94237	939.04	79178	6169	1592.7	905.67	24.615	103.81	2082.8	644.55	533.81	655.67	91.556
20318	14914	178.85	682.18	34398	20040	5732.6	1840	4331.3	92318	1076.5	428.96	17.886	171.51	695.64	3.2053e+05	0	2.1123e+05	2.6196e+05	9529	53.378	152.41	1446.7	195.64	380.77	59.68	21.764	19.208	41787	1.3925e+05	2.2276e+05	1.4441e+05	26922	1.4413e+05	29860	15043	2.5108e+05	27504	1549.1	9419.5	5081.3	1179.1	508.73	20.983	153.41	844.92	293.91	444.33	353.63	66.117
43527	18961	1090.4	1588	11969	5910.5	10371	15495	12254	1.0582e+05	18795	478.54	1039.6	10337	1.351e+05	1.3704e+05	2.1123e+05	0	3.5576e+05	3.394e+05	1.1969e+05	66947	80980	37406	17258	30341	7964.5	352.93	49932	84385	57709	1.5289e+05	11224	53161	2.9912e+05	48753	2.996e+05	79589	7792.1	1.6593e+05	36382	32391	7738.4	452.5	4014.6	8656.9	6573	4721.2	6002.8	554.15
36605	13014	669.56	538.14	11375	44532	12830	10526	51577	1.7264e+05	206.58	227.74	11.88	60.521	964.95	71534	2.6196e+05	3.5576e+05	0	3615.1	1296.1	2626.5	1.2728e+05	2955.8	9542.4	906.59	158.59	298.71	2.8857e+05	3.3235e+05	95587	2.7452e+05	3236.9	62448	80533	7766.3	1.8093e+05	51474	4213	37642	19404	763.18	223.98	14.545	146.54	289.82	257.23	582.98	1135	273.41
6505.8	1602.7	327.47	1837.9	1372.4	1724.7	2178.1	63373	107.34	2594.4	68717	10971	2.1483e+05	3.972e+05	3.8203e+05	1498.8	9529	3.394e+05	3615.1	0	2.2607e+05	47360	3326	64665	19880	1.6279e+05	45110	114.5	3260.7	5686.9	4824.2	18083	1793.5	7564	32169	10370	22745	4799.5	2789.5	2.1383e+05	2856.8	17690	4872.8	321.18	2868.4	6014.5	4077.9	3822.5	12590	409.65
4216.1	984.27	161.22	243.93	122.29	112.8	254.38	1942.8	11.526	40.817	388.06	305.96	5815.7	12572	95714	19.241	53.378	1.1969e+05	1296.1	2.2607e+05	0	1.8555e+05	59146	80667	5705.9	55163	15137	31.933	2690.9	3326.3	70.456	1812	35.209	4096.3	26084	1196.4	10781	1711.8	2395.3	1.2086e+05	1091.4	1753.6	569.36	45.393	370.67	421.64	298.93	295.88	673.98	40.508
50290	13790	1814.7	1689.2	469.05	288.96	2381.3	577.5	29.953	173.07	102.67	443.24	652.05	2434.6	72208	86.936	152.41	66947	2626.5	47360	1.8555e+05	0	89318	3.818e+05	8522.2	46796	3615	80.842	24383	41016	71.374	18487	40.692	44206	1.5734e+05	10494	1.0136e+05	13518	23866	2.3345e+05	5499.6	1555.4	611.96	41.672	444.39	243.98	184.56	269.56	385.85	46.056
62095	13147	1040.1	1082.7	1123.8	817.46	4189.2	1197.2	825.66	2644.3	114.2	152.18	13.325	25.174	1505.3	928.92	1446.7	80980	1.2728e+05	3326	59146	89318	0	46832	1.6943e+05	10692	273.8	141.84	2.5901e+05	1.2032e+05	1311.7	54978	122.23	51610	92553	10248	1.3051e+05	12906	10252	69511	10779	1009.7	273.79	17.489	239.78	145.23	114.18	321.38	248.92	39.182
68822	10318	1676.8	2405.4	325.57	208.19	2789	530.67	37.123	415.02	85.864	397.21	289.55	1699.6	61634	307.17	195.64	37406	2955.8	64665	80667	3.818e+05	46832	0	1.0087e+05	1.1505e+05	9640.2	70.018	54618	43805	72.365	17996	40.876	59879	1.2358e+05	8084.5	1.1724e+05	12590	27914	3.0606e+05	2651.3	994.11	356.33	24.613	423.74	184.39	135.01	211.03	212.2	32.166
10245	1538.1	215.35	414.55	412.09	118.13	684.6	209.88	122.33	690.69	34.111	134.22	24.779	116.77	8438.5	598.72	380.77	17258	9542.4	19880	5705.9	8522.2	1.6943e+05	1.0087e+05	0	74185	12386	530.91	1.4699e+05	14678	260.64	7997.4	28.483	10179	24918	3355.9	23540	5921.9	4006.8	1.0934e+05	7146.4	134.08	46.334	1.0554	58.905	27.044	24.579	72.354	56.241	8.4807
573.29	202.23	24.26	52.675	186.35	32.656	79.012	144.91	16.373	88.924	162.79	37.218	229.96	1250.9	1.136e+05	31.83	59.68	30341	906.59	1.6279e+05	55163	46796	10692	1.1505e+05	74185	0	81644	863.27	14884	990.08	61.12	668.25	13.359	694.56	15140	718.13	2633.4	935.01	490.29	3.2761e+05	1001.7	114.13	85.034	5.5741	23.7	54.781	35.772	26.713	34.45	8.4809
1865.4	172.7	18.815	259.63	665.75	56.33	263.56	135.68	6.2418	83.838	74.024	137.78	90.936	467.5	30423	26.933	21.764	7964.5	158.59	45110	15137	3615	273.8	9640.2	12386	81644	0	34171	7327.1	58.005	23.122	528.09	9.2425	1271.4	46017	3687.3	1714.9	1973.5	2196.5	2.6543e+05	37910	44.389	43.838	5.0235	41.127	82.997	54.712	53.404	54.069	17.596
24917	54.026	16.776	1224.5	121.09	16.502	41.111	62.266	2.3225	24.274	10.394	880.07	64.993	2.8833	152.6	13.602	19.208	352.93	298.71	114.5	31.933	80.842	141.84	70.018	530.91	863.27	34171	0	5464.2	637.37	24.63	13346	37.216	60188	3352.9	902.07	13042	2580.1	11206	11873	63621	27.126	9.0476	4.2668	431.6	10.237	5.5271	8.0346	17.861	0.85251
23572	4775.2	476.51	1629.9	4530.6	3049.1	3466.6	1674.6	6328.4	17985	93.489	1563.7	131.41	36.263	1146.2	9629	41787	49932	2.8857e+05	3260.7	2690.9	24383	2.5901e+05	54618	1.4699e+05	14884	7327.1	5464.2	0	1.3761e+05	2407.8	36425	552.14	23566	67970	16446	65098	40788	10828	1.002e+05	53170	358	113.95	7.2698	277.03	140.85	141.23	403.58	401.87	65.923
49601	8168.6	466.48	771.42	16917	11496	2946.6	2111.2	3647	31570	208.93	106.35	10.635	59.582	1252.2	29595	1.3925e+05	84385	3.3235e+05	5686.9	3326.3	41016	1.2032e+05	43805	14678	990.08	58.005	637.37	1.3761e+05	0	2.0035e+05	2.4471e+05	687.63	86756	73949	6672	1.6349e+05	51613	5201.8	63951	6462	648.6	182.79	11.416	154.36	180.19	156.17	248.82	341.96	77.759
11784	10873	125.32	220.21	68075	16279	1783.9	842.9	597.92	16998	279.45	181.18	13.14	286.73	3148.8	23378	2.2276e+05	57709	95587	4824.2	70.456	71.374	1311.7	72.365	260.64	61.12	23.122	24.63	2407.8	2.0035e+05	0	2.9053e+05	1847.4	1.3286e+05	28870	6891.1	3.2716e+05	38124	892.7	17738	3919.5	593.75	398.2	27.314	114.91	451.16	174.55	214.42	176.77	21.302
86131	30923	536.99	2192	17735	30109	4066.4	1408.3	2721.7	16748	404.12	1239.4	49.802	4864.5	6222.2	21535	1.4441e+05	1.5289e+05	2.7452e+05	18083	1812	18487	54978	17996	7997.4	668.25	528.09	13346	36425	2.4471e+05	2.9053e+05	0	87446	3.2069e+05	46985	29028	1.9821e+05	18041	7197.2	14330	9556.7	3930.7	1733.6	83.493	664.77	2236.2	846.23	720.14	725.85	92.779
9141	15182	326.78	1132.3	14265	11285	1291.4	251.19	45.871	2294.8	318.37	1481.9	49.775	1218.9	712.01	3390.3	26922	11224	3236.9	1793.5	35.209	40.692	122.23	40.876	28.483	13.359	9.2425	37.216	552.14	687.63	1847.4	87446	0	1.1152e+05	15009	20454	99074	7983.5	6352.6	1450.3	3380.4	857.74	961.06	68.213	180.66	859.4	156.25	136.69	98.072	14.112
4.2443e+05	1.0155e+05	1862.6	3531.4	1.858e+05	2.7665e+05	7514.7	1916.9	2131.3	1.2818e+05	488.01	1157.5	113.98	597.01	2970.7	1.4034e+05	1.4413e+05	53161	62448	7564	4096.3	44206	51610	59879	10179	694.56	1271.4	60188	23566	86756	1.3286e+05	3.2069e+05	1.1152e+05	0	34605	17102	8.2964e+05	20514	21671	28114	24268	1128.9	547.83	37.102	625.08	766.46	298.93	547.05	416.3	58.142
34632	1.6796e+05	4046.2	14448	6.5465e+05	89991	2.4098e+05	2.2828e+05	11477	4.1191e+05	23900	7947.8	1429.9	1872.3	11897	3.347e+05	29860	2.9912e+05	80533	32169	26084	1.5734e+05	92553	1.2358e+05	24918	15140	46017	3352.9	67970	73949	28870	46985	15009	34605	0	8.1295e+05	4.8924e+05	3.7533e+05	34961	7.2928e+05	1.7755e+05	5524.6	4162	240.94	2321.1	19008	21984	50644	49100	13614
50703	1.1831e+05	90810	2.1729e+05	1.7448e+05	22451	2.3911e+05	99527	15587	56662	17651	6752.4	3280.6	1437	2659.6	19151	15043	48753	7766.3	10370	1196.4	10494	10248	8084.5	3355.9	718.13	3687.3	902.07	16446	6672	6891.1	29028	20454	17102	8.1295e+05	0	1.5465e+05	1.6534e+05	61280	1.9943e+05	57349	18706	55562	83318	1.7782e+05	44350	29882	1.3889e+05	60642	8306.8
7.2078e+05	4.352e+05	57151	29335	8.3098e+05	3.5631e+05	1.6516e+05	46057	11711	2.7923e+05	5179.8	2264.4	647.63	1228.1	8919.6	3.1559e+05	2.5108e+05	2.996e+05	1.8093e+05	22745	10781	1.0136e+05	1.3051e+05	1.1724e+05	23540	2633.4	1714.9	13042	65098	1.6349e+05	3.2716e+05	1.9821e+05	99074	8.2964e+05	4.8924e+05	1.5465e+05	0	5.3736e+05	87680	1.5947e+05	94572	3769.8	3784.2	369.2	4509.2	13400	5109.5	15844	14104	2622.6
39945	2.0673e+05	20610	6932.1	2.0862e+05	98773	71456	30591	6103.6	1.2231e+05	3582.5	1825.9	664.37	890.45	2347.2	94237	27504	79589	51474	4799.5	1711.8	13518	12906	12590	5921.9	935.01	1973.5	2580.1	40788	51613	38124	18041	7983.5	20514	3.7533e+05	1.6534e+05	5.3736e+05	0	26112	1.265e+05	2.1469e+05	1032.6	2120.9	232.36	789.44	8097.6	3801.9	8315.4	7361.9	2058.7
79478	1575.5	44153	1.5263e+05	603.33	190.91	1785.3	8064.1	52.736	4820.2	1640.4	45069	5248.5	283.45	1554.5	939.04	1549.1	7792.1	4213	2789.5	2395.3	23866	10252	27914	4006.8	490.29	2196.5	11206	10828	5201.8	892.7	7197.2	6352.6	21671	34961	61280	87680	26112	0	33769	82623	2517.5	444.53	19873	1.4105e+05	356.27	128.7	705.86	4481.9	15.809
33980	6923.9	2067.2	4272.9	30517	6986.7	22345	8376	1114.3	75847	1817.1	2302.9	664.99	2984.6	1.0153e+05	79178	9419.5	1.6593e+05	37642	2.1383e+05	1.2086e+05	2.3345e+05	69511	3.0606e+05	1.0934e+05	3.2761e+05	2.6543e+05	11873	1.002e+05	63951	17738	14330	1450.3	28114	7.2928e+05	1.9943e+05	1.5947e+05	1.265e+05	33769	0	95687	5506.5	2344.8	151.93	1213.7	2036.8	1963.6	4186.1	2590.2	467.27
9527.2	2885.1	1047.8	5972	10002	1479	3798.4	1950.1	187.59	2821.7	625.89	17671	1386.6	86.149	2348.7	6169	5081.3	36382	19404	2856.8	1091.4	5499.6	10779	2651.3	7146.4	1001.7	37910	63621	53170	6462	3919.5	9556.7	3380.4	24268	1.7755e+05	57349	94572	2.1469e+05	82623	95687	0	587.59	422.77	32.18	1101.6	523.5	462.59	709.72	697.99	114.48
2829.2	690.96	8021.9	16598	250.18	96.531	6075.3	1643.8	33.855	2638.4	3948.5	166.47	110.03	218.53	4604.9	1592.7	1179.1	32391	763.18	17690	1753.6	1555.4	1009.7	994.11	134.08	114.13	44.389	27.126	358	648.6	593.75	3930.7	857.74	1128.9	5524.6	18706	3769.8	1032.6	2517.5	5506.5	587.59	0	1.6183e+05	1630.7	30996	35155	19658	29551	2501.1	271.53
1550.6	15581	28132	30147	945.17	66.711	67168	10183	23.752	1407.8	3869.4	394.66	862.08	310.84	1969.4	905.67	508.73	7738.4	223.98	4872.8	569.36	611.96	273.79	356.33	46.334	85.034	43.838	9.0476	113.95	182.79	398.2	1733.6	961.06	547.83	4162	55562	3784.2	2120.9	444.53	2344.8	422.77	1.6183e+05	0	729.14	942.27	1.1747e+05	23804	25293	2522.7	358.25
1814.1	184.41	36003	54117	98.232	6.8004	2973.1	2998.8	2.0246	49.075	119.07	509.68	484.35	66.49	155.31	24.615	20.983	452.5	14.545	321.18	45.393	41.672	17.489	24.613	1.0554	5.5741	5.0235	4.2668	7.2698	11.416	27.314	83.493	68.213	37.102	240.94	83318	369.2	232.36	19873	151.93	32.18	1630.7	729.14	0	58643	283.02	93.477	7264.9	1840.2	25.048
39785	542.99	43075	2.3666e+05	305.68	54.631	8936	24185	17.623	247.85	192.49	5370	3519.2	331.8	922.45	103.81	153.41	4014.6	146.54	2868.4	370.67	444.39	239.78	423.74	58.905	23.7	41.127	431.6	277.03	154.36	114.91	664.77	180.66	625.08	2321.1	1.7782e+05	4509.2	789.44	1.4105e+05	1213.7	1101.6	30996	942.27	58643	0	1196.1	181.35	4790.9	44978	37.723
339.3	6516.1	758.91	2422.1	10863	2463.5	41439	36477	1298.2	6272.7	9485.8	1245.5	1580	782.06	1878.8	2082.8	844.92	8656.9	289.82	6014.5	421.64	243.98	145.23	184.39	27.044	54.781	82.997	10.237	140.85	180.19	451.16	2236.2	859.4	766.46	19008	44350	13400	8097.6	356.27	2036.8	523.5	35155	1.1747e+05	283.02	1196.1	0	1.7435e+05	1.3225e+05	24233	6433.3
125.64	163	80.104	226.72	1113.9	10155	9411.2	26200	12900	3336.7	2740.5	271.89	550.7	554.39	1420.8	644.55	293.91	6573	257.23	4077.9	298.93	184.56	114.18	135.01	24.579	35.772	54.712	5.5271	141.23	156.17	174.55	846.23	156.25	298.93	21984	29882	5109.5	3801.9	128.7	1963.6	462.59	19658	23804	93.477	181.35	1.7435e+05	0	43262	60214	2.2595e+05
1274	5373.9	15155	36036	8990.9	21425	1.4877e+05	1.4253e+05	20610	2447.6	718.35	2072	2696.4	912.43	894.39	533.81	444.33	4721.2	582.98	3822.5	295.88	269.56	321.38	211.03	72.354	26.713	53.404	8.0346	403.58	248.82	214.42	720.14	136.69	547.05	50644	1.3889e+05	15844	8315.4	705.86	4186.1	709.72	29551	25293	7264.9	4790.9	1.3225e+05	43262	0	1.4746e+05	1.1805e+05
1511.9	1366	6601.2	29569	7090.3	12044	80720	3.8163e+05	7624.6	13755	7151.6	13702	34570	17907	1944	655.67	353.63	6002.8	1135	12590	673.98	385.85	248.92	212.2	56.241	34.45	54.069	17.861	401.87	341.96	176.77	725.85	98.072	416.3	49100	60642	14104	7361.9	4481.9	2590.2	697.99	2501.1	2522.7	1840.2	44978	24233	60214	1.4746e+05	0	3.8607e+05
21.563	38.576	15.274	42.546	322.56	3849.2	1898.9	26310	4072.6	2294	185.91	11.883	115.5	139.13	151.81	91.556	66.117	554.15	273.41	409.65	40.508	46.056	39.182	32.166	8.4807	8.4809	17.596	0.85251	65.923	77.759	21.302	92.779	14.112	58.142	13614	8306.8	2622.6	2058.7	15.809	467.27	114.48	271.53	358.25	25.048	37.723	6433.3	2.2595e+05	1.1805e+05	3.8607e+05	0
465.25	166.65	270.97	690.32	314.53	705.46	937.68	51570	1005.5	1.651e+05	93847	27.967	177.83	13454	740.53	1631.1	279.69	10153	1508.2	5782.4	143.35	76.107	113.86	131.94	75.949	91.204	132.48	6.6833	190.51	488.74	170.47	661.38	66.691	227.29	11986	14954	3544.5	4227	589.4	1395.8	426.89	7958	3521.1	71.676	339.8	32994	1.5065e+05	8728.3	1.0104e+05	1.4994e+05
92.597	62.181	30.679	112.05	252.59	289.05	188.79	34929	180.87	1.2082e+05	6.5035e+05	82.624	2987.1	3.7297e+05	27021	13157	954.31	19119	266.12	1.108e+05	3469.8	493.87	37.58	404.82	31.392	509.3	145.39	3.229	70.348	162.33	182.91	830.65	542.55	337.6	9554.1	7842.8	2317.7	1817.3	149.54	1894.9	235.73	658.76	450.97	15.911	40.784	2733.3	2003.2	663.94	18009	199.14
4447.5	23.117	1849	33744	21.827	15.948	154.89	10139	3.7502	242.6	161.8	20241	14661	2677.5	921.51	65.405	64.55	794.77	36.738	1456.6	610.86	366.13	54.35	119.93	16.122	19.145	30.29	63.999	94.938	36.56	32.652	228.55	141.42	192.75	682.09	7497.4	627.7	185.6	40046	398.14	660.96	1208	246.05	273.86	53723	277.85	61.487	399.89	16479	6.4843
700.71	38.619	1917	12060	355.07	783.87	1019.8	32820	122.32	87.146	1800.9	44871	1.533e+05	42701	11513	15.963	19.943	1045.1	14.172	36228	3766	1491.7	8.619	208.8	13.009	87.233	37.888	35.052	81.94	12.544	11.485	45.536	20.416	66.478	2476.7	5836.2	981.63	789.04	9520.4	391.05	804.7	197.98	623.55	606.04	23395	1133.5	617.2	2569	78237	94.594
159.91	59.819	142.48	779.57	315.1	971.55	1350.4	39712	287.34	5904.3	1.6896e+05	4029	75830	3.2793e+05	1.226e+05	411.08	151.16	9481.4	59.451	1.699e+05	11766	6178.7	28.32	1350.6	55.521	744.64	217.22	1.5988	35.887	55.353	379.18	4492	988.88	513.34	4518.2	4093.6	1377.9	733.68	309.19	1834.1	132.92	247.93	165.2	87.514	1530.4	1610.7	1357.4	3474.5	92383	145.44
5180.9	2175.7	326.2	653.09	783.9	474.51	626.02	2767.4	62.45	370.94	1550.1	1897.9	10980	75572	5.2207e+05	232.44	1270.5	1.5888e+05	1473.1	3.0989e+05	84285	1.4586e+05	3710.2	82494	1166.4	12416	2665	102.01	2229.4	2886.1	6141.5	13364	1451.8	7603.4	32907	4510.7	23694	5462.1	3535.8	70200	6769.7	7897.6	3386.2	253.53	2127.8	3721.2	2978.8	1592.7	7859.7	279.13
188.54	129.36	47.354	166.34	217.15	204.96	445.2	1653.8	91.344	24101	80329	35.369	47.204	12823	1370.9	17426	2124.5	37128	179.62	32205	396.44	54.454	21.626	120.89	43.925	95.027	120.27	4.5679	37.799	194.83	278.12	4165	1061.4	734.52	2945.7	3037.9	2583.1	1749.8	136.07	813.53	414.84	12619	4991.3	55.653	130.39	56548	49085	3687.9	3589	21960
1299.9	915.9	115.03	332.28	636.05	391.55	711.93	863.74	61.11	14421	17507	67.25	24.574	5105.4	6284.7	14947	4031.4	1.7588e+05	171.09	62685	408.93	183.05	133.21	128.98	53.938	59.462	31.665	17.91	329.8	1130.5	3137.2	26237	2540.1	3782.4	9887.2	4790.4	13083	2441.6	579.83	3342.7	1287.2	18104	6460.6	141	377.61	44298	42469	5799.1	2198.5	5911.5
8837.2	2556.3	339.31	1289.6	1410.9	1280.7	1977.4	8757.6	272.51	20401	41268	199.99	405.8	22453	88408	15509	11659	6.4265e+05	6590.9	3.1054e+05	27889	64056	16063	27964	1355	2105.6	462.77	66.914	4280.7	8405.6	19565	1.2505e+05	10139	16444	29162	10135	35660	7087.9	2185.3	42928	4405.6	57931	18602	934.62	5755.6	35295	26358	11727	28726	8617
513.79	188.85	65.996	341.1	127.67	132.25	478.72	1173.6	94.101	713.49	429.58	54.824	25.331	191.12	4716	428.13	470.98	29954	551.17	15689	776.21	1039.8	752.01	664.71	93.779	69.469	37.75	6.3363	309.18	530.46	392.17	2620.2	248.08	746.05	2860.7	1477.9	2994	1019	276.69	3172.7	442.98	21030	7498.7	312.75	1743	17015	30612	7377.4	3561.1	36376
10679	3880.6	366.8	911.66	1973.4	1366.4	2438.9	14461	190.79	7749.1	71164	1701.7	15142	1.6657e+05	4.3278e+05	7377.5	8956.9	5.4901e+05	6082.6	7.0203e+05	91819	1.2075e+05	14950	63389	1992.1	7548.4	1973.5	138.69	4988.2	9550.4	25175	67425	4916	16700	69967	11364	51774	9431.4	2999.5	77640	9374.9	9953.6	2931.5	210.06	2589.8	5248.4	4536.9	6138	59501	488.14
6515.5	1554.1	266.29	329.6	95.822	66.804	320.18	336.55	26.618	72.357	242.89	95.65	508.83	3492.4	1.6829e+05	43.599	124.91	1.0853e+05	1235.5	85764	1.1216e+05	2.3025e+05	18938	1.1796e+05	2382.7	11952	3100.4	65.463	3737.2	4163.2	330.41	2761.6	118.36	6852.5	36603	1418.6	15479	2217.5	3944.3	1.0917e+05	1330.3	4638.1	2029.3	142.24	773.3	935.71	673.66	665.21	818.72	83.167
8952.8	2174.9	463.83	1128.4	146.48	177.12	593.14	701.53	108.77	193.54	223.1	229.11	223.6	1093.4	44835	127.05	179.09	75116	1359.1	42186	1.3203e+05	3.6323e+05	58404	2.2398e+05	9750.3	23848	10141	143.59	7423.2	7045.7	126.66	3914.6	232.17	8683.8	1.9895e+05	3751.8	19881	3182.1	5300.8	2.3115e+05	4721.2	33595	10133	1024.7	6305.7	4701	3432.3	3872	2111.3	417.4
3924.1	623.83	182.23	932.51	63.367	106.94	482.99	851.98	85.337	291.8	268.32	96.878	37.097	206	1794	211.42	317.28	87755	1547.7	27290	22967	59442	34591	17596	3577.4	880.69	130.57	8.5751	2849.9	4925.3	205.08	3653.1	237.87	2969.8	12203	2044	6907	1046.9	1116.2	11367	415.65	42733	10511	779.48	6136.2	4485.8	4292	5306.6	2852.1	1089.3
3104	395.27	152.89	586.23	92.35	97.844	317.39	536.92	76.686	247.66	93.993	105.25	109.97	1208	16438	208.77	109.6	24850	607.56	20124	50339	1.2088e+05	10751	1.371e+05	6125.9	11490	6709.7	123.91	3603	2131.8	68.378	1183.9	70.715	2815	1.0685e+05	1724	6037.1	1073.4	1673.1	1.4553e+05	3203.6	22213	4308.8	426.97	3930.3	2768.6	1960.1	2986.6	1509.8	258.46
506.75	102.97	103.54	565.54	117.27	57.383	206.65	322.96	36.899	310.71	162.47	59.944	9.2909	45.175	862.32	253.15	287.32	6588	247.58	2685	1640.8	4752.2	847.99	6406.5	996.67	488.53	630.93	20.791	613.62	311.41	139.14	1087.2	241.54	477.86	10713	1543	1707.1	1749.2	550.52	13982	732.13	10497	2314.3	214.8	2160	2221.7	1496.5	1751.3	869.75	252.47
31.629	17.457	9.0318	23.299	41.694	7.56	17.524	20.813	1.3666	195.56	493.93	6.0539	12.867	197.6	876.94	59.629	27.926	707.43	11.252	672.74	896.83	1457.4	67.538	1286.5	90.261	241.16	390.49	10.668	62.89	19.67	34.286	141.04	83.899	49.119	3637.1	170.94	175.62	99.854	49.596	4914.1	314.85	281.67	164.65	12.558	46.509	162.26	96.822	46.935	50.401	13.218
72.753	38.336	35.68	125.07	58.534	25.116	30.076	42.829	7.2366	212.93	411.74	59.281	15.868	372.46	3349	85.272	52.816	1207.3	30.301	1522.2	764.21	740.64	60.884	542.12	82.246	158.94	477.68	27.663	117.46	35.512	64.881	235.37	150.7	92.935	6356.6	479.31	378.78	467.29	289.53	6865.9	802.1	4485.1	344.86	37.813	668.7	406.06	224.26	98.518	135.42	32.841
713.87	140.4	434.86	1471.6	128.21	70.245	160.67	267.31	23.382	334.35	530.36	526.02	48.359	118.45	2616.9	243.93	362.49	7581	337.82	4060.7	1001.7	1391.8	577.16	956.43	162.01	147.8	280.13	31.796	829.93	372.73	354.4	1374.4	939.7	719.13	6011.7	2495.6	3322.3	9407.4	2623.7	6336.7	1919	31139	3086	430.66	7524	5089.6	2271.6	928.66	533.64	220.58
930.61	168.32	106.66	436.94	118.7	117.48	337.64	590.97	69.74	419.94	288.94	40.593	10.63	66.625	2156.2	224.42	540.33	30845	1435.2	10962	3072.3	3395.2	2120.5	2814.8	423.94	215.55	120.86	12.898	1201.4	998.91	371.11	2646.7	509.65	1171.6	5891.6	2162.8	4196.9	4571.6	467.28	10579	810.1	7521.6	1300.4	102.22	1181.6	8923.5	76066	9851.7	2317	14887
1514.6	442.46	111.24	402.86	258.89	206.27	760.27	954.54	76.707	542.04	381.69	47.238	26.78	204.86	13635	440.97	1096.8	73477	2187.5	39732	5668.2	3848.9	2773.6	2628	362.27	397.5	109.68	19.461	981.59	1627.5	1065	6262.6	775.95	2101.8	9651.5	3793.5	7434.6	2232.2	580.53	14455	1357.3	19912	3944	273.19	2262.3	29365	2.8407e+05	20828	2700.9	11296
368.96	355.35	29.12	49.375	180.46	145.3	242.02	321.59	42.084	252.6	619.06	9.6011	9.11	247.12	5609	779.52	596.49	20385	106.07	11692	866.55	257.35	105.44	139.15	24.086	91.53	34.447	10.006	134.63	304.87	786.56	3698	770.69	942.38	4285.5	1911.4	4169.6	1031.3	235.05	2284.7	835.23	1041.8	687.14	20.623	57.312	18158	2.5707e+05	5531.7	1039.7	715.76
2273.1	1308.5	377.22	1146.3	792.97	472.66	2130.7	1784.9	130.15	7050.1	13342	152.12	69.958	1333	23080	8358.7	5560.1	1.6847e+05	1636	1.0088e+05	4695.2	3290.7	2059.7	2593.2	318.84	388.93	129.61	32.91	1320.7	2627.2	2720.7	19883	2819.5	4590.6	27082	8675	17771	3392	1143.5	15738	2359.1	1.1826e+05	77759	889.31	3100.2	66741	1.1967e+05	13529	4276.7	787.01
449.02	509.93	208.38	373.36	255.97	169.27	168.03	261.7	36.633	9023.5	29330	67.92	14.73	2216.2	5282.3	6379	1536.5	28718	74.227	18338	390.58	138.74	37.924	61.77	18.203	49.941	27.325	9.8983	131.4	314.35	897.07	4172.4	1371.3	1099.2	6173.3	3458.3	5621.7	1674.2	848.13	2123.5	994.63	2046.7	1919.4	71.657	176.36	6298.4	4525.7	626.35	954.21	165.48
2348.8	660.95	681.9	3564.8	420.95	254.57	1461.1	1713.2	95.395	9949.1	12077	1270.2	155.63	699.25	7994.6	2889.9	2434.7	63342	2045.8	31668	4693.8	4627.2	2910	3007.8	462.08	341.05	122.18	60.665	1626.8	1642.5	1445.2	8593.7	2302.8	2866.3	13361	7753.5	8792.4	4798.1	3597.9	16015	2146.6	2.8384e+05	45056	1894	21912	91047	2.6641e+05	9695.1	4035.9	781.32
9987.6	3475.2	3587	12917	9792.5	9035.3	21934	68680	6276.5	22994	34226	3555.9	3869.1	3388.2	43857	6413.3	5375.8	1.5574e+05	6710.9	94078	27478	65619	14320	60511	6041.4	7263.8	9378.5	396.23	5895.3	6147.2	4213.8	23203	7517.4	8366	1.2382e+05	46999	31143	24342	9854.9	1.6384e+05	11606	83615	2.313e+05	6524.4	19257	5.6852e+05	1.8599e+05	89790	1.694e+05	65613
24310	9348.5	65328	2.3866e+05	4509.4	10426	51533	65497	11677	49343	58030	4264.5	3543.4	3474.3	9580.8	7707.2	1788.2	31786	1643.1	22929	2626.2	1954.9	994.9	1296.3	181.87	234.23	288.45	244.14	563.41	870.37	1416.1	4014.9	1428.6	1744.2	31816	1.8203e+05	12593	9607	70697	8222.7	1612.4	69810	2.7576e+05	77153	2.3915e+05	5.2493e+05	1.3822e+05	1.648e+05	68739	34434
6833.3	2716.9	3640.6	14577	2351.5	2875	11043	25425	1893.4	42225	69902	2975	1852.2	2805.5	24583	16931	9196	1.6129e+05	4720.3	86131	10972	11813	6145.5	7970.3	1053.1	1091.7	461.85	136.38	3167.3	4302.1	5656.2	33881	11635	9413.9	36385	35506	28513	21705	7338.6	38928	6563.1	4.9038e+05	2.7669e+05	19445	79300	5.8963e+05	6.1889e+05	69087	54921	22866
1718.1	1620.3	2400.7	3891.8	1366.9	2867.9	4094.8	11202	1720.6	11690	19129	1615.6	1148.8	1212.7	6167.5	5247.8	2189.7	25714	1650.6	13708	2113.9	4127.7	1835.6	3812.7	749.63	550.3	652.13	174.2	6022.1	2769	2147.5	7400.4	4277.6	3186.8	29076	16963	27076	89348	3529.5	26475	12946	39634	1.6126e+05	18206	12267	1.3363e+05	90631	24061	34279	25118
10646	226.17	7604.4	38516	98.742	54.406	464.88	1043.4	5.9816	606.19	1560.7	4060.6	629.98	83.136	2430.6	355.93	497.35	9794.8	340.45	5295.2	1138.9	1400.9	522.48	782.05	107.72	142.9	91.748	726.09	393.38	314.79	562.83	1932	1755.7	1025.8	2792.1	8896.1	4021.1	1506.4	70425	4282.9	3242.4	18653	2542.4	7521.7	87859	1100.2	556.31	1768	1046.5	72.453
6348.4	2167.4	1771.5	6455.9	2652.2	1011.8	2407.5	3144.9	332.03	5093.7	5689.1	600.76	331.38	1664.7	37749	2778.4	4852.7	96520	2572.1	62632	50459	58077	4624.2	75402	4644.6	10261	13576	537.29	4573.2	2575.9	3435.9	17814	6710	6982.5	1.3137e+05	24090	23392	11741	7736.5	2.1755e+05	16503	10247	9445.2	630.08	4837.8	31450	11554	7987.2	6730.2	1929.5
1625.2	437.2	1015.4	3085.7	317.5	242.43	375.79	674.38	88.326	1275	2644.5	1585.9	98.229	260.69	6506.3	1232.5	1011.6	19967	853.11	10295	2502.2	3726.9	1449	2647.3	442.67	418.14	915.37	105.81	2701.9	1193.6	916.91	3716.5	2569.2	1797	16993	5864.4	10610	32132	6488.8	18319	7729.8	5849.3	6071.2	671.54	2677.7	8750.7	3562.8	1681.7	1576.8	633.76
40211	1.5471e+05	2883.8	5544.9	2.3011e+05	1.1805e+05	67804	1.4137e+05	14557	8.7541e+05	57712	3239.8	3040.1	5002.8	14652	8.4826e+05	63365	3.5472e+05	1.8973e+05	24299	3345.9	5926.6	13161	4521.7	2076.2	2801	4651.4	2053.1	32924	2.1831e+05	1.4198e+05	50071	19640	27956	1.415e+06	1.7373e+05	6.4024e+05	1.4693e+06	5690.4	1.8119e+05	82417	41847	1.2787e+05	8562.3	8962.4	2.4806e+05	1.366e+05	38681	96380	51051
[truncated: 33 more columns]
