# Supplementary material for: Reproducibility of the Structural Brain Connectome Derived from Diffusion Tensor Imaging
Source: PLoS One. 2015 Sep 2;10(9):e0135247. doi: 10.1371/journal.pone.0135247 (PMC4557836; doi:10.1371/journal.pone.0135247)
Supplement: S1 Data — Please refer to the README.txt file within the compressed folder for usage instructions. (ZIP) [file pone.0135247.s001.zip › Subject18_probabilistic_scanner_B_time_1.csv]

0	1.5318e+05	7685.9	41547	22363	4747.6	25244	1364.7	27.745	1071.4	128.05	809.48	78.672	94.046	210.21	1033.7	4845.3	13465	32925	630.85	106.09	897.99	29051	1587.5	921.59	99.145	768.89	14473	10730	60638	1081.3	73779	3783.1	3.059e+05	17190	32902	5.848e+05	22268	1.7759e+05	5392.9	4545.7	58098	24033	4067.3	1.1446e+05	112.46	14.896	4255.3	3939.6	0.67406
1.5318e+05	0	35.639	150.46	55175	800.23	27835	267.38	25.599	975.92	150.32	11.98	7.704	37.623	101.34	404.16	2102.6	4642.3	11905	242.59	37.677	209.52	7607.2	191.42	170.22	24.209	6.952	51.023	1018.9	13912	885.44	18125	7073	62402	1.5083e+05	1.4579e+05	4.9352e+05	1.9917e+05	12053	3106.4	6770.8	2091.5	45041	137.4	1005.7	3001.5	14.15	1885.3	141.04	4.9704
7685.9	35.639	0	16641	2.1406	0	2922.5	1780.7	0	1.6776	0.10386	1164.7	60.759	2.1004	4.7419	0.5147	1.4451	52.202	84.019	8.3191	3.3918	9.7307	134.88	12.745	5.5742	0.34435	8.836	17.283	50.538	136.37	4.6774	70.469	11.163	584.87	817.25	32173	7762.5	752.34	85081	386.23	1252.7	8764.2	14028	6152.7	14729	19.051	0.44253	3316	1021.4	0
41547	150.46	16641	0	78.585	7.1796	2711.4	26034	1.2033	23.968	6.6138	32370	2569.6	125.29	164.53	17.152	13.996	292.97	481.85	317.46	16.026	85.346	862.39	150.31	39.862	11.938	62.31	298.41	533.8	382.47	8.304	120.93	50.468	15764	4911.8	40603	5275.2	285.73	1.6369e+05	5320.6	6253	44996	9036.9	7364.9	2.0334e+05	25.636	4.2826	9331.8	6201.1	0.32681
22363	55175	2.1406	78.585	0	84653	50530	24603	1258.6	22199	4603.9	28.693	63.734	293.6	264.4	30178	61575	15850	8060.5	2062.2	27.708	29.82	268.9	30.741	48.09	5.6566	26.549	117.7	791.7	4312.4	7348.2	18973	13644	1.7509e+05	3.7629e+05	2.1624e+05	7.782e+05	2.0923e+05	482.16	13873	7965.9	68.552	1444	0.26887	47.007	15628	792.04	11704	4227.7	89.862
4747.6	800.23	0	7.1796	84653	0	39312	30054	76872	1.0915e+05	884.46	0.9412	76.918	66.053	10.995	8654	10565	1150.6	13199	158.56	3.2899	3.8807	49.667	4.1428	6.7769	0.12485	2.7785	8.8349	1252.3	9744.7	3570.5	3448.1	309.26	1.9569e+05	49406	16308	1.7986e+05	34445	43.123	1711.9	737.5	3.0759	15.318	0	7.6522	4953.7	7456.8	12729	5249	785.16
25244	27835	2922.5	2711.4	50530	39312	0	74660	85857	14108	473.11	196.61	233.85	90.321	42.316	2553.3	2418.4	3236.2	4178.8	762.67	8.3731	39.956	1039.4	69.749	54.582	3.8804	6.559	25.938	418.83	2058.6	279.7	1092.2	150.27	3055.7	1.1678e+05	1.5811e+05	51344	24703	10975	8050.4	2816	20872	1.0648e+05	867.04	4299.1	43777	3710	84291	29529	459.47
1364.7	267.38	1780.7	26034	24603	30054	74660	0	1.9632e+05	1.1644e+05	29160	16496	58375	25048	580.24	1484.7	1087.2	1368.7	3172.7	16531	122.27	31.429	117.1	23.83	9.0699	3.1116	3.2563	14.293	245.48	820.19	215.06	122.18	18.489	2261	1.1769e+05	25386	30486	28416	4441.4	1909.2	1426.5	1966	6190.6	397.12	10370	14460	17941	67669	2.0157e+05	5904.5
27.745	25.599	0	1.2033	1258.6	76872	85857	1.9632e+05	0	1.554e+05	26.87	0.18366	18.877	31.622	4.2292	2641.8	1530.8	557.2	6827.4	26.705	0.69228	1.1106	31.805	2.3123	4.1448	0.16904	0.23962	0.88914	815.05	2276.4	124.12	65.971	1.2989	133.3	7015.5	7856.9	3578.9	2630.4	5.6192	132.12	84.174	1.7163	10.324	0	0.87712	830.97	4854	4402.2	4902.9	991.39
1071.4	975.92	1.6776	23.968	22199	1.0915e+05	14108	1.1644e+05	1.554e+05	0	16624	5.0207	106.45	2814.5	22.362	3.1669e+05	33676	74928	1.0363e+05	684.12	4.8874	4.2237	526.8	8.6872	86.988	11.497	1.8918	7.2425	13047	29041	3737.7	3487.8	717.66	1.1073e+05	3.2351e+05	51077	1.9706e+05	1.5077e+05	120.53	19518	1517.4	26.977	225.45	0.18541	9.7213	2538.9	2267.3	1337.6	19221	1599.8
128.05	150.32	0.10386	6.6138	4603.9	884.46	473.11	29160	26.87	16624	0	560.04	25234	2.3813e+05	704.64	7715.6	3835.7	6848.5	99.668	72671	7.5383	3.4212	8.9555	4.3958	5.1225	5.5914	1.1721	2.6043	34.19	207.37	353.68	945.09	2483.5	1416.8	1.7222e+05	51347	22756	15828	67.973	3001.3	851.66	150.52	159.64	0	8.1284	1027.8	1581.7	99.451	4096	18.87
809.48	11.98	1164.7	32370	28.693	0.9412	196.61	16496	0.18366	5.0207	560.04	0	1.7035e+05	30775	4336.1	8.2789	5.7433	86.055	42.786	21973	713.32	124.73	9.3764	52.772	1.2493	6.0815	4.6095	13.917	8.462	2.7397	1.1201	9.4082	6.4015	4286.8	1170.9	617.24	75.542	117.21	7305.3	1820.1	2142.6	225.68	81.035	260.7	18549	100.72	1.9654	305.06	3183	0.3352
78.672	7.704	60.759	2569.6	63.734	76.918	233.85	58375	18.877	106.45	25234	1.7035e+05	0	2.9861e+05	26810	2.6229	1.2228	592.82	10.467	1.9075e+05	2904	676.74	3.3713	198.43	0.7518	8.9376	9.1813	0.43322	1.587	3.2265	1.806	16.587	4.1912	72.061	1328.1	624.85	184.23	254.72	513	250.12	109.17	37.983	734.98	35.307	628.57	639.37	1414.2	1393.7	25011	217.08
94.046	37.623	2.1004	125.29	293.6	66.053	90.321	25048	31.622	2814.5	2.3813e+05	30775	2.9861e+05	0	92317	41.94	148	2963.8	15.468	3.357e+05	1914.9	440.5	13.663	586.39	0.73642	10.986	13.013	0.77115	2.4836	32.676	348.3	2811.6	1526.5	422.91	3287.7	1269.9	835.81	493.57	22.398	638.79	122.7	32.802	93.226	1.7046	94.454	189.31	237.71	403.74	10315	13.118
210.21	101.34	4.7419	164.53	264.4	10.995	42.316	580.24	4.2292	22.362	704.64	4336.1	26810	92317	0	7.1814	53.592	1.2353e+05	758.53	3.8775e+05	24218	80167	4919.2	26220	389.95	40342	15149	900.69	612.31	196.82	717.16	2627	971.11	1029.1	7859.6	1091.1	1587.8	1208.9	692.56	95974	10091	598.94	206.74	4.7761	168.87	563.55	334.65	62.002	409.58	8.1347
1033.7	404.16	0.5147	17.152	30178	8654	2553.3	1484.7	2641.8	3.1669e+05	7715.6	8.2789	2.6229	41.94	7.1814	0	1.9707e+05	1.5803e+05	46530	1476.9	0.56852	1.9406	83.265	10.778	25.45	4.8946	1.8126	3.6226	5178.7	28960	3582.7	6407.2	1170.3	97555	1.7674e+05	5716.5	2.0937e+05	95660	53.142	22334	1691.4	9.6164	3.0549	0	13.148	70.215	136.5	50.211	335.78	47.256
4845.3	2102.6	1.4451	13.996	61575	10565	2418.4	1087.2	1530.8	33676	3835.7	5.7433	1.2228	148	53.592	1.9707e+05	0	60009	2.5043e+05	2225.4	5.5636	1.3819	84.753	2.8452	14.137	6.975	2.9615	1.7206	8295.9	1.0498e+05	1.705e+05	51319	5499.3	1.041e+05	10828	3023.9	1.5991e+05	19265	48.846	3259	854.46	78.544	26.23	0.095416	8.5934	186.19	154.36	27.986	153.71	21.933
13465	4642.3	52.202	292.97	15850	1150.6	3236.2	1368.7	557.2	74928	6848.5	86.055	592.82	2963.8	1.2353e+05	1.5803e+05	60009	0	2.4099e+05	3.4847e+05	1.0508e+05	80773	63287	16663	3895.7	2235.8	895.83	168.3	12502	10776	19956	82869	9215.6	14304	2.5012e+05	37648	1.0897e+05	68765	1632.2	1.2521e+05	17409	7281.1	1590.5	17.314	675.32	1617.8	1035.9	359.41	692.13	38.767
32925	11905	84.019	481.85	8060.5	13199	4178.8	3172.7	6827.4	1.0363e+05	99.668	42.786	10.467	15.468	758.53	46530	2.5043e+05	2.4099e+05	0	1330.2	88.456	56.686	64329	65.309	1599.9	1175.1	23.174	63.506	1.1134e+05	1.4014e+05	25064	72847	4795.2	32864	1.0041e+05	16661	1.5522e+05	95306	2642.3	20602	34263	513.25	157.04	1.2045	216.34	93.534	143.95	100.38	660.69	82.826
630.85	242.59	8.3191	317.46	2062.2	158.56	762.67	16531	26.705	684.12	72671	21973	1.9075e+05	3.357e+05	3.8775e+05	1476.9	2225.4	3.4847e+05	1330.2	0	1.2265e+05	49176	4137.7	28320	282.86	15769	7884.3	570.92	653.58	515.13	3900.7	23140	4320.1	2771	39286	13249	7767.5	4378.1	758.9	1.5762e+05	9968.9	5147.2	1344	7.6241	558.62	2985.5	2479.9	596.79	4224.2	41.715
106.09	37.677	3.3918	16.026	27.708	3.2899	8.3731	122.27	0.69228	4.8874	7.5383	713.32	2904	1914.9	24218	0.56852	5.5636	1.0508e+05	88.456	1.2265e+05	0	2.0428e+05	33523	31226	63.896	1923.9	436.84	25.73	246.49	83.144	94.605	233.45	39.331	134.99	5220.4	136.55	673.98	325.21	79.448	37161	588.98	911.73	264.9	1.6195	93.336	101.72	47.492	20.417	45.864	0.48833
897.99	209.52	9.7307	85.346	29.82	3.8807	39.956	31.429	1.1106	4.2237	3.4212	124.73	676.74	440.5	80167	1.9406	1.3819	80773	56.686	49176	2.0428e+05	0	79182	1.9149e+05	848.34	2451.4	314.07	36.006	11786	2942	16.631	124.95	7.0145	2501.2	31903	460.21	5623.6	2986.3	856.95	1.4813e+05	3178.3	2343.1	704.94	7.4458	227.11	78.089	36.732	41.257	24.449	1.4152
29051	7607.2	134.88	862.39	268.9	49.667	1039.4	117.1	31.805	526.8	8.9555	9.3764	3.3713	13.663	4919.2	83.265	84.753	63287	64329	4137.7	33523	79182	0	26937	76683	1349.4	33.053	125.37	84539	23853	71.944	4265.5	29.986	26825	22697	3032.8	77791	19713	5601.1	1.4966e+05	14282	998.11	204.68	1.9586	367.17	41.308	19.599	49.106	33.319	3.6296
1587.5	191.42	12.745	150.31	30.741	4.1428	69.749	23.83	2.3123	8.6872	4.3958	52.772	198.43	586.39	26220	10.778	2.8452	16663	65.309	28320	31226	1.9149e+05	26937	0	25426	24396	1241.7	41.807	23829	5913	6.6202	135.78	3.783	5355.6	24807	505.1	7075.5	5237.2	1338.7	1.8207e+05	3743.3	1113.7	261.48	2.767	144.17	31.424	19.492	27.983	16.294	1.0229
921.59	170.22	5.5742	39.862	48.09	6.7769	54.582	9.0699	4.1448	86.988	5.1225	1.2493	0.7518	0.73642	389.95	25.45	14.137	3895.7	1599.9	282.86	63.896	848.34	76683	25426	0	21651	4243.4	408.93	45153	1770.6	4.667	231.44	8.8772	1338.8	2248.7	307.48	2520.2	1283.4	312.96	24607	1867.4	27.258	3.855	0.15863	20.658	2.8736	3.8245	6.8547	2.3565	1.7089
99.145	24.209	0.34435	11.938	5.6566	0.12485	3.8804	3.1116	0.16904	11.497	5.5914	6.0815	8.9376	10.986	40342	4.8946	6.975	2235.8	1175.1	15769	1923.9	2451.4	1349.4	24396	21651	0	28037	1512.7	8448.5	412	39.445	172.69	156.95	322.45	8453.8	97.025	307.88	268.06	86.872	1.4109e+05	2458.4	16.017	4.1659	0	9.6527	4.7875	5.6605	0.71081	2.5617	0.28292
768.89	6.952	8.836	62.31	26.549	2.7785	6.559	3.2563	0.23962	1.8918	1.1721	4.6095	9.1813	13.013	15149	1.8126	2.9615	895.83	23.174	7884.3	436.84	314.07	33.053	1241.7	4243.4	28037	0	25367	1212.8	15.368	2.1086	158.39	8.5721	2444.7	3790.6	138.81	685.66	330.04	641.18	79595	20194	26.123	4.6883	0.36479	46.776	6.6101	1.7958	1.0444	3.1477	0
14473	51.023	17.283	298.41	117.7	8.8349	25.938	14.293	0.88914	7.2425	2.6043	13.917	0.43322	0.77115	900.69	3.6226	1.7206	168.3	63.506	570.92	25.73	36.006	125.37	41.807	408.93	1512.7	25367	0	5125.4	848.72	3.2949	13499	5.2492	41107	1508.8	510.4	15847	958.94	3879.4	9268.1	27889	271.4	2.6546	1.2982	402.97	4.8406	1.998	4.6601	4.8454	1.5362
10730	1018.9	50.538	533.8	791.7	1252.3	418.83	245.48	815.05	13047	34.19	8.462	1.587	2.4836	612.31	5178.7	8295.9	12502	1.1134e+05	653.58	246.49	11786	84539	23829	45153	8448.5	1212.8	5125.4	0	66058	310.98	4556.8	332.93	14195	12104	2081.6	23507	17771	3634.5	33025	24539	220.88	25.284	0.22887	305.31	18.59	25.957	33.673	77.035	8.9348
60638	13912	136.37	382.47	4312.4	9744.7	2058.6	820.19	2276.4	29041	207.37	2.7397	3.2265	32.676	196.82	28960	1.0498e+05	10776	1.4014e+05	515.13	83.144	2942	23853	5913	1770.6	412	15.368	848.72	66058	0	76987	1.9178e+05	139.69	59912	15282	2282.5	1.1703e+05	43604	2266.2	8721.6	3490.5	126.13	85.081	0.4636	206.37	37.586	83.372	37.836	240.88	41.98
1081.3	885.44	4.6774	8.304	7348.2	3570.5	279.7	215.06	124.12	3737.7	353.68	1.1201	1.806	348.3	717.16	3582.7	1.705e+05	19956	25064	3900.7	94.605	16.631	71.944	6.6202	4.667	39.445	2.1086	3.2949	310.98	76987	0	1.3337e+05	1051.9	6957.7	10068	3697.8	43344	13152	102.29	2030.6	853.05	63.092	27.008	0	6.6982	115.95	78.958	11.627	29.5	5.626
73779	18125	70.469	120.93	18973	3448.1	1092.2	122.18	65.971	3487.8	945.09	9.4082	16.587	2811.6	2627	6407.2	51319	82869	72847	23140	233.45	124.95	4265.5	135.78	231.44	172.69	158.39	13499	4556.8	1.9178e+05	1.3337e+05	0	85066	2.367e+05	21614	10031	1.0612e+05	18308	666.12	3916.6	4450.1	207.56	172.92	0.57546	89.404	230.28	178.74	26.562	38.384	1.6433
3783.1	7073	11.163	50.468	13644	309.26	150.27	18.489	1.2989	717.66	2483.5	6.4015	4.1912	1526.5	971.11	1170.3	5499.3	9215.6	4795.2	4320.1	39.331	7.0145	29.986	3.783	8.8772	156.95	8.5721	5.2492	332.93	139.69	1051.9	85066	0	66716	11624	10826	57852	22408	591.24	1881.8	6072.2	43.824	29.215	0	22.134	94.754	52.706	4.2809	6.4227	0.18788
3.059e+05	62402	584.87	15764	1.7509e+05	1.9569e+05	3055.7	2261	133.3	1.1073e+05	1416.8	4286.8	72.061	422.91	1029.1	97555	1.041e+05	14304	32864	2771	134.99	2501.2	26825	5355.6	1338.8	322.45	2444.7	41107	14195	59912	6957.7	2.367e+05	66716	0	25428	5996.7	5.2426e+05	16648	29616	22422	35103	2044	160.94	137.51	16208	110.98	77.423	174.53	358.62	7.2391
17190	1.5083e+05	817.25	4911.8	3.7629e+05	49406	1.1678e+05	1.1769e+05	7015.5	3.2351e+05	1.7222e+05	1170.9	1328.1	3287.7	7859.6	1.7674e+05	10828	2.5012e+05	1.0041e+05	39286	5220.4	31903	22697	24807	2248.7	8453.8	3790.6	1508.8	12104	15282	10068	21614	11624	25428	0	6.2808e+05	4.0206e+05	3.69e+05	44739	4.7914e+05	2.2466e+05	5201.7	2008.8	115.97	6080.9	13054	17114	46554	32350	4415.3
32902	1.4579e+05	32173	40603	2.1624e+05	16308	1.5811e+05	25386	7856.9	51077	51347	617.24	624.85	1269.9	1091.1	5716.5	3023.9	37648	16661	13249	136.55	460.21	3032.8	505.1	307.48	97.025	138.81	510.4	2081.6	2282.5	3697.8	10031	10826	5996.7	6.2808e+05	0	83348	1.5357e+05	62048	66668	61940	37818	91894	6630	35194	48159	22304	80974	19614	5235
5.848e+05	4.9352e+05	7762.5	5275.2	7.782e+05	1.7986e+05	51344	30486	3578.9	1.9706e+05	22756	75.542	184.23	835.81	1587.8	2.0937e+05	1.5991e+05	1.0897e+05	1.5522e+05	7767.5	673.98	5623.6	77791	7075.5	2520.2	307.88	685.66	15847	23507	1.1703e+05	43344	1.0612e+05	57852	5.2426e+05	4.0206e+05	83348	0	4.6418e+05	52955	60949	64821	2848.9	3053.1	31.056	3617.2	4553	5732.7	12742	7430.6	1143.7
22268	1.9917e+05	752.34	285.73	2.0923e+05	34445	24703	28416	2630.4	1.5077e+05	15828	117.21	254.72	493.57	1208.9	95660	19265	68765	95306	4378.1	325.21	2986.3	19713	5237.2	1283.4	268.06	330.04	958.94	17771	43604	13152	18308	22408	16648	3.69e+05	1.5357e+05	4.6418e+05	0	20779	85641	2.4545e+05	554.01	1814.4	14.43	215.77	4559.9	4106.7	6729.6	6453	1520.2
1.7759e+05	12053	85081	1.6369e+05	482.16	43.123	10975	4441.4	5.6192	120.53	67.973	7305.3	513	22.398	692.56	53.142	48.846	1632.2	2642.3	758.9	79.448	856.95	5601.1	1338.7	312.96	86.872	641.18	3879.4	3634.5	2266.2	102.29	666.12	591.24	29616	44739	62048	52955	20779	0	30741	64734	71897	7540.4	28201	2.5859e+05	162.3	30.708	4464.9	5905.2	5.5212
5392.9	3106.4	386.23	5320.6	13873	1711.9	8050.4	1909.2	132.12	19518	3001.3	1820.1	250.12	638.79	95974	22334	3259	1.2521e+05	20602	1.5762e+05	37161	1.4813e+05	1.4966e+05	1.8207e+05	24607	1.4109e+05	79595	9268.1	33025	8721.6	2030.6	3916.6	1881.8	22422	4.7914e+05	66668	60949	85641	30741	0	1.9376e+05	5169.8	1291.3	50.112	3529.5	1115.7	808.93	1614.9	633.01	64.441
4545.7	6770.8	1252.7	6253	7965.9	737.5	2816	1426.5	84.174	1517.4	851.66	2142.6	109.17	122.7	10091	1691.4	854.46	17409	34263	9968.9	588.98	3178.3	14282	3743.3	1867.4	2458.4	20194	27889	24539	3490.5	853.05	4450.1	6072.2	35103	2.2466e+05	61940	64821	2.4545e+05	64734	1.9376e+05	0	768.24	197.6	21.762	1326.1	378.93	300.21	472.65	373.96	60.841
58098	2091.5	8764.2	44996	68.552	3.0759	20872	1966	1.7163	26.977	150.52	225.68	37.983	32.802	598.94	9.6164	78.544	7281.1	513.25	5147.2	911.73	2343.1	998.11	1113.7	27.258	16.017	26.123	271.4	220.88	126.13	63.092	207.56	43.824	2044	5201.7	37818	2848.9	554.01	71897	5169.8	768.24	0	91713	1512.4	44137	9919.9	6220	17500	771.2	8.8597
24033	45041	14028	9036.9	1444	15.318	1.0648e+05	6190.6	10.324	225.45	159.64	81.035	734.98	93.226	206.74	3.0549	26.23	1590.5	157.04	1344	264.9	704.94	204.68	261.48	3.855	4.1659	4.6883	2.6546	25.284	85.081	27.008	172.92	29.215	160.94	2008.8	91894	3053.1	1814.4	7540.4	1291.3	197.6	91713	0	21.292	349.18	28074	6568.3	9374.4	771.28	22.752
4067.3	137.4	6152.7	7364.9	0.26887	0	867.04	397.12	0	0.18541	0	260.7	35.307	1.7046	4.7761	0	0.095416	17.314	1.2045	7.6241	1.6195	7.4458	1.9586	2.767	0.15863	0	0.36479	1.2982	0.22887	0.4636	0	0.57546	0	137.51	115.97	6630	31.056	14.43	28201	50.112	21.762	1512.4	21.292	0	13429	2.0507	0.11077	1064.1	477.34	0
1.1446e+05	1005.7	14729	2.0334e+05	47.007	7.6522	4299.1	10370	0.87712	9.7213	8.1284	18549	628.57	94.454	168.87	13.148	8.5934	675.32	216.34	558.62	93.336	227.11	367.17	144.17	20.658	9.6527	46.776	402.97	305.31	206.37	6.6982	89.404	22.134	16208	6080.9	35194	3617.2	215.77	2.5859e+05	3529.5	1326.1	44137	349.18	13429	0	58.666	9.6683	1279.6	18214	1.1272
112.46	3001.5	19.051	25.636	15628	4953.7	43777	14460	830.97	2538.9	1027.8	100.72	639.37	189.31	563.55	70.215	186.19	1617.8	93.534	2985.5	101.72	78.089	41.308	31.424	2.8736	4.7875	6.6101	4.8406	18.59	37.586	115.95	230.28	94.754	110.98	13054	48159	4553	4559.9	162.3	1115.7	378.93	9919.9	28074	2.0507	58.666	0	84324	64936	10427	1517.7
14.896	14.15	0.44253	4.2826	792.04	7456.8	3710	17941	4854	2267.3	1581.7	1.9654	1414.2	237.71	334.65	136.5	154.36	1035.9	143.95	2479.9	47.492	36.732	19.599	19.492	3.8245	5.6605	1.7958	1.998	25.957	83.372	78.958	178.74	52.706	77.423	17114	22304	5732.7	4106.7	30.708	808.93	300.21	6220	6568.3	0.11077	9.6683	84324	0	17090	62272	1.5168e+05
4255.3	1885.3	3316	9331.8	11704	12729	84291	67669	4402.2	1337.6	99.451	305.06	1393.7	403.74	62.002	50.211	27.986	359.41	100.38	596.79	20.417	41.257	49.106	27.983	6.8547	0.71081	1.0444	4.6601	33.673	37.836	11.627	26.562	4.2809	174.53	46554	80974	12742	6729.6	4464.9	1614.9	472.65	17500	9374.4	1064.1	1279.6	64936	17090	0	1.3144e+05	89748
3939.6	141.04	1021.4	6201.1	4227.7	5249	29529	2.0157e+05	4902.9	19221	4096	3183	25011	10315	409.58	335.78	153.71	692.13	660.69	4224.2	45.864	24.449	33.319	16.294	2.3565	2.5617	3.1477	4.8454	77.035	240.88	29.5	38.384	6.4227	358.62	32350	19614	7430.6	6453	5905.2	633.01	373.96	771.2	771.28	477.34	18214	10427	62272	1.3144e+05	0	3.36e+05
0.67406	4.9704	0	0.32681	89.862	785.16	459.47	5904.5	991.39	1599.8	18.87	0.3352	217.08	13.118	8.1347	47.256	21.933	38.767	82.826	41.715	0.48833	1.4152	3.6296	1.0229	1.7089	0.28292	0	1.5362	8.9348	41.98	5.626	1.6433	0.18788	7.2391	4415.3	5235	1143.7	1520.2	5.5212	64.441	60.841	8.8597	22.752	0	1.1272	1517.7	1.5168e+05	89748	3.36e+05	0
8.8434	40.971	0.35401	1.4624	144.7	473.22	354.95	38251	509.2	1.1101e+05	1.6856e+05	0.70857	440.51	16375	97.688	1438.4	172.6	1154.5	582.22	5436.5	8.555	3.1733	10.853	3.6494	3.1567	3.5799	0.88217	1.7997	67.051	381.62	75.489	159.91	51.861	37.17	9404	11646	3065.8	5129.7	18.103	546.18	88.129	326.13	659.16	0.21082	3.2384	2910.7	1.029e+05	2921.6	69387	1.3125e+05
12.595	42.913	0	0.64236	334.32	96.516	60.903	39298	113.45	58510	6.8515e+05	84.996	4336.4	3.0809e+05	10600	932.74	265.51	1000.9	70.999	62670	40.425	21.521	1.0846	66.104	0.39212	2.6766	0.12726	0.069303	9.5558	46.757	32.849	67.026	170.46	127.45	14116	6623.3	1773.3	2234.9	4.1143	238.04	59.683	27.787	52.892	0	4.1102	359.55	398.65	86.425	10977	62.142
4064.2	4.8656	2533.6	32613	12.12	1.7555	692.31	5821	0.17142	1.3678	38.923	50883	21884	4496.9	1037	0.74068	1.0149	60.947	4.4081	3198	92.064	37.008	5.8589	20.994	0.48499	1.0209	3.1175	6.4732	8.135	5.6401	0.1064	1.5726	2.9157	2700.5	265.76	1669.6	66.341	14.438	16219	210.93	120.77	267.01	121.01	271.35	38857	35.586	1.9949	368.56	13229	0.29923
785.27	6.4593	579.08	3870.9	114.24	118.74	389.11	17730	24.546	22.287	4106	32363	1.9563e+05	73844	6226	1.2612	0.40666	1002.3	3.9435	33946	357.92	99.05	7.6172	61.673	0.49141	21.614	21.822	0.84196	1.8005	2.5201	1.8731	14.436	0.87103	137.86	1263.2	1438.2	234.35	232.47	3638.5	476.37	97.6	78.08	546.73	218.05	16161	329.25	764.66	1274.7	41762	99.752
64.294	21.283	14.485	158.21	248.24	559.66	396.55	18105	322.16	1439.8	1.1657e+05	5947.3	40382	3.7881e+05	59565	19.564	106.64	3717	15.648	1.8532e+05	679.24	204.17	14.501	311.66	2.34	21.683	30.232	3.2002	4.6142	18.046	176.39	1247.7	662.08	193.29	4173.6	1886.2	876.09	642.19	159.77	908.04	155.45	43.46	28.41	15.123	3237.2	198.68	895.44	2984.7	33480	81.295
227.15	150.78	4.3771	56.541	289.77	8.916	50.383	544.43	4.0034	28.842	660.27	1601.8	5973.6	42191	3.9641e+05	6.0325	51.896	1.6924e+05	875.66	3.6024e+05	62210	2.203e+05	24267	60633	109.08	1101.9	546.7	32.499	905.58	293.97	902.42	3097.1	937.34	660.82	8218.1	1072.8	2455.8	1664.3	261.49	58684	2880	887.4	312.74	5.4311	724.75	524.5	320.38	87.485	1687.5	8.6189
6.6418	3.3678	0.35088	3.3082	60.793	27.145	22.781	625.1	14.348	6793.3	75400	2.2289	12.571	12584	110.95	963.49	168.76	1366.6	69.979	11756	1.3434	1.5733	7.7029	3.5778	5.2721	4.9012	0.91099	1.9094	17.822	69.381	35.264	96.355	40.089	38.464	2274.4	859	650.93	766.82	9.1349	307.55	126.11	669.39	472.95	0.086233	9.0452	4567	12262	567.7	646.4	10549
126.33	55.2	0.12842	1.3059	302.52	24.495	53.332	84.522	6.0102	222.61	5926	0.98753	5.6632	644.56	511.86	226.6	1999.6	14357	93.587	21251	21.814	9.7727	24.326	8.3389	3.8626	17.409	1.177	0.95026	24.301	349.23	1359.5	3696.6	625.59	440.51	4105.6	1790.3	1680.5	1027.1	17.602	794.16	269.81	1089.6	496.79	0	3.9225	4672.9	31191	133.2	308.22	695.1
1292.8	482.08	8.13	78.109	1929.7	141.34	444.59	3634.1	49.509	8339.3	57367	29.015	160.41	25752	76162	1335	7092.2	3.7971e+05	5797.8	4.4066e+05	31573	92944	39544	27892	384.4	408.4	173.52	48.264	2098.9	1928.8	5829.8	26558	5333.3	4014.3	31362	8720.1	12503	8960.5	365.4	66713	6642.9	17723	4452.8	9.1467	632.23	16914	18565	902.84	2884.3	1044.7
59.583	29.498	1.8908	8.5372	37.7	9.2209	21.158	79.097	4.7784	32.665	112.02	2.5107	6.9908	29.67	870.7	11.24	168.86	8217.3	428.1	6554.5	446.78	342.13	437.74	136.24	33.25	8.7629	6.5554	8.0697	347.6	86.276	186.3	584.48	90.286	103.52	3491.7	296.09	1320.8	3110.7	50.224	3508	2560	4195.1	1063.5	1.1393	101.8	2659.9	3234.6	136.3	297.72	2206.2
555.49	292.24	7.3803	139.34	918.79	145.61	298.74	5307.6	66.075	2764.1	1.0357e+05	3801.2	27529	1.8638e+05	2.6331e+05	688.13	1467.4	2.731e+05	2901.1	7.8337e+05	51228	1.0282e+05	20726	28102	222.3	1005.9	839.86	79.896	1443.4	671.36	1972	11642	2729.1	1902.2	24809	5557.4	6462.6	3719.2	385.27	64642	4501.5	4642	1255	9.7211	1980.2	3014.7	2113.1	1302.5	16141	74.642
132.67	47.802	3.0949	27.463	18.542	1.5762	10.955	22.802	2.3883	2.1797	5.1045	86.589	379.32	309.11	40401	1.6165	9.6505	67855	304.1	52150	54679	1.2288e+05	31833	39228	128.76	542.59	118.54	11.19	615.89	122.58	69.072	169.44	39.519	257.47	11641	121.65	1378.8	761.09	180.06	32042	1174.6	5515	1582.7	11.905	343.57	535.87	128.46	75.431	47.318	3.1065
599.99	91.381	86.372	336.34	30.559	9.216	53.038	50.977	7.2222	10.223	13.744	117.93	130.41	101.67	4608	6.4628	42.084	44067	328.59	29184	45066	1.6079e+05	46704	69067	358.65	1937.8	632.72	74.181	1697.4	251.62	118.97	255.66	69.419	822.85	61648	717.11	2684.8	2783.9	1638.5	58501	6043.4	77632	22299	169.52	5037.1	2705	631.29	990.02	222.85	22.834
212.57	40.093	17.024	83.654	14.117	2.9606	32.39	28.328	2.4698	6.1422	7.5899	19.455	5.0027	12.467	1292.7	1.7169	24.841	55700	327.38	12216	5945.5	26270	25111	5434.4	102.52	28.934	11.611	12.951	530.09	96.562	55.751	161.37	21.978	261.76	2961.7	241.42	1472	1693.1	286.65	9048.9	1867.1	52485	8517.9	35.511	1372.7	5502.3	764.92	480.82	116.31	18.875
436.02	30.03	53.863	251.92	7.687	4.7219	54.269	38.949	4.0698	10.157	7.466	96.682	84.132	178.57	3346.2	10.837	11.181	16531	150.71	13291	19715	44041	7648.6	37674	239.82	1279.7	371.42	37.144	1408.7	208.42	24.105	83.401	15.729	481.27	32891	505.63	748.59	1078.7	956.2	35068	3020.1	61044	15548	106.97	4213.2	777.67	194.45	1037.2	211.84	7.1972
221.21	20.866	21.601	127.74	23.868	6.1806	38.21	34.816	5.3109	53.352	29.497	44.498	1.5863	3.9697	231.07	87.353	55.177	3298.4	329.62	1307.1	805.39	3054.6	1293.2	2556.6	227.08	195.63	63.325	15.894	449.06	67.378	69.415	256.75	68.904	409.47	5409.1	467.69	1000.1	3342.7	551.84	5045.5	4480	14269	3578.4	30.85	1471.6	719.81	319.22	336.32	87.097	7.7525
3.5492	0.85758	0.32	4.2408	2.3354	0.2469	0.79937	0.85554	0.16162	0.90373	5.9224	4.6674	0.096304	3.5453	330.07	1.7536	2.231	561.64	9.4645	639.63	400.41	822.79	75.061	609.2	14.543	213.05	87.326	5.539	28.752	2.5403	2.8782	6.1024	2.7129	13.829	2134.4	18.791	23.713	92.598	29.9	2437.1	350.38	56.34	34.186	1.325	18.87	41.469	15.56	1.6912	1.6829	0.14706
641.27	8.1637	60.735	310.11	2.8409	3.5969	8.217	12.748	3.7481	2.9385	2.0538	88.236	1.4801	1.5094	122.69	2.4891	2.7262	168.46	28.625	203.4	57.085	65.773	35.452	45.965	5.3957	96.495	14.268	7.4248	28.379	8.5186	2.082	9.6819	2.6106	77.94	500.23	115.9	196.25	1339.3	1320.5	388.09	1830.6	7000.6	66.804	33.898	668.06	188.63	119.89	15.011	12.489	2.5123
1485.5	40.595	192.14	1194	11.702	3.8975	41.538	67.325	5.7337	3.8408	5.5062	856.31	3.314	4.058	86.552	6.3948	11.239	424.28	148.58	327.68	60.23	136.7	290.71	181.6	31.98	12.44	9.1572	25.493	298	49.22	16.554	47.473	25.891	809.5	2808.5	461.15	1399.4	9815.4	3815.6	1823.8	13403	22643	1528.8	257.53	8458.2	268.11	148.8	185.92	32.972	1.9105
196.57	17.039	18.934	104.2	42.662	6.8413	27.022	30.758	4.4882	16.111	94.457	24.54	2.3415	12.518	190.1	25.661	112.47	2713.9	216.7	2029.2	186.94	376.49	377.3	302.37	20.917	6.4324	2.4132	5.2162	176.13	53.41	157.95	473.71	101.75	331.99	752.71	252.18	760.92	2625.4	324.32	1056.6	2644.6	6164.9	563.96	31.883	1230.7	593.1	5076.8	193.75	87.821	2542.9
429	30.099	35.524	213.07	154.33	12.268	36.832	68.359	4.3926	73.167	675.55	24.649	23.33	119.7	1483.9	38.913	770.32	8071.4	103.52	9525	374.34	361.81	116.73	225.95	6.0068	15.395	11.422	2.222	37.472	115.67	754.87	1609.1	316.6	263.29	1320.7	724.9	697.4	578.89	458.85	1196.6	376.44	18826	1219.1	94.995	3386.1	2335	64278	392.88	451.15	2191.2
70.147	72.304	0.73341	3.1514	168.72	18.36	17.094	41.115	5.3617	61.299	1015.4	1.6135	27.661	177.98	1450.1	55.36	991.94	5287.3	53.933	8490.3	157.85	57.113	17.831	20.555	4.3457	22.315	19.616	5.0591	17.374	201.97	1263.5	1768.2	499.45	243.48	2372.9	1226.8	1153.4	953.88	36.695	1309	326.02	550.93	245.68	0.76674	5.4529	1911.1	46345	67.915	296.35	336.53
740.6	102.74	51.999	270.29	367.46	65.419	118.46	430.26	35.415	251.77	5326.2	12.877	41.588	433.58	2313.6	273.8	2822.8	17558	248.69	24364	414.65	408.69	279.4	243.88	24.447	39.474	26.931	6.5478	188.61	431.84	1634.9	4129.4	749.84	562.69	4780.7	2517.8	2583	2324.1	593.74	3221	1511.2	93301	14949	72.247	2830.1	39978	51335	1238.8	907.81	298.2
36.904	34.892	0.59585	3.4897	264.59	24.1	12.55	28.708	2.1866	183.81	17436	1.6877	4.5729	471.71	374.61	481.91	1809.1	3895	24.385	6300.6	19.067	9.8856	7.4642	2.4615	2.8186	10.799	5.2996	3.1768	10.198	91.599	920.12	1219	1112.7	218.81	2181.4	2575	1253.5	1029.7	38.593	671.82	245.8	1344.6	842.11	0.92045	6.5677	7307.4	3509.7	42.948	70.529	7.5907
2794.4	45.081	290.34	1494.6	49.622	96.966	180.13	951.69	40.29	360.88	1048.4	47.7	104.67	119.15	789.69	38.755	151.8	9258.6	532.09	6754.4	1471.7	3517.2	985.09	1598.2	23.946	24.656	6.9173	5.394	120.55	46.61	114.81	288.1	87.574	169.99	1436.2	1205.8	469.48	458.87	2915.6	5118	292.89	2.5707e+05	24324	489.29	13871	52073	2.4517e+05	2018	1716.7	659.68
6624	1083.7	1365.5	3724	1728.8	7490.1	4392.4	25772	5943.4	7982.9	23145	955.14	2285.7	2395.9	20392	1844.9	2838.1	64599	8073.1	87389	11830	33086	4872.3	21805	473.33	3385.3	1546.5	275.58	2080.9	998.62	3321.8	8317.6	4398.7	5727.9	88226	35608	18988	26992	19498	82504	34866	87072	66042	380.42	13221	3.2003e+05	2.9578e+05	19340	89030	13517
66809	13372	44123	1.014e+05	6020.2	19557	48652	34195	15324	45716	53831	3934.4	650.12	1238.6	3875.6	2153.9	2989.7	10005	1043.6	18590	680.43	480.03	266.98	211.57	26.545	34.844	39.236	49.376	171.99	474.74	1143.3	2963.3	2813.3	3230.2	60895	2.2025e+05	18289	16556	1.1398e+05	7549.3	1770.3	72928	1.7659e+05	7455.8	86645	4.3554e+05	55315	64605	23253	7935.5
2850.8	397.03	684.04	2150.7	610.39	2496.3	1807.9	12482	1370.1	5682.2	9490.6	125.79	962.23	1276.6	5975.1	972.33	1527.5	48890	4051.9	45806	5027.7	7815.6	5937.7	4508.2	268.42	106.36	71.883	58.893	1556.8	1164.5	1380.9	3020.7	1092.5	1563	19874	9539.4	14612	38662	4602.7	24334	23097	4.172e+05	1.3776e+05	947.29	17222	3.9952e+05	4.8582e+05	11898	33039	8138.5
1196.6	793.81	153.92	74.611	480.68	1295.5	770.14	3895.7	474.7	7317.3	10353	14.005	539.36	883.52	2823.9	2329.1	819.05	11086	4838.6	13904	1073.4	2611.1	7906.5	3927.7	709.41	118.3	190.75	377.41	7034.6	2618.9	1103.4	1591.9	1131.4	3336.5	26100	6774.4	34945	1.7358e+05	4448.5	22099	1.7952e+05	60668	94252	41.023	204.91	1.5747e+05	1.2728e+05	2267.9	13706	5964.1
94155	4223.5	44588	1.1136e+05	96.22	10.982	5182.5	2637.8	1.3829	13.696	30.191	5999.3	177.52	16.939	466.7	8.8943	12.506	2248	344.32	1624.5	495.87	1019.7	635.5	454.36	42.892	41.79	184.73	1301.1	376.42	234.19	43.123	156.07	130.78	8531.9	17284	24286	5782.8	971.91	3.2851e+05	9224.1	4757.5	70687	24693	17820	1.7483e+05	311.07	57.19	4026.2	2908.1	3.8923
3399.3	714.88	376.02	1588.4	2083.4	841.35	750.78	2209.6	604.01	1032.7	2753.7	470.78	180.75	556.24	17328	1191.3	3198	1.0352e+05	6677.3	80307	30529	48015	5532.2	39016	437.47	3075.4	1034.2	173.66	2144.2	1232.9	8062.8	16924	5827.4	5460.5	54473	11961	14065	16772	7215.1	98946	26914	12407	6550.2	101.97	5089.9	50086	37688	3663.8	4761.2	771.08
1557.8	603.8	325.02	1447.1	122.21	67.905	320.01	262.52	46.69	117.14	586.21	2251.6	26.826	112.75	2283.3	95.666	225.9	9531.3	3053.7	8444.4	1416.3	3016.6	6051.9	3520.8	727.45	278.65	264.79	590.15	8243.4	893.3	495.86	923.51	760.37	5090.3	31692	3062	24125	1.9972e+05	10273	25231	3.0151e+05	20535	7196.1	379.37	8836.7	4973.5	3145.6	551.09	276.49	50.668
18765	1.4621e+05	32.659	140.66	1.6376e+05	40039	17961	51267	5294.8	8.1069e+05	3.9861e+05	68.601	1665.7	7029.6	7765.1	5.6288e+05	30488	3.4726e+05	1.0883e+05	55077	1454.8	860.64	2889.2	459.74	130.61	2250.5	219.82	67.74	10081	70786	33589	31637	21110	13947	1.147e+06	1.1425e+05	4.2159e+05	1.1609e+06	3264.3	84974	19539	30473	25827	2.1597	121.8	1.2438e+05	1.8818e+05	12722	41074	13920
[truncated: 33 more columns]
