# Supplementary material for: Reproducibility of the Structural Brain Connectome Derived from Diffusion Tensor Imaging
Source: PLoS One. 2015 Sep 2;10(9):e0135247. doi: 10.1371/journal.pone.0135247 (PMC4557836; doi:10.1371/journal.pone.0135247)
Supplement: S1 Data — Please refer to the README.txt file within the compressed folder for usage instructions. (ZIP) [file pone.0135247.s001.zip › Subject19_determistic_scanner_A_time_1.csv]

0	0.017812	0	0.0025616	0	0	0.00044345	0	0	0	0	0	0	0	0	0	0	0.00020197	5.9152e-06	0	0	0.0017612	0.0020139	0.0023995	4.8022e-06	0	2.5382e-05	0.0020493	7.1401e-06	0.00087391	0.00010607	0.0064066	0	0.011995	0	0	0.010973	1.4341e-05	0.00014144	0	0.00055549	0	0	0	0	0	0	0	0	0
0.017812	0	0	0	0.0002176	0	0.00016929	0	0	0	0	0	0	0	0	0	5.7751e-05	0.00080177	2.7269e-06	0	0	0	0	0	0	0	0	0	1.3573e-05	0	0	0	0	0.0033853	0	0	0.010509	0	0	0	0	0	0	0	0	0	0	0	0	0
0	0	0	0.0022008	0	0	0.0052313	0.00099652	0	0	0	1.829e-05	0	0	0	0	0	0	0	0	0	0	0	0	0	0	0	0	0	0	0	0	0	0	0.0060259	0.0079432	0.012475	0.010946	0.013254	1.3077e-05	0	0	0	0	0.00026691	0	0	9.2596e-06	0	0
0.0025616	0	0.0022008	0	0	0	0	0.0019698	0	0	0	0.0093544	0	0	0	0	0	0	0	0	0	0	0	0	0	0	6.285e-05	0.0015194	0	1.3022e-05	0	0	0	0.001869	0.00028284	0.00032944	0.0050916	0	0.0097346	0.00085627	0.0015377	0	0	0.00065479	0.0077556	0	0	0.00051599	0	0
0	0.0002176	0	0	0	0.0065197	0.018866	0.00075504	0	0	0	0	0	0	0	0	0.00052237	0.00035925	0	0	0	0	0	0	0	0	0	0	6.8521e-06	1.498e-06	0	0	0	0.0058579	0	0	0.0030179	0.00060024	0	0	0	0	0	0	0	0	0	0	0	0
0	0	0	0	0.0065197	0	0.0048308	0.0085309	0.0094525	0.011583	0	0	0	0	0	0.0003536	0.0016582	1.1734e-06	0	0	0	0	0	0	0	0	0	0	0	0	0	0	0	0.016255	0	0	0.00015529	0	0	0	0	0	0	0	0	0	0	0	0	0
0.00044345	0.00016929	0.0052313	0	0.018866	0.0048308	0	0.0044392	0.019304	0.0026769	0	0	0	0	0	0	8.946e-07	1.5478e-05	0	0	0	1.9507e-06	0	0	0	0	0	0	0	0	0	0	0	1.5668e-06	0.0015556	0.0022436	0.0069813	0.0011211	0	2.0987e-05	0	0	0	0	0	0	0	0	0	0
0	0	0.00099652	0.0019698	0.00075504	0.0085309	0.0044392	0	0.0048968	0.0060881	0.00075794	0.0054036	0.016354	0.0045719	9.9291e-05	4.5154e-06	6.2969e-05	0.00027826	0	0.0013935	0	0	0	0	0	0	0	0	0	0	0	0	0	0.00030583	0.013763	0.0029259	0.0031482	0.00056207	0.00033916	1.4538e-05	0	0	0	3.7604e-05	0.00041008	0	0	0.00051693	0.013128	0
0	0	0	0	0	0.0094525	0.019304	0.0048968	0	0.017385	0	0	0	0	0	0	0	0	0	0	0	0	0	0	0	0	0	0	0	0	0	0	0	0	5.2291e-05	0	0.0043486	0.0015606	0	0	0	0	0	0	0	0	0	0	2.4127e-06	0
0	0	0	0	0	0.011583	0.0026769	0.0060881	0.017385	0	0.0019939	0	0	0	0	0.018214	0.012988	0.0019535	0	1.3292e-05	0	0	0	0	0	0	0	0	0	0	0	0	5.7456e-05	0.0061328	0.0027331	0.004561	0.00032692	0.001462	0	0	0	0	0	0	0	0	0	0	6.0974e-05	0
0	0	0	0	0	0	0	0.00075794	0	0.0019939	0	0	0	0.0176	0	0.0013608	0	2.7683e-05	0	0.0040317	0	0	0	0	0	0	0	0	0	0	0	0	0	0	1.4652e-05	0.00085413	0	0	0	0	0	0	0	0	0	0	0	0	0.00045321	0
0	0	1.829e-05	0.0093544	0	0	0	0.0054036	0	0	0	0	0.029403	0.0018666	1.5218e-05	0	0	0	0	0	0	0	0	0	0	0	0	0	0	0	0	0	0	0	0	7.9019e-05	2.4018e-05	0	0.0063864	0	0	0	0	0.00017845	0.00069328	0	0	0	9.5068e-05	0
0	0	0	0	0	0	0	0.016354	0	0	0	0.029403	0	0.013344	0.00058038	0	0	0	0	0.00019558	0	0	0	0	0	0	0	0	0	0	0	0	0	0	0	0	0	0	0.001006	0	0	0	0	0.00014552	0.00012933	0	0	0	0.0040727	0
0	0	0	0	0	0	0	0.0045719	0	0	0.0176	0.0018666	0.013344	0	0.019469	0	0	0.00011757	0	0.0067717	0	0	0	0	0	0	0	0	0	0	0	0	0	0	0.00016824	6.506e-05	0	0	0.00014102	1.9653e-05	0	0	0	0	1.5573e-05	0	0	0	0.00028218	0
0	0	0	0	0	0	0	9.9291e-05	0	0	0	1.5218e-05	0.00058038	0.019469	0	0	0	0.0013656	0	0.01728	0.0036987	0.00065268	0	0.0013026	0	0.0029897	5.7367e-05	0.00013404	2.207e-05	0	0	0	0	0	0.0010965	0.00054202	0	0	0	0.0038169	0	0	0	0	0	0	0	0	0	0
0	0	0	0	0	0.0003536	0	4.5154e-06	0	0.018214	0.0013608	0	0	0	0	0	0.012055	0.0027664	0	7.2666e-05	0	0	0	0	0	0	0	0	0	0	0	0	7.5653e-05	0.0031093	0.0017644	0.0027731	0.00031823	0.0043801	0	0	0	0	0	0	0	0	0	0	0	0
0	5.7751e-05	0	0	0.00052237	0.0016582	8.946e-07	6.2969e-05	0	0.012988	0	0	0	0	0	0.012055	0	0.0062713	0.0048074	0	0	0	0	0	0	0	0	0	0	0.00036615	0.0065579	0.0061382	0.0035619	0.003674	0	0	0.0050719	6.4971e-05	0	0	0	0	0	0	0	0	0	0	0	0
0.00020197	0.00080177	0	0	0.00035925	1.1734e-06	1.5478e-05	0.00027826	0	0.0019535	2.7683e-05	0	0	0.00011757	0.0013656	0.0027664	0.0062713	0	0.019172	0.0044886	0.0043422	0.00012935	0.0011228	0.00048798	7.1779e-05	0.00014441	0	0	6.7791e-05	0.00044476	0.0014599	0.0039777	0.0011879	0.00052642	0.0093276	0.0023202	0.0033194	0.0052392	0	3.4865e-05	0	0	0	0	0	0	0	0	1.1822e-06	0
5.9152e-06	2.7269e-06	0	0	0	0	0	0	0	0	0	0	0	0	0	0	0.0048074	0.019172	0	0.00015382	0	0	0.0076686	0	0.0024386	0.00023633	0	0	0.0058943	0.019468	0.01026	0.0011096	6.7682e-05	3.4617e-05	0	3.0605e-06	0.0022089	0.00072382	0	3.3536e-05	0	0	0	0	0	0	0	0	0	0
0	0	0	0	0	0	0	0.0013935	0	1.3292e-05	0.0040317	0	0.00019558	0.0067717	0.01728	7.2666e-05	0	0.0044886	0.00015382	0	0.0059251	0.0015514	0	0.0012572	1.262e-05	0.0012139	0.00018126	3.5256e-05	1.2541e-05	1.575e-06	0	1.211e-06	0	0	0.00032708	0.0019106	0	0.00057645	0	0.0015985	5.3832e-06	0	0	0	0	0	0	0	1.6693e-05	0
0	0	0	0	0	0	0	0	0	0	0	0	0	0	0.0036987	0	0	0.0043422	0	0.0059251	0	0.017054	0.0018781	0.0067403	0	0.00075384	4.8326e-05	5.5766e-06	0	2.1157e-06	0	0	0	0	0	0	0	0	0	0.00016035	0	0	0	0	0	0	0	0	0	0
0.0017612	0	0	0	0	0	1.9507e-06	0	0	0	0	0	0	0	0.00065268	0	0	0.00012935	0	0.0015514	0.017054	0	0.0054931	0.0090203	0.00021519	0.00056098	0	0	0	0	0	0	0	0	0	0	0.00024431	0	8.5478e-05	0.00011713	0	0	0	0	0	0	0	0	0	0
0.0020139	0	0	0	0	0	0	0	0	0	0	0	0	0	0	0	0	0.0011228	0.0076686	0	0.0018781	0.0054931	0	0.0037474	0.010473	4.0023e-06	2.6512e-05	5.4059e-05	0.0017224	0.0017489	1.7408e-05	0	0	1.803e-05	0	6.3634e-06	0.00216	9.815e-05	1.467e-05	1.1886e-05	7.7209e-05	0	0	0	0	0	0	0	0	0
0.0023995	0	0	0	0	0	0	0	0	0	0	0	0	0	0.0013026	0	0	0.00048798	0	0.0012572	0.0067403	0.0090203	0.0037474	0	0.014054	0.0054877	0	0	0.00012064	0	0	0	0	0	0	0	2.6533e-06	0	0	0.00090753	0	0	0	0	0	0	0	0	0	0
4.8022e-06	0	0	0	0	0	0	0	0	0	0	0	0	0	0	0	0	7.1779e-05	0.0024386	1.262e-05	0	0.00021519	0.010473	0.014054	0	0.0037854	0.0018793	0.0015909	0.02514	0.00012105	0	0	0	0	0.00054905	0	0	0	0	0.0011285	5.6333e-05	0	0	0	0	0	0	0	0	0
0	0	0	0	0	0	0	0	0	0	0	0	0	0	0.0029897	0	0	0.00014441	0.00023633	0.0012139	0.00075384	0.00056098	4.0023e-06	0.0054877	0.0037854	0	0.014139	0.0013157	0.00020283	5.2157e-06	0	0	0	0	0	0	0	0	0	0.0093999	0.00044706	0	0	0	0	0	0	0	0	0
2.5382e-05	0	0	6.285e-05	0	0	0	0	0	0	0	0	0	0	5.7367e-05	0	0	0	0	0.00018126	4.8326e-05	0	2.6512e-05	0	0.0018793	0.014139	0	0.013082	0.00022218	0	0	0	0	0.00045973	0.00089525	0	5.0982e-05	0	0	0.012567	0.0064001	0	0	0	0	0	0	0	0	0
0.0020493	0	0	0.0015194	0	0	0	0	0	0	0	0	0	0	0.00013404	0	0	0	0	3.5256e-05	5.5766e-06	0	5.4059e-05	0	0.0015909	0.0013157	0.013082	0	0.0034896	0.00025047	0	0.0011009	0	0.010439	0.0020086	6.9624e-05	0.00049014	0	0.00013997	0.0086791	0.015742	0	0	0	0	0	0	0	0	0
7.1401e-06	1.3573e-05	0	0	6.8521e-06	0	0	0	0	0	0	0	0	0	2.207e-05	0	0	6.7791e-05	0.0058943	1.2541e-05	0	0	0.0017224	0.00012064	0.02514	0.00020283	0.00022218	0.0034896	0	0.026648	0	0.00025343	0	1.5156e-05	0.00064834	4.4893e-05	3.5948e-05	0.00015395	0	0.0014321	9.6696e-05	0	0	0	0	0	0	0	0	0
0.00087391	0	0	1.3022e-05	1.498e-06	0	0	0	0	0	0	0	0	0	0	0	0.00036615	0.00044476	0.019468	1.575e-06	2.1157e-06	0	0.0017489	0	0.00012105	5.2157e-06	0	0.00025047	0.026648	0	0.011129	0.012685	0	4.1978e-05	0.00036436	3.6931e-06	0.00035353	0.00063678	8.9923e-05	6.3055e-05	0.0012335	0	0	0	0.00010266	0	0	0	0	0
0.00010607	0	0	0	0	0	0	0	0	0	0	0	0	0	0	0	0.0065579	0.0014599	0.01026	0	0	0	1.7408e-05	0	0	0	0	0	0	0.011129	0	0.0086257	0	6.3488e-05	0	0	3.2654e-05	0.00046179	0	0	0	0	0	0	0	0	0	0	0	0
0.0064066	0	0	0	0	0	0	0	0	0	0	0	0	0	0	0	0.0061382	0.0039777	0.0011096	1.211e-06	0	0	0	0	0	0	0	0.0011009	0.00025343	0.012685	0.0086257	0	0.011309	0.012357	2.792e-05	0	1.8935e-05	0	0	1.0622e-05	0.00014246	0	0	0	0	0	0	0	0	0
0	0	0	0	0	0	0	0	0	5.7456e-05	0	0	0	0	0	7.5653e-05	0.0035619	0.0011879	6.7682e-05	0	0	0	0	0	0	0	0	0	0	0	0	0.011309	0	0.0013675	0	0	0	0	0	0	0	0	0	0	0	0	0	0	0	0
0.011995	0.0033853	0	0.001869	0.0058579	0.016255	1.5668e-06	0.00030583	0	0.0061328	0	0	0	0	0	0.0031093	0.003674	0.00052642	3.4617e-05	0	0	0	1.803e-05	0	0	0	0.00045973	0.010439	1.5156e-05	4.1978e-05	6.3488e-05	0.012357	0.0013675	0	0.0011363	0	0.0043124	0	0.00017378	0.00017674	0.0072747	0	0	0	0	0	0	0	0	0
0	0	0.0060259	0.00028284	0	0	0.0015556	0.013763	5.2291e-05	0.0027331	1.4652e-05	0	0	0.00016824	0.0010965	0.0017644	0	0.0093276	0	0.00032708	0	0	0	0	0.00054905	0	0.00089525	0.0020086	0.00064834	0.00036436	0	2.792e-05	0	0.0011363	0	0.020812	0.0021407	0.0022965	0	0.020303	0.004421	6.7663e-06	0	0	2.714e-06	0	0	0	0	0
0	0	0.0079432	0.00032944	0	0	0.0022436	0.0029259	0	0.004561	0.00085413	7.9019e-05	0	6.506e-05	0.00054202	0.0027731	0	0.0023202	3.0605e-06	0.0019106	0	0	6.3634e-06	0	0	0	0	6.9624e-05	4.4893e-05	3.6931e-06	0	0	0	0	0.020812	0	0.0014876	0.0038093	0.00075102	6.1203e-05	0.00030591	0	0	0	0.00011734	0	0	6.0242e-05	0.00095453	0
0.010973	0.010509	0.012475	0.0050916	0.0030179	0.00015529	0.0069813	0.0031482	0.0043486	0.00032692	0	2.4018e-05	0	0	0	0.00031823	0.0050719	0.0033194	0.0022089	0	0	0.00024431	0.00216	2.6533e-06	0	0	5.0982e-05	0.00049014	3.5948e-05	0.00035353	3.2654e-05	1.8935e-05	0	0.0043124	0.0021407	0.0014876	0	0.0096853	0.0048626	0	0.0019932	2.5293e-06	0	0	0.00088611	0	0	0	0	0
1.4341e-05	0	0.010946	0	0.00060024	0	0.0011211	0.00056207	0.0015606	0.001462	0	0	0	0	0	0.0043801	6.4971e-05	0.0052392	0.00072382	0.00057645	0	0	9.815e-05	0	0	0	0	0	0.00015395	0.00063678	0.00046179	0	0	0	0.0022965	0.0038093	0.0096853	0	0.00091585	0.00034531	0.00015937	0	0	0	0	0	0	0	0.00019773	0
0.00014144	0	0.013254	0.0097346	0	0	0	0.00033916	0	0	0	0.0063864	0.001006	0.00014102	0	0	0	0	0	0	0	8.5478e-05	1.467e-05	0	0	0	0	0.00013997	0	8.9923e-05	0	0	0	0.00017378	0	0.00075102	0.0048626	0.00091585	0	0	0	0	0	0	0.0074792	0	0	0	0	0
0	0	1.3077e-05	0.00085627	0	0	2.0987e-05	1.4538e-05	0	0	0	0	0	1.9653e-05	0.0038169	0	0	3.4865e-05	3.3536e-05	0.0015985	0.00016035	0.00011713	1.1886e-05	0.00090753	0.0011285	0.0093999	0.012567	0.0086791	0.0014321	6.3055e-05	0	1.0622e-05	0	0.00017674	0.020303	6.1203e-05	0	0.00034531	0	0	0.0073834	0	0	0	0	0	0	0	0	0
0.00055549	0	0	0.0015377	0	0	0	0	0	0	0	0	0	0	0	0	0	0	0	5.3832e-06	0	0	7.7209e-05	0	5.6333e-05	0.00044706	0.0064001	0.015742	9.6696e-05	0.0012335	0	0.00014246	0	0.0072747	0.004421	0.00030591	0.0019932	0.00015937	0	0.0073834	0	0	0	0	0	0	0	0	0	0
0	0	0	0	0	0	0	0	0	0	0	0	0	0	0	0	0	0	0	0	0	0	0	0	0	0	0	0	0	0	0	0	0	0	6.7663e-06	0	2.5293e-06	0	0	0	0	0	0.0095682	0	0.001606	0	0	0.003652	0	0
0	0	0	0	0	0	0	0	0	0	0	0	0	0	0	0	0	0	0	0	0	0	0	0	0	0	0	0	0	0	0	0	0	0	0	0	0	0	0	0	0	0.0095682	0	0	0	6.8715e-05	0	6.9871e-05	0	0
0	0	0	0.00065479	0	0	0	3.7604e-05	0	0	0	0.00017845	0.00014552	0	0	0	0	0	0	0	0	0	0	0	0	0	0	0	0	0	0	0	0	0	0	0	0	0	0	0	0	0	0	0	0.0011578	0	0	0.00033606	0.00068003	0
0	0	0.00026691	0.0077556	0	0	0	0.00041008	0	0	0	0.00069328	0.00012933	1.5573e-05	0	0	0	0	0	0	0	0	0	0	0	0	0	0	0	0.00010266	0	0	0	0	2.714e-06	0.00011734	0.00088611	0	0.0074792	0	0	0.001606	0	0.0011578	0	0	0	0	0.00091378	0
0	0	0	0	0	0	0	0	0	0	0	0	0	0	0	0	0	0	0	0	0	0	0	0	0	0	0	0	0	0	0	0	0	0	0	0	0	0	0	0	0	0	6.8715e-05	0	0	0	0.0084924	0.0071019	4.8046e-06	1.9998e-05
0	0	0	0	0	0	0	0	0	0	0	0	0	0	0	0	0	0	0	0	0	0	0	0	0	0	0	0	0	0	0	0	0	0	0	0	0	0	0	0	0	0	0	0	0	0.0084924	0	0.0060783	0.0071689	0.0051103
0	0	9.2596e-06	0.00051599	0	0	0	0.00051693	0	0	0	0	0	0	0	0	0	0	0	0	0	0	0	0	0	0	0	0	0	0	0	0	0	0	0	6.0242e-05	0	0	0	0	0	0.003652	6.9871e-05	0.00033606	0	0.0071019	0.0060783	0	0.0043856	0.027582
0	0	0	0	0	0	0	0.013128	2.4127e-06	6.0974e-05	0.00045321	9.5068e-05	0.0040727	0.00028218	0	0	0	1.1822e-06	0	1.6693e-05	0	0	0	0	0	0	0	0	0	0	0	0	0	0	0	0.00095453	0	0.00019773	0	0	0	0	0	0.00068003	0.00091378	4.8046e-06	0.0071689	0.0043856	0	0.0048048
0	0	0	0	0	0	0	0	0	0	0	0	0	0	0	0	0	0	0	0	0	0	0	0	0	0	0	0	0	0	0	0	0	0	0	0	0	0	0	0	0	0	0	0	0	1.9998e-05	0.0051103	0.027582	0.0048048	0
0	0	0	0	0	0	0	0.00044408	0	0.00012821	0.0010248	0	0	0	0	0	0	0	0	0	0	0	0	0	0	0	0	0	0	0	0	0	0	0	0	0	0	9.5786e-06	0	0	0	0	2.0158e-06	0	2.0464e-05	0	0.015991	0.00061352	0.0089119	0.012647
0	0	0	0	0	0	0	0.00022696	0	0.0014108	0.0035944	0	0.00048692	0.0015853	0	0	0	4.6952e-06	0	5.6787e-06	0	0	0	0	0	0	0	0	0	0	0	0	0	0	0	0	0	0	0	0	0	0	0	0	0	0	0	0	0.00093702	0
0	0	0	0	0	0	0	0	0	0	0	0.00072161	0.0007706	0	0	0	0	0	0	0	0	0	0	0	0	0	0	0	0	0	0	0	0	0	0	0	0	0	0	0	0	0	0	0	0.0023967	0	0	0	0.00042282	0
0	0	0	0	0	0	0	0.00031102	0	0	0	0.0012927	0.023845	0	0	0	0	0	0	0	0	0	0	0	0	0	0	0	0	0	0	0	0	0	0	0	0	0	0	0	0	0	0	0	0.0010085	0	0	0	0.0039693	0
0	0	0	0	0	0	0	0.00080289	0	0.00026039	0.0032585	0	0.00032492	0.017562	0.0072088	0.00018485	0	0.0019293	0	0.0017807	0	0	0	0	0	0	0	0	0	0	0	0	0	0	0	0.00073191	0	0	0	0	0	0	0	0	0.00010102	0	0	0	0.0023061	0
0	0	0	0	0	0	0	0	0	0	0	0	5.9362e-05	0.00045482	0.030188	0	0	8.3652e-06	0	0.00062675	0	0	0	0	0	0	0	0	0	0	0	0	0	0	0	0	0	0	0	0.00012311	0	0	0	0	3.976e-06	0	0	0	4.6575e-06	0
0	0	0	0	0	0	0	0	0	7.6587e-06	0.00049736	0	0	3.3243e-06	0	0	0	0	0	0	0	0	0	0	0	0	0	0	0	0	0	0	0	0	0	0	0	0	0	0	0	0	1.2274e-05	0	0	0	0	1.8044e-05	1.332e-05	0
0	0	0	0	0	0	0	0	0	0	0	0	0	0	0	0	0	0	0	0	0	0	0	0	0	0	0	0	0	0	0	0	0	0	0	0	0	0	0	0	0	0	0	0	0	8.8573e-06	4.7907e-05	0	0	0
0	0	0	0	0	0	0	0	0	0	0	0	0	0.00018344	0.00077934	0	0	2.4193e-05	0	0.0003859	0	0	0	0	0	0	0	0	0	0	0	0	0	0	0	6.2668e-05	0	0	0	3.1093e-05	0	4.1342e-05	0.00049876	0	2.0949e-05	0.00025088	8.9452e-06	0.00018387	2.1742e-06	0
0	0	0	0	0	0	0	0	0	0	0	0	0	0	0	0	0	0	0	0	0	0	0	0	0	0	0	0	0	0	0	0	0	0	0	0	0	0	0	0	0	1.9638e-06	7.2353e-05	0	1.4527e-05	0.00047142	0.00014409	0.00011897	0	0
0	0	0	0	0	0	0	0	0	0	0	1.566e-05	3.5741e-05	0.00073602	0.0017913	0	0	0.00017977	0	0.0021399	2.4369e-05	0	1.5592e-05	1.8234e-05	0	0	0	0	0	0	0	0	0	0	0	0	0	0	0	0.00026829	0	0	0	0	0.00023173	0	0	0	0.00098649	0
0	0	0	0	0	0	0	0	0	0	0	0	0	0	0	0	0	0.00056005	0	0.0010811	0.0017255	0.00015906	0.00011181	0.00021243	0	0	0	0	0	0	0	0	0	0	0	0	6.1095e-06	0	0	0.0010161	0	6.3859e-05	0	0	2.2218e-05	0	0	0	0	0
0	0	0	0	0	0	0	0	0	0	0	0	0	0	0	0	0	0	0	0	5.4198e-05	3.3685e-05	0	0.00011328	0	0	0	0	0	0	0	0	0	0	2.486e-06	0	3.3634e-05	0	0	0.00023746	0	0.00078316	2.3515e-05	0	6.9586e-05	0	0	6.4749e-05	0	0
0	0	0	0	0	0	0	0	0	0	0	0	0	0	0	0	0	0	0	0	0	0	0	0	0	0	0	0	0	0	0	0	0	0	1.6316e-05	0	5.9398e-05	0	0	1.8075e-06	0	0.00082212	0.00013928	0	0.00015566	8.151e-05	0	0.00017879	0	0
0	0	0	0	0	0	0	0	0	0	0	0	0	0	0	0	0	0	0	0	6.236e-05	0.00024555	0	0.00011755	0	0	0	0	0	0	0	0	0	0	0	0	0	0	0	0.00013133	0	0.00083003	0	0	3.9268e-06	0	0	0	0	0
0	0	0	0	0	0	0	0	0	0	0	0	0	0	0	0	0	0	0	0	0	0	0	1.4616e-06	0	0	0	0	0	0	0	0	0	0	0	0	0	0	0	3.0674e-05	0	0	0	0	1.8229e-06	0	0	7.5524e-07	0	0
0	0	0	0	0	0	0	0	0	0	0	0	0	0	0	0	0	0	0	0	0	0	0	0	0	0	0	0	0	0	0	0	0	0	0	0	0	0	0	4.8695e-05	0	0	0	0	0	0	0	0	0	0
0	0	0	0	0	0	0	0	0	0	0	0	0	0	0	0	0	0	0	0	0	0	0	1.1406e-05	0	0	0.00033094	0	0	0	0	0	0	0	0.00054667	0	0	0	0	0.00077485	0	0	0	0	0.001169	0	0	0	0	0
0	0	0	8.2896e-06	0	0	0	0	0	0	0	0	0	0	0	0	0	0	0	0	0	0	0	0	0	0	0	0	0	0	0	0	0	0	0	0	0.00029911	0	7.5483e-05	5.2338e-06	0	0.0077803	0.00063667	0	0.0090772	0	0	1.3298e-05	0	0
0	0	0	0	0	0	0	0	0	0	0	0	0	0	0	0	0	0	0	0	0	0	0	0	0	0	0	0	0	0	0	0	0	0	0	0	0	0	0	0	0	0	0	0	0	0	4.8431e-05	0	0	0
0	0	0	0	0	0	0	0	0	0	0	0	0	0	0	0	0	0	0	0	0	0	0	0	0	0	0	0	0	0	0	0	0	0	0	0	0	0	0	0	0	0	0	0	0	0	0.00063871	0	0	0
0	0	0	0	0	0	0	0	0	0	0	0	0	0	0	0	0	0	0	0	0	0	0	0	0	0	0	0	0	0	0	0	0	0	0	0	0	0	0	0	0	0	0	0	0	0	1.0875e-05	0	0	0
0	0	0	0	0	0	0	0	0	0	0	0	0	0	0	0	0	0	0	0	0	0	0	0	0	0	0	0	0	0	0	0	0	0	0	0	0	0	0	0	0	0.0030423	6.6246e-05	0	0	0.00090657	0.00012847	0	0	0
0	0	0	0	0	0	0	0	0	0	0	0	0	0	0	0	0	0	0	0	0	0	0	0	0	0	0	0	0	0	0	0	0	0	0	0	0	0	0	0	0	0	0	0	0	0	0	0	0	0
0	0	5.1415e-06	0.00015461	0	0	0	7.4422e-06	0	0	0	0	0	0	0	0	0	0	0	0	0	0	0	0	0	0	0	0	0	0	0	0	0	0	0	0	0	0	0	0	0	0.012282	0.0010276	0	0.0021337	0.01937	0.023239	1.1147e-05	8.0848e-06	0
0	0	0	0	0	0	0	0	0	0	0	0	0	0	0	0	0	1.3753e-06	0	1.741e-06	0	0	0	0	0	0	0	0	0	0	0	0	0	0	0.0072122	0	7.0162e-05	0	0	0.00025462	1.0128e-05	0	2.8686e-06	0	0.00017296	0	0	0.004373	0.010579	0
0	0	0.0010526	0.0046784	0	0	0	0.0011348	0	0	0	0.00091736	0.00026467	0	0	0	0	0	0	0	0	0	0	0	0	0	0	0	0	0	0	0	0	0	0	0.0016811	0	0	0.00055919	0	0	0.00039726	0	0.0017212	0.0068789	0	0	0.0044284	0.0056447	0
0	0	0	0	0	0	0	0	0	0	0	0	0	0	0	0	0	0	0	0	0	0	0	0	0	0	0	0	0	0	0	0	0	0	5.5417e-05	0	0.00024618	1.1376e-05	0.00027231	0	0	0.002251	0.0041076	0.00017961	0.0046911	0.00021188	0.0024333	0.0095482	0.0078354	0.0044946
0	0	7.5022e-05	0	0	0	0	0	0	0	0	0	0	0	0	0	0	0	0	0	0	0	0	0	0	0	0	0	0	0	0	0	0	0	0	2.9213e-05	0	0.0055828	0	0	0	9.2198e-06	0	0	0.00093581	0	0	0.0042425	0.0029263	0
0	0	0	0.0012263	0	0	0	3.7357e-05	0	0	0	0.0013363	8.7235e-05	0	0	0	0	0	0	0	0	0	0	0	0	0	0	0	0	0	0	0	0	0	0	0	1.0097e-05	0	0.0020857	0	0	0.0002106	0	0.0019191	0.0021867	0	0	1.8383e-05	0	0
0	0	0	0	0	0	0	0	0	2.2908e-06	0	0	0	0	0	0	0	1.1238e-05	0	2.2112e-05	0.0001331	1.5449e-05	3.2359e-05	9.4012e-05	0	0	0	0	0	0	0	0	0	0	0.00044753	0	0	3.7476e-05	0	0.0067206	0	0	0	0	6.6926e-05	0	0	7.3941e-05	0	0
0	0	0	0	0	0	0	0	0	0	0	0	0	0	0	0	0	0	0	0	0	0	0	1.4016e-05	0	0	0	0	0	0	0	0	0	0	0	0	0	0	0	0.00021357	0	0	0	0	0.0016014	0	0	0	0	0
0	0	0.00090309	0	0	0	0.00024575	0.0061359	0.002142	0.018859	0	0	0	0	0.00012352	0.010732	0	0.0089376	2.8021e-05	0.00027675	0	0	0	0	4.8685e-05	0.0050421	0.0009336	0.00023778	8.8371e-06	2.4305e-05	0	0	0	9.1307e-06	0.030131	0.0008106	0.00038348	0.05285	0	0.0072963	0.014735	0	4.3655e-05	0	2.7119e-06	0	0	9.3212e-05	0.0029483	0
[truncated: 33 more columns]
