# Supplementary material for: Reproducibility of the Structural Brain Connectome Derived from Diffusion Tensor Imaging
Source: PLoS One. 2015 Sep 2;10(9):e0135247. doi: 10.1371/journal.pone.0135247 (PMC4557836; doi:10.1371/journal.pone.0135247)
Supplement: S1 Data — Please refer to the README.txt file within the compressed folder for usage instructions. (ZIP) [file pone.0135247.s001.zip › Subject19_determistic_scanner_A_time_2.csv]

0	0.012488	0.00054155	0.0056401	8.1636e-05	5.0256e-05	0.0006126	0	0	0	0	0	0	0	0	0	0	9.2561e-05	9.7308e-06	0	0	0.00015895	0.00090033	0.0011899	8.2067e-05	0	0.00014557	0.0071634	2.9965e-05	0.0018718	0	0.0080653	0	0.016996	0	0	0.0018105	0	0.0008186	0.00010005	0	0	0	0	0	0	0	0	0	0
0.012488	0	0	0	0.0026991	0.0012216	0.0016412	0	0	0	0	0	0	0	0	0	0.00024531	0.00051594	2.177e-05	0	0	0	3.7618e-05	0	0	0	0	0	0.00011854	0	0	0	0	0.003169	0	0	0.0009274	0	0	0	0	0	0	0	0	0	0	0	0	0
0.00054155	0	0	0.0075459	0	0	0.0041133	0	0	0	0	0	0	0	0	0	0	0	0	0	0	8.007e-06	4.2979e-06	5.8668e-06	0	0	0	0.0023849	0	1.2258e-05	0	5.9838e-05	0	0	0.0001479	0.005737	0.0097957	0.00017283	0.021818	1.3856e-05	0	0	0	0	0	0	0	0	0	0
0.0056401	0	0.0075459	0	0	0	0	0.0014417	0	0	0	0.0030337	0.0004654	2.0947e-05	0.00018349	0	0	5.3191e-05	0	0.00022264	0	4.6005e-06	9.8864e-06	2.054e-05	8.4409e-06	0	0	0.0028367	9.7437e-05	4.4021e-05	0	0.00014822	0	9.5789e-05	6.798e-06	0.0014864	0.0028751	0	0.011686	1.1482e-05	0.0033048	0.00043719	0	0.00050865	0.0054246	0	0	1.9012e-05	0	0
8.1636e-05	0.0026991	0	0	0	0.003887	0.011935	2.3404e-06	0	0	0	0	0	0	0	0	0.0005649	0.00016269	2.5176e-05	0	0	0	0	0	0	0	0	0	5.9757e-06	0	0	5.6968e-05	0	0.0057351	0	0	0.00031899	0.00015861	0	0	0	0	0	0	0	0	0	0	0	0
5.0256e-05	0.0012216	0	0	0.003887	0	0.0074523	0.0070788	0.0048174	0.006823	0	0	0	0	0	0	0.0022766	0	0	0	0	0	0	0	0	0	0	0	0	0	0	0	0	0.01576	0	0	0.0033409	0	0	0	0	0	0	0	0	0	0	0	0	0
0.0006126	0.0016412	0.0041133	0	0.011935	0.0074523	0	0.0049097	0.018264	0.0064227	0	0	0	0	0	0	0.00029708	2.1263e-05	5.1659e-05	0	0	0	0	0	0	0	0	0	0	1.5176e-06	0	1.377e-05	0	8.7757e-06	0.0012601	0.0012472	0.0035679	0.0011669	0.00070615	0	0	0	0	0	0	0	0	0	1.6984e-06	0
0	0	0	0.0014417	2.3404e-06	0.0070788	0.0049097	0	0.0052688	0.0060188	2.9917e-05	0.0090207	0.01567	0.0037436	0.00036715	0.0001045	4.9627e-05	7.0038e-06	1.3931e-05	0.0021077	0	0	0	0	0	0	0.00017517	0	0	0	0	6.3684e-06	0	5.3119e-06	0.014414	0.0033743	0.0023581	0.0021746	0.00036541	1.1941e-05	5.599e-06	8.0971e-06	0	6.8708e-05	7.7443e-05	0	0	2.1731e-05	0.013246	0
0	0	0	0	0	0.0048174	0.018264	0.0052688	0	0.012769	0	0	0	0	0	0	1.5575e-06	0	0	0	0	0	0	0	0	0	0	0	0	0	0	0	0	0	1.8745e-05	0	0.0022589	0.0026951	0	0	0	0	0	0	0	0	0	0	0	0
0	0	0	0	0	0.006823	0.0064227	0.0060188	0.012769	0	0.00036247	0	0	0	0	0.017259	0.006814	0.0012399	5.1079e-05	0	0	0	0	0	0	0	0	0	0	1.0013e-05	0	0	0	0.0073836	0.000819	0.0042804	0.0038336	0.0010245	0	0	0	0	0	0	0	0	0	0	1.379e-06	0
0	0	0	0	0	0	0	2.9917e-05	0	0.00036247	0	0	0	0.0092485	0	0.004282	0	0.00022929	0	0.0034209	0	0	0	0	0	0	0	0	0	0	0	0	0	0	0.00039801	0.002613	0	0	0	0	0	0	0	0	0	0	0	0	9.1199e-05	0
0	0	0	0.0030337	0	0	0	0.0090207	0	0	0	0	0.020343	0.00020692	0.00054045	0	0	0	0	0.00052103	0	0	5.433e-05	0	0	0	0	3.1549e-05	1.7539e-05	0	0	0	0	0	0.00029866	0	0	0	0.0016298	0	0.0006631	0	0	0	0.00019389	0	0	0	0	0
0	0	0	0.0004654	0	0	0	0.01567	0	0	0	0.020343	0	0.014148	0.002256	0	0	0	0	0.0022976	0	0	0	0	0	0	0	0	0	0	0	0	0	0	0	0	0	0	0.002101	0	0	0	0	0.0010394	3.3826e-05	0	0	0	0.0048968	0
0	0	0	2.0947e-05	0	0	0	0.0037436	0	0	0.0092485	0.00020692	0.014148	0	0.021073	0	0	0	0	0.0071035	0	0	0	0	0	0	0	0	0	0	0	0	0	0	0	0	0	0	0.00055752	0	0	0	0	0	4.6024e-06	0	0	0	0.0012786	0
0	0	0	0.00018349	0	0	0	0.00036715	0	0	0	0.00054045	0.002256	0.021073	0	0	0	5.339e-05	0	0.010481	2.6061e-05	7.6248e-05	0	0.0013302	0	0.00387	0.00077629	4.8626e-05	0	0	0	0	0	0	0	0	0	0	0.00039132	0.0066883	3.8008e-05	0	0	0	0	0	0	0	0	0
0	0	0	0	0	0	0	0.0001045	0	0.017259	0.004282	0	0	0	0	0	0.014411	0.0041158	0	0	0	0	0	0	0	0	0	0	0	0	0	5.0047e-05	0	0.0056532	0.00018849	0.00045371	0.002864	0.0030556	0	0	0	0	0	0	0	0	0	0	0	0
0	0.00024531	0	0	0.0005649	0.0022766	0.00029708	4.9627e-05	1.5575e-06	0.006814	0	0	0	0	0	0.014411	0	0.0028478	0.0058227	0	0	0	0	0	0	0	0	0	0	0.00031224	0.0046937	0.0021165	0.0026635	0.0028792	0.00012019	0.00015115	0.0053251	0.0012901	6.6695e-05	0	0	0	0	0	0	0	0	0	0	0
9.2561e-05	0.00051594	0	5.3191e-05	0.00016269	0	2.1263e-05	7.0038e-06	0	0.0012399	0.00022929	0	0	0	5.339e-05	0.0041158	0.0028478	0	0.023581	0.0049052	0.0016363	0.00066371	0.0014601	0.00097655	0	9.267e-06	0	1.2232e-05	0	7.3793e-05	0.00012332	0.0031687	0.00076033	0.00046066	0.0043131	0.0012508	0.0028207	0.0023864	0.00054418	1.3605e-05	0.00021082	0	0	0	0	0	0	0	0	0
9.7308e-06	2.177e-05	0	0	2.5176e-05	0	5.1659e-05	1.3931e-05	0	5.1079e-05	0	0	0	0	0	0	0.0058227	0.023581	0	0	0	0	0.0064909	0	0.00021001	7.7271e-05	0	0	0.005751	0.013792	0.0093032	0.00088295	0	0.00014226	5.1039e-05	0	0.0013061	4.8089e-06	0	6.6399e-05	0	0	0	0	0	0	0	0	0	0
0	0	0	0.00022264	0	0	0	0.0021077	0	0	0.0034209	0.00052103	0.0022976	0.0071035	0.010481	0	0	0.0049052	0	0	0.0048595	0.0012965	0	0.00051286	1.7673e-05	0.00056112	0.00035431	4.6435e-05	0	0	0	0	0	0	0.0002382	0.00049261	2.8108e-05	0	5.0087e-05	0.0037619	0	0	1.362e-06	0	0	8.6258e-06	0	0	1.0868e-05	0
0	0	0	0	0	0	0	0	0	0	0	0	0	0	2.6061e-05	0	0	0.0016363	0	0.0048595	0	0.016311	0.0011676	0.0035173	0	7.4645e-05	1.5379e-05	0	0	0	0	0	0	0	0	0	0	0	0	0.00021114	0	0	0	0	0	0	0	0	0	0
0.00015895	0	8.007e-06	4.6005e-06	0	0	0	0	0	0	0	0	0	0	7.6248e-05	0	0	0.00066371	0	0.0012965	0.016311	0	0.0016571	0.010228	0	0.00010012	0	0	0	7.4223e-06	0	0	0	0	0	0	0.0010401	0	0.00030828	0.00080113	7.5612e-05	0	0	0	0	0	0	0	0	0
0.00090033	3.7618e-05	4.2979e-06	9.8864e-06	0	0	0	0	0	0	0	5.433e-05	0	0	0	0	0	0.0014601	0.0064909	0	0.0011676	0.0016571	0	0.0021633	0.012527	0.00065012	0	0.00015855	0.0019013	0.00066627	0	8.4358e-06	0	0.00021289	2.6013e-05	4.9097e-06	0.00080419	0	0.00031057	0.00011136	0.0016582	0	0	0	0	0	0	0	0	0
0.0011899	0	5.8668e-06	2.054e-05	0	0	0	0	0	0	0	0	0	0	0.0013302	0	0	0.00097655	0	0.00051286	0.0035173	0.010228	0.0021633	0	0.0096178	0.0048525	0	5.9787e-06	0.00051283	2.5542e-06	0	0	0	0	0	0	0.0011732	0	0.0002254	0.0022263	3.2155e-05	0	0	0	0	0	0	0	0	0
8.2067e-05	0	0	8.4409e-06	0	0	0	0	0	0	0	0	0	0	0	0	0	0	0.00021001	1.7673e-05	0	0	0.012527	0.0096178	0	0.011784	0.0060385	0.007121	0.017751	1.8575e-05	0	4.6081e-06	0	0	0.00035935	2.3305e-06	2.2094e-05	0	0.00050654	0.0035791	0.00097499	0	0	0	0	0	0	0	0	0
0	0	0	0	0	0	0	0	0	0	0	0	0	0	0.00387	0	0	9.267e-06	7.7271e-05	0.00056112	7.4645e-05	0.00010012	0.00065012	0.0048525	0.011784	0	0.02969	0.0016237	0.00042072	0	0	0	0	1.2954e-05	0	0	0	0	0	0.0049397	0.00097353	0	0	0	0	0	0	0	0	0
0.00014557	0	0	0	0	0	0	0.00017517	0	0	0	0	0	0	0.00077629	0	0	0	0	0.00035431	1.5379e-05	0	0	0	0.0060385	0.02969	0	0.0047555	0.00068406	0	0	0	0	0.00084529	0.000729	0	0	0	0	0.031731	0.031181	0	0	0	0	0	0	0	5.9921e-06	0
0.0071634	0	0.0023849	0.0028367	0	0	0	0	0	0	0	3.1549e-05	0	0	4.8626e-05	0	0	1.2232e-05	0	4.6435e-05	0	0	0.00015855	5.9787e-06	0.007121	0.0016237	0.0047555	0	0.0011954	7.9639e-05	0	0	0	0.0077546	0.00061384	0	0.0036743	0	0.028958	0.0051481	0.073498	0	0	0	0	0	0	0	0	0
2.9965e-05	0.00011854	0	9.7437e-05	5.9757e-06	0	0	0	0	0	0	1.7539e-05	0	0	0	0	0	0	0.005751	0	0	0	0.0019013	0.00051283	0.017751	0.00042072	0.00068406	0.0011954	0	0.024488	0	0.0020843	0	0.00016373	0.00097511	0	0.00020342	5.3096e-06	0.0013164	0.00039065	0.00030436	0	0	0	0	0	0	0	0	0
0.0018718	0	1.2258e-05	4.4021e-05	0	0	1.5176e-06	0	0	1.0013e-05	0	0	0	0	0	0	0.00031224	7.3793e-05	0.013792	0	0	7.4223e-06	0.00066627	2.5542e-06	1.8575e-05	0	0	7.9639e-05	0.024488	0	0.0011287	0.010457	0	0	0	0	0.0014054	0	0.0020707	9.1335e-06	0	0	0	0	0	0	0	0	0	0
0	0	0	0	0	0	0	0	0	0	0	0	0	0	0	0	0.0046937	0.00012332	0.0093032	0	0	0	0	0	0	0	0	0	0	0.0011287	0	0.0010466	0	0	0	0	0	0	0	0	0	0	0	0	0	0	0	0	0	0
0.0080653	0	5.9838e-05	0.00014822	5.6968e-05	0	1.377e-05	6.3684e-06	0	0	0	0	0	0	0	5.0047e-05	0.0021165	0.0031687	0.00088295	0	0	0	8.4358e-06	0	4.6081e-06	0	0	0	0.0020843	0.010457	0.0010466	0	0.0044619	0.013766	2.4802e-06	0	0.00022532	4.246e-06	0.00081387	0	0.00080214	0	0	0	0	0	0	0	0	0
0	0	0	0	0	0	0	0	0	0	0	0	0	0	0	0	0.0026635	0.00076033	0	0	0	0	0	0	0	0	0	0	0	0	0	0.0044619	0	0.0065688	0	0	4.5727e-05	0	0	0	0	0	0	0	0	0	0	0	0	0
0.016996	0.003169	0	9.5789e-05	0.0057351	0.01576	8.7757e-06	5.3119e-06	0	0.0073836	0	0	0	0	0	0.0056532	0.0028792	0.00046066	0.00014226	0	0	0	0.00021289	0	0	1.2954e-05	0.00084529	0.0077546	0.00016373	0	0	0.013766	0.0065688	0	0	0	0.010629	0	0.0005685	0	0.0070589	0	0	0	0	0	0	0	0	0
0	0	0.0001479	6.798e-06	0	0	0.0012601	0.014414	1.8745e-05	0.000819	0.00039801	0.00029866	0	0	0	0.00018849	0.00012019	0.0043131	5.1039e-05	0.0002382	0	0	2.6013e-05	0	0.00035935	0	0.000729	0.00061384	0.00097511	0	0	2.4802e-06	0	0	0	0.044856	0.0029418	0.00061818	0.0010525	0.017845	0.02149	0	0	0	0	0	0	0	0	0
0	0	0.005737	0.0014864	0	0	0.0012472	0.0033743	0	0.0042804	0.002613	0	0	0	0	0.00045371	0.00015115	0.0012508	0	0.00049261	0	0	4.9097e-06	0	2.3305e-06	0	0	0	0	0	0	0	0	0	0.044856	0	0.0036732	0.0022085	0.015447	0.00015922	0.001652	0	0	0	0	0	0	6.3921e-05	0.00037424	0
0.0018105	0.0009274	0.0097957	0.0028751	0.00031899	0.0033409	0.0035679	0.0023581	0.0022589	0.0038336	0	0	0	0	0	0.002864	0.0053251	0.0028207	0.0013061	2.8108e-05	0	0.0010401	0.00080419	0.0011732	2.2094e-05	0	0	0.0036743	0.00020342	0.0014054	0	0.00022532	4.5727e-05	0.010629	0.0029418	0.0036732	0	0.034717	0.0088635	0.00054134	0.00025755	0	0	0	0	0	0	0	0	0
0	0	0.00017283	0	0.00015861	0	0.0011669	0.0021746	0.0026951	0.0010245	0	0	0	0	0	0.0030556	0.0012901	0.0023864	4.8089e-06	0	0	0	0	0	0	0	0	0	5.3096e-06	0	0	4.246e-06	0	0	0.00061818	0.0022085	0.034717	0	0.0015136	2.7358e-05	0	0	0	0	0	0	0	0	4.545e-05	0
0.0008186	0	0.021818	0.011686	0	0	0.00070615	0.00036541	0	0	0	0.0016298	0.002101	0.00055752	0.00039132	0	6.6695e-05	0.00054418	0	5.0087e-05	0	0.00030828	0.00031057	0.0002254	0.00050654	0	0	0.028958	0.0013164	0.0020707	0	0.00081387	0	0.0005685	0.0010525	0.015447	0.0088635	0.0015136	0	0.00097716	0.012321	0	0	8.5417e-05	0.002115	0	0	0	0	0
0.00010005	0	1.3856e-05	1.1482e-05	0	0	0	1.1941e-05	0	0	0	0	0	0	0.0066883	0	0	1.3605e-05	6.6399e-05	0.0037619	0.00021114	0.00080113	0.00011136	0.0022263	0.0035791	0.0049397	0.031731	0.0051481	0.00039065	9.1335e-06	0	0	0	0	0.017845	0.00015922	0.00054134	2.7358e-05	0.00097716	0	0.017769	0	0	0	0	0	0	0	2.3107e-06	0
0	0	0	0.0033048	0	0	0	5.599e-06	0	0	0	0.0006631	0	0	3.8008e-05	0	0	0.00021082	0	0	0	7.5612e-05	0.0016582	3.2155e-05	0.00097499	0.00097353	0.031181	0.073498	0.00030436	0	0	0.00080214	0	0.0070589	0.02149	0.001652	0.00025755	0	0.012321	0.017769	0	0	0	0	0	0	0	0	0	0
0	0	0	0.00043719	0	0	0	8.0971e-06	0	0	0	0	0	0	0	0	0	0	0	0	0	0	0	0	0	0	0	0	0	0	0	0	0	0	0	0	0	0	0	0	0	0	0.0060112	0.00047539	0.0015869	0	1.8323e-05	0.0041493	0	0
0	0	0	0	0	0	0	0	0	0	0	0	0	0	0	0	0	0	0	1.362e-06	0	0	0	0	0	0	0	0	0	0	0	0	0	0	0	0	0	0	0	0	0	0.0060112	0	0	0	0.0022095	0	0.00016107	0	0
0	0	0	0.00050865	0	0	0	6.8708e-05	0	0	0	0	0.0010394	0	0	0	0	0	0	0	0	0	0	0	0	0	0	0	0	0	0	0	0	0	0	0	0	0	8.5417e-05	0	0	0.00047539	0	0	0.0030888	0	0	0.00042952	1.6619e-05	0
0	0	0	0.0054246	0	0	0	7.7443e-05	0	0	0	0.00019389	3.3826e-05	4.6024e-06	0	0	0	0	0	0	0	0	0	0	0	0	0	0	0	0	0	0	0	0	0	0	0	0	0.002115	0	0	0.0015869	0	0.0030888	0	0	0	9.706e-06	0.00023292	0
0	0	0	0	0	0	0	0	0	0	0	0	0	0	0	0	0	0	0	8.6258e-06	0	0	0	0	0	0	0	0	0	0	0	0	0	0	0	0	0	0	0	0	0	0	0.0022095	0	0	0	0.007023	0.0046176	0	0
0	0	0	0	0	0	0	0	0	0	0	0	0	0	0	0	0	0	0	0	0	0	0	0	0	0	0	0	0	0	0	0	0	0	0	0	0	0	0	0	0	1.8323e-05	0	0	0	0.007023	0	0.0095963	0.0041136	0.0049733
0	0	0	1.9012e-05	0	0	0	2.1731e-05	0	0	0	0	0	0	0	0	0	0	0	0	0	0	0	0	0	0	0	0	0	0	0	0	0	0	0	6.3921e-05	0	0	0	0	0	0.0041493	0.00016107	0.00042952	9.706e-06	0.0046176	0.0095963	0	0.0033748	0.027358
0	0	0	0	0	0	1.6984e-06	0.013246	0	1.379e-06	9.1199e-05	0	0.0048968	0.0012786	0	0	0	0	0	1.0868e-05	0	0	0	0	0	0	5.9921e-06	0	0	0	0	0	0	0	0	0.00037424	0	4.545e-05	0	2.3107e-06	0	0	0	1.6619e-05	0.00023292	0	0.0041136	0.0033748	0	0.0041612
0	0	0	0	0	0	0	0	0	0	0	0	0	0	0	0	0	0	0	0	0	0	0	0	0	0	0	0	0	0	0	0	0	0	0	0	0	0	0	0	0	0	0	0	0	0	0.0049733	0.027358	0.0041612	0
0	0	0	0	0	0	0	0.00067906	0	0.00053161	4.1212e-05	0	0	0	0	0	0	4.1805e-06	0	9.9943e-06	0	0	0	0	0	0	0	0	0	0	0	0	0	0	0	0	0	0	0	0.00029759	2.0822e-06	0	0	0	0	3.9609e-06	0.011367	0.00070801	0.012224	0.0091766
0	0	0	0	0	0	0	0.00053083	0	0.0014212	0.010168	0	0	0.0017509	0	0.00029062	0	0.00038277	0	1.9324e-05	0	0	0	0	0	0	0	0	0	0	0	0	0	0	0	0	0	0	0	0	0	0	0	0	0	0	0	0	0.002436	0
0	0	0	0.00016171	0	0	0	1.3657e-05	0	0	0	0.003006	0.00282	0	0	0	0	0	0	0	0	0	0	0	0	0	0	0	0	0	0	0	0	0	0	0	0	0	0	0	0	0	0	0.0030912	0.0038328	0	0	0	0.0013352	0
0	0	0	1.3084e-05	0	0	0	0.00030782	0	0	0	0.00066936	0.025745	5.7558e-05	0	0	0	0	0	0	0	0	0	0	0	0	0	0	0	0	0	0	0	0	0	0	0	0	0	0	0	0	0	0.00087252	0.00011161	0	0	0	0.0062234	0
0	0	0	0	0	0	0	0.00051269	0	0	0.00025081	0	0.00043515	0.017384	0.0040457	0	0	0	0	0.0012975	0	0	0	0	0	0	0	0	0	0	0	0	0	0	0	0	0	0	0	0	0	0	0	1.975e-05	7.4243e-05	0	0	0	0.005705	0
0	0	0	0	0	0	0	0	0	0	0	0	0	0.00070407	0.032276	0	0	5.3777e-06	0	0.0023335	0	1.7566e-05	0	8.5728e-05	0	0	0	0	0	0	0	0	0	0	4.076e-05	0	0	0	0	0.00088044	0	0	0	0	0	0	0	0	3.6009e-05	0
0	0	0	0	0	0	0	0	0	0	0	0	0	0	0	0	0	9.1675e-05	0	0.00013472	0	0	0	0	0	0	0	0	0	0	0	0	0	0	0	0	0	0	0	7.1106e-05	0	0	2.0862e-06	0	0	1.868e-06	0	0	0	0
0	0	0	0	0	0	0	0	0	0	0	0	0	0	0	0	0	0	0	0	0	0	0	0	0	0	0	0	0	0	0	0	0	0	0	0	0	0	0	0	0	0	0	0	0	0	6.8486e-05	0	0	0
0	0	0	0	0	0	0	0	0	0	0	0	0	0	0	0	0	2.8988e-05	0	0.00012376	0	0	0	0	0	0	0	0	0	0	0	0	0	0	2.9736e-05	0	0	0	0	0	0	1.7482e-06	8.0322e-06	0	0	0.00015964	2.9356e-05	6.1572e-06	0	0
0	0	0	0	0	0	0	0	0	0	0	0	0	0	0	0	0	0	0	0	0	0	0	0	0	0	0	0	0	0	0	0	0	0	0	0	0	0	0	0	0	0	0	0	0	0.00017848	2.2746e-06	2.538e-06	0	0
0	0	0	0	0	0	0	0	0	0	2.1744e-06	0	0	0.00046621	0.00082325	0	0	0.00046479	0	0.0029138	9.4804e-06	2.2314e-05	2.1125e-06	0.0002285	0	0	0	0	0	0	0	0	0	0	8.8448e-05	0	0	0	0	0	0	0	0	0	0	2.013e-05	0	0	0.00039956	0
0	0	0	0	0	0	0	0	0	0	0	0	0	0	0	0	0	0.00026029	0	0.0008934	0.0016057	0.00071043	0.00029926	0.00021448	0	0	0	0	0	0	0	0	0	0	0	0	0	0	0	7.3129e-06	0	0.00014632	1.4404e-05	0	0	0	0	1.9057e-05	0	0
0	0	0	0	0	0	0	0	0	0	0	0	0	0	0	0	0	0	0	7.2679e-05	4.2682e-05	4.5809e-05	3.0488e-06	5.8541e-05	0	0	0	0	0	0	0	0	0	0	0	0	0	0	0	0	0	0.0010282	0.0033001	0	0	0.00089433	2.5673e-06	0.00067266	0	0
0	0	0	0	0	0	0	0	0	0	0	0	0	0	0	0	0	0	0	0	9.8405e-05	0	0	0	0	0	0	0	0	0	0	0	0	0	0	0	0	0	0	0	0	0.00026622	0.00033134	0	0	0.001324	0.00020327	2.1701e-05	0	0
0	0	0	0	0	0	0	0	0	0	0	0	0	0	0	0	0	0	0	8.116e-05	1.9574e-05	0.00015925	0	0.00018027	0	0	0	0	0	0	0	0	0	0	0	0	0	0	0	9.7351e-06	0	0.00052876	0.00054276	0	0	4.036e-05	0	0.000224	0	0
0	0	0	0	0	0	0	0	0	0	0	0	0	0	0	0	0	0	0	0	0	0	0	0	0	0	0	0	0	0	0	0	0	0	0	0	0	0	0	0	0	0	0	0	0	0	0	0	0	0
0	0	0	0	0	0	0	0	0	0	0	0	0	0	0	0	0	0	0	0	0	0	0	1.3057e-05	0	0	0	0	0	0	0	0	0	0	0	0	0	0	0	0.0001741	0	0	0	0	0	0	0	0	0	0
0	0	0	0	0	0	0	0	0	0	0	0	0	0	0	0	0	0	0	0	0	0	0	0	0	0	5.3468e-05	0	0	0	0	0	0	0	0	0	0	0	0	0.00027103	0	0	0	0	0.002427	0	0	0	0	0
0	0	0	0	0	0	0	0	0	0	0	0	0	0	0	0	0	0	0	0	0	0	0	0	0	0	0	0	0	0	0	0	0	0	0	0	0	0	0	0	0	0.005713	0	0.00021734	0.0042511	0	0	4.2545e-05	0	0
0	0	0	0	0	0	0	0	0	0	0	0	0	0	0	0	0	0	0	0	0	0	0	0	0	0	0	0	0	0	0	0	0	0	0	0	0	0	0	0	0	0	0	0	0	0	0	7.8846e-07	0	0
0	0	0	0	0	0	0	0	0	0	0	0	0	0	0	0	0	0	0	0	0	0	0	0	0	0	0	0	0	0	0	0	0	0	0	0	0	0	0	0	0	0	5.5958e-05	0	0	3.1864e-05	0.00045671	2.2757e-06	0	0
0	0	0	0	0	0	0	0	0	0	0	0	0	0	0	0	0	0	0	0	0	0	0	0	0	0	0	0	0	0	0	0	0	0	0	0	0	0	0	0	0	0	0	0	0	0	0.00050964	0	0	0
0	0	0	0	0	0	0	0	0	0	0	0	0	0	0	0	0	0	0	0	0	0	0	0	0	0	0	0	0	0	0	0	0	0	0	0	0	0	0	0	0	0.003551	4.1507e-05	0	4.601e-06	3.1767e-06	1.2193e-05	1.1659e-05	0	0
0	0	0	0	0	0	0	0	0	0	0	0	0	0	0	0	0	0	0	2.2318e-06	0	0	0	0	0	0	0	0	0	0	0	0	0	0	0	0	0	0	0	0	0	0	0	0	0	1.0334e-05	0	0	0	0
0	0	0	0	0	0	0	0	0	0	0	0	0	0	0	0	0	0	0	3.6922e-06	0	0	0	0	0	0	0	0	0	0	0	0	0	0	0	0	0	0	0	0	0	0.013616	0	0	0.0085722	0.02177	0.014251	1.8279e-05	0	0.00021953
0	0	0	0	0	0	0	0	0	0	0	0	0	0	0	0	0	0	0	4.082e-06	0	0	0	0	0	0	0	0	0	0	0	0	0	0	0.0046429	5.0086e-06	0	0	0	2.8044e-05	0	0	0	0	0.00049448	0.00023297	0.00075883	0.0021592	0.011235	0
0	0	0.0027904	0.0044292	0	0	4.7797e-05	0.001792	0	0	0	0.00033929	6.755e-05	0	0	0	0	0	0	0	0	0	0	0	0	0	0	0	0	0	0	0	0	0	0.00017734	0.0019341	0	0	0.0017133	0	0	0.00023997	0	0.0016489	0.0024781	0	0	0.0072316	0.0033837	0
0	0	0	0	0	0	0	1.1368e-05	0	0	0	0	0	0	0	0	0	0	0	3.4416e-06	0	0	0	0	0	0	0	0	0	0	0	0	0	0	0	0	0	0.00014147	0	0	0	0.002816	0.006616	0.0022953	0.0048632	0.005377	0.013893	0.010436	0.0048005	0.0071634
0	0	0	0	0	0	0	0	0	0	0	0	0	0	0	0	0	6.5265e-06	0	0	0	0	0	0	0	0	0	0	0	0	0	0	0	0	0	0	0	0.00064446	0	0.0017274	0.00036348	0	0	0	0	0	0.00044882	0.00234	0.00073603	0.0027326
0	0	0	0.00021041	0	0	0	1.5475e-05	0	0	0	0.00018479	0.00029056	0	0	0	0	0	0	0	0	0	0	0	0	0	0	0	0	0	0	0	0	0	0	0	0	0	0.0026083	0	0	8.4772e-06	0	0.0034534	0.0031146	0	0	3.1346e-06	0	0
0	0	0	0	0	0	0	0	0	0	0	0	0	0	0.00010564	0	0	0	0	1.2117e-05	0	7.8906e-05	0	3.7543e-05	0	0	0	0	0	0	0	0	0	0	0	0	0	0	0	0.00040249	0	0	0	0	2.8055e-05	0	0	1.5778e-05	1.9269e-06	0
0	0	0	0	0	0	0	0	0	0	0	0	0	0	0	0	0	0	0	0	0	0	0	0	0	0	0	0	0	0	0	0	0	0	0	0	0	0	0	4.8104e-05	0	0	0	0	0.0030881	0	0	1.1345e-06	0	0
0	0	0.00037489	0	0.00073321	0	0.00012748	0.0075915	0.0026064	0.025663	0.00019463	0	0	0	0	0.017444	0	0.016159	0.00013554	0.00066283	0	0	0	0	7.8521e-06	0	0.00075801	0.00025902	0.00020987	0	0	0	0	0	0.020749	0.0011207	0.0023196	0.040054	0	0.018562	0.0041957	0	0	0	0	0	0	0.00035101	0.0044487	0.00015756
[truncated: 33 more columns]
