# Supplementary material for: Reproducibility of the Structural Brain Connectome Derived from Diffusion Tensor Imaging
Source: PLoS One. 2015 Sep 2;10(9):e0135247. doi: 10.1371/journal.pone.0135247 (PMC4557836; doi:10.1371/journal.pone.0135247)
Supplement: S1 Data — Please refer to the README.txt file within the compressed folder for usage instructions. (ZIP) [file pone.0135247.s001.zip › Subject19_determistic_scanner_B_time_1.csv]

0	0.020443	0.0063641	0.0056319	0	0	0.0050902	5.7533e-06	0	0	0	1.557e-05	0	0	0	0	0	8.1483e-05	1.7481e-05	0.00018488	0	1.9602e-05	0.00034014	0.0010845	0	0	0	0.012015	6.2084e-05	0.0019289	0	0.0033322	0	0.014782	0.00018965	0	0.00049158	0	1.0856e-05	2.3714e-05	0.00043109	0	0	0	5.4678e-05	0	0	0	0	0
0.020443	0	0.00011777	0	0.0054626	0.00047242	0.0012334	0	0	0	0	0	0	0	0	0	2.9074e-05	0.00052992	7.2323e-05	0.00021524	0	0	0.00049611	9.6737e-06	0	0	0	0	0	0	0	0	0	0.0089862	0	0	0.00044065	0	0	0	0	0	0	0	0	0	0	0	0	0
0.0063641	0.00011777	0	0.008113	0	0	0.0039788	7.2128e-06	0	0	0	0	0	0	0	0	0	0.00016914	1.1722e-05	6.1381e-05	0	0	9.7508e-06	0	0	0	0	0.0046523	0	0	0	3.1289e-06	0	1.6149e-05	0.0005239	0.0037635	0.015376	0.00016183	0.0035214	0	0	0	0	0	9.2589e-05	0	0	5.3379e-05	0.00021668	0
0.0056319	0	0.008113	0	0	0	2.4214e-05	0.0013158	0	0	0	0.0026351	0.00093374	0	0	0	0	3.6428e-05	3.3283e-06	0.00011814	0	0	3.6327e-06	0	0	0	0	0.0038988	2.9405e-05	0.00012705	0	1.3576e-05	0	0.00015926	1.2198e-05	0.0014347	0.0045704	0	0.015175	0	0.00032131	1.1745e-05	0	0.0013774	0.0072268	0	0	0.00065308	0	0
0	0.0054626	0	0	0	0.014282	0.0090296	0.00016167	0	0	0	0	0	0	0	0	0.00010343	0.00012751	0	1.1252e-05	0	0	0	0	0	0	0	0	0	0	0	0	0	0.012804	0	0	0.0010075	1.9218e-05	0	0	0	0	0	0	0	0	0	0	0	0
0	0.00047242	0	0	0.014282	0	0.002534	0.0068657	0.018174	0.0072718	0	0	0	0	0	6.5184e-06	0.0026586	0	9.5782e-06	0	0	0	0	0	0	0	0	0	0	0	0	0	0	0.025829	0	0	0.00016868	0	0	0	0	0	0	0	0	0	0	0	0	0
0.0050902	0.0012334	0.0039788	2.4214e-05	0.0090296	0.002534	0	0.0046861	0.026465	0.0038738	0	0	0	0	0	8.3232e-07	1.594e-05	0.00014399	1.7755e-05	8.6103e-05	0	0	0	0	0	0	0	0	0	7.2841e-07	0	0	0	2.0983e-05	0.00027976	0.00023758	0.0031628	0.0013463	8.3297e-05	0	0	0	0	0	0	0	0	0	1.5244e-05	0
5.7533e-06	0	7.2128e-06	0.0013158	0.00016167	0.0068657	0.0046861	0	0.0039415	0.0046961	0.0011229	0.0083094	0.012786	0.00034408	0.00025591	8.8225e-06	0.00012152	5.3359e-06	1.2514e-06	0.0005805	0	0	0	0	0	0	6.1026e-05	1.4963e-05	0	0	0	0	0	1.468e-06	0.0084919	0.0044587	0.0025893	0.00093347	0.00019233	1.9395e-05	0	1.2867e-06	0	1.7844e-05	6.2731e-05	0	0	0.00047832	0.017576	0
0	0	0	0	0	0.018174	0.026465	0.0039415	0	0.01311	0	0	0	0	0	0	0	0	0	0	0	0	0	0	0	0	0	0	0	0	0	0	0	0	0	0	0.0019435	0.0032871	0	0	0	0	0	0	0	0	0	0	3.1365e-06	4.4765e-06
0	0	0	0	0	0.0072718	0.0038738	0.0046961	0.01311	0	0.0019059	0	0	0	0	0.014328	0.0053308	0.0014156	0	0	0	0	0	0	0	0	0	0	0	0	0	1.5196e-05	0	0.0058552	0.0024993	0.0041113	0.0015612	0.0025666	0	2.0634e-05	0	0	0	0	0	0	0	0	0	0
0	0	0	0	0	0	0	0.0011229	0	0.0019059	0	0	0.00059847	0.018046	0	0.003708	0	0.00010083	0	0.0033317	0	0	0	0	0	0	0	0	0	0	0	0	0	0	0.00040328	0.0015122	0	0	0	0	0	0	0	0	0	0	0	0	0.0015326	0
1.557e-05	0	0	0.0026351	0	0	0	0.0083094	0	0	0	0	0.034449	5.9754e-05	0.00053618	0	0	0	0	0.002057	0	0	0	0	0	0	0	3.0749e-05	0	0	0	0	0	1.9428e-05	0	0	0	0	0.0058947	0	0	0	0	2.6183e-05	0.0015203	0	0	0	0.00014765	0
0	0	0	0.00093374	0	0	0	0.012786	0	0	0.00059847	0.034449	0	0.015152	0.00074765	0	0	0	0	0.0048113	0	0	0	0	0	0	0	0	0	0	0	0	0	0	0	0	0	0	0.00012616	0	0	0	0	0.00016721	0.000311	0	0	0	0.0035705	0
0	0	0	0	0	0	0	0.00034408	0	0	0.018046	5.9754e-05	0.015152	0	0.0084867	0.00085637	0	0.00040361	0	0.014055	0	0	0	0	0	0	8.6735e-06	0	0	0	0	0	0	0	0	0.00082256	0	0	0	0	0	0	0	0	0	0	0	0	0.0019288	0
0	0	0	0	0	0	0	0.00025591	0	0	0	0.00053618	0.00074765	0.0084867	0	0	0	4.0393e-05	0	0.011921	0.00016844	2.3617e-05	0	0.0019071	0.00011499	0.00013366	0.00054192	0.00036748	5.872e-06	0	0	0	0	0	0.00031173	0	0	0	0	0.005993	9.3751e-05	0	0	0	0	0	0	0	0	0
0	0	0	0	0	6.5184e-06	8.3232e-07	8.8225e-06	0	0.014328	0.003708	0	0	0.00085637	0	0	0.010024	0.0051775	0	0	0	0	0	0	0	0	0	0	0	0	0	7.7713e-05	0.00016024	0.0070303	0.0026904	0.00016295	0.0046696	0.0033664	0	0.0010223	0	0	0	0	0	0	0	0	0	0
0	2.9074e-05	0	0	0.00010343	0.0026586	1.594e-05	0.00012152	0	0.0053308	0	0	0	0	0	0.010024	0	0.0085467	0.0034122	0	0	0	0	0	0	0	0	0	0	5.0879e-06	0.00144	0.0041526	0.0019385	0.0034133	0	5.6164e-06	0.0061575	6.9565e-05	5.6194e-06	0	0	0	0	0	0	0	0	0	0	0
8.1483e-05	0.00052992	0.00016914	3.6428e-05	0.00012751	0	0.00014399	5.3359e-06	0	0.0014156	0.00010083	0	0	0.00040361	4.0393e-05	0.0051775	0.0085467	0	0.021249	0.005023	0.00076943	0.0011793	0.0015097	0.0023907	0.00038657	0.00018517	0	0	0.00021249	0.00018627	0.00035221	0.0045748	0.00072974	0.00027516	0.004285	0.00049192	0.0049302	0.0017886	0.00028545	0.00096763	0	0	0	0	7.6935e-06	0	0	0	0	0
1.7481e-05	7.2323e-05	1.1722e-05	3.3283e-06	0	9.5782e-06	1.7755e-05	1.2514e-06	0	0	0	0	0	0	0	0	0.0034122	0.021249	0	0	0	0	0.0074065	0	0.0013726	2.9721e-06	0	0	0.0057011	0.012455	0.011435	0.0014906	0	9.1656e-05	5.2214e-05	1.0686e-05	0.00079151	0.00046085	1.8307e-05	0	0	0	0	0	1.3563e-06	0	0	0	0	0
0.00018488	0.00021524	6.1381e-05	0.00011814	1.1252e-05	0	8.6103e-05	0.0005805	0	0	0.0033317	0.002057	0.0048113	0.014055	0.011921	0	0	0.005023	0	0	0.0047785	0.0010812	0	8.6479e-05	0	0	4.1077e-05	0	1.3368e-05	0	0	0.00014626	1.924e-05	1.0562e-05	0.0019274	0.00048656	0.00080788	0.00061937	0.00036079	0.0018679	1.086e-05	0	0	0	6.5016e-06	0	0	0	3.9865e-06	0
0	0	0	0	0	0	0	0	0	0	0	0	0	0	0.00016844	0	0	0.00076943	0	0.0047785	0	0.01485	0.0054648	0.0024748	0	2.0098e-05	8.7896e-05	5.4675e-06	0	0	0	0	0	0	2.6149e-05	0	0	0	0	0.00032427	3.3288e-05	0	0	0	0	0	0	0	0	0
1.9602e-05	0	0	0	0	0	0	0	0	0	0	0	0	0	2.3617e-05	0	0	0.0011793	0	0.0010812	0.01485	0	0.0066498	0.0098523	0	0.00034754	0	0	0	0	0	1.5318e-05	0	3.4686e-05	9.1141e-06	7.4361e-06	1.8884e-05	6.9452e-05	6.2438e-06	0	0	0	0	0	0	0	0	0	0	0
0.00034014	0.00049611	9.7508e-06	3.6327e-06	0	0	0	0	0	0	0	0	0	0	0	0	0	0.0015097	0.0074065	0	0.0054648	0.0066498	0	0.0025289	0.014241	7.9059e-05	0	0	0.0025119	0.00020682	0	0.00087963	0	0.0013956	4.982e-05	0.00021062	0.00060413	0.00043851	0.00019518	0	0	0	0	0	1.4429e-06	0	0	0	0	0
0.0010845	9.6737e-06	0	0	0	0	0	0	0	0	0	0	0	0	0.0019071	0	0	0.0023907	0	8.6479e-05	0.0024748	0.0098523	0.0025289	0	0.0094452	0.0061664	0	0	0.0015501	1.8434e-05	0	2.904e-05	0	2.2228e-05	1.2979e-05	0	0	0	0	0.00020044	9.1553e-06	0	0	0	0	0	0	0	0	0
0	0	0	0	0	0	0	0	0	0	0	0	0	0	0.00011499	0	0	0.00038657	0.0013726	0	0	0	0.014241	0.0094452	0	0.0041101	0.0043755	0.00063957	0.012059	0	0	0	0	0	7.2292e-05	0	1.2889e-05	0	0.00047468	0.0018737	0.00088434	8.7017e-06	0	0	0	0	0	9.0232e-07	0	0
0	0	0	0	0	0	0	0	0	0	0	0	0	0	0.00013366	0	0	0.00018517	2.9721e-06	0	2.0098e-05	0.00034754	7.9059e-05	0.0061664	0.0041101	0	0.01972	0.00019114	0.00077426	0	0	0	0	0	5.5535e-05	0	0	0	0	0.021561	1.5506e-05	0	0	0	0	0	0	0	0	0
0	0	0	0	0	0	0	6.1026e-05	0	0	0	0	0	8.6735e-06	0.00054192	0	0	0	0	4.1077e-05	8.7896e-05	0	0	0	0.0043755	0.01972	0	0.01203	0.00013923	0	0	0	0	0.00076105	8.2098e-05	0	0	8.066e-05	0	0.025323	0.0025533	0	0	0	0	0	0	0	0	0
0.012015	0	0.0046523	0.0038988	0	0	0	1.4963e-05	0	0	0	3.0749e-05	0	0	0.00036748	0	0	0	0	0	5.4675e-06	0	0	0	0.00063957	0.00019114	0.01203	0	0.0043745	0.0013112	0	7.575e-05	0	0.015302	0.0018398	0	0.0025459	0	0.0053156	0.0084389	0.029424	4.1073e-05	0	0	0.00090049	0	0	1.8908e-05	0	0
6.2084e-05	0	0	2.9405e-05	0	0	0	0	0	0	0	0	0	0	5.872e-06	0	0	0.00021249	0.0057011	1.3368e-05	0	0	0.0025119	0.0015501	0.012059	0.00077426	0.00013923	0.0043745	0	0.01879	0	3.4941e-05	0	0	0.0010458	0	9.6044e-05	4.427e-06	0.0017346	0.0058763	0.00074568	1.7266e-06	0	0	0.00063101	0	0	9.3025e-07	0	0
0.0019289	0	0	0.00012705	0	0	7.2841e-07	0	0	0	0	0	0	0	0	0	5.0879e-06	0.00018627	0.012455	0	0	0	0.00020682	1.8434e-05	0	0	0	0.0013112	0.01879	0	0.0026284	0.0068894	0	0.00035224	3.2309e-06	0	0.00081903	0.00037965	0.0019348	0	0	0	0	0	0.00027748	0	0	0	0	0
0	0	0	0	0	0	0	0	0	0	0	0	0	0	0	0	0.00144	0.00035221	0.011435	0	0	0	0	0	0	0	0	0	0	0.0026284	0	0.0057911	0	0	0	0	0	0	0	0	0	0	0	0	0	0	0	0	0	0
0.0033322	0	3.1289e-06	1.3576e-05	0	0	0	0	0	1.5196e-05	0	0	0	0	0	7.7713e-05	0.0041526	0.0045748	0.0014906	0.00014626	0	1.5318e-05	0.00087963	2.904e-05	0	0	0	7.575e-05	3.4941e-05	0.0068894	0.0057911	0	0.0059107	0.024987	1.3872e-05	0	1.5113e-05	0	0.00048387	0	1.9293e-05	0	0	0	0.00026404	0	0	0	0	0
0	0	0	0	0	0	0	0	0	0	0	0	0	0	0	0.00016024	0.0019385	0.00072974	0	1.924e-05	0	0	0	0	0	0	0	0	0	0	0	0.0059107	0	0.0031172	0	0	0	0	0	0	0	0	0	0	0	0	0	0	0	0
0.014782	0.0089862	1.6149e-05	0.00015926	0.012804	0.025829	2.0983e-05	1.468e-06	0	0.0058552	0	1.9428e-05	0	0	0	0.0070303	0.0034133	0.00027516	9.1656e-05	1.0562e-05	0	3.4686e-05	0.0013956	2.2228e-05	0	0	0.00076105	0.015302	0	0.00035224	0	0.024987	0.0031172	0	5.1228e-05	0	0.0064735	0	3.0481e-05	0	0.0011531	0	0	0	0.00024682	0	0	0	0	0
0.00018965	0	0.0005239	1.2198e-05	0	0	0.00027976	0.0084919	0	0.0024993	0.00040328	0	0	0	0.00031173	0.0026904	0	0.004285	5.2214e-05	0.0019274	2.6149e-05	9.1141e-06	4.982e-05	1.2979e-05	7.2292e-05	5.5535e-05	8.2098e-05	0.0018398	0.0010458	3.2309e-06	0	1.3872e-05	0	5.1228e-05	0	0.042551	0.0016042	0.0050023	0.0039572	0.019471	0.011995	0	0	0	2.7065e-05	0	0	9.5989e-07	3.8998e-06	0
0	0	0.0037635	0.0014347	0	0	0.00023758	0.0044587	0	0.0041113	0.0015122	0	0	0.00082256	0	0.00016295	5.6164e-06	0.00049192	1.0686e-05	0.00048656	0	7.4361e-06	0.00021062	0	0	0	0	0	0	0	0	0	0	0	0.042551	0	0.0035817	0.0077392	0.0084676	3.4386e-05	0	0	0	4.0435e-05	0.00010803	0	0	0.00010428	0.0011392	0
0.00049158	0.00044065	0.015376	0.0045704	0.0010075	0.00016868	0.0031628	0.0025893	0.0019435	0.0015612	0	0	0	0	0	0.0046696	0.0061575	0.0049302	0.00079151	0.00080788	0	1.8884e-05	0.00060413	0	1.2889e-05	0	0	0.0025459	9.6044e-05	0.00081903	0	1.5113e-05	0	0.0064735	0.0016042	0.0035817	0	0.021842	0.0094089	0.00035046	0	0	0	0	1.1091e-05	0	0	0	3.333e-06	8.3719e-06
0	0	0.00016183	0	1.9218e-05	0	0.0013463	0.00093347	0.0032871	0.0025666	0	0	0	0	0	0.0033664	6.9565e-05	0.0017886	0.00046085	0.00061937	0	6.9452e-05	0.00043851	0	0	0	8.066e-05	0	4.427e-06	0.00037965	0	0	0	0	0.0050023	0.0077392	0.021842	0	0	0.00030414	0	0	0	0	5.674e-05	0	0	3.3127e-05	0.00011437	1.4006e-05
1.0856e-05	0	0.0035214	0.015175	0	0	8.3297e-05	0.00019233	0	0	0	0.0058947	0.00012616	0	0	0	5.6194e-06	0.00028545	1.8307e-05	0.00036079	0	6.2438e-06	0.00019518	0	0.00047468	0	0	0.0053156	0.0017346	0.0019348	0	0.00048387	0	3.0481e-05	0.0039572	0.0084676	0.0094089	0	0	0.00019309	0.003282	5.5002e-06	0	0	0.00021875	0	0	1.1106e-05	1.7953e-06	0
2.3714e-05	0	0	0	0	0	0	1.9395e-05	0	2.0634e-05	0	0	0	0	0.005993	0.0010223	0	0.00096763	0	0.0018679	0.00032427	0	0	0.00020044	0.0018737	0.021561	0.025323	0.0084389	0.0058763	0	0	0	0	0	0.019471	3.4386e-05	0.00035046	0.00030414	0.00019309	0	0.0084792	0	0	0	1.1163e-05	0	0	0	0	0
0.00043109	0	0	0.00032131	0	0	0	0	0	0	0	0	0	0	9.3751e-05	0	0	0	0	1.086e-05	3.3288e-05	0	0	9.1553e-06	0.00088434	1.5506e-05	0.0025533	0.029424	0.00074568	0	0	1.9293e-05	0	0.0011531	0.011995	0	0	0	0.003282	0.0084792	0	0.000162	0	0	0.00022262	0	0	6.8554e-05	3.8458e-05	0
0	0	0	1.1745e-05	0	0	0	1.2867e-06	0	0	0	0	0	0	0	0	0	0	0	0	0	0	0	0	8.7017e-06	0	0	4.1073e-05	1.7266e-06	0	0	0	0	0	0	0	0	0	5.5002e-06	0	0.000162	0	0.01465	0	0.0016202	0.00040884	0	0.0051317	0	5.3457e-06
0	0	0	0	0	0	0	0	0	0	0	0	0	0	0	0	0	0	0	0	0	0	0	0	0	0	0	0	0	0	0	0	0	0	0	0	0	0	0	0	0	0.01465	0	0	0	0.0010331	0	0.00021903	0	0
0	0	0	0.0013774	0	0	0	1.7844e-05	0	0	0	2.6183e-05	0.00016721	0	0	0	0	0	0	0	0	0	0	0	0	0	0	0	0	0	0	0	0	0	0	4.0435e-05	0	0	0	0	0	0	0	0	0.0049867	0	0	0.00030939	0	0
5.4678e-05	0	9.2589e-05	0.0072268	0	0	0	6.2731e-05	0	0	0	0.0015203	0.000311	0	0	0	0	7.6935e-06	1.3563e-06	6.5016e-06	0	0	1.4429e-06	0	0	0	0	0.00090049	0.00063101	0.00027748	0	0.00026404	0	0.00024682	2.7065e-05	0.00010803	1.1091e-05	5.674e-05	0.00021875	1.1163e-05	0.00022262	0.0016202	0	0.0049867	0	0	0	1.6829e-05	0.001464	0
0	0	0	0	0	0	0	0	0	0	0	0	0	0	0	0	0	0	0	0	0	0	0	0	0	0	0	0	0	0	0	0	0	0	0	0	0	0	0	0	0	0.00040884	0.0010331	0	0	0	0.0076952	0.0080966	0.0010964	1.1165e-05
0	0	0	0	0	0	0	0	0	0	0	0	0	0	0	0	0	0	0	0	0	0	0	0	0	0	0	0	0	0	0	0	0	0	0	0	0	0	0	0	0	0	0	0	0	0.0076952	0	0.0050558	0.0017652	0.0032113
0	0	5.3379e-05	0.00065308	0	0	0	0.00047832	0	0	0	0	0	0	0	0	0	0	0	0	0	0	0	0	9.0232e-07	0	0	1.8908e-05	9.3025e-07	0	0	0	0	0	9.5989e-07	0.00010428	0	3.3127e-05	1.1106e-05	0	6.8554e-05	0.0051317	0.00021903	0.00030939	1.6829e-05	0.0080966	0.0050558	0	0.0044639	0.028142
0	0	0.00021668	0	0	0	1.5244e-05	0.017576	3.1365e-06	0	0.0015326	0.00014765	0.0035705	0.0019288	0	0	0	0	0	3.9865e-06	0	0	0	0	0	0	0	0	0	0	0	0	0	0	3.8998e-06	0.0011392	3.333e-06	0.00011437	1.7953e-06	0	3.8458e-05	0	0	0	0.001464	0.0010964	0.0017652	0.0044639	0	0.0030286
0	0	0	0	0	0	0	0	4.4765e-06	0	0	0	0	0	0	0	0	0	0	0	0	0	0	0	0	0	0	0	0	0	0	0	0	0	0	0	8.3719e-06	1.4006e-05	0	0	0	5.3457e-06	0	0	0	1.1165e-05	0.0032113	0.028142	0.0030286	0
0	0	0	0	0	0	0	2.725e-05	0	6.5877e-06	0.0011169	0	0	3.4382e-05	0	0	0	0	0	2.2711e-05	0	0	0	0	0	0	0	0	0	0	0	0	0	0	0	4.7593e-06	0	0	0	0	0	0	0	0	0	1.4074e-06	0.0093635	0.0017305	0.0081219	0.016437
0	0	0	0	0	0	0	2.3752e-05	0	0.0021587	0.0041236	0	0	0.0033451	0	0	0	0	0	0	0	0	0	0	0	0	0	0	0	0	0	0	0	0	0	0	0	0	0	0	0	0	0	0	0	0	0	0	0.00048636	0
0	0	0	0.00049982	0	0	0	0.00022718	0	0	0	0.0040956	0.0012923	0	0	0	0	0	0	0	0	0	0	0	0	0	0	0	0	0	0	0	0	0	0	0	0	0	0.00027698	0	0	0	0	0.00011979	0.0037458	0	0	0	0.00022257	0
0	0	0	7.7319e-05	0	0	0	0.00014414	0	0	0	0.001523	0.042072	0.00011908	0	0	0	0	0	0	0	0	0	0	0	0	0	0	0	0	0	0	0	0	0	0	0	0	0	0	0	0	0	0	0.0012961	0	0	0	0.0089735	0
0	0	0	0	0	0	0	0	0	0	0	0	0.0027	0.025495	0.012093	0	0	0	0	0.00066599	0	0	0	0	0	0	1.7288e-05	2.1359e-05	0	0	0	0	0	0	0	0.00012181	0	0	0	0	0	0	0	0	1.8428e-05	0	0	0	0.0025243	0
0	0	0	0	0	0	0	0	0	0	0	1.4231e-05	0	0.00041038	0.031978	0	0	0.00035656	0	0.00090683	0	0	0	0	0	0	0	0	0	0	0	0	0	0	0	0	0	0	0	4.8264e-05	0	0	0	0	0	0	0	0	5.5928e-05	0
0	0	0	0	0	0	0	7.0327e-06	0	1.5474e-05	5.8814e-05	0	0	0.00042938	0	1.8087e-05	0	1.7603e-05	0	0.00017043	0	0	0	0	0	0	0	0	0	0	0	0	0	0	3.6265e-05	0.00011226	0	0	0	1.6449e-06	2.7189e-05	0	0	0	0	4.4142e-05	3.772e-05	0	0	0
0	0	0	0	0	0	0	0	0	0	0	0	0	0	0	0	0	0	0	0	0	0	0	0	0	0	0	0	0	0	0	0	0	0	0	0	0	0	0	0	0	0	0	0	0	0	0	0	0	0
0	0	0	0	0	0	0	3.7003e-06	0	2.6037e-06	0	0	0	0	0	1.4678e-06	0	6.645e-05	0	2.3268e-06	2.2298e-06	1.0868e-06	0	0	1.3248e-05	0	0	9.412e-07	9.3286e-05	7.5556e-07	0	0	0	0	8.2256e-05	6.5307e-06	0	7.844e-06	0	0	4.6048e-05	0.00010143	0.00043968	0	2.77e-05	0.00010567	6.3666e-05	6.8827e-05	0	0
0	0	0	0	0	0	0	0	0	0	0	0	0	0	0	0	0	0	0	0	0	0	0	0	0	0	0	0	0	0	0	0	0	0	0	0	0	0	0	0	0	0	0.00049807	0	0	0.00020125	8.629e-05	0.00012825	0	0
0	0	0	0	0	0	0	6.7888e-06	0	1.2512e-05	2.5795e-06	1.5942e-05	5.605e-06	0.0021368	0.0011838	3.5901e-06	0	0.00028217	0	0.0032872	8.4837e-05	1.6786e-06	0	0	0	0	0	0	0	0	0	0	0	0	0.00015261	2.5426e-05	0	1.2554e-05	0	2.9775e-05	0	0	0	0	6.9257e-05	0	0	0	0.0015641	0
0	0	0	0	0	0	0	0	0	0	0	0	0	0	0	0	0	0.00027827	0	0.0014016	0.0047728	0.00083381	0.00085879	1.5928e-05	0	0	0	0	0	0	0	0	0	0	0	0	0	0	0	9.4387e-05	0	8.9816e-05	0	0	0	0	0	0	0	0
0	0	0	0	0	0	0	0	0	0	0	0	0	0	0	0	0	0	0	0	4.8088e-05	0	0.00010603	7.4142e-06	0	0	0	0	0	0	0	0	0	0	0	0	0	3.4032e-05	0	8.3711e-05	4.9728e-06	0.00023318	0.00062947	0	0	0.00017387	0	8.4655e-05	0	0
0	0	0	0	0	0	0	0	1.1389e-05	0	0	0	0	0	0	0	0	8.0633e-07	0	2.9639e-06	1.0192e-05	2.2636e-06	0	0	0	0	0	1.1593e-06	4.0337e-06	0	0	0	0	0	0	0	0	1.9741e-05	0	0	9.4802e-05	0.00016886	0.0011232	0	1.4684e-06	0.0017854	1.3336e-05	0.00010216	4.5174e-05	2.6846e-06
0	0	0	0	0	0	0	0	0	0	0	0	0	0	1.6023e-05	0	0	2.3881e-06	0	1.1103e-05	1.7326e-06	6.2237e-05	0	5.1073e-05	0	2.7678e-05	0	0	7.4981e-06	0	0	0	0	0	0	0	0	0	0	0.00027035	0	8.9342e-05	0.00024593	0	0	0.0002867	0	2.2952e-05	9.3274e-07	0
0	0	0	0	0	0	0	0	0	0	0	0	0	0	0	0	0	0	0	0	0	0	0	0	0	0	0	0	2.591e-06	0	0	0	0	0	0	0	0	0	0	5.7484e-06	0	0	0	0	7.3017e-06	1.4441e-06	0	1.5057e-06	0	0
0	0	0	0	0	0	0	0	0	0	0	0	0	0	0	0	0	0	0	0	0	0	0	3.823e-06	0	0	0	0	0.00011616	0	0	0	0	0	0	0	0	0	0	0.00053125	0	0	0	0	0	0	0	0	0	0
0	0	0	0	0	0	0	0	0	0	0	0	0	0	0	0	0	0	0	0	0	0	0	0	0	0	0	0	5.5901e-05	0	0	0	0	0	0	0	0	0.00048791	0	0.0004288	0	0	0	0	1.4652e-05	0	0	0	0	0
0	0	0	0	0	0	0	0	0	0	0	0	0	0	0	0	0	0	0	0	0	0	0	0	0	0	0	0	0	0	0	0	0	0	1.2124e-05	0	0	0.00038407	0	0	0	0.0059078	0	0	0.005556	0	0	0	0	0
0	0	0	0	0	0	0	0	0	0	0	0	0	0	0	0	0	0	0	0	0	0	0	0	0	0	0	0	0	0	0	0	0	0	0	0	0	0	0	0	4.7081e-06	0.00012889	0	0	7.1842e-05	1.4111e-05	0	6.3565e-06	7.3881e-07	0
0	0	0	0	0	0	0	0	0	0	0	0	0	0	0	0	0	0	0	0	0	0	0	0	1.663e-06	0	0	8.4699e-06	0	0	0	0	0	0	0	0	0	0	0	0	2.8786e-05	0.00040612	0	0	0.00031494	9.8615e-06	0.00021154	0	0	0
0	0	0	0	0	0	0	0	0	0	0	0	0	0	0	0	0	0	0	0	0	0	0	0	0	0	0	0	0	0	0	0	0	0	0	0	0	0	0	0	0	0	0	0	0	0	0.00011254	0	0	0
0	0	0	0	0	0	0	0	0	0	0	0	0	0	0	0	0	0	0	0	0	0	0	0	0	0	0	0	0	0	0	0	0	0	0	0	0	0	0	0	0	0.0016077	0	0	0	0.00014389	0.00022214	0	0	0
0	0	0	0	0	0	0	0	0	0	0	0	0	0	0	0	0	0	0	0	0	0	0	0	0	0	0	0	0	0	0	0	0	0	0	0	0	0	0	0	0	0	0	0	0	0	0	0	0	0
0	0	0	0	0	0	0	0	0	0	0	0	0	0	0	0	0	0	0	0	0	0	0	0	0	0	0	0	0	0	0	0	0	0	0	0	0	0	0	0	0	0.012541	0.00051393	0	0.0049162	0.011829	0.02232	9.2268e-06	0.00086524	0.002687
0	0	0	0	0	0	0	0	0	0	0	0	0	0	3.3966e-05	0	0	3.274e-06	0	3.5312e-06	0	0	0	0	0	0	9.1927e-06	0	0	0	0	0	0	0	0.0091333	0	0	0.00016264	0	8.243e-05	6.1844e-06	7.69e-05	1.5121e-05	0	0.00032881	0.00046083	0.00027687	0.0064851	0.011342	0
0	0	0.0007807	0.0049145	0	0	2.3353e-06	0.00053768	0	0	2.3142e-05	0.00046487	0	0	0	0	0	0	0	0	0	0	0	0	0	0	0	3.1719e-05	0	0	0	0	0	0	0.00033799	0.0023945	0	0	0.0030157	0	9.0078e-05	0.00041296	7.3974e-06	0.00086558	0.0042989	0	5.8846e-06	0.0037832	0.0049315	0
0	0	0	0	0	0	0	0	2.0861e-06	0	0	0	0	0	0	0	0	0	0	0	0	0	0	0	0.00034766	0	0	0.00013524	0.00020032	0	0	0	0	0	0	0	3.1932e-06	0.00062915	0.00079784	2.6459e-05	0.00105	0.0046983	0.0094635	0.00010437	0.0022993	0.0070871	0.0023046	0.0069273	0.0048281	0.012538
0	0	0	0	0	0	0	0	6.6445e-06	0	0	0	0	0	0	0	0	0	0	0	0	0	0	0	0	0	0	0	0	0	0	0	0	0	0	0	8.7799e-06	0.0068543	0	0.00014077	0.0012334	0	0.00026802	0	0	0	0.00011766	0.0011027	0.00089737	0.001182
0	0	6.5224e-05	0.00048757	0	0	0	0	0	0	0	0.0037898	0.00077989	0	0	0	0	0	0	0	0	0	0	0	3.0197e-05	0	0	0.0003115	5.0113e-06	0	0	0	0	0	0	0	0	0	0.0085315	0	0.0016096	0.0012143	3.7119e-05	0.00099489	0.0036856	0	0	0.00020307	0	0
0	0	0	0	0	0	0	0	0	0	0	0	0	0	2.2202e-05	0	0	1.5426e-06	0	3.6455e-05	7.209e-06	0	0	3.2995e-05	0	0	4.1192e-05	0	7.6907e-05	0	0	0	0	0	0	0	0	1.484e-05	0	0.0013268	0	1.064e-05	0	0	0.0012581	0	0	0.00019826	9.8306e-05	0.00036543
0	0	0	0	0	0	0	0	0	0	0	0	0	0	0	0	0	0	0	0	0	0	0	0	0	0	0	0	0	0	0	0	0	0	0	0	0	0	0	0.00012762	0	0	0	0	0.00088625	0	0	0	6.4935e-05	7.6561e-06
1.4298e-05	0	0.00019511	7.6e-06	0	0	0.00027402	0.0058166	0.0040839	0.025977	0.00015524	0	0	0	0	0.010719	0	0.0062035	0.00026357	0.0040791	0	0	4.5443e-05	0	3.8525e-06	0.00025585	0.0011237	7.9761e-05	2.2791e-05	0	0	0	0	1.0731e-05	0.023094	0.014372	0.0045382	0.057135	0.00048845	0.010294	0.013373	0	0.000804	0	0.00014473	9.8292e-05	5.806e-06	0.00056711	0.0024953	0.00031521
[truncated: 33 more columns]
