# Supplementary material for: Reproducibility of the Structural Brain Connectome Derived from Diffusion Tensor Imaging
Source: PLoS One. 2015 Sep 2;10(9):e0135247. doi: 10.1371/journal.pone.0135247 (PMC4557836; doi:10.1371/journal.pone.0135247)
Supplement: S1 Data — Please refer to the README.txt file within the compressed folder for usage instructions. (ZIP) [file pone.0135247.s001.zip › Subject19_probabilistic_scanner_A_time_1.csv]

0	2.5235e+05	11269	27026	36613	10745	17019	736.23	261.3	2965.7	142.49	268.61	84.316	161.42	1456.8	2981.9	8031.2	78470	26721	9273.7	12693	2.1637e+05	2.6215e+05	1.3122e+05	11315	114.29	59.856	37291	8569.3	39180	5604.9	1.0303e+05	4406.8	4.625e+05	14560	12743	6.2884e+05	7078	21821	4017.1	11365	45.509	7.6703	50.477	2054.1	7.7617	7.2588	93.239	125.88	0.37947
2.5235e+05	0	2842.2	293.02	80064	47489	20407	621.19	788.05	5125.7	149.87	1.6317	13.108	136.77	702.39	4539.9	9845.1	20351	5979	2300.2	1179.9	20606	23873	9096.4	1381.9	9.046	3.0216	349.06	1954.5	3501.5	6338.9	13898	4983.6	1.6771e+05	17935	20329	4.1293e+05	22014	970.95	500.1	144.47	3.4165	7.9804	6.4143	26.675	3.9346	3.4798	16.967	120.59	2.2455
11269	2842.2	0	34392	104.26	256.14	20618	4713.8	32.583	52.163	42.742	163.18	926.6	65.549	86.526	153.86	471.8	1629.2	283.91	154.55	129.89	3902.4	3418.3	1433.8	95.234	7.3666	0.44808	647.86	110.87	428.35	218.04	670.56	131.79	1820.6	29245	94733	94526	92684	44053	308.74	338.72	73.292	95.132	10947	5535.4	75.883	19.904	12253	12654	1.5457
27026	293.02	34392	0	32.487	41.085	765.67	48553	3.7576	29.769	19.627	38499	6313.1	3530.5	1185.4	112.42	460.65	2318.1	410.89	564.8	136.8	4044.9	4789.1	1888.5	142.06	3.0417	10.95	3797.7	569.69	3107.5	138.48	4726.3	46.377	8343.9	7283.7	1.8546e+05	83697	12603	2.154e+05	565.54	5215.5	2070.1	7.8418	31318	1.9458e+05	3.8916	4.9103	48145	9577.8	0.30575
36613	80064	104.26	32.487	0	1.3587e+05	1.0338e+05	31622	8098	7344.3	162.06	0.62211	362.93	158.68	607.38	6620.9	13368	17871	4474.6	2347.8	34.774	448.76	3284.9	209.3	704.92	4.6126	3.609	74.393	1570	2470.5	5059.4	9091.3	5233	1.9972e+05	40594	21385	3.7082e+05	58177	101.81	262.75	95.272	2.4761	3.4053	16.495	19.337	3.8712	17.4	78.497	1216.8	5.5999
10745	47489	256.14	41.085	1.3587e+05	0	66340	1.6404e+05	2.181e+05	1.4314e+05	126.85	3.867	3077.3	256.79	120.89	33892	78438	13537	37687	351.72	3.8709	45.272	596.76	23.322	318.67	2.1554	0.13432	7.1142	6259	16885	35584	5258.4	1471.8	1.6692e+05	27989	7868.6	92344	32284	59.929	2354.5	430.58	1.6972	4.1512	105.89	94.846	30.551	457.39	347.64	10907	145.74
17019	20407	20618	765.67	1.0338e+05	66340	0	54544	1.6103e+05	52508	189.77	60.612	284.27	69.811	57.168	3848.1	3522.8	4239.8	1547.4	411.52	128.01	2952.6	5323.1	1711.2	133.64	1.6124	0.82988	155.18	255.74	663.83	446.96	1286.1	246.02	10657	91029	1.3151e+05	2.0796e+05	63709	2065.4	1773.5	70.738	44.095	29.371	2044.2	3565.7	49.564	93.507	8580.1	21340	24.825
736.23	621.19	4713.8	48553	31622	1.6404e+05	54544	0	64054	84281	20478	74388	2.0789e+05	2.0531e+05	40580	3789.3	2535.4	1925.4	873.25	1.1298e+05	1546.7	382	496	161.38	27.62	29.031	11.447	67.768	241.95	455.64	454.06	698.04	149.36	11730	2.7278e+05	1.6335e+05	1.4059e+05	98340	10043	10538	886.14	855.99	142.58	20078	56485	408.07	4745.9	40960	7.1505e+05	1844.4
261.3	788.05	32.583	3.7576	8098	2.181e+05	1.6103e+05	64054	0	2.9215e+05	136.32	1.4455	319.58	70.774	13.029	1772.9	2446	644.57	1012.9	74.179	0.030946	3.1755	21.64	2.2987	9.8848	3.4985	0.49946	0.88332	209.11	277.7	114.72	123.9	53.388	3991.2	46368	8884.6	72638	70974	8.9767	8579.3	1764.4	2.286	4.2721	4.7065	23.395	45.338	1177.2	181.82	11011	530.29
2965.7	5125.7	52.163	29.769	7344.3	1.4314e+05	52508	84281	2.9215e+05	0	32949	7.0652	519.1	35730	212.57	3.0697e+05	1.3975e+05	53009	28653	3690.4	1.9995	14.609	235.37	26.555	298.99	116.24	2.6069	3.3818	5080.4	10583	9024.4	8835	2171.1	1.2065e+05	3.9026e+05	82207	1.94e+05	2.3019e+05	63.044	68011	2816.5	8.4242	4.9287	1.4589	78.512	7.6789	45.706	31.135	13862	331.75
142.49	149.87	42.742	19.627	162.06	126.85	189.77	20478	136.32	32949	0	909.25	3419.9	3.6058e+05	6227.5	18548	381.79	13687	13.156	1.2925e+05	51.519	10.232	11.894	5.0596	1.739	20.311	8.1654	6.466	9.8067	57.585	364.65	1124.2	639.02	342.98	22434	29750	2212.9	2949.1	111.29	430.6	102.72	18.992	30.665	5.7982	69.221	24.466	49.811	86.941	37970	60.519
268.61	1.6317	163.18	38499	0.62211	3.867	60.612	74388	1.4455	7.0652	909.25	0	4.0272e+05	2.9393e+05	60966	0.61513	0.88484	28.797	3.2111	24356	812.68	56.406	46.547	33.98	4.173	18.36	4.0525	163.23	49.647	125.05	0.25691	145.06	0.11921	352.76	66.246	2474	298.78	67.54	70334	39.298	868.98	60.712	3.6099	3663.9	30258	1.6508	0.77041	299.96	5113.1	0
84.316	13.108	926.6	6313.1	362.93	3077.3	284.27	2.0789e+05	319.58	519.1	3419.9	4.0272e+05	0	3.4068e+05	97201	99.192	28.839	30.707	6.2251	51649	1319.4	78.175	8.3441	45.035	2.125	38.941	16.267	30.262	13.684	30.479	20.726	28.352	3.3431	236.46	4937.5	5359.6	1787.1	1364.3	37013	153.06	157.71	27.065	25.313	3259.7	7058.1	47.803	533.44	747.02	1.2656e+05	5.7838
161.42	136.77	65.549	3530.5	158.68	256.79	69.811	2.0531e+05	70.774	35730	3.6058e+05	2.9393e+05	3.4068e+05	0	1.8354e+05	15286	706.71	3693.5	13.42	2.0212e+05	2143.3	161.19	5.5444	203.7	7.2011	293.23	158.69	26.092	12.907	80.87	686.83	1310.8	769.67	369.25	4896.6	6615.2	858.71	1097.7	17356	698.39	83.46	18.019	10.034	742.76	2240.8	13.878	51.831	186.36	81470	24.886
1456.8	702.39	86.526	1185.4	607.38	120.89	57.168	40580	13.029	212.57	6227.5	60966	97201	1.8354e+05	0	105.11	720.46	29960	410.96	3.2425e+05	21962	12963	409.4	8477.7	1640.2	48320	21734	3333.4	1695	629.68	2212.9	8756.7	2632.2	1754	7594.5	1436.7	6744.5	3945.5	7415.8	66571	2198.5	264.15	226.49	342.4	740.47	298.35	134.38	163.83	4086	24.079
2981.9	4539.9	153.86	112.42	6620.9	33892	3848.1	3789.3	1772.9	3.0697e+05	18548	0.61513	99.192	15286	105.11	0	2.73e+05	1.3499e+05	30961	5133.8	2.2915	30.704	438.93	16.749	1071.4	147.69	5.395	7.4274	14783	15568	4226.2	7815.6	7729.2	1.0158e+05	2.0429e+05	65411	2.0245e+05	1.6482e+05	273.39	49363	6041.7	9.7389	12.827	1.8395	32.775	8.5054	42.682	48.472	1168.7	88.114
8031.2	9845.1	471.8	460.65	13368	78438	3522.8	2535.4	2446	1.3975e+05	381.79	0.88484	28.839	706.71	720.46	2.73e+05	0	1.8961e+05	1.3674e+05	4955.9	3.2421	18.88	496.17	12.517	504.32	62.151	3.3759	3.2897	8953.7	24780	1.093e+05	89077	20803	1.4736e+05	25315	2034	2.0064e+05	64713	884.69	9862.1	2229.8	12.151	12.586	5.0629	37.546	9.4672	8.7704	28.394	284.35	25.995
78470	20351	1629.2	2318.1	17871	13537	4239.8	1925.4	644.57	53009	13687	28.797	30.707	3693.5	29960	1.3499e+05	1.8961e+05	0	2.7084e+05	1.8634e+05	41104	18877	75221	24765	20354	2405.4	445.4	758.5	18018	27648	29091	2.1664e+05	37264	1.0518e+05	2.405e+05	24603	3.3072e+05	1.574e+05	5036.7	26674	23913	966.46	409.38	40.974	939.63	603.24	336.51	398.41	1521.4	56.416
26721	5979	283.91	410.89	4474.6	37687	1547.4	873.25	1012.9	28653	13.156	3.2111	6.2251	13.42	410.96	30961	1.3674e+05	2.7084e+05	0	1747.5	73.884	203.45	1.688e+05	446.82	1.048e+05	370.14	36.947	293.32	3.6087e+05	4.8159e+05	1.9128e+05	1.0715e+05	2001.3	53141	44348	2107.9	1.1716e+05	77473	942.6	20468	4533.4	16.304	4.5745	2.0762	74.011	4.4388	4.6539	9.8071	275.25	42.126
9273.7	2300.2	154.55	564.8	2347.8	351.72	411.52	1.1298e+05	74.179	3690.4	1.2925e+05	24356	51649	2.0212e+05	3.2425e+05	5133.8	4955.9	1.8634e+05	1747.5	0	1.0649e+05	37296	2500.4	22171	2643.9	43784	14556	2731.4	2391.6	1926	6518.2	36213	7159.4	7290.3	38165	11103	28809	11086	2214.9	84080	4689	1214.3	589.26	166.26	1406.8	692.63	437.59	725.05	14824	91.328
12693	1179.9	129.89	136.8	34.774	3.8709	128.01	1546.7	0.030946	1.9995	51.519	812.68	1319.4	2143.3	21962	2.2915	3.2421	41104	73.884	1.0649e+05	0	2.0526e+05	26422	1.0873e+05	378.91	8901	856.28	193.99	772.65	931.51	10.553	952.2	7.9928	3652.1	6079.7	505.7	13344	526.64	653.76	19352	455.06	106.58	19.716	11.936	414.44	9.4407	2.7798	10.851	345.23	1.2209
2.1637e+05	20606	3902.4	4044.9	448.76	45.272	2952.6	382	3.1755	14.609	10.232	56.406	78.175	161.19	12963	30.704	18.88	18877	203.45	37296	2.0526e+05	0	85761	2.1095e+05	3346.9	6402	1008.6	2550.5	4861.7	10981	96.95	11553	4.5202	75791	42790	9216.7	2.8287e+05	14019	17673	38107	17443	86.821	15.569	36.29	1171.9	8.8323	1.9041	39.397	53.508	0.65112
2.6215e+05	23873	3418.3	4789.1	3284.9	596.76	5323.1	496	21.64	235.37	11.894	46.547	8.3441	5.5444	409.4	438.93	496.17	75221	1.688e+05	2500.4	26422	85761	0	83031	2.0184e+05	536.56	171.58	2297.2	1.0023e+05	80582	1315.1	35883	113.67	1.6412e+05	30670	11378	4.1504e+05	31757	13275	3411.1	26996	75.678	6.6416	26.924	1110.4	6.2644	4.9786	59.51	47.435	0.3529
1.3122e+05	9096.4	1433.8	1888.5	209.3	23.322	1711.2	161.38	2.2987	26.555	5.0596	33.98	45.035	203.7	8477.7	16.749	12.517	24765	446.82	22171	1.0873e+05	2.1095e+05	83031	0	48096	15860	331.06	1071	11231	12815	42.023	11594	0.27025	45000	18567	3070.9	1.3604e+05	4607.6	6473.7	22618	4940	37.597	1.8742	12.578	498.43	2.3952	1.5408	20.49	53.239	1.5087
11315	1381.9	95.234	142.06	704.92	318.67	133.64	27.62	9.8848	298.99	1.739	4.173	2.125	7.2011	1640.2	1071.4	504.32	20354	1.048e+05	2643.9	378.91	3346.9	2.0184e+05	48096	0	21865	6867.8	4834.4	1.4904e+05	22626	699.91	16651	360.86	10726	4862.5	572.86	17825	3718.1	567.56	29150	2822.7	3.0468	0.72472	1.0605	44.369	1.361	0.39602	1.8736	4.4504	1.4021
114.29	9.046	7.3666	3.0417	4.6126	2.1554	1.6124	29.031	3.4985	116.24	20.311	18.36	38.941	293.23	48320	147.69	62.151	2405.4	370.14	43784	8901	6402	536.56	15860	21865	0	51367	11381	10964	1153	23.467	1507.3	7.6825	92.603	1685.1	36.397	604.92	245.95	61.846	1.2319e+05	1125	1.5959	3.6258	0	8.1162	3.039	2.0764	0.6918	16.985	10.977
59.856	3.0216	0.44808	10.95	3.609	0.13432	0.82988	11.447	0.49946	2.6069	8.1654	4.0525	16.267	158.69	21734	5.395	3.3759	445.4	36.947	14556	856.28	1008.6	171.58	331.06	6867.8	51367	0	41447	1426.9	296.14	4.0262	641.48	8.7371	1875.7	895.04	10.586	301.49	59.938	35.815	1.5329e+05	21378	1.6258	0.93941	0	2.151	1.4278	2.1437	0.77846	4.8443	4.1853
37291	349.06	647.86	3797.7	74.393	7.1142	155.18	67.768	0.88332	3.3818	6.466	163.23	30.262	26.092	3333.4	7.4274	3.2897	758.5	293.32	2731.4	193.99	2550.5	2297.2	1071	4834.4	11381	41447	0	3726.6	3052.5	12.873	22117	9.3157	91453	5034.8	692.33	20319	930.6	10478	33436	75206	2.3899	0	9.7984	263	6.04	0	7.7283	5.9805	0
8569.3	1954.5	110.87	569.69	1570	6259	255.74	241.95	209.11	5080.4	9.8067	49.647	13.684	12.907	1695	14783	8953.7	18018	3.6087e+05	2391.6	772.65	4861.7	1.0023e+05	11231	1.4904e+05	10964	1426.9	3726.6	0	1.6915e+05	5579.2	40451	1133.9	19183	19436	1661.2	44603	16611	3841.3	56242	7746.2	7.1243	0.49668	4.2346	193.36	1.4114	0.24925	6.5447	42.297	6.5526
39180	3501.5	428.35	3107.5	2470.5	16885	663.83	455.64	277.7	10583	57.585	125.05	30.479	80.87	629.68	15568	24780	27648	4.8159e+05	1926	931.51	10981	80582	12815	22626	1153	296.14	3052.5	1.6915e+05	0	1.3694e+05	1.274e+05	390.42	60905	12986	1597.1	69177	15535	8586.5	10856	13759	14.784	4.1898	6.6469	506.36	3.0463	1.69	18.675	54.931	2.9911
5604.9	6338.9	218.04	138.48	5059.4	35584	446.96	454.06	114.72	9024.4	364.65	0.25691	20.726	686.83	2212.9	4226.2	1.093e+05	29091	1.9128e+05	6518.2	10.553	96.95	1315.1	42.023	699.91	23.467	4.0262	12.873	5579.2	1.3694e+05	0	1.3383e+05	2314.7	49228	8531.5	1011.5	67178	21742	463.11	1673	1061.3	12.278	15.218	5.8028	16.532	16.269	10.095	13.505	78.487	3.1655
1.0303e+05	13898	670.56	4726.3	9091.3	5258.4	1286.1	698.04	123.9	8835	1124.2	145.06	28.352	1310.8	8756.7	7815.6	89077	2.1664e+05	1.0715e+05	36213	952.2	11553	35883	11594	16651	1507.3	641.48	22117	40451	1.274e+05	1.3383e+05	0	77787	2.7091e+05	15397	2477.5	82892	11960	7657.5	8690.8	15558	103.16	76.277	10.873	644.39	77.707	61.548	83.895	263.3	8.2783
4406.8	4983.6	131.79	46.377	5233	1471.8	246.02	149.36	53.388	2171.1	639.02	0.11921	3.3431	769.67	2632.2	7729.2	20803	37264	2001.3	7159.4	7.9928	4.5202	113.67	0.27025	360.86	7.6825	8.7371	9.3157	1133.9	390.42	2314.7	77787	0	47144	1963.1	364.56	23165	3099.4	291.18	108.79	248.48	15.763	30.378	3.287	13.052	18.088	12.145	11.299	42.031	2.6792
4.625e+05	1.6771e+05	1820.6	8343.9	1.9972e+05	1.6692e+05	10657	11730	3991.2	1.2065e+05	342.98	352.76	236.46	369.25	1754	1.0158e+05	1.4736e+05	1.0518e+05	53141	7290.3	3652.1	75791	1.6412e+05	45000	10726	92.603	1875.7	91453	19183	60905	49228	2.7091e+05	47144	0	8897.1	3382.6	6.9306e+05	8304.4	12017	2915.1	21392	21.837	12.494	34.278	1276.1	11.889	14.806	79.549	723.47	3.4186
14560	17935	29245	7283.7	40594	27989	91029	2.7278e+05	46368	3.9026e+05	22434	66.246	4937.5	4896.6	7594.5	2.0429e+05	25315	2.405e+05	44348	38165	6079.7	42790	30670	18567	4862.5	1685.1	895.04	5034.8	19436	12986	8531.5	15397	1963.1	8897.1	0	6.7682e+05	3.0364e+05	2.7784e+05	23049	4.9171e+05	45957	669.12	567.38	1073.2	4434.8	631.05	940.13	1712.2	29057	413.93
12743	20329	94733	1.8546e+05	21385	7868.6	1.3151e+05	1.6335e+05	8884.6	82207	29750	2474	5359.6	6615.2	1436.7	65411	2034	24603	2107.9	11103	505.7	9216.7	11378	3070.9	572.86	36.397	10.586	692.33	1661.2	1597.1	1011.5	2477.5	364.56	3382.6	6.7682e+05	0	97308	1.5497e+05	70900	38151	5914.2	830.28	409.63	12260	39548	570.15	1719.6	55692	72996	106.64
6.2884e+05	4.1293e+05	94526	83697	3.7082e+05	92344	2.0796e+05	1.4059e+05	72638	1.94e+05	2212.9	298.78	1787.1	858.71	6744.5	2.0245e+05	2.0064e+05	3.3072e+05	1.1716e+05	28809	13344	2.8287e+05	4.1504e+05	1.3604e+05	17825	604.92	301.49	20319	44603	69177	67178	82892	23165	6.9306e+05	3.0364e+05	97308	0	5.2775e+05	98990	60123	52856	267.61	91.265	607.96	5424.7	155.44	369.73	1247.1	12870	1266.3
7078	22014	92684	12603	58177	32284	63709	98340	70974	2.3019e+05	2949.1	67.54	1364.3	1097.7	3945.5	1.6482e+05	64713	1.574e+05	77473	11086	526.64	14019	31757	4607.6	3718.1	245.95	59.938	930.6	16611	15535	21742	11960	3099.4	8304.4	2.7784e+05	1.5497e+05	5.2775e+05	0	28931	95571	58812	91.036	115.92	348.97	1165.5	125.94	784.4	362.44	17466	3390.1
21821	970.95	44053	2.154e+05	101.81	59.929	2065.4	10043	8.9767	63.044	111.29	70334	37013	17356	7415.8	273.39	884.69	5036.7	942.6	2214.9	653.76	17673	13275	6473.7	567.56	61.846	35.815	10478	3841.3	8586.5	463.11	7657.5	291.18	12017	23049	70900	98990	28931	0	7187.9	17287	364.27	8.8092	12813	66517	4.7541	8.1357	1200.3	1228.9	1.0609
4017.1	500.1	308.74	565.54	262.75	2354.5	1773.5	10538	8579.3	68011	430.6	39.298	153.06	698.39	66571	49363	9862.1	26674	20468	84080	19352	38107	3411.1	22618	29150	1.2319e+05	1.5329e+05	33436	56242	10856	1673	8690.8	108.79	2915.1	4.9171e+05	38151	60123	95571	7187.9	0	51949	135.57	65.795	24.544	2570.1	59.116	75.6	69.782	1406.5	199.07
11365	144.47	338.72	5215.5	95.272	430.58	70.738	886.14	1764.4	2816.5	102.72	868.98	157.71	83.46	2198.5	6041.7	2229.8	23913	4533.4	4689	455.06	17443	26996	4940	2822.7	1125	21378	75206	7746.2	13759	1061.3	15558	248.48	21392	45957	5914.2	52856	58812	17287	51949	0	32.653	26.274	41.869	1905.8	30.731	68.919	34.024	686.19	138.88
45.509	3.4165	73.292	2070.1	2.4761	1.6972	44.095	855.99	2.286	8.4242	18.992	60.712	27.065	18.019	264.15	9.7389	12.151	966.46	16.304	1214.3	106.58	86.821	75.678	37.597	3.0468	1.5959	1.6258	2.3899	7.1243	14.784	12.278	103.16	15.763	21.837	669.12	830.28	267.61	91.036	364.27	135.57	32.653	0	1.1545e+05	3462.9	25645	37624	4773.6	27059	1262.6	562.78
7.6703	7.9804	95.132	7.8418	3.4053	4.1512	29.371	142.58	4.2721	4.9287	30.665	3.6099	25.313	10.034	226.49	12.827	12.586	409.38	4.5745	589.26	19.716	15.569	6.6416	1.8742	0.72472	3.6258	0.93941	0	0.49668	4.1898	15.218	76.277	30.378	12.494	567.38	409.63	91.265	115.92	8.8092	65.795	26.274	1.1545e+05	0	5.1653	49.939	54717	5437.8	19281	858	297.46
50.477	6.4143	10947	31318	16.495	105.89	2044.2	20078	4.7065	1.4589	5.7982	3663.9	3259.7	742.76	342.4	1.8395	5.0629	40.974	2.0762	166.26	11.936	36.29	26.924	12.578	1.0605	0	0	9.7984	4.2346	6.6469	5.8028	10.873	3.287	34.278	1073.2	12260	607.96	348.97	12813	24.544	41.869	3462.9	5.1653	0	72699	3.8074	7.0037	9903	6746.8	1.33
2054.1	26.675	5535.4	1.9458e+05	19.337	94.846	3565.7	56485	23.395	78.512	69.221	30258	7058.1	2240.8	740.47	32.775	37.546	939.63	74.011	1406.8	414.44	1171.9	1110.4	498.43	44.369	8.1162	2.151	263	193.36	506.36	16.532	644.39	13.052	1276.1	4434.8	39548	5424.7	1165.5	66517	2570.1	1905.8	25645	49.939	72699	0	22.38	56.943	2548.4	11038	6.7559
7.7617	3.9346	75.883	3.8916	3.8712	30.551	49.564	408.07	45.338	7.6789	24.466	1.6508	47.803	13.878	298.35	8.5054	9.4672	603.24	4.4388	692.63	9.4407	8.8323	6.2644	2.3952	1.361	3.039	1.4278	6.04	1.4114	3.0463	16.269	77.707	18.088	11.889	631.05	570.15	155.44	125.94	4.7541	59.116	30.731	37624	54717	3.8074	22.38	0	1.0178e+05	86748	13417	2292.7
7.2588	3.4798	19.904	4.9103	17.4	457.39	93.507	4745.9	1177.2	45.706	49.811	0.77041	533.44	51.831	134.38	42.682	8.7704	336.51	4.6539	437.59	2.7798	1.9041	4.9786	1.5408	0.39602	2.0764	2.1437	0	0.24925	1.69	10.095	61.548	12.145	14.806	940.13	1719.6	369.73	784.4	8.1357	75.6	68.919	4773.6	5437.8	7.0037	56.943	1.0178e+05	0	49017	2.0268e+05	1.6526e+05
93.239	16.967	12253	48145	78.497	347.64	8580.1	40960	181.82	31.135	86.941	299.96	747.02	186.36	163.83	48.472	28.394	398.41	9.8071	725.05	10.851	39.397	59.51	20.49	1.8736	0.6918	0.77846	7.7283	6.5447	18.675	13.505	83.895	11.299	79.549	1712.2	55692	1247.1	362.44	1200.3	69.782	34.024	27059	19281	9903	2548.4	86748	49017	0	83284	1.6854e+05
125.88	120.59	12654	9577.8	1216.8	10907	21340	7.1505e+05	11011	13862	37970	5113.1	1.2656e+05	81470	4086	1168.7	284.35	1521.4	275.25	14824	345.23	53.508	47.435	53.239	4.4504	16.985	4.8443	5.9805	42.297	54.931	78.487	263.3	42.031	723.47	29057	72996	12870	17466	1228.9	1406.5	686.19	1262.6	858	6746.8	11038	13417	2.0268e+05	83284	0	73340
0.37947	2.2455	1.5457	0.30575	5.5999	145.74	24.825	1844.4	530.29	331.75	60.519	0	5.7838	24.886	24.079	88.114	25.995	56.416	42.126	91.328	1.2209	0.65112	0.3529	1.5087	1.4021	10.977	4.1853	0	6.5526	2.9911	3.1655	8.2783	2.6792	3.4186	413.93	106.64	1266.3	3390.1	1.0609	199.07	138.88	562.78	297.46	1.33	6.7559	2292.7	1.6526e+05	1.6854e+05	73340	0
49.968	10.739	25.627	27.934	15.378	201.58	43.774	11221	787.16	43282	60612	6.9516	220.08	31753	425.98	3678.3	162.37	776.23	259.82	5985	16.537	14.411	9.7822	30.79	18.114	109.81	29.903	5.1654	42.465	38.069	43.631	241.78	44.258	52.453	1936.5	1301.6	2145.5	4449.9	52.929	591.98	250	2254.2	2271.9	6.7765	271.52	6012.4	82346	22268	1.369e+05	2.8278e+05
23.2	9.0199	12.163	14.873	6.6621	14.936	14.185	33125	13.003	56664	2.537e+05	555.34	8806.5	2.0576e+05	2160.3	10079	27.08	1289	1.5002	10774	25.32	1.957	1.4017	1.1941	0.26114	7.2374	5.2977	7.7508	3.0414	8.4168	23.146	69.804	36.66	33.049	3029.2	3657.4	265.11	619.73	42.223	106.44	33.584	1.9635	1.2854	14.945	180.4	2.4314	4.3084	8.5827	22986	59.085
25.763	1.6562	141.35	7864.8	2.8637	21.026	74.975	10103	0.12547	2.2219	90.225	41228	32935	14102	2414.4	0.02293	0.09967	84.978	0.83919	1506.3	149.53	5.248	3.4886	8.522	0.36374	1.5846	1.4196	8.797	3.3408	9.8683	0	17.533	1.1524	19.162	127.41	454.32	126.09	69.615	2699.6	15.527	64.291	50.174	3.3244	1284.4	31464	0.72919	1.057	39.502	16776	0
44.977	6.22	431.82	2773	70.535	398.96	77.137	34422	34.658	25.656	440.77	36267	1.3832e+05	13199	4802	4.6376	0.90134	458.23	2.3419	4991.9	994.5	35.76	6.3595	70.311	0.8463	3.6805	1.9244	8.3048	2.2302	17.814	2.8134	50.639	3.5549	43.935	940.44	1103.2	723.1	561.44	5400.6	99.479	155.35	102.95	6.6175	1807.5	24746	7.4611	37.856	179.62	63103	3.8751
502.78	321.43	23.393	285.66	321.88	86.608	55.351	37637	20.641	20771	1.9616e+05	17732	41951	1.7386e+05	42567	12862	864.04	6329.6	23.144	61862	816.87	72.357	16.716	94.974	2.2902	39.112	19.06	13.863	12.836	193.18	1376	4131.2	1718.1	752.47	6394.8	4446.5	2684	2050.3	766.66	460.42	363.05	117.13	82.395	133.51	5089.9	103.33	53.71	39.393	74307	12.092
1335.3	356.96	51.932	413.07	230.68	25.995	35.397	1929.7	3.716	166.34	16272	7240.1	15243	29706	1.4371e+05	549.54	76.414	31123	235.89	1.782e+05	14532	7379.9	296.51	9266.2	247.49	3900.3	1117.4	223.18	273.28	207.37	828.01	4456.1	807.78	1070.6	5358.7	498.6	5080.6	3117.2	771.67	18008	875.74	265.06	185.62	107.94	4029.3	232	101.24	74.428	30753	22.426
181.75	120.09	26.114	11.746	153.57	82.603	92.432	708.73	291.5	1781	46637	6.1761	31.025	18581	1445	6199.5	1405.5	2599.8	125.48	28953	11.136	9.6942	9.2235	21.95	6.3376	192.56	53.867	0.73857	22.293	158.84	926.17	2355.2	814.01	431.12	1534	4024.4	1397.3	2163.9	25.801	627.02	346.17	2955.9	4562.3	14.04	120.79	7447.7	8940.6	3588.9	10764	3462.1
18.211	6.5892	15.19	13.3	7.8596	10.761	17.907	144.9	27.331	59.797	285.65	1.0748	5.7405	65.743	415.34	204.72	75.025	1983.9	8.6087	2204.5	2.4192	9.6756	11.997	3.5414	1.6512	33.128	17.993	1.8406	4.2206	13.848	55.425	306.13	62.588	34.246	1534.8	1294.9	270.77	254.07	46.838	123.25	61.51	6139.9	10070	41.148	357.68	7746.6	11032	4766.7	3910.6	2447.1
4958.1	736.64	88.327	219.57	579.31	87.921	224.4	739.26	43.735	535.08	13950	15.518	34.893	4135.4	34608	1326.1	1979.7	1.1609e+05	3685.6	2.1167e+05	12517	10725	15015	5122.7	681.49	547.43	100.71	102.29	641.1	1096.8	2060.4	13212	1812.3	3696.9	12417	4642.5	15869	4630.2	1276.8	5202.4	1875	20372	8992.9	266.54	4742.8	13319	6039	6322.4	6865.4	1283.6
533.32	47.675	23.042	113.29	23.907	5.9366	32.784	171.61	14.362	45.548	46.406	6.4579	7.6769	22.246	1685.1	23.766	26.134	9188.2	577.98	13135	301.7	518.8	738.68	110.88	110.94	17.76	6.0072	15.515	131.49	140.08	44.331	609.67	36.522	354.31	2282.7	407.69	3031.8	985.89	796.64	574.03	414.75	25570	8682.3	282.75	2829	17333	22234	7914.9	3348.8	7924.9
7523.6	994.81	107.93	330.98	560.49	81.612	199.8	7216.6	17.498	3523.3	45069	2404.3	7404.1	39930	1.1156e+05	5519.8	1118.6	1.0995e+05	1989.3	3.2882e+05	23704	12452	5972.8	13776	494.35	2321.9	360.58	173.89	564.04	1113.6	2045.2	15580	1860.3	4325	19539	4397.2	20550	7157.9	649.71	13811	2471.9	1166.2	536.1	59.057	4145.6	924.28	548.05	427	57380	166.22
4674	460.58	68.258	161.98	16.948	2.0368	45.742	120.9	0.45392	3.5744	82.223	90.421	131.5	155.37	18859	6.2743	3.8595	59262	359.4	1.1565e+05	46152	25436	13668	11114	149.85	1517	210.31	93.891	236.7	374.29	9.7618	466.95	15.573	1430.3	2305.4	309.49	7166.8	774.51	1168.3	10580	467.19	9950.8	1466.2	795.81	13159	758.46	69.517	758.19	1126.2	4.0087
2360.2	186.72	112.28	856.77	9.4768	2.6524	49.98	386.21	0.97299	2.2481	29.495	167.44	53.815	54.106	2010.9	6.2975	5.183	16582	193.59	16741	16485	15113	7079.5	4762.4	100.66	635.78	179.84	127.96	299	442.81	11.423	421.83	12.87	719.86	4015	516.89	6724.1	1105.7	3015.7	22982	535.54	57744	4668.2	4102	40762	4242.1	245.61	3693.3	360.69	9.4191
3135	192.27	97.4	490.77	19.716	3.2428	102.99	344.12	4.6615	12.115	13.936	34.081	14.244	6.0536	559.51	12.366	14.685	48398	885.49	27977	13690	14902	19100	3276.5	186.64	142.12	8.6537	63.709	295.93	550.42	20.344	648.96	22.664	1035.9	2756.4	618.28	8327.2	1227.4	2376.4	2085.2	509.87	65647	16872	1354.7	16905	12216	2504.2	9766.8	976.19	90.366
1450.9	76.196	24.348	239.46	2.6588	0.45888	27.025	165.87	0.38608	1.5259	48.861	69.301	91.143	108.99	1651	2.4483	1.416	5006	29.168	7375.5	12009	15145	2207.5	11181	158.36	1183.3	240.28	76.166	292.71	333.73	1.5471	275.94	3.03	352.46	4838.1	141.17	2334.9	202.18	521.1	36760	91.227	15601	602.92	848.5	11883	662.15	44.075	1114.3	778.87	1.9586
60.164	4.1429	6.1531	82.679	3.8657	0.084763	6.2394	53.631	1.6778	3.2481	7.7263	8.9633	5.5124	8.787	176.83	1.1768	1.9002	689.4	33.87	915.1	397.27	451.48	152.94	375.53	21.044	44.321	18.045	5.9193	12.403	22.414	2.5472	46.849	2.918	26.807	353.98	55.228	378.14	89.332	191.9	1926	25.909	5414.4	1041.4	274.81	2542.4	2279.9	718.94	703.24	202.2	39.531
113.83	15.019	1.6519	1.4678	6.2853	0.66444	2.6731	11.658	0.87526	2.6636	197.88	10.668	39.645	191.89	1693	12.631	15.292	318.78	2.4963	1251.5	2289.5	4721.3	53.077	2592.8	48.672	859.71	349.7	43.793	50.968	24.572	9.2937	58.418	18.263	32.037	2963.3	107.77	190.19	55.082	24.699	22176	27.816	55.953	60.143	2.9664	65.635	74.172	25.809	16.896	210.24	0.28786
59.834	6.0137	7.5518	54.024	6.2641	0.35895	5.6807	24.463	1.1117	2.7599	273.58	40.908	40.964	319.44	2684.3	4.7037	3.1448	376.1	5.2895	1675.1	3309	6908.6	98.276	3130.8	62.091	1326.3	741.19	66.487	54.975	24.713	15.78	54.79	9.4804	21.3	5625.1	197.53	260.37	129.86	263.36	37344	88.636	191.37	183.62	26.195	1458.4	198.58	48.687	258.59	309.62	2.7679
237.61	14.085	118.64	1948.5	11.981	3.5485	30.399	696.15	8.8553	8.3858	48.421	718.49	118.7	71.116	493.43	9.4239	9.7812	1767.5	49.991	2750.7	1215.8	1034.7	392.18	297.55	16.721	30.115	16.356	31.521	48.862	73.115	26.41	171.05	26.869	95.802	588.81	700.38	1484.1	662.1	2631.4	2207.5	230.28	87750	3202.7	9677	58849	2993.4	669.56	2350.7	968.64	73.266
218.63	18.4	8.3971	173.35	15.057	3.9419	13.245	159.77	27.829	43.63	72.621	26.105	11.233	29.517	1104.5	27.277	27.834	5110.3	85.897	6531.1	1548	1081.6	568.45	382.42	14.725	25.905	5.5862	5.1556	26.046	59.4	54.468	454.55	49.052	103.27	1147.9	285.97	867.47	390.42	299.19	2291.7	105.76	15107	2888.3	443.74	3770.2	6184.6	42110	8815.2	3328.5	11567
118.32	22.053	11.562	198.24	25.509	8.0291	18.379	196.07	16.804	73.386	228.82	20.606	8.9845	75.824	1343.4	88.592	87.996	5704.6	28.588	6364.2	386.32	281.15	169.55	98.466	6.2677	7.2	1.9263	3.5485	12.85	39.536	96.418	739.01	100.18	98.647	2238.4	747.38	654.71	280.52	161.99	735.57	75.015	21629	3999.4	575.72	4170.7	5441.5	36919	4652.4	2772.7	5703.2
81.837	52.14	15.075	20.648	57.047	19.293	30.195	102.66	13.748	130.25	1141	3.1485	9.3261	289.9	2498.1	365.44	316.05	7663.1	7.9734	8170	9.8939	15.536	22.824	4.9813	4.821	11.806	4.752	6.476	11.88	50.847	353.9	1454.1	560.8	176.67	7933.9	4390.9	769.28	501.19	106.85	250.89	132.94	1642.6	1951	22.141	247.16	2417.4	39236	611.8	1841.6	1081.6
225.78	83.173	34.645	56.643	81.591	23.274	84.428	315.82	18.812	283.51	1347	7.5338	12.477	344.77	3683.7	648.76	583.7	18655	46.422	19701	56.431	107.51	134.55	37.634	7.1011	10.301	5.8528	12.505	31.915	141.93	494.37	3279.2	567.03	344.01	13302	6208.1	2003.9	878.61	349.8	744.05	219.25	51544	18529	106.62	1115	25728	23811	3793.5	3809	941.86
49.98	38.535	17.424	16.386	28.75	9.4176	18.04	61.572	7.5654	44.218	317.31	5.0457	6.7385	74.594	1111.7	132.17	146.33	2951.4	4.1771	2887.6	8.9874	24.625	18.412	5.2008	3.1345	5.2806	3.9422	12.997	7.1666	33.447	233.2	945.68	469.49	110.5	6029.3	3034.6	584.81	419.57	191.77	271.53	115.93	3803.2	8483.2	70.841	348.82	5809.5	5078.3	1155.3	1042.1	234.2
125.49	11.485	143.04	2583.5	9.0794	26.628	79.166	1710.8	41.773	23.661	137.12	360.55	99.408	68.204	472.04	51.424	42.024	1909.8	36.697	2843.4	457.25	358.89	240.21	145.77	8.5781	9.2266	1.9214	9.857	22.002	44.575	35.813	237.69	49.789	62.689	1140.9	1382.8	883.04	329.42	879.42	498.37	88.401	2.5901e+05	57728	6650.6	41631	2.763e+05	2.7818e+05	17015	19170	4970.4
1868.5	438.59	474.29	505.33	521.99	670.55	577.88	7888.8	1490.3	1563.7	11734	67.664	980.28	2338.9	9758.7	2589.7	2077.6	27266	779.51	67849	4590.2	6383.7	1559.2	2277.9	203.27	540.8	322.22	109.98	310.23	574.56	2171	7473.8	2018.4	1798.2	13217	12091	10231	11618	1752.2	28042	1351.4	6817.9	20143	873.33	17167	30471	16055	67294	1.8608e+05	9427.8
686.65	305.73	20060	1.966e+05	612.45	2669.7	11079	77134	5201.1	2101.9	17686	9940.2	3571.1	5391.5	3760.5	4069.9	1802.6	9643.6	94.657	29982	357.91	403.64	290.59	139.43	12.081	18.95	6.8573	64.141	50.436	247.44	1531.5	3710.4	1448.3	1158.4	9512.7	1.5603e+05	5292.8	4273.6	34650	1593.6	515.3	20219	17699	30931	1.5871e+05	13920	10233	1.6182e+05	1.0833e+05	3466
1312.7	166.82	1043.8	6943.4	274.88	1590.9	889.47	14523	3725.5	2025	1876.7	679.11	1002.5	790.37	3166.6	1138.1	703.08	11617	656.88	20211	1874	3757.5	3205.3	1681	125.2	150.83	40.409	203.32	549.14	892.58	533.09	2739.8	532.91	891.91	9345.2	8609.7	29827	35742	15022	5171.7	3300.9	3.5286e+05	4.1182e+05	19064	98299	4.4759e+05	2.3349e+05	2.2163e+05	2.5078e+05	66826
397.01	300.82	857.55	485.56	848.67	5763.2	1123.4	16854	13010	5762.5	3230.3	59.2	681.09	956.32	3153	2643.1	1184.9	6721	1092.5	13956	798.57	695.45	373.93	222.37	41.833	154.47	57.083	30.325	242.05	233.45	787.2	1947.8	883.97	506.99	11771	7331.6	40253	1.7666e+05	1472.9	10048	16492	5447.9	64004	5710.7	9347.8	24951	12887	74531	1.7245e+05	36751
328.76	14.435	335.43	34813	2.9652	5.3767	49.596	3082.8	3.3255	15.584	102.18	36126	14085	2971.8	1305.9	12.5	20.073	680.24	42.941	1423.7	219.84	961.62	659.97	342.81	27.809	6.9659	1.8872	218.62	125.79	235.86	33.165	277.11	44.129	282.96	937.51	5860.1	5780	1262.9	68056	412.27	1156.5	5013.5	146.79	17891	1.031e+05	33.746	69.298	2607.5	610.77	6.8564
5433.4	376.31	91.195	324.86	82.573	45.943	132.08	842.28	233.57	285.09	1175	75.309	181.22	972.14	6652	234.47	148.19	33121	928.51	42578	30490	38371	7076.1	14562	529.34	3363.3	1691.7	351.43	906.91	1248.7	172.9	2120.6	190.57	1536.3	23770	1912.3	10100	3988.9	2860.2	1.5051e+05	1249.1	3192.1	1121.4	488.48	20662	1499.5	714.47	3761.7	14739	3783.7
294.65	44.895	99.234	1094.7	33.24	14.374	23.748	287.58	61.859	91.239	368.57	567.88	76.627	190.08	1629.1	139.87	91.399	2352.5	84.673	5044.9	1091.6	1218.5	440.81	403.32	23.169	206.31	86.16	64.022	85.626	120.45	150.17	500.51	190.76	206.52	1710.8	1021.1	2705.2	2322.2	4291.8	3982	1133.9	2091.4	1324.1	695.47	20121	1166	392.53	1642.2	1520.2	493.5
1941.5	13283	9740.4	1594.9	39624	45779	43549	2.3591e+05	1.718e+05	8.8412e+05	16786	20.917	1566.8	5327.8	5842.7	3.3759e+05	90538	3.1954e+05	1.8609e+05	26786	295.27	578.47	3850.1	374.83	1336.5	999.8	498.46	173.09	23413	22984	21315	15306	5130.1	6171.5	1.1198e+06	1.1779e+05	7.0627e+05	1.7839e+06	547.88	1.7738e+05	60926	3206.1	24611	191.27	1801.7	10552	9234	20869	1.7865e+05	41888
[truncated: 33 more columns]
