# Supplementary material for: Reproducibility of the Structural Brain Connectome Derived from Diffusion Tensor Imaging
Source: PLoS One. 2015 Sep 2;10(9):e0135247. doi: 10.1371/journal.pone.0135247 (PMC4557836; doi:10.1371/journal.pone.0135247)
Supplement: S1 Data — Please refer to the README.txt file within the compressed folder for usage instructions. (ZIP) [file pone.0135247.s001.zip › Subject19_probabilistic_scanner_A_time_2.csv]

0	1.8896e+05	21401	71001	20030	19736	10452	2422.1	552.27	9393.5	217.48	4148.7	632.31	393.93	4116.5	11181	25285	50415	24051	6722.9	1404.2	30787	77018	48064	15368	548.97	631.44	62791	24944	31708	5708.5	1.1594e+05	7232.8	3.6569e+05	20383	10972	6.052e+05	5074.9	56337	23089	32153	264.14	127.9	89.095	1576.3	27.105	29.126	111.97	216.72	2.9524
1.8896e+05	0	799.86	199.82	41309	45409	20224	2602.6	528.31	6522.7	244.06	35.626	86.507	289.3	2334.9	9642.9	29665	33510	11806	4094	340.71	988.43	6180.6	851.67	4333.8	376.18	336.74	271.87	8210.3	3028.6	7300.9	17013	13165	1.0754e+05	14992	3193.6	5.1581e+05	28577	966.01	1355.9	691.9	18.735	57.186	10.959	29.152	14.429	21.104	62.285	424.96	2.6862
21401	799.86	0	53989	12.13	93.429	20530	3761.1	87.437	68.428	18.864	1504.5	197.05	46.719	169.58	50.244	191.84	732.25	258.91	153.81	47.952	606.41	823.4	655.12	207.65	12.893	13.007	2154.4	319.05	200.79	62.113	873.14	228.95	2176	15694	82029	65476	34644	1.1915e+05	810.12	2339.6	115.07	68.815	2816.6	3375.3	31.062	11.23	3102.4	2163.6	0
71001	199.82	53989	0	11.257	43.248	1838.2	50283	5.4694	115.56	74.315	69598	13850	4314	2043	123.84	432.99	4528.4	1598.1	1713.6	329.89	3327.5	6231.7	4389.4	1501.2	102.36	179.58	28911	2746.7	2491.7	164.44	15898	258.33	27462	11786	1.0947e+05	97196	2171.8	2.9032e+05	4992.3	16694	3665.4	118.38	28043	1.4305e+05	19.486	14.985	24599	6412.3	0.26032
20030	41309	12.13	11.257	0	1.4789e+05	82506	8812.9	4535.2	22836	217.32	10.911	47.831	221.06	897.79	22636	54979	23043	7318	2409.9	104.72	78.252	1118.1	52.326	1516.6	106.26	112.79	26.861	3340.5	2993.9	9837	14373	12188	1.6738e+05	14558	1213.2	4.4218e+05	32087	53.753	407.62	446.83	6.6531	20.69	5.8712	10.923	5.9312	13.146	38.381	351.48	1.2615
19736	45409	93.429	43.248	1.4789e+05	0	97831	1.6279e+05	1.6675e+05	95984	77.297	113.1	435.58	152.93	251.11	13989	49002	7924.6	8234	579.16	25.508	24.059	406.66	19.522	423.65	35.671	31.888	12.201	961.9	1372.9	4315.3	6167.7	2876.9	1.5659e+05	37114	10686	1.4037e+05	22186	267.39	2367.8	850.1	7.4104	18.154	209.09	95.925	101.66	449.33	771.76	5003.3	111.43
10452	20224	20530	1838.2	82506	97831	0	52747	1.6306e+05	43216	62.877	152.28	174.83	50.341	153.5	3640.6	7918.7	5011.5	1598.4	538.75	17.665	45.306	379.12	40.874	288.31	14.191	14.284	45.884	567.6	575.55	983.98	1945.6	719.33	6917.6	45876	50778	1.4223e+05	42105	5627.6	644.38	404.57	20.659	49.642	875.94	593.34	72.586	179.53	6357.7	24267	8.4101
2422.1	2602.6	3761.1	50283	8812.9	1.6279e+05	52747	0	65651	91126	26429	1.081e+05	1.6956e+05	90309	58079	6384.4	7888.5	3879.2	1347.5	66723	1884.3	220.73	446.59	298.4	593.71	4341.5	6415	1138	358.94	505.68	794.54	1765.8	470.23	7274.4	2.8335e+05	1.5685e+05	1.8709e+05	85072	22085	31613	4887.8	1112.3	190.81	17456	43835	945.26	10970	58473	5.8913e+05	8919.4
552.27	528.31	87.437	5.4694	4535.2	1.6675e+05	1.6306e+05	65651	0	1.6853e+05	40.711	2.4153	44.57	60.409	13.644	2269.9	1886.9	522.48	408.28	57.991	1.1296	5.266	24.349	4.0878	15.771	3.7238	4.0379	7.4832	39.081	45.732	96.343	214.12	93.917	1575.6	82586	4127	69540	35083	43.93	9130.4	3663.9	7.8172	21.861	1.4642	3.8485	136.61	1064.8	177.15	5031	615.95
9393.5	6522.7	68.428	115.56	22836	95984	43216	91126	1.6853e+05	0	26700	45.388	41.74	16268	209.46	3.4867e+05	1.3312e+05	64717	23021	2601.1	12.828	29.24	254	27.275	150.39	68.541	22.905	39.788	608.26	1603.4	2303.6	12432	4128.9	1.1471e+05	5.075e+05	53589	2.9846e+05	1.3822e+05	208.59	97964	17174	87.36	48.587	7.1283	92.54	170.15	105.64	222.39	4862.8	417.23
217.48	244.06	18.864	74.315	217.32	77.297	62.877	26429	40.711	26700	0	791.38	2845.7	3.1719e+05	5392.2	20477	1589.1	6513.7	134.57	75371	345.27	31.614	36.965	17.376	68.267	567.36	1058.4	147.28	49.755	141.47	1807.5	4211.5	874.27	470.53	59476	18814	7324.9	10047	166.67	3744.7	2791.8	31.501	37.793	5.0453	38.316	36.758	126.44	39.105	31871	34.399
4148.7	35.626	1504.5	69598	10.911	113.1	152.28	1.081e+05	2.4153	45.388	791.38	0	2.3722e+05	67727	29992	42.014	141.09	1734.1	507.02	16343	888.73	2957.2	2859	3496.7	1043.2	541.84	991.58	5467.7	1180.8	580.21	83.607	1640.4	97.981	1864.9	4165.9	2647.4	12133	3825	61175	4840.5	15597	155.99	84.611	5118.5	27194	10.412	26.205	403.7	4458.3	0.33083
632.31	86.507	197.05	13850	47.831	435.58	174.83	1.6956e+05	44.57	41.74	2845.7	2.3722e+05	0	1.871e+05	1.2741e+05	23.819	34.657	150.92	11.296	56967	2193.7	141.47	31.444	129.67	199.66	3333.1	6636.7	1381.9	40.854	21.097	69.762	251.62	25.843	580.26	2149	4505.3	1421.6	721.91	20548	7389.4	2952.6	55.488	10.773	4456	7861.2	24.872	345.53	930.16	1.0045e+05	12.705
393.93	289.3	46.719	4314	221.06	152.93	50.341	90309	60.409	16268	3.1719e+05	67727	1.871e+05	0	1.5029e+05	7398.4	1156.6	5813.6	107.97	1.4344e+05	3727.1	237.86	13.988	169.15	349.16	4354.7	10105	1392.9	62.34	87.803	2078.1	4539	1126.2	623.98	7123.9	3607.2	1782.3	1177.1	5124.4	15385	3113.9	10.605	18.019	165.49	1846	21.432	198.33	133.87	74769	30.853
4116.5	2334.9	169.58	2043	897.79	251.11	153.5	58079	13.644	209.46	5392.2	29992	1.2741e+05	1.5029e+05	0	178.08	795.15	34415	1248.9	2.708e+05	36136	51387	9706.1	37614	10768	1.6521e+05	1.5846e+05	26375	3660.9	3034.7	7026.2	12980	1683.9	4149.6	25912	3817.4	19254	7194.5	7390.3	2.6844e+05	41575	929.17	1663.1	245.37	2076.2	256.96	207.65	418.67	4913.8	16.832
11181	9642.9	50.244	123.84	22636	13989	3640.6	6384.4	2269.9	3.4867e+05	20477	42.014	23.819	7398.4	178.08	0	3.0467e+05	1.0067e+05	27937	3873.7	12.961	44.85	244.76	60.562	204.47	112.96	33.476	174.59	5111.5	10892	3938.5	20608	13245	1.5076e+05	2.9656e+05	35445	3.0585e+05	1.1336e+05	310.44	52465	25744	163.78	57.146	5.0654	69.265	155.44	74.453	142.85	745.35	182.91
25285	29665	191.84	432.99	54979	49002	7918.7	7888.5	1886.9	1.3312e+05	1589.1	141.09	34.657	1156.6	795.15	3.0467e+05	0	2.4127e+05	73947	7108.7	18.678	22.734	196.07	29.685	255.49	72.627	48.057	265.39	4007.2	14122	92821	1.1422e+05	31527	2.3216e+05	85448	11400	4.5155e+05	76917	1327.9	10269	17323	119.49	24.525	10.574	86.895	31.927	31.061	94.174	334.1	30.495
50415	33510	732.25	4528.4	23043	7924.6	5011.5	3879.2	522.48	64717	6513.7	1734.1	150.92	5813.6	34415	1.0067e+05	2.4127e+05	0	3.2388e+05	1.63e+05	43027	29038	68530	34860	45124	4540.2	1402.1	5673	56476	49310	47316	1.9266e+05	21126	53486	2.9277e+05	35367	3.0635e+05	89627	14454	46110	62852	1694.4	2179.8	36.782	2376.9	510.29	574.13	1033.4	1370.3	95.414
24051	11806	258.91	1598.1	7318	8234	1598.4	1347.5	408.28	23021	134.57	507.02	11.296	107.97	1248.9	27937	73947	3.2388e+05	0	2729.6	121.64	163.08	1.0997e+05	326.1	73665	1416.7	139.98	1316.3	2.3422e+05	3.0784e+05	98973	1.0391e+05	601.59	32496	60990	4416.2	1.4777e+05	33607	4903.4	18414	14580	148.4	207.19	5.6484	212.43	63.604	25.016	102.41	183.6	25.352
6722.9	4094	153.81	1713.6	2409.9	579.16	538.75	66723	57.991	2601.1	75371	16343	56967	1.4344e+05	2.708e+05	3873.7	7108.7	1.63e+05	2729.6	0	1.1e+05	52945	4733.6	33525	7170.6	55719	62185	11143	2427.1	6972.7	20709	45094	4425.4	7543.7	57194	10476	37851	9646.2	4053	1.914e+05	19787	2325.1	3741.5	89.675	4060	716.86	994.83	1667.3	13028	97.656
1404.2	340.71	47.952	329.89	104.72	25.508	17.665	1884.3	1.1296	12.828	345.27	888.73	2193.7	3727.1	36136	12.961	18.678	43027	121.64	1.1e+05	0	1.8245e+05	22363	80827	1805.7	10383	6294.3	1518.7	1423.3	1308.7	83.548	2284	14.162	1279.5	6495.5	554.72	7796.8	1423	2300	40519	3881.9	1112.3	1706.4	40.116	1813.7	74.898	19.156	312.45	697.5	0.16938
30787	988.43	606.41	3327.5	78.252	24.059	45.306	220.73	5.266	29.24	31.614	2957.2	141.47	237.86	51387	44.85	22.734	29038	163.08	52945	1.8245e+05	0	60475	1.7911e+05	6500	11044	2437.7	18514	14363	24174	71.628	27314	4.783	18171	39720	2658.5	1.0914e+05	12835	29730	1.9093e+05	31270	1367.1	1907.4	59.872	2392.3	64.546	16.113	355.94	186.61	1.5394
77018	6180.6	823.4	6231.7	1118.1	406.66	379.12	446.59	24.349	254	36.965	2859	31.444	13.988	9706.1	244.76	196.07	68530	1.0997e+05	4733.6	22363	60475	0	82303	2.8211e+05	4508	641.57	19508	1.0428e+05	63529	370.35	72592	23.951	38877	56061	5607.5	2.1251e+05	13605	29500	62689	51256	828.29	680.9	23.43	1321.9	44.518	15.919	248.83	74.369	1.0931
48064	851.67	655.12	4389.4	52.326	19.522	40.874	298.4	4.0878	27.275	17.376	3496.7	129.67	169.15	37614	60.562	29.685	34860	326.1	33525	80827	1.7911e+05	82303	0	1.2844e+05	39466	1929	15133	67512	47200	78.806	43523	3.3308	24473	27717	1901.9	1.044e+05	8885.4	31824	2.2417e+05	18108	1324.5	1066.4	36.742	1580.9	34.987	7.8966	338.74	322.76	1.5807
15368	4333.8	207.65	1501.2	1516.6	423.65	288.31	593.71	15.771	150.39	68.267	1043.2	199.66	349.16	10768	204.47	255.49	45124	73665	7170.6	1805.7	6500	2.8211e+05	1.2844e+05	0	77738	18896	22701	2.8772e+05	24913	394.47	36506	91.274	10152	18423	2666	47397	3964.8	12851	92955	42183	61.249	121.09	3.5866	187.87	18.607	9.6863	33.019	78.85	1.714
548.97	376.18	12.893	102.36	106.26	35.671	14.191	4341.5	3.7238	68.541	567.36	541.84	3333.1	4354.7	1.6521e+05	112.96	72.627	4540.2	1416.7	55719	10383	11044	4508	39466	77738	0	1.6519e+05	18737	21787	1012.8	75.22	1539.6	28.228	570.93	1984.5	170.21	2567.3	524.98	1199.8	1.5655e+05	16886	55.518	208.22	5.0341	140.12	6.7813	3.7685	29.005	401.46	18.22
631.44	336.74	13.007	179.58	112.79	31.888	14.284	6415	4.0379	22.905	1058.4	991.58	6636.7	10105	1.5846e+05	33.476	48.057	1402.1	139.98	62185	6294.3	2437.7	641.57	1929	18896	1.6519e+05	0	73641	2627.4	141.99	159.15	1215.1	57.135	1002.1	8604.9	537.59	2980	1243.7	1535	2.7864e+05	55181	11.688	26.783	14.459	44.425	6.8253	6.8238	7.4168	638.3	63.222
62791	271.87	2154.4	28911	26.861	12.201	45.884	1138	7.4832	39.788	147.28	5467.7	1381.9	1392.9	26375	174.59	265.39	5673	1316.3	11143	1518.7	18514	19508	15133	22701	18737	73641	0	6007	5126	179.79	29055	125.1	73622	21130	3875.5	73437	5551.6	1.2703e+05	82560	2.216e+05	158.11	103.62	34.839	758.43	14.639	11.364	19.593	112.27	1.5535
24944	8210.3	319.05	2746.7	3340.5	961.9	567.6	358.94	39.081	608.26	49.755	1180.8	40.854	62.34	3660.9	5111.5	4007.2	56476	2.3422e+05	2427.1	1423.3	14363	1.0428e+05	67512	2.8772e+05	21787	2627.4	6007	0	2.5197e+05	4077.6	75342	458.81	19255	44714	5380.6	90411	9985.9	20915	1.0068e+05	51471	101.8	169.42	7.6175	257.77	33.077	17.403	49.768	74.502	3.3505
31708	3028.6	200.79	2491.7	2993.9	1372.9	575.55	505.68	45.732	1603.4	141.47	580.21	21.097	87.803	3034.7	10892	14122	49310	3.0784e+05	6972.7	1308.7	24174	63529	47200	24913	1012.8	141.99	5126	2.5197e+05	0	1.0906e+05	1.1784e+05	778.81	19622	24106	1767.1	66910	10720	9060.4	35558	11128	85.264	63.819	5.0036	142.66	21.827	18.164	36.136	69.833	5.5735
5708.5	7300.9	62.113	164.44	9837	4315.3	983.98	794.54	96.343	2303.6	1807.5	83.607	69.762	2078.1	7026.2	3938.5	92821	47316	98973	20709	83.548	71.628	370.35	78.806	394.47	75.22	159.15	179.79	4077.6	1.0906e+05	0	1.1438e+05	4966	23335	18829	5263.4	67040	17366	700.75	1708.2	6031.9	61.856	111.16	6.6103	65.602	72.089	133.85	61.668	189.53	18.916
1.1594e+05	17013	873.14	15898	14373	6167.7	1945.6	1765.8	214.12	12432	4211.5	1640.4	251.62	4539	12980	20608	1.1422e+05	1.9266e+05	1.0391e+05	45094	2284	27314	72592	43523	36506	1539.6	1215.1	29055	75342	1.1784e+05	1.1438e+05	0	93377	2.9911e+05	51890	18454	1.5704e+05	21668	27682	27616	32928	268.77	345.87	14.522	504.43	168.89	261.08	213	525.92	24.418
7232.8	13165	228.95	258.33	12188	2876.9	719.33	470.23	93.917	4128.9	874.27	97.981	25.843	1126.2	1683.9	13245	31527	21126	601.59	4425.4	14.162	4.783	23.951	3.3308	91.274	28.228	57.135	125.1	458.81	778.81	4966	93377	0	89331	9731	3794.9	73841	14776	1710.4	501.2	5075.6	12.249	37.281	2.3162	20.055	17.46	23.645	14.585	41.975	2.8936
3.6569e+05	1.0754e+05	2176	27462	1.6738e+05	1.5659e+05	6917.6	7274.4	1575.6	1.1471e+05	470.53	1864.9	580.26	623.98	4149.6	1.5076e+05	2.3216e+05	53486	32496	7543.7	1279.5	18171	38877	24473	10152	570.93	1002.1	73622	19255	19622	23335	2.9911e+05	89331	0	15185	4789.2	7.2468e+05	15069	34931	13586	17310	189.97	118.98	32.127	551.27	37.174	39.585	91.849	271.72	2.8681
20383	14992	15694	11786	14558	37114	45876	2.8335e+05	82586	5.075e+05	59476	4165.9	2149	7123.9	25912	2.9656e+05	85448	2.9277e+05	60990	57194	6495.5	39720	56061	27717	18423	1984.5	8604.9	21130	44714	24106	18829	51890	9731	15185	0	6.6369e+05	4.7263e+05	3.7927e+05	70774	7.2018e+05	2.0565e+05	1320.8	547.11	645.43	1571.2	578.47	1374.9	2630	22513	728.33
10972	3193.6	82029	1.0947e+05	1213.2	10686	50778	1.5685e+05	4127	53589	18814	2647.4	4505.3	3607.2	3817.4	35445	11400	35367	4416.2	10476	554.72	2658.5	5607.5	1901.9	2666	170.21	537.59	3875.5	5380.6	1767.1	5263.4	18454	3794.9	4789.2	6.6369e+05	0	1.2072e+05	1.4974e+05	74866	50932	43530	1324.7	520.68	14618	19522	1834.1	7518.5	54078	88648	448.25
6.052e+05	5.1581e+05	65476	97196	4.4218e+05	1.4037e+05	1.4223e+05	1.8709e+05	69540	2.9846e+05	7324.9	12133	1421.6	1782.3	19254	3.0585e+05	4.5155e+05	3.0635e+05	1.4777e+05	37851	7796.8	1.0914e+05	2.1251e+05	1.044e+05	47397	2567.3	2980	73437	90411	66910	67040	1.5704e+05	73841	7.2468e+05	4.7263e+05	1.2072e+05	0	5.1562e+05	1.981e+05	1.1429e+05	1.7129e+05	1044.4	854.6	1016.1	2680	916.83	770.02	2302	12184	1342.2
5074.9	28577	34644	2171.8	32087	22186	42105	85072	35083	1.3822e+05	10047	3825	721.91	1177.1	7194.5	1.1336e+05	76917	89627	33607	9646.2	1423	12835	13605	8885.4	3964.8	524.98	1243.7	5551.6	9985.9	10720	17366	21668	14776	15069	3.7927e+05	1.4974e+05	5.1562e+05	0	68056	1.205e+05	1.4372e+05	438.89	1053.3	457.27	501.71	2544.3	1122.8	1653.6	8594.9	3421
56337	966.01	1.1915e+05	2.9032e+05	53.753	267.39	5627.6	22085	43.93	208.59	166.67	61175	20548	5124.4	7390.3	310.44	1327.9	14454	4903.4	4053	2300	29730	29500	31824	12851	1199.8	1535	1.2703e+05	20915	9060.4	700.75	27682	1710.4	34931	70774	74866	1.981e+05	68056	0	42762	1.9251e+05	2448.8	467.45	38177	88585	49.451	30.022	3860.5	2369.7	2.3128
23089	1355.9	810.12	4992.3	407.62	2367.8	644.38	31613	9130.4	97964	3744.7	4840.5	7389.4	15385	2.6844e+05	52465	10269	46110	18414	1.914e+05	40519	1.9093e+05	62689	2.2417e+05	92955	1.5655e+05	2.7864e+05	82560	1.0068e+05	35558	1708.2	27616	501.2	13586	7.2018e+05	50932	1.1429e+05	1.205e+05	42762	0	2.1882e+05	2211.8	2420.3	83.5	2893.7	537.1	302.58	745.08	3610.7	949.98
32153	691.9	2339.6	16694	446.83	850.1	404.57	4887.8	3663.9	17174	2791.8	15597	2952.6	3113.9	41575	25744	17323	62852	14580	19787	3881.9	31270	51256	18108	42183	16886	55181	2.216e+05	51471	11128	6031.9	32928	5075.6	17310	2.0565e+05	43530	1.7129e+05	1.4372e+05	1.9251e+05	2.1882e+05	0	1296.5	670.59	89.938	2135.2	618.8	216.44	296.88	770.93	351.17
264.14	18.735	115.07	3665.4	6.6531	7.4104	20.659	1112.3	7.8172	87.36	31.501	155.99	55.488	10.605	929.17	163.78	119.49	1694.4	148.4	2325.1	1112.3	1367.1	828.29	1324.5	61.249	55.518	11.688	158.11	101.8	85.264	61.856	268.77	12.249	189.97	1320.8	1324.7	1044.4	438.89	2448.8	2211.8	1296.5	0	1.0025e+05	3477.7	38988	66668	5582.2	25305	654.13	574.57
127.9	57.186	68.815	118.38	20.69	18.154	49.642	190.81	21.861	48.587	37.793	84.611	10.773	18.019	1663.1	57.146	24.525	2179.8	207.19	3741.5	1706.4	1907.4	680.9	1066.4	121.09	208.22	26.783	103.62	169.42	63.819	111.16	345.87	37.281	118.98	547.11	520.68	854.6	1053.3	467.45	2420.3	670.59	1.0025e+05	0	6.9482	134.54	52214	2059.8	26508	422.02	151.8
89.095	10.959	2816.6	28043	5.8712	209.09	875.94	17456	1.4642	7.1283	5.0453	5118.5	4456	165.49	245.37	5.0654	10.574	36.782	5.6484	89.675	40.116	59.872	23.43	36.742	3.5866	5.0341	14.459	34.839	7.6175	5.0036	6.6103	14.522	2.3162	32.127	645.43	14618	1016.1	457.27	38177	83.5	89.938	3477.7	6.9482	0	84189	3.3809	10.599	9073.9	4682.4	1.989
1576.3	29.152	3375.3	1.4305e+05	10.923	95.925	593.34	43835	3.8485	92.54	38.316	27194	7861.2	1846	2076.2	69.265	86.895	2376.9	212.43	4060	1813.7	2392.3	1321.9	1580.9	187.87	140.12	44.425	758.43	257.77	142.66	65.602	504.43	20.055	551.27	1571.2	19522	2680	501.71	88585	2893.7	2135.2	38988	134.54	84189	0	91.66	129.51	2959.3	10813	16.376
27.105	14.429	31.062	19.486	5.9312	101.66	72.586	945.26	136.61	170.15	36.758	10.412	24.872	21.432	256.96	155.44	31.927	510.29	63.604	716.86	74.898	64.546	44.518	34.987	18.607	6.7813	6.8253	14.639	33.077	21.827	72.089	168.89	17.46	37.174	578.47	1834.1	916.83	2544.3	49.451	537.1	618.8	66668	52214	3.3809	91.66	0	1.1245e+05	95336	13165	2492.2
29.126	21.104	11.23	14.985	13.146	449.33	179.53	10970	1064.8	105.64	126.44	26.205	345.53	198.33	207.65	74.453	31.061	574.13	25.016	994.83	19.156	16.113	15.919	7.8966	9.6863	3.7685	6.8238	11.364	17.403	18.164	133.85	261.08	23.645	39.585	1374.9	7518.5	770.02	1122.8	30.022	302.58	216.44	5582.2	2059.8	10.599	129.51	1.1245e+05	0	78499	1.8679e+05	2.0246e+05
111.97	62.285	3102.4	24599	38.381	771.76	6357.7	58473	177.15	222.39	39.105	403.7	930.16	133.87	418.67	142.85	94.174	1033.4	102.41	1667.3	312.45	355.94	248.83	338.74	33.019	29.005	7.4168	19.593	49.768	36.136	61.668	213	14.585	91.849	2630	54078	2302	1653.6	3860.5	745.08	296.88	25305	26508	9073.9	2959.3	95336	78499	0	78512	1.7978e+05
216.72	424.96	2163.6	6412.3	351.48	5003.3	24267	5.8913e+05	5031	4862.8	31871	4458.3	1.0045e+05	74769	4913.8	745.35	334.1	1370.3	183.6	13028	697.5	186.61	74.369	322.76	78.85	401.46	638.3	112.27	74.502	69.833	189.53	525.92	41.975	271.72	22513	88648	12184	8594.9	2369.7	3610.7	770.93	654.13	422.02	4682.4	10813	13165	1.8679e+05	78512	0	54475
2.9524	2.6862	0	0.26032	1.2615	111.43	8.4101	8919.4	615.95	417.23	34.399	0.33083	12.705	30.853	16.832	182.91	30.495	95.414	25.352	97.656	0.16938	1.5394	1.0931	1.5807	1.714	18.22	63.222	1.5535	3.3505	5.5735	18.916	24.418	2.8936	2.8681	728.33	448.25	1342.2	3421	2.3128	949.98	351.17	574.57	151.8	1.989	16.376	2492.2	2.0246e+05	1.7978e+05	54475	0
99.598	34.6	61.752	186.37	26.568	121.05	47.466	10223	256.35	28874	43346	56.162	12.414	12793	273.64	1353.6	221.29	1338.1	102.64	4080.8	19.474	11.116	19.391	40.953	32.754	59.095	94.071	35.858	30.238	61.485	380.1	862.64	103.3	97.241	3329	1669.1	2337.9	4215.7	168.68	1675.4	742.39	1272.9	2349.1	6.774	181.84	9532.1	1.181e+05	24840	90876	2.865e+05
271.68	293.44	45.319	62.747	291.93	72.341	48.111	39750	29.223	52967	4.598e+05	172.67	1016.4	2.747e+05	3191.9	48332	2404.8	11316	127.36	38249	163	17.182	18.853	8.6634	28.618	64.32	155.3	61.069	33.199	139.16	2252.7	6990.3	1536.2	760.14	27607	11886	4428.8	5163.2	199.29	1160.9	1555.9	36.048	137.46	2.9754	67.803	111.3	177.36	91.88	31041	47.172
146.66	2.1527	255.56	21656	1.9898	37.956	67.143	16405	0.78143	9.1274	81.226	56877	24912	4451	3846.5	2.0066	2.8696	19.121	4.534	1321.6	233.2	63.429	15.275	64.35	6.3902	45.992	84.38	100.52	7.6528	3.8681	1.7737	27.367	2.546	52.516	250.38	700.4	216.74	57.883	10480	127.01	238.34	146.26	8.231	9497.2	53207	1.7559	3.6726	162.33	23701	0
62.346	24.894	128.01	6122	10.188	80.183	329.02	23394	15.021	11.111	443.51	32356	1.0359e+05	18334	12665	5.1089	3.885	117.73	3.3547	5292.3	1950.5	406.64	9.1306	340.34	21.182	325.34	628.11	133.85	4.4182	5.2146	14.006	23.2	2.634	40.577	546.83	1142.3	322.32	169.29	5398.6	858.61	294.38	91.252	9.7318	8128.2	12767	10.535	68.995	243.34	79828	4.1512
485.05	567.84	56.023	3044.2	402.17	135.3	291.05	42024	29.882	12189	1.9578e+05	15024	29094	2.1327e+05	34546	14866	2103.6	9716.8	206.94	46991	1399.1	242.64	18.117	276.4	48.637	402.34	1130.3	241.18	44.148	174.45	4831.3	9030.5	2451	996.35	8801.1	4473.4	2792.8	1604.7	2278.2	1778.3	1010.3	54.884	47.56	1845	6440.4	52.291	156.89	106.89	1.1214e+05	34.856
2538.8	2400.1	115.64	1156.8	895.42	213.95	294.79	3220	10.782	195.09	1685	4040.5	8545.1	14686	1.8712e+05	162.05	605.92	37164	1061.6	2.0549e+05	17780	15992	1339.8	23360	1319.2	9421.5	3894.7	1911.3	1243.3	1451.1	7413.7	11854	1252.6	3122.8	16916	4077.3	19886	6079.2	3057.2	43914	8657.1	281.54	871.24	699.99	2604	460.88	467.98	515.14	62665	26.443
181.1	141.48	6.6043	15.185	173.38	94.422	41.72	532.05	87.332	676.28	26218	5.0752	2.602	5194.5	135.04	12404	1945.7	5478.2	73.729	7570.3	8.8786	4.5294	10.977	35.357	24.181	56.347	88.186	12.386	19.79	42.127	653.94	5705.7	743.56	552.74	4539.2	2613.3	1886.6	2265.2	36.485	953.7	575.77	1252.7	5050	12.95	62.953	5316.4	10207	5932.1	4307.2	3610.4
128.25	109.28	5.2061	36.318	88.609	16.795	21.679	193.72	5.8101	236.05	901.98	16.017	10.435	320.31	1059.8	588.71	316.89	8750.7	74.253	9197.7	25.911	8.4984	23.346	10.669	19.764	8.7877	21.965	26.331	43.293	146.13	1440	3252.5	316.39	252.72	3989.1	793.66	1331.2	430.24	97.676	276.96	383.16	2975.3	10854	29.67	272.27	16761	16574	9279.6	2972.1	1950.5
3129.2	1103	64.287	570.73	381.19	113.69	152.9	548.38	37.95	830.05	1075.9	270.85	17.553	268.32	16225	999.66	571.88	77755	4264.8	1.2691e+05	18688	16159	16057	8623.2	1821.1	467.36	130.33	1064.7	3378.1	1731.8	2144.7	9747	354.88	2863.9	10738	2094.2	18326	2838.8	2007.9	10952	5301.6	16096	27740	129.9	2596.8	23238	5810.6	12032	5179.6	437.33
2598.6	1279.2	48.711	340.84	421.62	107.85	116.69	195.96	10.467	209.82	207.05	158.09	18.939	134.57	6484.8	116.66	138.3	17931	2551.5	28565	2202.8	1309.5	1958.9	1093.2	1109.2	65.264	67.142	714.03	2536.7	932.24	808.95	6936.3	94.849	2360.6	7422.3	1288.4	15336	2518.9	1271.2	4068.6	4180	5471.2	7808.9	34.507	911.65	7261.6	6461	5466	1524.3	2052.5
9362.7	4628	207.98	1373.9	2283.3	526.98	586.34	7714.5	55.99	5507.7	58332	2003.2	5811.7	56634	1.6733e+05	12524	7938.6	1.8449e+05	6044.9	4.9483e+05	45584	38928	25351	28920	3262	6748.8	2437.9	3566.2	6232.2	6515.1	25055	63251	6032.5	10418	51708	12088	60501	10819	5799.9	54039	17720	1317.5	2698.7	76.455	1747.6	1901	2871.1	2008.4	60123	348.71
3094.4	329.24	148.01	1067.5	58.79	19.871	31.047	147.67	2.0206	38.784	25.1	726.93	35.26	98.044	57521	20.113	16.249	72670	1021.5	1.6492e+05	73182	84145	43309	26616	1042.6	4246.7	534.6	2155.8	2359.9	2934.8	76.465	3258.7	10.078	2226.7	7512.4	901.8	11292	1932.8	4966.8	45123	5568.2	17271	30257	634.87	11163	3606	330.48	4743.3	374.84	7.5705
3720.3	318.44	419.84	3501.2	76.355	21.577	63.939	534.32	4.8117	68.938	35.059	2074.6	92.404	33.356	25864	42.389	27.015	26096	1257.7	21200	27338	30724	18822	14669	1040.8	925.62	229.23	2590.1	3411	3993	76.076	3794.6	15.578	2579.4	11250	2070.2	13780	2630.7	11589	64816	8500.7	96049	1.5966e+05	3478.4	45425	7820.4	344.42	21705	686.9	18.621
1345.2	289.35	64.915	912.23	80.49	24.331	53.062	329.64	3.8795	112.17	27.201	370.28	24.438	7.0189	687.15	54.204	21.669	29057	1857.6	15603	9447.4	8308.1	10499	2677.1	723.43	78.419	23.458	489.79	1513.8	912.75	45.056	2048	5.4791	999.94	2825.8	666.9	6150.6	741.57	1757.4	7749.5	2167.9	68424	98156	923.51	10724	31954	2559.3	26343	1144.8	18.049
3005.7	56.484	156.43	1639	6.0553	3.1308	31.541	372.79	2.3928	17.727	5.0895	844.12	46.571	17.222	31647	15.956	9.0651	11729	156.7	16388	17351	31970	13606	32873	682.49	1897.1	217.8	1399.9	1723.3	3497.8	12.198	2931	2.8272	1779.6	10746	907.25	6188.8	1214.3	4186.5	66481	2479.6	57739	40430	1304.6	22258	1526.5	131.94	11281	685.51	6.5539
194.82	50.002	9.0075	104.84	16.745	6.2581	5.7471	131.33	11.236	9.9534	3.221	51.876	9.2048	3.3272	805.98	7.3656	4.572	1759.7	228.01	1696.9	443.31	624.29	378.04	803.41	127.62	19.064	6.6235	76.071	233.7	92.951	12.259	324.6	3.313	160.58	550.61	104.52	985.4	138.47	262.3	1725.5	350.67	2959.7	6117.9	78.317	1424.6	2574.9	1400.1	2635.9	1564.4	26.597
363.94	84.649	30.346	47.024	15.686	3.44	4.3198	7.7303	1.4075	3.8394	15.14	72.526	5.9175	47.594	9702.8	6.1081	5.1862	1146.7	20.941	1804.1	1704	4115.5	635.18	2965.4	58.147	355.58	95.934	318.92	178.97	334.38	44.543	428.37	8.7983	291.98	3318.4	141.5	1530.8	510.53	627.28	14829	720.5	353.6	661.07	17.865	317.3	101.71	22.249	82.278	33.875	2.3636
195.74	33.359	115.62	407.58	8.5895	3.7272	10.345	79.426	2.9954	6.3216	8.4328	298.58	16.618	25.65	8557	2.9907	4.5541	870.24	17.087	1679.3	1179.3	2902.5	670.21	1510.2	34.065	71.683	39.133	212.02	114.88	187.18	26.659	216.46	4.7034	149.83	2066.3	301.42	804.59	370.35	1354	10278	722.53	4976.8	608.83	320.19	6420.8	616.73	507.34	738.65	493.63	14.412
552.94	92.344	886.46	4265.9	41.986	20.403	86.497	1146.5	16.011	33.562	23.154	2248.7	345.91	37.534	1398.8	22.438	32.898	2320.8	320.76	3289.9	1009.6	1777.9	1188.1	1281.1	408.77	96.639	31.354	666.85	478.78	239.27	140.91	564.06	29.432	211.52	1159.6	2282.6	3721.9	1072.1	12834	3111.6	6724.9	1.5871e+05	5183.3	13997	1.0138e+05	5731.1	4312.8	6115.6	3788.1	88.068
262.53	135.42	8.6015	118.93	58.246	17.716	14.653	129.21	5.8318	38.03	134.39	51.695	10.412	50.397	672.14	35.708	112.35	3036.7	325.5	4847.2	355.06	333.57	363.16	290.04	147.6	12.146	15.033	97.242	289.25	151.86	925.33	1877.7	151.16	347.5	1182.9	290.76	1879.5	342.42	337.84	817.21	646.19	6394	3418.8	152.54	1192.3	2791.6	1800.7	2013.1	1273.2	279.07
324.01	176.32	16.081	240.37	104.38	35.913	25.807	241.12	14.316	98.489	548.57	96.096	23.984	196.85	1141.9	194.53	397.18	5230.8	234.99	9908.7	378.53	437.08	364.44	399.64	106.05	21.479	19.638	124.18	199.88	264.84	2337.5	4849.2	565.9	486.48	2778.8	763.7	2098.3	550.72	550.51	1266.8	904.78	16839	6760.7	297.07	2725.3	7090.3	36563	14036	2425.8	8720.7
343.58	359.99	18.37	76.432	257.66	50.729	32.64	174.46	15.997	218.85	1376.5	58.726	24.627	516.58	1894.1	1228.7	855.44	6562.9	124.21	9278.6	63.294	32.271	56.332	21.6	58.173	15.307	46.724	178.38	147.45	250.89	3985.9	7902.1	1633	785.1	8216.7	2091	2631.2	1109.1	345.77	1317.6	1290.6	842.38	4727.6	20.715	107.45	11882	58312	8332.9	2353.5	4960.4
863.5	510.5	73.234	516.52	371.57	82.621	101.43	583.04	14.356	798.83	2260.5	248.8	46.308	655.4	3295.2	6295.7	2034.3	15935	379.2	19488	472.29	420.57	479.09	392.3	248.09	34.237	52.199	362.46	618.35	666.36	4120.4	14841	1406.5	1296.6	19550	5388.2	6395.5	1724.1	925.65	3890.7	2539.9	89725	26311	640.55	4285.8	30793	25428	10224	2687.7	801.84
163.62	129.11	40.262	92.435	84.062	14.72	13.022	68.982	5.1544	200.1	566.13	121.32	8.3086	198.9	1285	976.05	256.8	2502	33.011	3077.2	68.581	37.125	35.072	28.003	44.515	8.2605	28.482	125.2	111.76	90.563	949.94	2000.6	455.06	241.27	5387.6	1409.6	1447.2	817.61	470.38	819.19	1310.9	1214.9	4347.8	31.521	143.4	8693	6917.7	1562	614.71	115.5
168.26	28.643	162.65	1558.1	8.7477	23.427	47.977	1072.4	28.448	48.901	90.754	532.99	140.36	41.282	1018.1	150.01	41.594	1873.9	119.87	2791.1	1191.9	1508.5	763.15	1012.8	87.689	81.031	8.3854	87.394	137.52	79.053	108	398.65	29.74	96.194	919.2	1103	946.19	378.34	1604.6	1754.7	676.04	3.6054e+05	53494	3879.3	40081	3.0027e+05	2.3807e+05	21353	7348.5	4729.2
3354.2	1587.5	369.39	2288.8	663.83	993.9	615.72	17666	1298	4407.6	7054.2	1248.1	773.01	2127.2	14973	3525.1	1918.1	35971	4404.6	77184	7435.7	10441	6087.5	7001.6	2588.1	545.2	339.68	2767.3	3680.7	2266.8	8101.5	17108	1893	3242.9	25795	12486	26011	21079	8562.1	33717	17398	13050	35690	2747.2	27851	1.0254e+05	1.1729e+05	1.6349e+05	3.8122e+05	49097
968.39	574.19	10575	1.2043e+05	328.36	3327.9	6939.5	1.0665e+05	3766.2	1684.5	3739.5	10841	3875.2	1781.8	3694	1687.5	850.52	7543.7	674.01	17873	831.8	882.24	622.77	602.79	291.58	94.302	83.114	455.38	468.53	467.41	4048.3	6978.9	1086.9	1019.1	13262	1.4395e+05	9378.2	8420.1	53108	4144.8	2707	32378	27853	41556	1.216e+05	38002	51146	1.9925e+05	1.3841e+05	4345.8
2550.5	638.79	538.24	7265.9	223.5	743.67	398.52	10718	1264.4	2109	1455.7	2309.2	836.79	605.83	10265	1518.4	629.71	23986	2779.5	37546	10246	12885	7808.9	9705.8	1923.7	888.84	288.18	1617.6	2787.7	1476.6	1860.1	6181.7	461.88	1606.6	9208.9	6787.9	22576	21533	13533	24738	13905	3.2022e+05	4.5975e+05	20399	71470	4.896e+05	3.2726e+05	2.8499e+05	1.6189e+05	86414
726.42	485.87	290.98	632.67	210.27	3364	283.97	9978.2	5763.1	8339.1	2391.1	255.75	119.14	801.95	5142.7	5260.3	1384.1	6759.7	1611.3	12349	1296.3	1428.5	901.29	875.87	430.67	284.05	422.97	744.06	702.54	521.88	2131.7	3519.4	672.37	793.28	13412	5669.3	37867	1.4742e+05	3006	21117	22049	7378.2	51327	1027	2917.7	81278	28779	94255	1.1965e+05	81115
1083.9	63.336	2624.1	42574	12.945	33.93	161.61	4443.9	5.0236	100.6	50.76	30900	14932	2532.8	5869.5	22.09	23.01	2954.4	269.6	5366.5	3383.1	4464.8	1679.6	2506.6	340.95	410.23	129.89	1089.4	490.33	267.85	128.53	500.94	47.827	395.63	1460.2	4515.4	3876.9	961.15	83757	5724.9	6388.3	11030	399.49	31536	1.4213e+05	57.574	106.11	7585.5	1298.2	3.588
5989.8	388.58	702.61	5100.1	97.443	102.19	208.6	2408.2	146.97	333.56	461.82	3868.2	432.62	231.54	77502	283.86	296.67	28492	1181.7	37331	26903	57334	26059	35939	2123.9	1931.3	532.38	4306.7	5030.8	6317.9	1073.1	7423.7	191.86	3543.7	28156	4295.9	25469	10143	20100	1.5268e+05	20204	14234	4478.7	3476.6	48452	13495	15072	30535	28825	5806.7
1000.1	327.41	746	3203.3	105.8	70.531	80.849	945.85	90.665	212.09	191.9	1444.6	96.249	78.953	5922	179.97	129.88	4676.1	663.15	9017.6	1558.9	2770.3	1703.5	1764.7	700.23	216.63	203.4	1453.9	956.57	529.62	854.49	1852.9	242.36	596.13	3809.2	2138.9	6961.3	3929	14542	7803.5	12961	2702.9	3869.8	394.65	24790	11724	11060	11598	11475	2190.2
7274.4	19841	12671	1644.7	18901	27120	34504	1.6704e+05	96297	1.0532e+06	71250	649.65	492.79	6165.3	17826	5.8914e+05	1.391e+05	3.1401e+05	1.5083e+05	62506	3332.7	4417.7	9395.4	3627.2	6768.3	4121.1	3660.5	8586.9	15474	18397	28289	39992	13848	15121	1.7265e+06	1.4225e+05	4.5891e+05	1.3447e+06	5295.7	2.2616e+05	1.2006e+05	3860.5	30061	191.14	1661	54707	18157	48029	2.1704e+05	1.3734e+05
[truncated: 33 more columns]
