# Supplementary material for: Reproducibility of the Structural Brain Connectome Derived from Diffusion Tensor Imaging
Source: PLoS One. 2015 Sep 2;10(9):e0135247. doi: 10.1371/journal.pone.0135247 (PMC4557836; doi:10.1371/journal.pone.0135247)
Supplement: S1 Data — Please refer to the README.txt file within the compressed folder for usage instructions. (ZIP) [file pone.0135247.s001.zip › Subject19_probabilistic_scanner_B_time_1.csv]

0	1.5737e+05	43454	50403	4425.2	4269.6	15287	244.99	12.92	2194.6	245.98	210.04	23.345	71.587	1904.7	3673	4101.7	25542	8122.1	17499	6391.8	1.0262e+05	74605	83241	8090.5	189.5	218.18	98203	19132	43237	1124.3	86334	1115.2	2.7475e+05	22531	5353.6	3.6815e+05	3376.1	40293	46369	24713	273	63.146	51.983	2517.9	21.3	15.675	191	63.678	2.4604
1.5737e+05	0	1432.3	272.59	37811	22230	19932	199.77	70.146	3556.7	255.36	9.6083	8.9127	81.814	2611.2	6885.2	8933.2	26755	6928.9	16100	2094.5	31028	25834	17172	4690.7	119.25	75.65	422.35	8126	2695.4	2283.1	9311.5	6179.6	1.0258e+05	1884.2	1178.6	3.5213e+05	1513.9	780.55	6371.9	258.36	48.745	57.027	56.989	108.41	13.201	11.191	47.401	376.78	1.1919
43454	1432.3	0	26512	13.598	6.9613	15224	1311.4	5.5616	49.481	325.77	277.68	3.5162	24.285	195.89	164.88	111.49	1192.3	164.37	1094.9	390.2	4472.7	1729.5	2664.8	219.49	10.061	8.3874	6268.2	353.49	1252.1	34.766	2407.2	60.79	8539.3	6346.6	77406	71834	25807	56641	2773.5	521.35	235.76	5.7905	3605.5	11734	9.0015	4.5515	13708	5351.1	0.90817
50403	272.59	26512	0	7.439	4.8426	1411.8	11919	0.46022	28.922	83.358	32145	4954.1	1344	767.71	74.917	65.433	1335.2	275.58	1601.7	318.03	4048.5	2617.7	3463.8	363.87	12.254	9.3748	32026	845.62	6737.1	28.439	17305	16.848	36807	1319.8	68736	91157	610.15	1.9443e+05	3767.4	2107.3	8756.6	6.7834	12953	1.2755e+05	1.8598	1.0272	19437	439.9	0
4425.2	37811	13.598	7.439	0	1.2212e+05	43215	5294.3	1723.4	8973.6	373.87	0.98496	11.442	164.78	1420.6	10252	12171	13074	5210.8	9132.8	36.831	226.6	1175.4	105.66	1260.7	14.204	15.341	1.9975	3166.9	1789.2	3055.1	4748.3	4460.6	1.2714e+05	1275.9	437.92	2.4619e+05	1142.2	31.018	93.961	40.557	8.022	14.349	7.275	14.49	3.039	2.984	13.013	207.92	0
4269.6	22230	6.9613	4.8426	1.2212e+05	0	39765	73245	2.0662e+05	92582	159.08	1.831	106.04	39.695	234.73	22619	43876	7976.1	14387	1640.2	15.917	229.6	520.25	130.47	217.44	4.0631	3.9938	0.79872	1063.3	2070.9	3952.1	3447.4	954	1.4235e+05	13727	5563.3	83809	12538	18.344	794.19	206.55	1.95	2.0522	4.2572	5.7841	10.606	115.31	16.846	1653.9	23.52
15287	19932	15224	1411.8	43215	39765	0	35298	1.7439e+05	25795	362.88	32.554	7.7609	28.864	279.15	1664.8	1308.4	4144.4	1153.8	2560.1	113.11	1496.2	1594.1	1279.2	398.42	4.579	2.9639	509.19	826.62	660.99	199.16	1181.2	202.74	2968.4	32353	40299	1.2956e+05	49527	4770.2	1168.4	293.53	43.431	3.8764	248.13	1840	7.3005	16.421	3634.8	5815	1.9604
244.99	199.77	1311.4	11919	5294.3	73245	35298	0	33958	50582	14781	54392	90077	35818	25121	2935	1509.5	1626.9	918.87	37904	1118.5	419.35	178.9	549.61	123.76	1196.9	706.31	84.082	193.13	127.85	99.213	286.8	110.14	907.1	2.2342e+05	1.2137e+05	1.2315e+05	1.5625e+05	10014	49551	3875.8	1055.5	34.939	5227	27897	266.72	3066.6	25930	4.746e+05	1346.2
12.92	70.146	5.5616	0.46022	1723.4	2.0662e+05	1.7439e+05	33958	0	1.3774e+05	64.03	0.48094	3.3842	1.7052	14.346	819.95	1492.9	343.99	538.46	43.499	1.2836	8.7482	17.235	11.287	3.7619	1.6117	6.8275	3.3409	11.788	8.2717	4.5978	68.983	3.5184	88.324	65191	8531.1	76341	1.6049e+05	5.2611	52809	7607.2	8.778	36.338	0.067121	3.3227	194.94	818.51	87.817	7529.1	2517.8
2194.6	3556.7	49.481	28.922	8973.6	92582	25795	50582	1.3774e+05	0	20615	5.1204	31.937	16527	140.52	2.1947e+05	1.2103e+05	39143	20086	6397.2	7.3517	53.242	129.1	43.83	42.349	1042.4	389.58	4.7279	577.97	1829.7	3244.6	8861.3	1023.3	65648	3.6999e+05	61507	2.9705e+05	2.6818e+05	205.07	1.0657e+05	12460	8.7106	20.795	0.40424	34.791	104.6	163.17	62.962	6851.6	734.91
245.98	255.36	325.77	83.358	373.87	159.08	362.88	14781	64.03	20615	0	3973.7	13555	2.5494e+05	7098.2	17297	14706	4725.2	192.94	93965	46.931	163.06	227.9	31.349	42.021	74.352	68.749	30.698	182.9	565.24	13979	15084	4639.1	1843.2	94374	66561	6508.2	9630.5	1026	2404.1	2278.7	10.919	13.779	2.0233	39.048	24.61	34.667	11.458	28370	6.7148
210.04	9.6083	277.68	32145	0.98496	1.831	32.554	54392	0.48094	5.1204	3973.7	0	2.4143e+05	61959	40747	12.176	74.484	32.941	2.3626	45850	1127.3	234.16	40.491	109.44	36.293	356.99	196.9	165.19	32.894	55.152	45.832	134.78	19.389	111.57	487.69	617.99	309.74	97.043	46897	591.06	904.2	21.175	1.3898	2365	16619	1.0877	0.74591	60.745	5710.8	0
23.345	8.9127	3.5162	4954.1	11.442	106.04	7.7609	90077	3.3842	31.937	13555	2.4143e+05	0	3.2567e+05	1.3079e+05	51.29	301.14	66.546	4.1809	1.3033e+05	3429.2	632.62	4.4952	390.59	123.8	2166.2	1725.8	84.084	27.297	9.8998	199.58	230.2	71.622	39.284	1421.8	1797.1	495.91	466.13	16816	2975	473.58	3.7844	0.30259	756.27	3758.9	0.49928	80.503	386.34	89774	3.284
71.587	81.814	24.285	1344	164.78	39.695	28.864	35818	1.7052	16527	2.5494e+05	61959	3.2567e+05	0	1.7075e+05	7287.9	4066.6	2205.5	44.663	1.7037e+05	2437.5	556.71	44.087	598.11	393.15	5847.5	7646.5	469.12	81.815	101.96	4203.8	5272.8	2037	651.75	4484.8	2800.6	1364.7	1079.1	3072.9	12204	2013.3	3.2706	4.7711	10.663	551.89	4.5975	8.991	15.604	40148	3.2589
1904.7	2611.2	195.89	767.71	1420.6	234.73	279.15	25121	14.346	140.52	7098.2	40747	1.3079e+05	1.7075e+05	0	136.47	893.27	31765	150.72	3.1048e+05	17432	11298	540.83	9626.3	8839.5	1.6434e+05	1.5904e+05	13974	3903.7	1414.9	15597	17875	1512.6	2667.4	19395	6849.4	19750	11186	4647.1	3.2076e+05	49773	250.91	537.95	25.206	623.28	205.31	113.41	124.96	3419.6	8.0334
3673	6885.2	164.88	74.917	10252	22619	1664.8	2935	819.95	2.1947e+05	17297	12.176	51.29	7287.9	136.47	0	2.0705e+05	1.0894e+05	24930	3356	12.936	113.56	426.65	53.334	124.55	473.09	156.28	11.06	7749.4	17127	2966.1	8908.5	6411.2	89177	1.6477e+05	37269	3.0186e+05	1.1264e+05	610.67	36911	8685.2	5.2303	9.7372	0.89769	18.011	34.58	53.397	25.4	638.39	185.57
4101.7	8933.2	111.49	65.433	12171	43876	1308.4	1509.5	1492.9	1.2103e+05	14706	74.484	301.14	4066.6	893.27	2.0705e+05	0	2.1448e+05	75715	37786	7.804	37.074	215.67	20.486	61.804	46.302	18.676	3.9727	2714	6018.9	73561	1.1607e+05	26353	1.2059e+05	7968.2	651.45	1.8757e+05	15819	459.95	3344.5	1563.9	5.3512	10.585	0.83397	13.88	17.361	15.645	11.271	173.95	27.971
25542	26755	1192.3	1335.2	13074	7976.1	4144.4	1626.9	343.99	39143	4725.2	32.941	66.546	2205.5	31765	1.0894e+05	2.1448e+05	0	2.8157e+05	1.4986e+05	37269	18149	51176	21162	43114	3367.3	679.07	606.75	49934	38825	35887	1.2994e+05	21224	37835	2.0634e+05	18694	3.272e+05	1.6184e+05	8734	33592	33204	1194.4	597.44	6.5561	2269	286.94	160.06	354.51	858.32	53.02
8122.1	6928.9	164.37	275.58	5210.8	14387	1153.8	918.87	538.46	20086	192.94	2.3626	4.1809	44.663	150.72	24930	75715	2.8157e+05	0	2563.9	19.91	152.7	73163	232.88	34927	440.33	55.548	57.525	1.7139e+05	2.242e+05	1.2544e+05	32908	187.91	13850	24936	942.17	1.3014e+05	42605	1074.8	13594	3971.6	53.218	25.953	0.55515	154.47	15.587	18.059	17.153	167.53	58.225
17499	16100	1094.9	1601.7	9132.8	1640.2	2560.1	37904	43.499	6397.2	93965	45850	1.3033e+05	1.7037e+05	3.1048e+05	3356	37786	1.4986e+05	2563.9	0	1.0032e+05	31380	4978.5	15687	5499.4	62964	34446	3139.7	6183.4	16544	71529	1.3384e+05	13503	20164	1.7139e+05	27251	1.6727e+05	66294	8149.8	1.8377e+05	29225	1616.2	1104.5	17.766	3288.6	362.01	240.78	625.47	7635.9	20.171
6391.8	2094.5	390.2	318.03	36.831	15.917	113.11	1118.5	1.2836	7.3517	46.931	1127.3	3429.2	2437.5	17432	12.936	7.804	37269	19.91	1.0032e+05	0	1.4621e+05	17394	62305	1845.8	15353	2352.7	760.81	2448.9	2379.7	47.381	1535.2	4.9661	2225.5	11503	1102	24787	4810.9	3241.5	26393	6278.7	422.05	167.68	4.1874	911.8	25.83	2.3601	58.568	241.22	0.34071
1.0262e+05	31028	4472.7	4048.5	226.6	229.6	1496.2	419.35	8.7482	53.242	163.06	234.16	632.62	556.71	11298	113.56	37.074	18149	152.7	31380	1.4621e+05	0	56257	1.7819e+05	9393.6	14019	648.71	7533.6	30456	26894	70.015	16926	8.2425	36090	60930	8137.8	2.9082e+05	15960	23935	1.4632e+05	53231	353.45	104.43	10.7	1509.2	14.748	4.6207	56.913	63.693	0.36056
74605	25834	1729.5	2617.7	1175.4	520.25	1594.1	178.9	17.235	129.1	227.9	40.491	4.4952	44.087	540.83	426.65	215.67	51176	73163	4978.5	17394	56257	0	42343	2.0821e+05	2360.1	81.333	3096.4	1.518e+05	44311	300.39	28375	33.256	40345	71571	11018	2.7353e+05	39363	15921	22662	51308	230.58	69.089	5.4347	1526.3	17.375	6.2023	52.14	32.926	2.0669
83241	17172	2664.8	3463.8	105.66	130.47	1279.2	549.61	11.287	43.83	31.349	109.44	390.59	598.11	9626.3	53.334	20.486	21162	232.88	15687	62305	1.7819e+05	42343	0	60194	38606	997.43	2912.2	56545	23812	39.981	13502	4.5345	27777	23638	2232.9	1.7456e+05	2118.1	13711	1.413e+05	7353.7	393.63	56.044	6.8461	920.22	16.496	3.7192	42.239	157.26	2.184
8090.5	4690.7	219.49	363.87	1260.7	217.44	398.42	123.76	3.7619	42.349	42.021	36.293	123.8	393.15	8839.5	124.55	61.804	43114	34927	5499.4	1845.8	9393.6	2.0821e+05	60194	0	60487	7089.1	2444.3	2.0512e+05	17092	260.66	15544	52.022	5364.3	18418	1454.9	36074	7005.5	9885.5	68341	22320	92.299	21.303	3.6023	833.51	3.7612	1.5306	13.811	22.389	1.396
189.5	119.25	10.061	12.254	14.204	4.0631	4.579	1196.9	1.6117	1042.4	74.352	356.99	2166.2	5847.5	1.6434e+05	473.09	46.302	3367.3	440.33	62964	15353	14019	2360.1	38606	60487	0	76129	4786.6	19260	118.35	43.3	289.2	8.0803	153.25	2854.6	132.45	2060.8	1040.1	434.39	1.6181e+05	11156	11.199	5.6763	4.0667	39.542	0.68499	0.052202	1.9638	145.62	6.5046
218.18	75.65	8.3874	9.3748	15.341	3.9938	2.9639	706.31	6.8275	389.58	68.749	196.9	1725.8	7646.5	1.5904e+05	156.28	18.676	679.07	55.548	34446	2352.7	648.71	81.333	997.43	7089.1	76129	0	24295	855.35	50.127	108.19	244.33	10.285	754.34	3203.6	134.86	1285.7	1249.3	359.82	1.9226e+05	37787	11.078	3.4012	0.16345	30.193	2.8114	2.0923	3.0908	105.32	48.398
98203	422.35	6268.2	32026	1.9975	0.79872	509.19	84.082	3.3409	4.7279	30.698	165.19	84.084	469.12	13974	11.06	3.9727	606.75	57.525	3139.7	760.81	7533.6	3096.4	2912.2	2444.3	4786.6	24295	0	4661.7	5111	7.6398	23127	2.7707	1.2414e+05	23550	1217.2	52015	1824.6	62331	30761	1.2881e+05	41.434	10.902	22.562	760.45	2.2655	2.4972	58.488	10.323	6.5012
19132	8126	353.49	845.62	3166.9	1063.3	826.62	193.13	11.788	577.97	182.9	32.894	27.297	81.815	3903.7	7749.4	2714	49934	1.7139e+05	6183.4	2448.9	30456	1.518e+05	56545	2.0512e+05	19260	855.35	4661.7	0	2.1101e+05	6099.4	41076	297.93	14993	41840	5998.5	81791	18419	36809	1.3267e+05	61024	319.74	34.016	20.78	3236.9	14.591	9.2722	48.288	63.584	6.1112
43237	2695.4	1252.1	6737.1	1789.2	2070.9	660.99	127.85	8.2717	1829.7	565.24	55.152	9.8998	101.96	1414.9	17127	6018.9	38825	2.242e+05	16544	2379.7	26894	44311	23812	17092	118.35	50.127	5111	2.1101e+05	0	97079	79537	273.64	31858	13871	1082.4	73153	6537.7	26797	15153	12291	207.38	24.549	14.619	1666.8	9.6424	6.1691	60.46	40.881	5.5483
1124.3	2283.1	34.766	28.439	3055.1	3952.1	199.16	99.213	4.5978	3244.6	13979	45.832	199.58	4203.8	15597	2966.1	73561	35887	1.2544e+05	71529	47.381	70.015	300.39	39.981	260.66	43.3	108.19	7.6398	6099.4	97079	0	1.2049e+05	3021.5	19472	2568.1	318.34	46716	5348.8	208.77	959.62	761.64	33.224	61.182	0.99284	16.84	46.158	37.77	12.963	85.605	5.5146
86334	9311.5	2407.2	17305	4748.3	3447.4	1181.2	286.8	68.983	8861.3	15084	134.78	230.2	5272.8	17875	8908.5	1.1607e+05	1.2994e+05	32908	1.3384e+05	1535.2	16926	28375	13502	15544	289.2	244.33	23127	41076	79537	1.2049e+05	0	56608	2.2446e+05	14519	2311.9	1.1286e+05	12020	20688	7146.5	14115	195.26	144.24	8.8112	808.54	101.39	85.167	134.17	262.55	6.0677
1115.2	6179.6	60.79	16.848	4460.6	954	202.74	110.14	3.5184	1023.3	4639.1	19.389	71.622	2037	1512.6	6411.2	26353	21224	187.91	13503	4.9661	8.2425	33.256	4.5345	52.022	8.0803	10.285	2.7707	297.93	273.64	3021.5	56608	0	68996	1148	333.13	38850	1882.7	440.26	100.59	330	4.6681	12.802	4.1421	10.021	16.279	10.003	4.8527	28.412	0.96925
2.7475e+05	1.0258e+05	8539.3	36807	1.2714e+05	1.4235e+05	2968.4	907.1	88.324	65648	1843.2	111.57	39.284	651.75	2667.4	89177	1.2059e+05	37835	13850	20164	2225.5	36090	40345	27777	5364.3	153.25	754.34	1.2414e+05	14993	31858	19472	2.2446e+05	68996	0	8856.4	1474.8	5.4018e+05	3621.7	34345	12303	13991	97.79	39.478	24.085	794.92	12	10.502	124.81	81.635	1.3216
22531	1884.2	6346.6	1319.8	1275.9	13727	32353	2.2342e+05	65191	3.6999e+05	94374	487.69	1421.8	4484.8	19395	1.6477e+05	7968.2	2.0634e+05	24936	1.7139e+05	11503	60930	71571	23638	18418	2854.6	3203.6	23550	41840	13871	2568.1	14519	1148	8856.4	0	7.4907e+05	3.7397e+05	5.1612e+05	94159	5.8831e+05	2.4286e+05	1011.2	659.84	174.61	5394.6	583.02	740.38	656.07	21869	558.98
5353.6	1178.6	77406	68736	437.92	5563.3	40299	1.2137e+05	8531.1	61507	66561	617.99	1797.1	2800.6	6849.4	37269	651.45	18694	942.17	27251	1102	8137.8	11018	2232.9	1454.9	132.45	134.86	1217.2	5998.5	1082.4	318.34	2311.9	333.13	1474.8	7.4907e+05	0	93106	1.8104e+05	79292	45054	21891	5068.9	147.31	7365.4	36738	415.79	2310.2	65499	69653	92.393
3.6815e+05	3.5213e+05	71834	91157	2.4619e+05	83809	1.2956e+05	1.2315e+05	76341	2.9705e+05	6508.2	309.74	495.91	1364.7	19750	3.0186e+05	1.8757e+05	3.272e+05	1.3014e+05	1.6727e+05	24787	2.9082e+05	2.7353e+05	1.7456e+05	36074	2060.8	1285.7	52015	81791	73153	46716	1.1286e+05	38850	5.4018e+05	3.7397e+05	93106	0	5.6537e+05	1.4811e+05	1.7268e+05	86918	1516	636.12	527.39	7866.4	773.54	751.95	1577.1	13092	1544.5
3376.1	1513.9	25807	610.15	1142.2	12538	49527	1.5625e+05	1.6049e+05	2.6818e+05	9630.5	97.043	466.13	1079.1	11186	1.1264e+05	15819	1.6184e+05	42605	66294	4810.9	15960	39363	2118.1	7005.5	1040.1	1249.3	1824.6	18419	6537.7	5348.8	12020	1882.7	3621.7	5.1612e+05	1.8104e+05	5.6537e+05	0	33247	1.9117e+05	1.6296e+05	620.32	1576.5	442.36	2768.8	2736.9	2453	1444	15570	7111.2
40293	780.55	56641	1.9443e+05	31.018	18.344	4770.2	10014	5.2611	205.07	1026	46897	16816	3072.9	4647.1	610.67	459.95	8734	1074.8	8149.8	3241.5	23935	15921	13711	9885.5	434.39	359.82	62331	36809	26797	208.77	20688	440.26	34345	94159	79292	1.4811e+05	33247	0	55053	1.7959e+05	4589.3	125.66	12835	89838	25.957	18.82	6925.8	462.41	2.0711
46369	6371.9	2773.5	3767.4	93.961	794.19	1168.4	49551	52809	1.0657e+05	2404.1	591.06	2975	12204	3.2076e+05	36911	3344.5	33592	13594	1.8377e+05	26393	1.4632e+05	22662	1.413e+05	68341	1.6181e+05	1.9226e+05	30761	1.3267e+05	15153	959.62	7146.5	100.59	12303	5.8831e+05	45054	1.7268e+05	1.9117e+05	55053	0	2.1901e+05	3394.2	1143	41.054	7519.8	617.06	602.95	664.13	4361.7	2567.5
24713	258.36	521.35	2107.3	40.557	206.55	293.53	3875.8	7607.2	12460	2278.7	904.2	473.58	2013.3	49773	8685.2	1563.9	33204	3971.6	29225	6278.7	53231	51308	7353.7	22320	11156	37787	1.2881e+05	61024	12291	761.64	14115	330	13991	2.4286e+05	21891	86918	1.6296e+05	1.7959e+05	2.1901e+05	0	748.86	554.77	131.91	9599.5	576.07	365.1	254.3	876.42	840.97
273	48.745	235.76	8756.6	8.022	1.95	43.431	1055.5	8.778	8.7106	10.919	21.175	3.7844	3.2706	250.91	5.2303	5.3512	1194.4	53.218	1616.2	422.05	353.45	230.58	393.63	92.299	11.199	11.078	41.434	319.74	207.38	33.224	195.26	4.6681	97.79	1011.2	5068.9	1516	620.32	4589.3	3394.2	748.86	0	74086	1668.4	35234	30106	1496.7	15319	1559.3	1633.9
63.146	57.027	5.7905	6.7834	14.349	2.0522	3.8764	34.939	36.338	20.795	13.779	1.3898	0.30259	4.7711	537.95	9.7372	10.585	597.44	25.953	1104.5	167.68	104.43	69.089	56.044	21.303	5.6763	3.4012	10.902	34.016	24.549	61.182	144.24	12.802	39.478	659.84	147.31	636.12	1576.5	125.66	1143	554.77	74086	0	17.358	1038.5	22638	2711.2	6838.9	107.15	84.107
51.983	56.989	3605.5	12953	7.275	4.2572	248.13	5227	0.067121	0.40424	2.0233	2365	756.27	10.663	25.206	0.89769	0.83397	6.5561	0.55515	17.766	4.1874	10.7	5.4347	6.8461	3.6023	4.0667	0.16345	22.562	20.78	14.619	0.99284	8.8112	4.1421	24.085	174.61	7365.4	527.39	442.36	12835	41.054	131.91	1668.4	17.358	0	51155	1.1363	0.31123	2843.3	1779	0
2517.9	108.41	11734	1.2755e+05	14.49	5.7841	1840	27897	3.3227	34.791	39.048	16619	3758.9	551.89	623.28	18.011	13.88	2269	154.47	3288.6	911.8	1509.2	1526.3	920.22	833.51	39.542	30.193	760.45	3236.9	1666.8	16.84	808.54	10.021	794.92	5394.6	36738	7866.4	2768.8	89838	7519.8	9599.5	35234	1038.5	51155	0	125.81	71.811	2393.7	6253.8	7.4425
21.3	13.201	9.0015	1.8598	3.039	10.606	7.3005	266.72	194.94	104.6	24.61	1.0877	0.49928	4.5975	205.31	34.58	17.361	286.94	15.587	362.01	25.83	14.748	17.375	16.496	3.7612	0.68499	2.8114	2.2655	14.591	9.6424	46.158	101.39	16.279	12	583.02	415.79	773.54	2736.9	25.957	617.06	576.07	30106	22638	1.1363	125.81	0	59942	45035	8538.7	3943.9
15.675	11.191	4.5515	1.0272	2.984	115.31	16.421	3066.6	818.51	163.17	34.667	0.74591	80.503	8.991	113.41	53.397	15.645	160.06	18.059	240.78	2.3601	4.6207	6.2023	3.7192	1.5306	0.052202	2.0923	2.4972	9.2722	6.1691	37.77	85.167	10.003	10.502	740.38	2310.2	751.95	2453	18.82	602.95	365.1	1496.7	2711.2	0.31123	71.811	59942	0	36799	94147	1.0432e+05
191	47.401	13708	19437	13.013	16.846	3634.8	25930	87.817	62.962	11.458	60.745	386.34	15.604	124.96	25.4	11.271	354.51	17.153	625.47	58.568	56.913	52.14	42.239	13.811	1.9638	3.0908	58.488	48.288	60.46	12.963	134.17	4.8527	124.81	656.07	65499	1577.1	1444	6925.8	664.13	254.3	15319	6838.9	2843.3	2393.7	45035	36799	0	47016	1.8288e+05
63.678	376.78	5351.1	439.9	207.92	1653.9	5815	4.746e+05	7529.1	6851.6	28370	5710.8	89774	40148	3419.6	638.39	173.95	858.32	167.53	7635.9	241.22	63.693	32.926	157.26	22.389	145.62	105.32	10.323	63.584	40.881	85.605	262.55	28.412	81.635	21869	69653	13092	15570	462.41	4361.7	876.42	1559.3	107.15	1779	6253.8	8538.7	94147	47016	0	39649
2.4604	1.1919	0.90817	0	0	23.52	1.9604	1346.2	2517.8	734.91	6.7148	0	3.284	3.2589	8.0334	185.57	27.971	53.02	58.225	20.171	0.34071	0.36056	2.0669	2.184	1.396	6.5046	48.398	6.5012	6.1112	5.5483	5.5146	6.0677	0.96925	1.3216	558.98	92.393	1544.5	7111.2	2.0711	2567.5	840.97	1633.9	84.107	0	7.4425	3943.9	1.0432e+05	1.8288e+05	39649	0
21.924	9.9165	19.902	9.5713	16.259	12.264	29.202	3974.4	752.38	7474.1	51740	4.8767	23.772	19469	150.22	3342.6	817.55	392.83	70.56	5434.7	4.6005	13.774	33.81	69.866	9.8234	14.208	78.559	5.6217	9.1039	18.194	253.52	1284.2	451.72	145.78	2267.6	3390	1042.3	2588.5	126.84	1452	528.99	993.45	331.58	0.44406	157	4147.6	93836	14941	61849	1.7092e+05
34.838	33.243	80.174	20.347	27.168	10.734	42.005	6566	4.7907	36857	2.3781e+05	338.14	1703.3	1.557e+05	1809	7720.4	1069.4	1450.8	12.071	12641	17.068	12.814	17.748	5.6876	4.0304	32.539	52.018	12.519	14.976	38.767	1116.8	1710.2	676.22	145.53	8300.3	10543	845.29	894.9	339.36	259.14	333.29	2.5136	4.84	0.54213	57.376	5.002	19.446	5.1529	14660	2.7835
52.29	33.161	257.1	13886	3.7262	4.5799	73.997	6826.2	0	2.4412	241.25	37983	23094	3548.5	1925.8	1.0505	4.7474	28.023	0.21819	1869.5	247.96	43.719	5.7994	76.074	2.5421	19.361	15.44	16.639	3.616	7.0323	7.7093	17.548	1.8201	17.309	394.87	621.1	360.81	161.62	6563.7	200.8	212.87	32.407	1.4539	3727.5	41123	0.94802	0.81906	30.955	14693	0
25.851	41.402	24.124	2120.1	6.126	18.712	8.8241	22718	1.3924	16.874	1999.4	28785	1.0734e+05	18268	10875	4.2464	32.746	465.32	2.2528	8184.5	1122	162.79	9.1047	326.61	8.3942	230.1	211.42	18.716	12.024	20.266	137.55	125.2	11.877	17.579	673.94	667.67	446.74	328.4	3690.4	603.36	291.66	31.46	9.0466	2214.7	25758	1.9976	10.964	125.04	73814	0.24057
197.11	342.79	51.248	437.33	429.8	90.651	64.122	18008	5.8388	10207	1.4884e+05	3792.6	19730	1.3432e+05	38208	7019.5	3623.1	3867.9	61.654	47359	521.84	141.02	64.59	247.64	41.056	471.03	1147.3	105.19	50.35	308.69	9016	8764.3	2296.1	983.88	6968.8	3403.9	3641.2	2616.2	623.52	2385.2	1136.5	43.49	69.504	173.32	6571.8	35.815	32.249	11.138	73757	1.7704
2298.8	2146.2	209.97	426.48	727.97	126.92	163.26	2486.8	4.0814	122.8	3088.6	2823.3	9977	9909.4	1.6205e+05	110.76	340.32	37992	94.91	2.1097e+05	19429	10818	1091.1	8269.7	699.94	3705.9	3465.2	674.49	955.4	1431.7	6449.1	10306	531.37	1673	12435	1914.9	17734	8259.2	1714.3	28701	5228.5	279.02	497.98	173.78	5788.9	201.37	93.875	98.599	41948	7.5625
40.935	27.354	24.076	3.8563	51.796	20.126	56.217	384.95	221.74	745.15	39087	0.78786	4.88	15678	134.94	5520	3551.1	1083.9	62.342	10269	5.1562	27.437	70.603	32.422	9.1292	9.412	32.786	2.1319	18.752	45.025	1340.2	5103.8	1599.5	478.15	5350.8	4008	1288.4	1722.1	114.48	506.5	363.12	1460.9	438.33	0.81295	40.9	6078	5591.6	609.12	1605.3	1063.2
38.334	43.598	2.6227	1.8301	5.3171	2.052	3.6045	29.489	5.4466	20.508	106.69	0	0.90022	26.523	206.55	14.487	20.703	439.32	3.3143	652.86	4.497	9.5473	19.878	6.1757	3.3455	1.4849	5.5571	10.027	20.124	25.619	164.21	316.22	13.21	24.767	1328.7	165.77	777.71	442.89	35.079	96.154	225.14	701.99	719.94	0.3982	27.405	1996.4	16409	624.81	883.03	1137.2
3005.9	1318.9	153.02	158.03	504.43	97.393	264.66	363.58	71.51	372.42	6578.9	9.9737	10.087	1641.4	13054	817.95	2596.3	68964	1342.6	68572	9934.5	5081.9	7750.8	1150.8	1200.1	110.07	60.613	210.79	1961.1	1668.2	4867.2	14620	1303.2	2263.3	24906	3954	24798	9083.9	1556.7	8381.5	4610	16454	20914	17.738	3878.1	14551	7261.8	6039.8	3688.1	691.3
307.66	196.32	20.027	15.346	19.884	8.6566	28.263	52.368	11.267	38.478	41.27	1.2896	0.52033	15.134	3477.6	19.07	13.17	10742	238.79	6193.6	362.31	228.68	589.64	52.981	163.12	5.7315	10.742	23.815	280.19	147.34	97.794	582.58	14.306	166.44	3656.4	515.06	3540.6	1586.4	210.72	602.76	849.47	7877.3	7743	7.6978	925.27	6879.2	5356.2	1986.5	951.1	998.29
6656	4274.5	399.13	459.75	1748.8	318.28	620.05	4103.3	20.404	2618.9	68838	1739	6784.1	46175	1.3209e+05	9236.8	7531.1	1.4763e+05	1335.3	3.6382e+05	31258	15807	7356.9	8541	1741.4	2414.6	1388.9	608.19	3224.3	4240.1	24570	49384	3200.5	5436.3	79557	11401	63861	27907	4450.1	29291	14428	1639.4	2053.4	22.796	4610.8	1071.9	664.05	596.27	37277	48.942
3565.9	922.65	209.94	235.46	14.54	6.8272	57.776	35.922	5.8411	8.3151	13.566	57.434	25.705	29.428	24513	5.7415	2.7268	95448	234.2	1.682e+05	89761	39499	17149	7915.2	839.04	1493.2	360.4	454.53	1565.1	1492.7	27.756	951.97	6.6428	1339.8	5874.7	888.66	14625	1972.5	5480.1	23222	5139.6	16300	6149.1	120.33	19012	972.95	94.862	2017.6	246.88	5.0389
3186.6	549.12	292.41	381.87	8.9957	8.5866	98.43	118.29	13.963	28.631	14.419	83	13.156	12.004	3865.9	20.118	5.0336	14611	114.09	18864	20658	14222	4984.9	5709.6	779.45	662.47	423.63	509.67	2764.6	1636.6	25.086	814.14	6.2582	954.77	9718.4	2160.3	13514	4937.9	10593	28344	9969.5	89018	35801	675.74	86353	5300.5	445.58	10736	1007.5	38.959
2479.5	482.28	110.86	180.12	21.026	12.163	139.78	175.69	28.678	97.44	19.874	16.15	2.0384	2.122	756.68	31.608	9.3818	45167	360.8	21660	15995	7959.5	9065.8	1428.8	555.84	89.613	13.985	198.32	1427.3	1345	19.141	997.52	5.0023	938.22	4805.7	1508.2	10246	2216.6	2632.5	13929	2243.2	68844	57155	85.124	19426	17204	1878.6	15542	1026.2	269.1
3575.5	751.12	159.44	228.06	7.6081	4.8616	95.789	149.38	4.8984	15.188	17.746	31.738	105.63	43.209	9615.4	7.5657	2.6845	11799	34.108	42942	22556	21327	4630.7	15445	1115.6	1719.4	725.62	286.56	1998.1	1637.7	8.958	870.24	1.5191	1135.3	6461.2	712.26	10480	1192.9	2337.9	38467	1862.4	45041	10730	207.73	28165	1969.2	144.61	5678	1311.9	15.621
126.67	20.109	17.076	26.15	2.2421	8.268	14.739	47.227	6.1069	8.1946	4.3774	3.4861	0.91574	1.27	500.43	5.8947	3.5196	948.27	30.888	1314.1	389.36	559.02	203.33	438.89	70.467	40.41	41.228	11.44	116.47	57.392	5.2536	80.499	3.9691	48.125	1141.5	242.99	612.32	324.44	207.56	2678.1	202.81	5391.3	2625.6	59.996	5940.5	1662.9	579.19	1376.4	504.95	53.96
687.08	225.68	60.52	33.643	12.692	1.8905	11.404	8.5144	1.2925	3.6415	51.865	1.9847	9.6055	70.122	5942.9	3.5964	11.348	967.75	3.7246	5700.9	2857.4	5008.2	427.27	2534.6	390.29	808.27	685.81	89.022	458.99	253.28	97.129	302.75	23.672	264.49	3349.9	179.03	2355.2	461.65	398.62	20745	517.14	164.35	80.486	7.8504	527.03	33.79	14.275	18.878	69.894	2.1735
452.95	144.82	74.861	38.2	3.0817	4.065	17.857	111.39	147.41	177.02	13.487	4.2744	3.4312	14.761	2168.5	40.955	5.4251	402.14	22.203	1326.2	1912.2	4384.4	329.22	1577.1	343.56	399.86	862.11	92.85	389.17	195.96	23.444	118.17	8.3781	175.56	4930	425.24	1773.5	1485.2	744.27	24088	910.02	269.24	42.052	25.938	4119.6	61.909	55.046	358.81	82.42	5.8399
596.69	33.377	386.8	938.05	13.834	21.202	92.948	271.61	45.478	32.707	13.826	181.24	23.053	3.7346	299.63	19.477	5.3567	628.34	36.124	1189.4	260.77	509.3	325.8	217.12	319.43	19.965	48.431	293.29	1192.8	532.77	27.777	233.23	6.0759	177.31	4556.9	2124.6	2965.1	3168.8	6514.6	2565.1	5521.8	96797	1470.9	3220.3	1.7032e+05	1711.4	1512.7	5545	1911.7	61.714
221.01	80.569	22.766	62.265	20.316	5.0368	36.8	102.88	17.237	21.41	31.924	10.794	1.8727	11.14	876.15	14.819	13.944	1901.7	53.198	2931.4	310.35	321.3	203.4	190.01	63.358	12.815	18.935	30.99	154.37	102.63	123.15	439.29	17.997	104.1	2594.8	605.4	1655.2	1108.2	459.41	3622.3	604.23	8119.3	3071.8	146.19	6353.5	4192.2	13059	1875.8	1389.5	2037.7
245.79	103.4	22.914	115.84	30.444	6.0773	34.247	106.94	10.851	22.067	74.042	12.778	3.9332	28.644	851.46	11.18	25.624	1501.8	41.286	3299.1	275.48	246.6	181.81	177.97	57.548	8.3637	11.992	31.126	159.83	128.83	365.02	865.73	25.39	109.84	3973.5	718.72	2105.7	1433.2	418.07	3028.6	840.66	20738	1494.6	284.06	12299	2359.8	45209	1706	2235	1883.4
82.889	158.26	20.883	5.5524	78.318	14.084	14.924	30.741	5.3584	31.445	1409.1	1.3671	0.83455	248.25	1225.8	62.125	175.91	949.89	11.563	3092.3	10.616	29.898	39.812	7.2301	8.9979	5.542	3.2295	10.864	34.401	120.5	2512.1	2439.8	276.43	147.03	6098	678.76	2283.3	2104.7	145.56	247.36	807.9	172.91	211.24	0	14.784	557.56	61031	355.72	1622.7	1117.1
328.99	290.99	39.295	20.897	188.81	34.492	54.282	83.314	6.2477	102.95	3355.3	3.0345	4.1739	673.43	2586.3	407.53	818.09	5005.6	61.437	10507	73.19	144.58	224.89	152.81	44.251	10.124	9.1583	35.841	181.18	354.4	4230.4	7861.7	709.4	467.84	17458	2147.3	5997.6	3958.5	349.33	1121.6	1824.7	58570	8930.6	10.623	1005.6	11258	24859	1853.6	2575.1	1645.6
24.551	36.942	9.2668	3.573	11.177	2.8305	3.338	5.1611	0.51475	5.6648	343.26	1.6291	1.1804	93.396	316.72	54.073	65.061	272.67	2.0588	616.99	3.4663	9.9317	12.099	2.1522	2.3177	3.0598	1.9075	5.7256	16.353	17.911	410.69	487.86	164.75	33.402	2312.8	299.42	566.5	648.63	72.993	80.533	414.08	285.9	938.12	0.46309	10.819	948.76	4699.7	164.86	152.24	126.39
245.31	44.372	58.151	385.23	15.567	5.0671	27.269	172.98	15.605	13.497	126.53	48.955	8.4204	25.041	331.83	20.872	53.31	842.58	30.52	1444	279.83	243.25	161.51	148.94	84.09	8.0093	9.1352	48.874	307.24	153.64	165.06	420.88	63.517	94.132	1558.2	528.41	1192	740.14	1030.2	2341.1	977.97	1.987e+05	16087	610.38	47729	1.0421e+05	1.3173e+05	2451.7	9591.2	10105
2682.9	1191.2	682.13	688.42	664.09	542.39	861.67	9724.8	4585.1	3091.9	5217.8	70.861	229.03	786.33	12060	1649.3	2105.4	17745	922.71	49029	4169.2	5787.6	2389.9	2776.6	1121.7	477.91	739.44	410.72	2543.5	1379.3	3251.2	11928	2400.8	2167.3	46647	19404	25636	37767	5828.9	46695	12097	13114	7694.1	1533	88952	34027	41127	81350	2.5029e+05	42514
768.98	465.34	32428	1.1522e+05	279.86	2282.7	5566.6	74417	7626.6	1050.2	6487.2	3311	934.17	940.96	2254.6	2091.3	1693.8	3243.8	102.81	8946.2	195.54	249.98	249.79	154.98	107.07	20.145	22.883	207.31	420.99	325	1519.4	5146.6	2082.2	872.82	19632	1.8883e+05	11609	11939	62466	3825.9	3092.6	26750	2561.7	14573	1.0052e+05	4905	21544	1.2661e+05	1.0821e+05	2318.3
2183.8	602.45	288.87	1839.4	217.69	159.69	224.58	6963.2	8460.8	3311.4	890.86	131.11	114.77	144.15	4261.2	1029.5	672.75	12346	878.3	22774	2935	2884.5	2734.9	2085.6	1304.7	102.8	256.28	464.93	4338.5	2407.6	1013.7	4222.9	610.64	1122.4	16447	5695.3	23954	43112	11923	28804	15321	2.829e+05	3.5701e+05	4369.5	76827	3.2497e+05	1.9472e+05	1.1257e+05	1.5745e+05	1.5224e+05
359.86	228.19	123.22	40.609	103.97	432.68	71.31	13209	28597	9998.1	1009.8	6.0347	76.854	189.07	2204.3	3030.2	774.23	3070	996.46	6231.5	560.2	372.78	308.55	188.21	120.14	57.467	449.56	145.02	372.25	271.46	730.49	1645.2	701.35	336.58	13466	3255.6	28917	1.5233e+05	1264.2	35995	24639	3011.1	22614	215.29	7134.1	34608	21554	42158	1.0234e+05	99706
1043.1	52.852	5648.8	53209	11.018	2.9533	613.33	2362.4	1.7999	9.7397	32.646	24205	8142.7	595.2	706.44	7.986	9.4301	786.05	62.572	1364.7	386.31	983.86	696.75	609.65	460.7	35.659	25.325	499.55	2231.6	1053.6	19.193	386.8	17.064	303.03	2094	12324	6025	1927.2	1.1066e+05	2880.7	9910	14078	1016.1	20613	1.2889e+05	146.78	53.652	4891.9	363.06	7.9237
10262	2507.3	812.45	1210.4	173.98	80.889	401.73	1110.7	887.28	578.41	505.3	135.29	38.315	137.83	14174	232.12	191.89	21291	649.24	40436	27544	44886	7162.8	20194	4235.5	3442.8	4359.2	1281.5	6748.5	4118.9	512.24	4525.1	297.15	3716.5	60544	8463.7	43007	18404	12866	2.4842e+05	17012	22598	2918.8	1367.1	1.0005e+05	2146.9	3288.6	14572	22161	18656
871.73	145.61	583.34	390.61	32.784	42.269	212.91	699.02	690.98	551.79	120.12	80.803	12.494	23.594	1179.4	221.92	62.998	1883.2	132.9	3635.6	580.14	829.35	656.99	301.26	522.21	37.358	347.91	600.01	1742.3	805.08	163.05	655.83	100.37	341.54	12043	5146.1	6967.4	12575	8785.7	6112.6	11839	6110.3	679.78	870.3	73434	1541.7	1164.4	2621.7	2568.1	5669.4
2095.9	1265.1	4212	157.15	1462.7	27754	38340	3.9133e+05	3.8762e+05	9.5536e+05	38766	107.63	955.05	1993.5	11036	3.0035e+05	24827	2.3602e+05	97804	90759	3153.4	13347	22968	2506.9	3300.9	2085.8	2138.4	1491.3	8257	9804.1	8340.9	15650	3020.4	4076	2.0099e+06	2.8842e+05	8.7928e+05	2.5864e+06	5885	2.7868e+05	1.4143e+05	3339.7	31704	186.35	4930.5	49309	23519	40351	2.3129e+05	1.9625e+05
[truncated: 33 more columns]
