# Supplementary material for: Reproducibility of the Structural Brain Connectome Derived from Diffusion Tensor Imaging
Source: PLoS One. 2015 Sep 2;10(9):e0135247. doi: 10.1371/journal.pone.0135247 (PMC4557836; doi:10.1371/journal.pone.0135247)
Supplement: S1 Data — Please refer to the README.txt file within the compressed folder for usage instructions. (ZIP) [file pone.0135247.s001.zip › Subject1_determistic_scanner_A_time_1.csv]

0	0.0090727	0	0.0045228	0	1.4071e-05	0.0032369	0	0	0	0	0	0	0	0	0	0	0.00012443	5.2207e-06	3.0256e-06	0	6.8264e-06	0.00027871	3.8706e-05	0	0	0	0.0098078	2.6604e-05	2.9963e-05	0	0.0043545	0	0.0147	9.9115e-05	0	0.0012138	0	0.0005222	0	0	0	0	0	0	0	0	0	0	0
0.0090727	0	0	0	0.00011789	0	0.00046252	0	0	0	0	0	0	0	0	0	8.2436e-06	0.0001212	1.1319e-05	8.2749e-06	0	4.0723e-06	5.5283e-05	8.3445e-05	0	0	0	0	0	0	0	0	0	0.00061514	0	0	0	0	0	0	0	0	0	0	0	0	0	0	0	0
0	0	0	0.0013913	0	0	0	0	0	0	0	0	0	0	0	0	0	0	1.1683e-06	0	0	0	2.455e-06	0	0	0	0	0	0	0	0	4.8557e-06	0	0	0.0033141	0	0.00019612	0	0	0	0	0	0	0	0	0	0	0	0	0
0.0045228	0	0.0013913	0	0	0	0	0.0028701	0	0	0	0.0083237	0	0	0	0	0	6.2705e-05	9.5372e-06	5.0349e-06	2.6487e-06	0	0.00014189	8.2e-06	0	0	0	0.0016273	0	0	0	0.00038489	0	0.00019705	0.006544	0.014122	0.012644	8.6303e-05	0.012966	5.2268e-05	0	3.8524e-05	0	0	0.0077378	0	0	0	0.00029549	0
0	0.00011789	0	0	0	0.0027505	0.012538	0.0015785	0	0.00046996	0	0	0	0	0	0	4.4344e-05	0.00027066	1.5454e-06	1.3325e-05	0	0	0	0	0	0	0	0	0	0	0	0	0	0.027838	0	0	0.00031563	0	0	0	0	0	0	0	0	0	0	0	0.00010193	0
1.4071e-05	0	0	0	0.0027505	0	6.6653e-05	0.010597	0.015171	0.0095865	0	0	0	0	0	0	0	0	0	0	0	0	0	0	0	0	0	0	0	0	0	0	0	0.016881	0	0	0.00036288	0	0	0	0	0	0	0	0	0	0	0	8.3948e-05	0
0.0032369	0.00046252	0	0	0.012538	6.6653e-05	0	0.0086667	0.032519	3.7638e-05	0	0	0	0	0	0	0	0.00033006	1.6193e-06	2.2798e-05	0	7.7455e-05	0.00010188	0.00069076	0	0	0	0	0	8.9615e-06	0	1.2079e-05	0	0.00023097	0.0017156	8.9643e-05	0.0014159	0.00045701	0	0	0	0	0	0	0	0	0	0	2.6641e-06	0
0	0	0	0.0028701	0.0015785	0.010597	0.0086667	0	0.018424	0.017334	0.0024174	0.003927	0.0029101	0.0056692	0.00056338	1.596e-06	6.7129e-06	0.00061887	0	0.00063335	0	0	0	0	0	0	0	0	0	0	0	0	0	5.6746e-05	0.00095869	0.00041799	0.001124	0.00057769	2.0229e-05	0	0	0	0	0	0.00026277	0	0.001295	0	0.011481	0
0	0	0	0	0	0.015171	0.032519	0.018424	0	0.020542	0	0	0	0	0	0	0	0	0	0	0	0	0	0	0	0	0	0	0	0	0	0	0	0	0	0	0	0	0	0	0	0	0	0	0	0	0	0	0	0
0	0	0	0	0.00046996	0.0095865	3.7638e-05	0.017334	0.020542	0	7.6287e-05	0	0	0	0	0.018926	0.0013981	0.00061526	0.0014692	0	0	0	0	0	0	0	0	0	0	0.0017955	2.0641e-05	0	0	0.011389	0.0010872	5.0122e-05	0.0052439	0.0029365	0	2.7019e-05	0	0	0	0	0	0	0	0	9.1031e-05	0
0	0	0	0	0	0	0	0.0024174	0	7.6287e-05	0	0	0	0.01808	0	0.00037777	0	0.00046607	0	0.0029952	0	0	0	0	0	0	0	0	0	0	0	0	0	0	0.0049563	0.00028386	0	0	0	0	0	0	0	0	0	0	0	0	0.0001444	0
0	0	0	0.0083237	0	0	0	0.003927	0	0	0	0	0.0078963	0	0	0	0	0	0	0	0	0	0	0	0	0	0	0	0	0	0	0	0	0	0	0	0	0	0.0098432	0	0	1.5366e-06	0	0	0.0016549	0	0	0	0	0
0	0	0	0	0	0	0	0.0029101	0	0	0	0.0078963	0	0.003667	0.0064388	0	0	0	0	0.0026614	0	0	0	0	0	0	0	0	0	0	0	0	0	0	0	0	0	0	0	0	0	0	0	0	0	0	0	0	0.00165	0
0	0	0	0	0	0	0	0.0056692	0	0	0.01808	0	0.003667	0	0.030382	0	0	0	0	0.0071813	0	0	0	0	0	0	0	0	0	0	0	0	0	0	0	0	0	0	0	0	0	0	0	0	0	0	0	0	0	0
0	0	0	0	0	0	0	0.00056338	0	0	0	0	0.0064388	0.030382	0	0	0	0.00011924	0	0.007969	0	0	0	0.0010087	0	0.0019222	0	0	0	0	0	0	0	0	9.5313e-05	0	2.6003e-05	0	0	0.0099898	0	0	0	0	0	0	0	0	1.8383e-06	0
0	0	0	0	0	0	0	1.596e-06	0	0.018926	0.00037777	0	0	0	0	0	0.014961	0.015714	0.0017156	1.4894e-05	0	0	0	0	0	0	0	0	0	0.00019707	0	0	0	0.0033268	0.00073382	0	0.006098	0.0030413	0	0	0	0	0	0	0	0	0	0	0	0
0	8.2436e-06	0	0	4.4344e-05	0	0	6.7129e-06	0	0.0013981	0	0	0	0	0	0.014961	0	0.011341	0.018186	0	0	0	0	0	0	0	0	0	0	0.0071155	0.011255	0.0073249	0.0094005	0.0048077	0	0	0.0014388	0	0	0	0	0	0	0	0	1.6301e-06	0	0	1.4741e-06	0
0.00012443	0.0001212	0	6.2705e-05	0.00027066	0	0.00033006	0.00061887	0	0.00061526	0.00046607	0	0	0	0.00011924	0.015714	0.011341	0	0.029658	0.0021155	0.00067793	0.00022465	0.0033308	1.2407e-05	0	0	0	0	0.00014124	0.00029753	0.00092078	0.0045335	1.8097e-05	0.00017786	0.0012028	0	0.0015029	9.7606e-05	0	2.3909e-06	0	0	0	0	0	1.7219e-05	0	0	8.8964e-06	0
5.2207e-06	1.1319e-05	1.1683e-06	9.5372e-06	1.5454e-06	0	1.6193e-06	0	0	0.0014692	0	0	0	0	0	0.0017156	0.018186	0.029658	0	0	0	0	0.00042371	0	2.1169e-05	0	0	0	0.0062807	0.0051735	0.0020825	0.00062571	0	1.6344e-05	2.4544e-05	0	1.6462e-05	0	0	0	0	0	0	0	0	0	0	0	0	0
3.0256e-06	8.2749e-06	0	5.0349e-06	1.3325e-05	0	2.2798e-05	0.00063335	0	0	0.0029952	0	0.0026614	0.0071813	0.007969	1.4894e-05	0	0.0021155	0	0	0.0049176	0.00016836	0	0.00044846	0	0.00024478	0	0	0	0	0	0.00022926	0	1.5297e-05	0.00039643	0	0.00028503	4.6261e-05	0	0.00054369	0	0	0	0	0	0	0	0	0	0
0	0	0	2.6487e-06	0	0	0	0	0	0	0	0	0	0	0	0	0	0.00067793	0	0.0049176	0	0.073123	0.00011473	0.0084307	0	0	0	0	0	0	0	0	0	0	0	0	0	0	0	0.00014487	0	0	0	0	0	0	0	0	0	0
6.8264e-06	4.0723e-06	0	0	0	0	7.7455e-05	0	0	0	0	0	0	0	0	0	0	0.00022465	0	0.00016836	0.073123	0	0	0.016038	0	0.00024109	0	0	0	0	0	3.1882e-06	0	0	0	0	0	0	0	0.00046759	0	0	0	0	0	0	0	0	0	0
0.00027871	5.5283e-05	2.455e-06	0.00014189	0	0	0.00010188	0	0	0	0	0	0	0	0	0	0	0.0033308	0.00042371	0	0.00011473	0	0	0.0002901	0.0086098	2.027e-05	2.5863e-06	0.00015146	0.0068144	0.00049123	0	0.0031395	0	0.00043927	0.0010221	0	0.001338	1.4754e-05	0	4.4463e-06	0.00016512	0	0	0	0	0	0	0	0	0
3.8706e-05	8.3445e-05	0	8.2e-06	0	0	0.00069076	0	0	0	0	0	0	0	0.0010087	0	0	1.2407e-05	0	0.00044846	0.0084307	0.016038	0.0002901	0	0.0032405	0.0020983	0	0	0.00070483	0.0018812	0	0.00014247	0	0	4.7348e-05	0	0.00010667	0	0	0.0054617	0	0	0	0	0	0	0	0	0	0
0	0	0	0	0	0	0	0	0	0	0	0	0	0	0	0	0	0	2.1169e-05	0	0	0	0.0086098	0.0032405	0	0.0010456	0.0017105	0.00084471	0.0097829	0.00011933	0	3.252e-05	0	0	1.6705e-05	0	0	0	0	0.0036149	0	0	0	0	0	0	0	0	0	0
0	0	0	0	0	0	0	0	0	0	0	0	0	0	0.0019222	0	0	0	0	0.00024478	0	0.00024109	2.027e-05	0.0020983	0.0010456	0	0	0.00090531	0.00020271	0	0	9.9945e-05	0	0	0	0	0	0	0	0.0042839	0.00013284	0	0	0	0	0	0	0	0	0
0	0	0	0	0	0	0	0	0	0	0	0	0	0	0	0	0	0	0	0	0	0	2.5863e-06	0	0.0017105	0	0	0.015522	0.00034539	0	0	0	0	0	1.1923e-05	0	0	0	0	0.0098133	0.0075181	0	0	0	0	0	0	0	0	0
0.0098078	0	0	0.0016273	0	0	0	0	0	0	0	0	0	0	0	0	0	0	0	0	0	0	0.00015146	0	0.00084471	0.00090531	0.015522	0	0.0040693	0.00088298	0	3.906e-05	0	0.015852	0.0040439	0	0.00030535	0	0.00090199	0.0058517	0.04369	0	0	0	0	0	0	0	0	0
2.6604e-05	0	0	0	0	0	0	0	0	0	0	0	0	0	0	0	0	0.00014124	0.0062807	0	0	0	0.0068144	0.00070483	0.0097829	0.00020271	0.00034539	0.0040693	0	0.0060418	5.332e-05	9.0353e-05	0	2.4187e-05	0	0	0	0	0	0.00022058	0	0	0	0	0	0	0	0	0	0
2.9963e-05	0	0	0	0	0	8.9615e-06	0	0	0.0017955	0	0	0	0	0	0.00019707	0.0071155	0.00029753	0.0051735	0	0	0	0.00049123	0.0018812	0.00011933	0	0	0.00088298	0.0060418	0	0.0050335	0.0078082	0	0	0	0	0	0	0	1.7522e-05	0	0	0	0	0	0	0	0	0	0
0	0	0	0	0	0	0	0	0	2.0641e-05	0	0	0	0	0	0	0.011255	0.00092078	0.0020825	0	0	0	0	0	0	0	0	0	5.332e-05	0.0050335	0	0.0068956	0	0	0	0	0	0	0	0	0	0	0	0	0	0	0	0	0	0
0.0043545	0	4.8557e-06	0.00038489	0	0	1.2079e-05	0	0	0	0	0	0	0	0	0	0.0073249	0.0045335	0.00062571	0.00022926	0	3.1882e-06	0.0031395	0.00014247	3.252e-05	9.9945e-05	0	3.906e-05	9.0353e-05	0.0078082	0.0068956	0	0.0020353	0.024858	0	0	0.00028138	0	7.9854e-05	0.00027199	0	0	0	0	0	0	0	0	0	0
0	0	0	0	0	0	0	0	0	0	0	0	0	0	0	0	0.0094005	1.8097e-05	0	0	0	0	0	0	0	0	0	0	0	0	0	0.0020353	0	0.00033259	0	0	5.0968e-05	0	0	0	0	0	0	0	0	0	0	0	0	0
0.0147	0.00061514	0	0.00019705	0.027838	0.016881	0.00023097	5.6746e-05	0	0.011389	0	0	0	0	0	0.0033268	0.0048077	0.00017786	1.6344e-05	1.5297e-05	0	0	0.00043927	0	0	0	0	0.015852	2.4187e-05	0	0	0.024858	0.00033259	0	0.00013213	0	0.0046155	0	0.0001304	6.8343e-06	0.010866	0	0	0	0	0	0	0	0	0
9.9115e-05	0	0.0033141	0.006544	0	0	0.0017156	0.00095869	0	0.0010872	0.0049563	0	0	0	9.5313e-05	0.00073382	0	0.0012028	2.4544e-05	0.00039643	0	0	0.0010221	4.7348e-05	1.6705e-05	0	1.1923e-05	0.0040439	0	0	0	0	0	0.00013213	0	0.022109	0.0059066	0.0099806	8.3e-05	0.027322	0.0083326	0	0	0	2.0655e-06	0	0	0	0.0010683	0
0	0	0	0.014122	0	0	8.9643e-05	0.00041799	0	5.0122e-05	0.00028386	0	0	0	0	0	0	0	0	0	0	0	0	0	0	0	0	0	0	0	0	0	0	0	0.022109	0	0.00052675	6.3801e-05	0.0020987	0.0028328	0	6.9005e-05	0	0	0.0010641	3.671e-06	3.1342e-06	4.0112e-06	0	0
0.0012138	0	0.00019612	0.012644	0.00031563	0.00036288	0.0014159	0.001124	0	0.0052439	0	0	0	0	2.6003e-05	0.006098	0.0014388	0.0015029	1.6462e-05	0.00028503	0	0	0.001338	0.00010667	0	0	0	0.00030535	0	0	0	0.00028138	5.0968e-05	0.0046155	0.0059066	0.00052675	0	0.0070084	0.017196	3.6014e-05	0.00047332	0	0	0	0	5.0391e-06	5.4843e-05	0	0.00027293	0
0	0	0	8.6303e-05	0	0	0.00045701	0.00057769	0	0.0029365	0	0	0	0	0	0.0030413	0	9.7606e-05	0	4.6261e-05	0	0	1.4754e-05	0	0	0	0	0	0	0	0	0	0	0	0.0099806	6.3801e-05	0.0070084	0	0	3.6835e-06	0	0	0	0	0	0.00017664	1.1051e-05	0	9.538e-05	0
0.0005222	0	0	0.012966	0	0	0	2.0229e-05	0	0	0	0.0098432	0	0	0	0	0	0	0	0	0	0	0	0	0	0	0	0.00090199	0	0	0	7.9854e-05	0	0.0001304	8.3e-05	0.0020987	0.017196	0	0	0	0	0	0	0	0	0	0	0	0	0
0	0	0	5.2268e-05	0	0	0	0	0	2.7019e-05	0	0	0	0	0.0099898	0	0	2.3909e-06	0	0.00054369	0.00014487	0.00046759	4.4463e-06	0.0054617	0.0036149	0.0042839	0.0098133	0.0058517	0.00022058	1.7522e-05	0	0.00027199	0	6.8343e-06	0.027322	0.0028328	3.6014e-05	3.6835e-06	0	0	0.024914	7.3758e-06	0	4.3949e-05	0.00016775	0	0	7.624e-07	1.1617e-05	0
0	0	0	0	0	0	0	0	0	0	0	0	0	0	0	0	0	0	0	0	0	0	0.00016512	0	0	0.00013284	0.0075181	0.04369	0	0	0	0	0	0.010866	0.0083326	0	0.00047332	0	0	0.024914	0	0	0	0	0	0	0	0	6.5877e-05	0
0	0	0	3.8524e-05	0	0	0	0	0	0	0	1.5366e-06	0	0	0	0	0	0	0	0	0	0	0	0	0	0	0	0	0	0	0	0	0	0	0	6.9005e-05	0	0	0	7.3758e-06	0	0	0.0047845	0	0.0026568	0	0	0.0083683	8.2731e-06	0
0	0	0	0	0	0	0	0	0	0	0	0	0	0	0	0	0	0	0	0	0	0	0	0	0	0	0	0	0	0	0	0	0	0	0	0	0	0	0	0	0	0.0047845	0	0	0	0.00047957	0	0.01327	0.00046491	0
0	0	0	0	0	0	0	0	0	0	0	0	0	0	0	0	0	0	0	0	0	0	0	0	0	0	0	0	0	0	0	0	0	0	0	0	0	0	0	4.3949e-05	0	0	0	0	0	0	0	0	1.1085e-05	0
0	0	0	0.0077378	0	0	0	0.00026277	0	0	0	0.0016549	0	0	0	0	0	0	0	0	0	0	0	0	0	0	0	0	0	0	0	0	0	0	2.0655e-06	0.0010641	0	0	0	0.00016775	0	0.0026568	0	0	0	0	0	0	0.00048034	0
0	0	0	0	0	0	0	0	0	0	0	0	0	0	0	0	1.6301e-06	1.7219e-05	0	0	0	0	0	0	0	0	0	0	0	0	0	0	0	0	0	3.671e-06	5.0391e-06	0.00017664	0	0	0	0	0.00047957	0	0	0	0.00087151	0.0079576	0.00083857	0
0	0	0	0	0	0	0	0.001295	0	0	0	0	0	0	0	0	0	0	0	0	0	0	0	0	0	0	0	0	0	0	0	0	0	0	0	3.1342e-06	5.4843e-05	1.1051e-05	0	0	0	0	0	0	0	0.00087151	0	6.9367e-05	0.0066752	0.051451
0	0	0	0	0	0	0	0	0	0	0	0	0	0	0	0	0	0	0	0	0	0	0	0	0	0	0	0	0	0	0	0	0	0	0	4.0112e-06	0	0	0	7.624e-07	0	0.0083683	0.01327	0	0	0.0079576	6.9367e-05	0	0.0077812	0.016876
0	0	0	0.00029549	0.00010193	8.3948e-05	2.6641e-06	0.011481	0	9.1031e-05	0.0001444	0	0.00165	0	1.8383e-06	0	1.4741e-06	8.8964e-06	0	0	0	0	0	0	0	0	0	0	0	0	0	0	0	0	0.0010683	0	0.00027293	9.538e-05	0	1.1617e-05	6.5877e-05	8.2731e-06	0.00046491	1.1085e-05	0.00048034	0.00083857	0.0066752	0.0077812	0	0.041321
0	0	0	0	0	0	0	0	0	0	0	0	0	0	0	0	0	0	0	0	0	0	0	0	0	0	0	0	0	0	0	0	0	0	0	0	0	0	0	0	0	0	0	0	0	0	0.051451	0.016876	0.041321	0
0	0	0	0	0	0	0	0.00048396	0	7.2304e-05	0.0018266	0	0	7.9912e-06	0	0	0	0	0	1.8316e-05	0	0	0	0	0	0	0	0	0	0	0	0	0	0	0	0	0	0	0	0	0	4.7271e-06	0	1.2637e-05	0	0	0.0060723	1.3271e-05	0.017892	0.027624
0	0	0	0	0	0	0	0.0029973	0	0.0003765	0.04485	0	0	0.0088846	0.00017916	0	0	0	0	0.0019632	0	0	0	0	0	0	0	0	0	0	0	0	0	0	0.00063913	0	0	0	0	0	0	0	0	5.9968e-06	0	0	0	6.6695e-06	0.0017428	0
0	0	0	0.0062593	0	0	0	0.0028737	0	0	0	0.0040764	0.00059871	0	0	0	0	0	0	0	0	0	0	0	0	0	0	0	0	0	0	0	0	0	0	0	0	0	0	0	0	0	0	0	0.0042182	0	0	0	0.001784	0
0	0	0	0	0	0	0	0.00053944	0	0	0	0	0.010562	0	7.4096e-05	0	0	0	0	4.5489e-05	0	0	0	0	0	0	0	0	0	0	0	0	0	0	0	0	0	0	0	0	0	0	0	0	0	0	0	0	0.0037175	0
0	0	0	0	0	0	0	0.0019641	0	0	0.00098782	0	0.00049257	0.014732	0.0026432	0	0	0	0	0	0	0	0	0	0	0	0	0	0	0	0	0	0	0	0	0	0	0	0	0	0	0	0	0	0	0	0	0	0.011984	0
0	0	0	0	0	0	0	0	0	0	0	0	0.00013895	0.0010643	0.059501	0	0	3.6145e-05	0	0.00042119	0	0.0006688	0	0.00032546	0	0.00017415	0	0	0	0	0	2.724e-06	0	0	2.2782e-05	0	0.00023817	0	0	0.0015833	0	0	0	0	0	0	0	0	0	0
0	0	0	0	0	1.3608e-05	0	0.00026658	0	0.00020596	0.0025508	0	0	0.00010154	0	0.00078534	0	0.00030948	0	0.0023026	0	0	0	0	0	0	0	0	0	0	0	0	0	0	1.908e-05	0	0	0	0	0	0	0	0	0	2.4795e-05	1.5193e-05	2.8247e-05	1.9312e-06	0.00035975	0
0	0	0	0	0	0	0	0	0	0	0	0	0	0	0	0	0	0	0	0	0	0	0	0	0	0	0	0	0	0	0	0	0	0	0	0	0	0	0	0	0	0	0	0	0	0	0.00025244	0	0	0
0	0	1.3576e-06	4.6493e-06	0	0	0	0	0	0	0	0	0	0	0	0	0	0.00029436	0	0.00092844	0	0	0	0	0	0	0	0	0	0	0	0	0	0	1.8149e-06	3.0477e-06	3.7792e-05	1.1653e-05	0	0	0	8.9304e-06	0.00010864	0	0	8.0994e-05	2.2027e-05	3.2639e-06	8.3861e-07	0
0	0	0	0	0	0	0	0	0	0	0	0	0	0	0	0	0	0	0	0	0	0	0	0	0	0	0	0	0	0	0	0	0	0	0	0	0	0	0	0	0	0	0	0	0	0	0	0	0	0
4.4651e-05	0	0	3.609e-05	0	0	7.8088e-05	5.528e-06	0	0	0	0	0	0.0030402	0.00099651	0	0	0.0071478	0	0.014991	0.00039178	0	0	0	0	0	0	0	0	0	0	0.00017574	0	6.5062e-05	0.00019452	1.1287e-05	0.0011537	2.5302e-05	0	2.5318e-06	0	2.0774e-05	7.075e-05	0	0	2.4123e-05	0	6.0567e-06	0.0013029	0
0	0	0	0	0	0	0	0	0	0	0	0	0	0	0	0	0	0.0003743	0	0.00015577	0.0019175	8.3018e-05	0	5.1267e-05	0	0	0	0	0	0	0	0	0	0	3.6088e-06	0	5.0703e-06	0	0	0	0	3.6439e-05	0	0	5.158e-05	0	0	0	0	0
0	0	0	0	0	0	0	0	0	0	0	0	0	0	0	0	0	8.1214e-05	0	0.00039584	0.00036457	0.0032757	1.1758e-05	0.0011732	0	0	0	0	0	0	0	0	0	0	0	0	0	0	0	4.6044e-06	0	0.00069636	1.2945e-05	0	0.00029969	0.0002422	0	0	0	0
0	0	0	0	0	0	0	0	0	0	0	0	0	0	0	0	0	0	0	0	6.3232e-05	0.00013413	8.9386e-06	0	0	0	0	0	0	0	0	0	0	0	0	0	0	0	0	0	0	0.00014746	1.7338e-06	0	0	0.00094509	0	0	0	0
0	0	0	0	0	0	0	0	0	0	0	0	0	0	2.3614e-05	0	0	0.00044709	0	0.00020895	0.00034706	0.0013055	0	0.00047192	0	0	0	0	0	0	0	0	0	0	0	0	0	0	0	0.00013654	0	0.00010039	0	0	0.00031443	6.0024e-05	0	0	0	0
0	0	0	0	0	0	0	0	0	0	0	0	0	0	0	0	0	0	0	0	0	0	0	0	0	0	0	0	0	0	0	0	0	0	2.0185e-05	0	0	0	0	0.00016674	0	1.0024e-05	0	0	7.5306e-05	0	0	0	0	0
0	0	0	0	0	0	0	0	0	0	0	0	0	0	0	0	0	1.9763e-06	0	0	0	0	0	9.7231e-05	0	0	0	0	0	0	0	0	0	0	0	0	0	0	0	0	0	0	0	0	0	0	0	0	0	0
0	0	0	0	0	0	0	0	0	0	0	0	0	0	0.00028503	0	0	0	0	0	0	1.1156e-05	0	3.0573e-05	0	0	0	0	0	0	0	0	0	0	0	0	0	0	0	1.0488e-05	0	3.4034e-05	0	0	0	0	0	0	0	0
0	0	0	0	0	0	0	0	0	0	0	0	0	0	0.00063278	0	0	0	0	0	0	1.5619e-05	0	2.7316e-05	0	0	0	0	0	0	0	0	0	0	0.00019736	0	0	0	0	0.0013448	0	7.1542e-05	0	0	0.017636	0.00020636	0	5.7342e-06	0	0
0	0	0	0	0	0	0	0	0	0	0	0	0	0	0	0	0	0	0	0	0	0	0	0	0	0	0	0	0	0	0	0	0	0	1.8183e-05	0	0	0	0	7.283e-05	0	0	0	0	0	0	0	0	0	0
0	0	0	0	0	0	2.3478e-06	0	0	0	0	0	0	0	0	0	0	2.4111e-05	0	2.4208e-05	0	0	0	0	0	0	0	0	0	0	0	0	0	0	7.6645e-06	0	1.666e-05	0	0	0.00039994	0	0.00020376	2.1204e-05	0	0	8.4113e-05	4.2942e-05	1.0379e-06	0	0
0	0	0	0	0	0	0	0	0	0	0	0	0	0	0	0	0	9.8429e-06	0	3.3299e-06	0	0	0	0	0	0	0	0	0	0	0	0	0	0	0	0	0	0	0	0	0	2.5788e-06	2.3361e-05	0	0	0.00024273	1.1581e-05	4.4997e-06	0	0
0	0	0	0	0	0	1.1662e-06	0	0	0	0	0	0	0	0	0	0	7.6337e-05	0	9.8854e-06	0	0	0	0	0	0	0	0	0	0	0	0	0	0	7.1024e-06	0	1.4e-05	0	0	0.00034616	0	0.0051237	0.0015671	0	0.0028488	0.0040901	0.0021327	2.4282e-06	0	0
0	0	1.6552e-05	1.1742e-05	0	0	0	0	0	0	0	0	0	0	0	0	0	0	0	1.2875e-05	0	0	0	0	0	0	0	0	0	0	0	0	0	0	4.7162e-06	3.2994e-05	8.7436e-05	4.4564e-05	0	0	0	9.8142e-06	1.4191e-05	0	0.00012027	0.00023267	0.00054027	2.7427e-06	0	0
0	0	0	0.00021332	0	0	0	0.00026947	0	0	0	6.3081e-06	0	0	0	0	0	0	0	0	0	0	0	0	0	0	0	0	0	0	0	0	0	0	0	0	5.0076e-06	0	0	7.476e-05	0	0.014441	0.0011203	0	0.0033374	0.012739	0.027118	0.0001074	6.3657e-05	4.5179e-05
0	0	0.00097324	1.8336e-05	0	0	4.4572e-05	2.2319e-06	0	0.00037542	0.00016746	0	0	0	4.0979e-06	0	0	0.00021865	3.3058e-05	9.4937e-05	4.1811e-06	0	0.0001308	0	0	0	0	0	0	0	0	0	0	0	0.022261	0.00039549	4.5718e-05	0.00054718	0	0.0013128	8.3204e-05	0.0006117	0.00049799	0.0040223	0.0024838	0.0082904	0.00075193	0.00066145	0.0004266	0
0	0	0	0.00030132	0	0	0	2.8352e-05	0	0	0	4.2035e-05	0	0	0	0	0	0	0	2.3775e-06	0	0	0	0	0	0	0	0	0	0	0	0	0	0	0.00041699	0.0013189	0	0	0	0	0	0.00010253	0	0.0023437	0.035737	0.00053246	0.00010146	0.00025739	9.5341e-05	0
0	0	0.00030273	0.00032831	0	3.3582e-05	6.7916e-06	0.0010782	0	9.5758e-05	0	0	0	0	0	0	0	0	0	0	0	0	1.3586e-06	0	0	0	0	0	0	0	0	0	0	0	0.00019936	0.00059391	0.00025132	8.6076e-05	0	0.00015295	0	0.0042142	0.0053136	0.003839	0.0077183	0.014162	0.0077369	0.0018168	0.002463	0.00016065
0	0	0	0.0001245	0	0	9.1983e-07	6.6036e-05	0	0.00010437	0	0	0	0	0	1.255e-06	0	3.4397e-06	1.7076e-06	3.6749e-06	0	0	5.2728e-05	0	0	0	0	0	0	0	0	0	0	0	0.00023628	1.3126e-05	0.00035863	8.5204e-06	0	5.259e-06	0	0.00018788	0.0023379	0.0013658	0.0076953	0.0057448	6.7485e-05	0.00032004	0.00098355	0
0	0	0	0.0024208	0	0	0	0.00025772	0	0	0	0.0068877	0	0	0	0	0	0	0	0	0	0	0	0	0	0	0	0	0	0	0	0	0	0	0	0	0	0	0	8.7228e-06	0	0	0	0	0.018767	0	0	0	0	0
0	0	0	0	0	0	0	0	0	0	0	0	0	0	0.00036876	0	0	0	0	2.758e-06	0	5.4351e-05	0	9.7612e-05	0	0	0	0	0	0	0	0	0	0	0.00027551	0	0	0	0	0.0019788	0	0	0	2.3188e-05	4.7979e-06	0.0024312	0	0.00031356	2.4899e-06	0
0	0	0	0	0	0	0	0	0	0	0	0	0	0	0	0	0	0	0	0	0	5.3641e-06	0	0	0	0	0	0	0	0	0	0	0	0	0.00026385	0	0	0	0	0.00065222	0	0	0	0	0.00039639	9.6242e-05	0	4.9212e-06	0	0
0	0	0.00031544	0.0001388	0	0	2.0334e-05	0.0001111	0	0.010952	0.0014697	0	0	0	1.8491e-05	0.0055306	0	0.0023997	1.0704e-05	0.0056479	1.6741e-05	0.00019001	0.00044381	0.00027675	0	0.00024888	6.8434e-05	8.2194e-05	0	0	0	0	0	3.013e-05	0.015169	1.6859e-05	0.0019752	0.0050173	0.00026383	0.0061925	0.0028791	6.7827e-05	3.9892e-06	0.00062959	0.00026942	0	1.6034e-05	1.1706e-05	0.00095133	0
[truncated: 33 more columns]
