# Supplementary material for: Reproducibility of the Structural Brain Connectome Derived from Diffusion Tensor Imaging
Source: PLoS One. 2015 Sep 2;10(9):e0135247. doi: 10.1371/journal.pone.0135247 (PMC4557836; doi:10.1371/journal.pone.0135247)
Supplement: S1 Data — Please refer to the README.txt file within the compressed folder for usage instructions. (ZIP) [file pone.0135247.s001.zip › Subject1_determistic_scanner_A_time_2.csv]

0	0.020931	0	0.0054068	0.0012136	0	0.004552	0	0	0	0	0	0	0	0	0	9.1219e-05	0.00010436	6.6489e-05	1.1796e-05	0	9.7386e-05	9.1537e-05	0.00026418	3.6176e-06	0	0.00044174	0.01207	0.00019407	0.0021785	0	0.003178	0	0.022209	0.0029602	0.00089465	0.0022607	0.00061394	0.00071034	6.9848e-05	0.0011296	0	0	0	0.00122	0	0	0	0	0
0.020931	0	0	0	0.00015202	0	0.00098257	2.5714e-06	0	0	0	0	0	0	0	0	1.6081e-05	0.00022413	2.2491e-05	0	0	1.1964e-05	8.8998e-05	6.8327e-05	6.9316e-06	0	0	0	1.6547e-06	0	0	6.0337e-06	0	0.00113	0	0	0.00010421	0	0	0	0	0	0	0	0	0	0	0	0	0
0	0	0	0.0098308	0	0	0	0	0	0	0	0	0	0	0	0	0	1.4876e-05	1.3612e-05	0	0	0	0	0	0	0	0	0	0	0	0	0	0	0	0.0014561	0.0023884	0.00064476	0	0	0	0	0	0	0	0.0001432	0	0	0	0	0
0.0054068	0	0.0098308	0	0	0	0	0.0019485	0	0	0	0.003314	0	0	0	0	4.4319e-05	0.00017814	8.7351e-05	2.8945e-05	0	3.1637e-05	5.6895e-05	0.00038405	0	0	4.8547e-05	0.00036732	0	0.00050085	0	7.5996e-05	0	6.6604e-05	0.0033824	0.0083882	0.0074606	0.0022833	0.032685	0	0	0.00010157	0	0	0.010206	0	0	0	0.00014087	0
0.0012136	0.00015202	0	0	0	0.0048399	0.011192	0.0041144	0	0	0	0	0	0	0	4.8297e-05	0.00029295	0.00010871	0	0	0	0	0	0	0	0	0	0	0	0	0	0	0	0.026688	0	0	0.0016536	0	0	0	0	0	0	0	0	0	0	0	3.7281e-05	0
0	0	0	0	0.0048399	0	0	0.0081085	0.0092811	0.013479	0	0	0	0	0	1.0704e-05	0	0	0	0	0	0	0	0	0	0	0	0	0	0	0	0	0	0.023132	0	0	0.002628	0	0	0	0	0	0	0	0	0	0	0	0.00038308	0
0.004552	0.00098257	0	0	0.011192	0	0	0.0058117	0.020671	0.0018098	0	0	0	0	0	0	8.6872e-05	0.00024875	5.5732e-06	7.2066e-06	0	0.00022138	2.9997e-05	0.00019844	0	0	0	0	7.0912e-07	0	0	0	0	0.00011701	0.0016233	0.00012141	0.00059055	9.5159e-05	0	0	0	0	0	0	0	0	0	0	0	0
0	2.5714e-06	0	0.0019485	0.0041144	0.0081085	0.0058117	0	0.022534	0.015606	0.00067673	0.0026023	0.0014082	0.0028267	0	6.5866e-05	0.00017385	2.1317e-05	0	0.00021853	0	0	0	0	0	0	0	0	0	0	0	0	0	0	0.0011843	0.00010304	0.00069344	0.00034631	0.00027731	4.548e-06	0	0	0	0	0.00014644	0	0.0001209	0	0.011283	0
0	0	0	0	0	0.0092811	0.020671	0.022534	0	0.017559	0	0	0	0	0	0	0	0	0	0	0	0	0	0	0	0	0	0	0	0	0	0	0	0	0	0	0	0	0	0	0	0	0	0	0	0	0	0	0	0
0	0	0	0	0	0.013479	0.0018098	0.015606	0.017559	0	0.00087851	0	0	0	0	0.03434	0.0045972	5.0158e-05	2.9895e-05	0	0	0	0	0	0	0	0	0	0	0.002691	7.7643e-05	6.2342e-06	0	0.0072857	0.0012616	0.00026916	0.004542	0.0035347	0	0	0	0	0	0	0	0	0	0	0	0
0	0	0	0	0	0	0	0.00067673	0	0.00087851	0	0	0	0.036734	0	0.0013085	0	0	0	0.0056573	0	0	0	0	0	0	0	0	0	0	0	0	0	0	0.0018404	0.00060974	0	0	0	0	0	0	0	0	0	0	0	0	0.0015966	0
0	0	0	0.003314	0	0	0	0.0026023	0	0	0	0	0.011122	8.9137e-05	0	0	0	0	0	1.8144e-05	0	0	0	0	0	0	0	0	0	0	0	0	0	0	0	0	0	0	0.016268	0	0	0	0	0	0.0022842	0	0	0	0	0
0	0	0	0	0	0	0	0.0014082	0	0	0	0.011122	0	0.0037333	0.00025846	0	0	0	0	0.0018198	0	0	0	0	0	0	0	0	0	0	0	0	0	0	0	0	0	0	0	0	0	0	0	0	0	0	0	0	0.00048745	0
0	0	0	0	0	0	0	0.0028267	0	0	0.036734	8.9137e-05	0.0037333	0	0.024442	0	0	0	0	0.011794	0	0	0	0	0	0	0	0	0	0	0	0	0	0	0	0	0	0	0	0	0	0	0	0	0	0	0	0	0.00065823	0
0	0	0	0	0	0	0	0	0	0	0	0	0.00025846	0.024442	0	0	0	0.00037832	0	0.0068012	0.0010136	0	0	0.00071259	8.8884e-05	0.0045735	0.00069647	0.0001393	0	2.6455e-06	0	0	0	0	0	0	2.324e-05	3.8711e-05	0	0.0022842	0	1.7797e-05	1.0871e-05	0	0	8.8774e-05	0	0	0	0
0	0	0	0	4.8297e-05	1.0704e-05	0	6.5866e-05	0	0.03434	0.0013085	0	0	0	0	0	0.018317	0.013812	0.0027947	0	0	0	0	0	0	0	0	0	0	0.00040315	0	0	0	0.0031972	1.248e-05	2.2755e-05	0.0093022	0.0026291	0	0	8.0372e-05	0	0	0	0	0	0	0	4.9936e-06	0
9.1219e-05	1.6081e-05	0	4.4319e-05	0.00029295	0	8.6872e-05	0.00017385	0	0.0045972	0	0	0	0	0	0.018317	0	0.013319	0.01306	1.4748e-05	0	0	0	0	0	0	0	0	0	0.0050799	0.0069192	0.0049386	0.0071174	0.011592	0.00015796	0	0.00086831	0.00053633	7.4153e-05	0	0	0	0	0	0	0	0	0	0	0
0.00010436	0.00022413	1.4876e-05	0.00017814	0.00010871	0	0.00024875	2.1317e-05	0	5.0158e-05	0	0	0	0	0.00037832	0.013812	0.013319	0	0.032714	0.001783	0.00032009	0.00013915	0.0041878	0	4.7268e-06	3.3245e-06	0	0	0.00010812	0.00040921	0.0026786	0.004342	8.0591e-05	1.6652e-05	0.0014354	0	0.0012584	0.0015986	2.8684e-05	1.4611e-05	8.0382e-05	9.7296e-06	7.1385e-06	0	0	8.1102e-06	1.1969e-06	0	0	0
6.6489e-05	2.2491e-05	1.3612e-05	8.7351e-05	0	0	5.5732e-06	0	0	2.9895e-05	0	0	0	0	0	0.0027947	0.01306	0.032714	0	0	0	0	0.0028032	0	0	0	0	0	0.0044296	0.0049182	0.0022161	0.0014987	0	1.7169e-06	0.0001088	0	0.00060157	0.00011255	1.8541e-05	0	3.2723e-06	0	0	0	0	0	0	0	0	0
1.1796e-05	0	0	2.8945e-05	0	0	7.2066e-06	0.00021853	0	0	0.0056573	1.8144e-05	0.0018198	0.011794	0.0068012	0	1.4748e-05	0.001783	0	0	0.0046534	0.00049875	0	0.0025122	2.9512e-05	0.00073203	0	0	0	2.0777e-05	1.4721e-05	0.00043181	0	0	0.00051171	0	0.00011511	0.00054544	1.5111e-05	0.00014199	7.6862e-05	0	1.9451e-06	0	0	1.7183e-06	0	0	3.3237e-05	0
0	0	0	0	0	0	0	0	0	0	0	0	0	0	0.0010136	0	0	0.00032009	0	0.0046534	0	0.040755	0.0014199	0.0065308	0	0.00059839	0	0	0	0	0	0	0	0	0	0	0	0	0	0.00014614	0	1.3453e-05	3.6119e-05	0	0	5.992e-05	2.9201e-06	0	0	0
9.7386e-05	1.1964e-05	0	3.1637e-05	0	0	0.00022138	0	0	0	0	0	0	0	0	0	0	0.00013915	0	0.00049875	0.040755	0	0.00054781	0.0085631	0	0.001342	0	0	3.1715e-05	0.00021472	0	0	0	3.6027e-06	0	0	0.00036626	0	0	0.00081311	0	0	0	0	0	0	0	0	0	0
9.1537e-05	8.8998e-05	0	5.6895e-05	0	0	2.9997e-05	0	0	0	0	0	0	0	0	0	0	0.0041878	0.0028032	0	0.0014199	0.00054781	0	0.00029053	0.015511	2.8991e-05	0.0001522	0	0.0057291	0.0010562	2.2396e-05	0.00081268	0	0	1.4046e-05	0	0.00027293	3.3496e-05	2.511e-06	0.00046742	0	0	0	0	0	0	0	0	0	0
0.00026418	6.8327e-05	0	0.00038405	0	0	0.00019844	0	0	0	0	0	0	0	0.00071259	0	0	0	0	0.0025122	0.0065308	0.0085631	0.00029053	0	0.011732	0.0078069	0	0	0.00033318	0.00032383	0	0	0	0	0	0	0.00087379	0	1.1077e-05	0.00080733	0	0	0	0	0	0	0	0	0	0
3.6176e-06	6.9316e-06	0	0	0	0	0	0	0	0	0	0	0	0	8.8884e-05	0	0	4.7268e-06	0	2.9512e-05	0	0	0.015511	0.011732	0	0.0042316	0.0012222	0.0062612	0.013087	4.1319e-05	0	0	0	0	0.00048766	0	2.2143e-06	0	0	0.0034067	0.00043756	0	0	0	0	0	0	0	0	0
0	0	0	0	0	0	0	0	0	0	0	0	0	0	0.0045735	0	0	3.3245e-06	0	0.00073203	0.00059839	0.001342	2.8991e-05	0.0078069	0.0042316	0	0.0065933	0.00026763	0	0	0	0	0	0	0	0	0	0	0	0.0060248	0.0012749	0	0	0	0	0	0	0	0	0
0.00044174	0	0	4.8547e-05	0	0	0	0	0	0	0	0	0	0	0.00069647	0	0	0	0	0	0	0	0.0001522	0	0.0012222	0.0065933	0	0.025825	0.00076554	0	0	0	0	0.00014804	0.00014763	0	0	0	0	0.021426	0.036818	0	0	0	0	0	0	0	0	0
0.01207	0	0	0.00036732	0	0	0	0	0	0	0	0	0	0	0.0001393	0	0	0	0	0	0	0	0	0	0.0062612	0.00026763	0.025825	0	0.0023885	0.00030448	0	0.0030713	0	0.011839	0	0	0	0	0	0.0017145	0.026466	0	0	0	0	0	0	0	0	0
0.00019407	1.6547e-06	0	0	0	0	7.0912e-07	0	0	0	0	0	0	0	0	0	0	0.00010812	0.0044296	0	0	3.1715e-05	0.0057291	0.00033318	0.013087	0	0.00076554	0.0023885	0	0.013519	6.3178e-06	0.00019019	0	0	0.00018823	0	0	0	0	4.3151e-05	7.7618e-05	0	0	0	0	0	0	0	0	0
0.0021785	0	0	0.00050085	0	0	0	0	0	0.002691	0	0	0	0	2.6455e-06	0.00040315	0.0050799	0.00040921	0.0049182	2.0777e-05	0	0.00021472	0.0010562	0.00032383	4.1319e-05	0	0	0.00030448	0.013519	0	0.011452	0.0025451	0	0.00019189	1.7041e-05	0	1.6985e-05	0	5.0166e-06	0.00034948	0	0	0	0	0	0	0	0	0	0
0	0	0	0	0	0	0	0	0	7.7643e-05	0	0	0	0	0	0	0.0069192	0.0026786	0.0022161	1.4721e-05	0	0	2.2396e-05	0	0	0	0	0	6.3178e-06	0.011452	0	0.0020043	0	0	0	0	0	0	0	0	0	0	0	0	0	0	0	0	0	0
0.003178	6.0337e-06	0	7.5996e-05	0	0	0	0	0	6.2342e-06	0	0	0	0	0	0	0.0049386	0.004342	0.0014987	0.00043181	0	0	0.00081268	0	0	0	0	0.0030713	0.00019019	0.0025451	0.0020043	0	0.0015933	0.026108	9.8631e-06	0	5.0922e-06	2.972e-06	0	4.0525e-05	0	8.8684e-06	3.9253e-06	0	0	5.9259e-06	2.0318e-06	0	0	0
0	0	0	0	0	0	0	0	0	0	0	0	0	0	0	0	0.0071174	8.0591e-05	0	0	0	0	0	0	0	0	0	0	0	0	0	0.0015933	0	0.0023605	0	0	0	0	0	0	0	0	0	0	0	0	0	0	0	0
0.022209	0.00113	0	6.6604e-05	0.026688	0.023132	0.00011701	0	0	0.0072857	0	0	0	0	0	0.0031972	0.011592	1.6652e-05	1.7169e-06	0	0	3.6027e-06	0	0	0	0	0.00014804	0.011839	0	0.00019189	0	0.026108	0.0023605	0	0	0	0.0086384	0	0	0	0.0048243	0	0	0	0	0	0	0	0	0
0.0029602	0	0.0014561	0.0033824	0	0	0.0016233	0.0011843	0	0.0012616	0.0018404	0	0	0	0	1.248e-05	0.00015796	0.0014354	0.0001088	0.00051171	0	0	1.4046e-05	0	0.00048766	0	0.00014763	0	0.00018823	1.7041e-05	0	9.8631e-06	0	0	0	0.030605	0.0082995	0.010286	0.00012525	0.028075	0.01199	0	0	0	1.6063e-05	0	0	0	0.0001851	0
0.00089465	0	0.0023884	0.0083882	0	0	0.00012141	0.00010304	0	0.00026916	0.00060974	0	0	0	0	2.2755e-05	0	0	0	0	0	0	0	0	0	0	0	0	0	0	0	0	0	0	0.030605	0	0.0013357	0.0012434	0.00072979	0.00032802	0	7.0606e-05	0	0	0.0025048	0	0	0	0.00019209	0
0.0022607	0.00010421	0.00064476	0.0074606	0.0016536	0.002628	0.00059055	0.00069344	0	0.004542	0	0	0	0	2.324e-05	0.0093022	0.00086831	0.0012584	0.00060157	0.00011511	0	0.00036626	0.00027293	0.00087379	2.2143e-06	0	0	0	0	1.6985e-05	0	5.0922e-06	0	0.0086384	0.0082995	0.0013357	0	0.035666	0.01021	0	0	1.6124e-06	0	0	0	5.108e-06	0	0	0.00029655	0
0.00061394	0	0	0.0022833	0	0	9.5159e-05	0.00034631	0	0.0035347	0	0	0	0	3.8711e-05	0.0026291	0.00053633	0.0015986	0.00011255	0.00054544	0	0	3.3496e-05	0	0	0	0	0	0	0	0	2.972e-06	0	0	0.010286	0.0012434	0.035666	0	0	5.2274e-05	0.00035153	0	0	0	8.1135e-05	0	0	0	1.7125e-06	0
0.00071034	0	0	0.032685	0	0	0	0.00027731	0	0	0	0.016268	0	0	0	0	7.4153e-05	2.8684e-05	1.8541e-05	1.5111e-05	0	0	2.511e-06	1.1077e-05	0	0	0	0	0	5.0166e-06	0	0	0	0	0.00012525	0.00072979	0.01021	0	0	0	0	0	0	0	0.001544	0	0	0	0.00011757	0
6.9848e-05	0	0	0	0	0	0	4.548e-06	0	0	0	0	0	0	0.0022842	0	0	1.4611e-05	0	0.00014199	0.00014614	0.00081311	0.00046742	0.00080733	0.0034067	0.0060248	0.021426	0.0017145	4.3151e-05	0.00034948	0	4.0525e-05	0	0	0.028075	0.00032802	0	5.2274e-05	0	0	0.012923	1.1272e-05	2.646e-06	0	2.5368e-06	0	0	0	7.4495e-06	0
0.0011296	0	0	0	0	0	0	0	0	0	0	0	0	0	0	8.0372e-05	0	8.0382e-05	3.2723e-06	7.6862e-05	0	0	0	0	0.00043756	0.0012749	0.036818	0.026466	7.7618e-05	0	0	0	0	0.0048243	0.01199	0	0	0.00035153	0	0.012923	0	0	0	0	0	0	0	0	1.4857e-06	0
0	0	0	0.00010157	0	0	0	0	0	0	0	0	0	0	1.7797e-05	0	0	9.7296e-06	0	0	1.3453e-05	0	0	0	0	0	0	0	0	0	0	8.8684e-06	0	0	0	7.0606e-05	1.6124e-06	0	0	1.1272e-05	0	0	0.019233	0	0.001599	8.7467e-05	0	0.0059171	1.8367e-05	0
0	0	0	0	0	0	0	0	0	0	0	0	0	0	1.0871e-05	0	0	7.1385e-06	0	1.9451e-06	3.6119e-05	0	0	0	0	0	0	0	0	0	0	3.9253e-06	0	0	0	0	0	0	0	2.646e-06	0	0.019233	0	0.00089279	0	0	0	0.018777	0.00090302	0
0	0	0	0	0	0	0	0	0	0	0	0	0	0	0	0	0	0	0	0	0	0	0	0	0	0	0	0	0	0	0	0	0	0	0	0	0	0	0	0	0	0	0.00089279	0	7.2354e-05	0	0	0	0	0
0.00122	0	0.0001432	0.010206	0	0	0	0.00014644	0	0	0	0.0022842	0	0	0	0	0	0	0	0	0	0	0	0	0	0	0	0	0	0	0	0	0	0	1.6063e-05	0.0025048	0	8.1135e-05	0.001544	2.5368e-06	0	0.001599	0	7.2354e-05	0	0	0	0	0.00018572	0
0	0	0	0	0	0	0	0	0	0	0	0	0	0	8.8774e-05	0	0	8.1102e-06	0	1.7183e-06	5.992e-05	0	0	0	0	0	0	0	0	0	0	5.9259e-06	0	0	0	0	5.108e-06	0	0	0	0	8.7467e-05	0	0	0	0	0.0078491	0.006624	0.0013137	0
0	0	0	0	0	0	0	0.0001209	0	0	0	0	0	0	0	0	0	1.1969e-06	0	0	2.9201e-06	0	0	0	0	0	0	0	0	0	0	2.0318e-06	0	0	0	0	0	0	0	0	0	0	0	0	0	0.0078491	0	9.0757e-06	0.0092185	0.060079
0	0	0	0	0	0	0	0	0	0	0	0	0	0	0	0	0	0	0	0	0	0	0	0	0	0	0	0	0	0	0	0	0	0	0	0	0	0	0	0	0	0.0059171	0.018777	0	0	0.006624	9.0757e-06	0	0.0072996	0.013274
0	0	0	0.00014087	3.7281e-05	0.00038308	0	0.011283	0	0	0.0015966	0	0.00048745	0.00065823	0	4.9936e-06	0	0	0	3.3237e-05	0	0	0	0	0	0	0	0	0	0	0	0	0	0	0.0001851	0.00019209	0.00029655	1.7125e-06	0.00011757	7.4495e-06	1.4857e-06	1.8367e-05	0.00090302	0	0.00018572	0.0013137	0.0092185	0.0072996	0	0.037685
0	0	0	0	0	0	0	0	0	0	0	0	0	0	0	0	0	0	0	0	0	0	0	0	0	0	0	0	0	0	0	0	0	0	0	0	0	0	0	0	0	0	0	0	0	0	0.060079	0.013274	0.037685	0
0	0	0	0	0	0	0	0	0	9.1882e-06	0.0034958	0	0	0	0	0	0	0	0	0	0	0	0	0	0	0	0	0	0	0	0	0	0	0	0	1.3243e-06	0	1.0277e-05	0	0	0	1.3416e-06	1.0978e-05	0	0	1.5649e-06	0.0019822	0	0.017285	0.030015
0	0	0	0	0	0	0	0.0020968	0	5.2591e-05	0.040753	0	0	0.0052058	0	0	0	0	0	0	0	0	0	0	0	0	0	0	0	0	0	0	0	0	0	0.00031465	0	0	0	0	0	0	0	0	0	0	0	0	0.0011759	0
3.5947e-05	0	0.00017366	0.013909	0	0	0	0.0010774	0	0	0	0.0033035	0.00034417	1.0855e-05	0	0	0	0	0	0	0	0	0	0	0	0	0	0	0	0	0	0	0	0	0	1.7093e-05	0	0	0.0023394	0	0	0	0	0	0.0016194	0	0	0	0.0025101	0
0	0	0	0	0	0	0	6.7197e-06	0	0	0	0	0.0013203	0	0	0	0	0	0	0	0	0	0	0	0	0	0	0	0	0	0	0	0	0	0	0	0	0	0	0	0	0	0	0	0	0	0	0	0.00087312	0
0	0	0	0	0	0	0	0.00074798	0	0	0.003069	0	0.00010303	0.013887	0.0011705	0	0	0	0	0.00044131	0	0	0	0	0	0	0	0	0	0	0	0	0	0	0	0	0	0	0	0	0	0	0	0	0	0	0	0	0.007161	0
0	0	0	0	0	0	0	0	0	0	0	0	0	0.0028422	0.037212	0	0	2.3387e-05	0	9.0331e-05	0	0	0	1.8617e-05	0	0	0	0	0	1.0793e-05	0	4.2866e-06	0	0	0	0	3.9844e-05	2.7041e-05	0	0.00026972	0	6.3838e-05	2.7424e-05	0	0	0.00015864	6.8308e-06	0	1.8682e-06	0
0	0	0	0	0	0	0	0	0	0	0.00092024	0	0	0	0	0.00018657	0	5.6126e-06	0	0.0010291	0	0	0	0	0	0	0	0	0	0	0	0	0	0	0	0	0	3.3207e-05	0	0	0	0.00028345	0.00027927	0	0	0.0005538	0.00010387	0	2.4626e-06	0
0	0	0	0	0	0	0	0	0	0	0	0	0	0	0	0	0	0	0	0	0	0	0	0	0	0	0	0	0	0	0	0	0	0	0	0	0	0	0	0	0	0	0	0	0	0	0	0	0	0
0	0	0	0	0	0	0	2.4021e-05	0	0	0	0	0	0	0.00017267	0	0	0.00026937	0	0.0016816	0	0	0	0	0	0	0	0	0	1.6403e-06	0	0	0	0	8.2434e-06	0	5.5556e-06	1.0101e-05	0	1.8841e-05	0	2.8295e-05	3.6596e-05	0	0	7.9552e-05	3.2958e-05	0	7.7028e-05	9.5261e-06
0	0	0	0	0	0	0	0	0	0	0	0	0	0	0	0	0	0	0	0	0	0	0	0	0	0	0	0	0	0	0	0	0	0	0	0	0	0	0	0	0	0	0	0	0	0	0	0	0	0
2.8409e-05	1.9122e-06	1.2686e-05	6.4854e-05	0	0	9.438e-06	1.6693e-05	0	7.1808e-07	1.5414e-05	0	0	0.0022732	0.0028836	0	0	0.011123	0	0.014825	0.0083911	0.00080245	0	0	1.7984e-06	0	0	0	0	5.2252e-06	6.9434e-05	0.000424	0	0	8.1412e-05	0	0.00029877	0.00014413	2.2779e-05	2.5621e-06	3.3825e-06	0.00024493	0.0001119	0	0	0.00044478	8.134e-05	0	0.00083246	0
0	0	0	0	0	0	0	0	0	0	0	0	0	0	0.0016327	0	0	0.00047265	0	0.0001567	0.00011949	4.5039e-05	0	0	0	0	0	0	0	0	0	0	0	0	0	0	0	0	0	0	0	0	0	0	0	0	0	0	0	0
0	0	0	0	0	0	0	0	0	0	0	0	0	0	0.0010695	0	0	1.1793e-05	0	0	0.00017504	6.8299e-06	0	0	0	0	0	0	0	0	0	0	0	0	0	0	0	0	0	0	0	0.00068842	0	0	0	0.00027789	0	0	0	0
8.359e-06	0	0	0	0	0	0	0	0	0	0	0	0	0	1.2766e-05	0	0	3.3522e-05	0	0	4.3689e-06	0.0002837	0.00045244	2.4638e-05	0	0	0	0	0	0	0	0	0	0	2.1302e-06	0	0	0	0	2.7061e-06	0	0.00078101	0.00013574	0	3.3615e-05	0.0015611	0.00011905	0	0	0
0	0	0	1.6895e-06	0	0	0	0	0	0	0	0	0	0	0.00031734	0	0	0.00022837	0	9.4482e-05	0.00045231	1.7892e-05	0	0.00010265	0	0	0	0	0	0	0	0	0	0	0	0	0	0	0	0.00021766	0	0.00033831	0	0	0.00037976	5.0861e-06	0	0	0	0
0	0	0	0	0	0	0	0	0	0	0	0	0	0	0	0	0	0	0	0	0	0	0	0	0	0	0	0	0	0	0	0	0	0	0	0	0	0	0	0	0	0	0	0	0	0	0	0	0	0
0	0	0	0	0	0	0	0	0	0	0	0	0	0	2.645e-05	0	0	0	0	0	0	0	0	0	0	0	0	0	0	0	0	0	0	0	0	0	0	0	0	0	0	0	0	0	0	0	0	0	0	0
0	0	0	0	0	0	0	0	0	0	0	0	0	0	0	0	0	0	0	0	0	0	0	0	5.1414e-06	0	1.1046e-05	0	0	0	0	0	0	0	0.00051166	0	0	0	0	0.00073461	0	0.00026356	2.9615e-05	0	0	3.3891e-05	1.6628e-05	0	0	0
0	0	0	0	0	0	0	0	0	0	0	0	0	0	0	0	1.4841e-05	3.8698e-05	2.0566e-05	1.0717e-05	0	0	1.4378e-06	0	1.2644e-05	0	6.0671e-05	4.3619e-05	0	0	0	0	0	0	0.00027998	0	0.00042815	0	0	0.0017112	0	0.0053082	0.00049067	2.665e-05	0.0034036	0.00025966	6.9759e-05	0	0	0
0	0	0	0	0	0	0	0	0	0	0	0	0	0	0	0	0	0	0	0	0	0	0	0	0	0	0	0	0	0	0	0	0	0	0	0	0	0	0	3.8733e-06	0	0.00011638	0	0	0.00033153	5.8831e-06	0	0	0	0
0	0	0	0	0	0	0	0	0	0	0	0	0	0	0	0	0	3.3439e-05	0	3.2034e-05	2.3396e-05	0	0	0	0	0	0	0	0	0	3.5726e-06	1.9024e-05	0	0	0	0	0	0	0	0.00033328	0	0.00074238	0	0	0.00016812	0	0	0	0	0
0	0	0	0	0	0	0	0	0	0	0	0	0	0	0	0	0	2.5833e-05	0	2.5714e-05	9.3073e-05	0	0	0	0	0	0	0	0	0	0	3.0453e-05	0	0	0	0	0	0	0	0	0	0	0	0	0	0	0	0	0	0
0	0	0	0	0	0	0	0	0	0	0	0	0	0	0	0	0	2.8697e-05	0	3.6868e-05	0.00054224	0	0	0	0	0	0	0	0	1.7966e-06	0	1.4679e-05	0	0	0	0	1.5845e-06	0	0	1.6883e-05	3.8328e-06	0.0012861	0.0010416	4.9965e-06	0	0.0017826	0.0024575	1.0208e-05	5.1319e-05	0
0	0	0	0	0	0	0	0	0	0	0	0	0	0	0	0	0	0	0	0	8.7688e-06	0	0	0	0	0	0	0	0	0	0	0	0	0	0	0	0	0	0	0	0	0	0	0	0	6.159e-05	0	0	0	0
0	0	0	0	0	0	0	0	0	0	0	0	0	0	0	0	0	0	0	0	0	1.9862e-06	0	0	0	0	0	0	0	0	0	0	0	0	0	0	0	0	0	0	0	0.0084296	6.4269e-05	0	0	0.0078932	0.026338	0	0.00011812	0
5.398e-05	1.9238e-06	0	7.6264e-05	0	0	0	1.0921e-05	0	0.00042649	0.002014	0	0	0	1.8429e-05	0	0	0.00021641	1.6528e-05	0.00019152	0	0	1.3281e-05	0	1.6546e-06	0	0	0	0	0	5.8627e-06	4.7774e-05	0	0	0.0068554	0.0013201	0.00076548	0.0021394	0	0.00026818	9.9345e-05	0.0035355	0.0028128	0.0041677	0.0015257	0.0028459	0.00062724	0.00022947	0.00042753	0
0	0	0	0.000161	0	0	0	0	0	0	7.0442e-05	0	0	0	0	0	0	0	0	5.6602e-06	0	0	0	0	0	0	0	0	0	0	0	0	0	0	0.0024064	0.007322	0	0	0	0	0	0.0022179	0.0038902	0.00031707	0.019262	0.0057075	0.00061982	5.7304e-05	0.00011302	0
0.00028825	0	2.9833e-06	0.00031187	0	0	3.634e-06	0.00061402	0	0	0	0	0	0	6.7342e-05	0	0	0.00010065	1.3649e-06	4.9082e-05	2.1913e-05	0	0	0	0	0	0	0	0	0	1.2847e-05	0.00020709	0	0	0.00012408	0	2.7832e-05	8.0582e-06	0	1.081e-05	4.4045e-05	0.0081261	0.003059	0	0.0066601	0.011257	0.00953	0	0.0075669	0.00042428
3.4861e-06	4.0644e-06	0	0	0	0	1.7051e-06	0.00026912	0	5.2427e-06	0	0	0	0	0	0	0	0.00010604	0	0.00035183	0	0	0	0	0	0	0	0	0	0	2.5518e-05	0.00014258	0	0	0	4.7935e-05	1.2542e-05	8.9313e-06	0	0	0	0.00089673	0.0012077	0	0.00024634	0.0052692	0.0012165	0	0.00060406	0
0.00027477	0	0	0.0066566	0	0	0	0.00033974	0	0	0	0.0023602	0	0	0	0	0	0	0	0	0	0	0	0	0	0	0	0	0	0	0	0	0	0	0	0.0010477	0	0	0.00073669	0	0	8.3527e-05	0	0	0.025282	0	0	0	6.2744e-05	0
0	0	0	0	0	0	0	0	0	0	0	0	0	0	0.00042188	0	0	8.01e-06	0	8.3265e-06	0	0	0	0	3.0516e-05	0	1.9964e-05	0	0	0	0	6.0525e-05	0	0	0.00035239	0	2.9248e-06	0	0	0.0048513	0	4.5982e-05	0.0028225	0.00037375	0.00026732	0.0012947	0.00043233	0	1.2718e-06	0
0	0	0	0	0	0	0	0	0	0	0	0	0	0	0	0	0	1.5887e-06	1.013e-05	6.7892e-06	0	0	0	0	2.4303e-06	0	0	0	0	0	0	3.7523e-06	0	0	8.3479e-05	0	7.5691e-05	5.865e-05	4.1729e-05	0.00034505	0	2.7151e-05	0	0	0.00021653	5.7619e-06	0	0	0	0
4.4223e-05	3.555e-06	5.3228e-05	0	0	0	0.0005378	0.0012351	0	0.011246	0.0036298	0	0	0	0.00021171	0.0040257	3.4799e-05	0.0016558	4.2113e-05	0.003778	1.9349e-05	0	0.00015125	3.1233e-05	2.3173e-05	7.994e-06	0.00061704	0	0	1.5873e-05	0	0.00016517	0	0	0.026694	0.0022652	0.003462	0.020103	0	0.0046724	0.0028306	0.00034983	4.7963e-05	5.6655e-06	0	0.00091581	0.00083033	0	0.0018108	0
[truncated: 33 more columns]
