# Supplementary material for: Reproducibility of the Structural Brain Connectome Derived from Diffusion Tensor Imaging
Source: PLoS One. 2015 Sep 2;10(9):e0135247. doi: 10.1371/journal.pone.0135247 (PMC4557836; doi:10.1371/journal.pone.0135247)
Supplement: S1 Data — Please refer to the README.txt file within the compressed folder for usage instructions. (ZIP) [file pone.0135247.s001.zip › Subject1_determistic_scanner_B_time_1.csv]

0	0.019483	0.00022453	0.0071135	0.00053744	3.978e-05	0.0031118	0	0	0	0	0	0	0	0	0	0	2.4231e-06	1.2251e-06	4.071e-05	0	4.7296e-06	2.1552e-05	0.00045047	0	0	0	0.012873	1.1471e-06	0.00059369	0	0.0072914	0	0.017923	0	0.00046531	0.0010976	0.00033741	0.00032385	0	0	0	0	0	0.0014927	0	0	0	0	0
0.019483	0	0	0	0.0015004	0	0.00045389	0	0	0	0	0	0	0	0	0	0	0	0	0	0	0	0	0	0	0	0	0	0	6.8381e-05	0	0.00070251	0	0.0010696	0	0	0.00053577	0	0	0	0	0	0	0	0	0	0	0	0	0
0.00022453	0	0	0.011989	0	0	0	0	0	0	0	0	0	0	0	0	0	0	0	1.0427e-05	4.8965e-06	1.0901e-05	0	0	0	0	0	0	0	9.943e-06	0	5.365e-05	0	0	0.00033557	8.8252e-05	0.0001012	0.00077273	0.00046629	0	0	0	0	0	0.00032885	0	0	0	0	0
0.0071135	0	0.011989	0	0	0	0	0.00079367	0	0	0	0.0073074	0	0	0	0	0	1.2687e-06	0	2.1855e-05	0	1.5525e-05	1.6616e-05	6.9424e-05	0	0	0	0.003134	0	0.00018122	0	0.00096726	0	0.0016009	5.6713e-05	0.0039468	0.0038619	9.6851e-05	0.014447	0	0	0	0	0	0.0097307	0	0	0	3.5726e-05	0
0.00053744	0.0015004	0	0	0	0.0016255	0.01591	0.0015773	0	0	0	0	0	0	7.6803e-06	6.8511e-05	0.00045831	1.929e-05	4.4805e-06	4.6574e-05	0	0	0.0002186	0	0	3.7229e-06	0	0	1.0566e-05	0	0	8.7158e-05	0	0.028798	0	0	0.0025589	0	0	0	0	0	0	0	0	0	0	0	3.6591e-05	0
3.978e-05	0	0	0	0.0016255	0	0.00016863	0.0095968	0.011928	0.0069797	0	0	0	0	0	8.7148e-06	0	0	0	0	0	0	0	0	0	0	0	0	0	0	0	0	0	0.01043	0	0	0.00070369	0	0	0	0	0	0	0	0	0	0	0	7.4623e-05	0
0.0031118	0.00045389	0	0	0.01591	0.00016863	0	0.0079755	0.023394	0.00029189	0	0	0	0	2.6051e-06	0	5.9783e-05	2.244e-05	2.412e-06	0.00013489	0	6.1724e-06	3.122e-05	0	0	0	0	0	7.7848e-07	5.0394e-05	0	0.00033723	0	7.5015e-06	0.0017695	0.00055486	0.0016446	0.00035591	0	1.8272e-05	0	0	0	0	0.00010123	0	0	0	3.228e-06	0
0	0	0	0.00079367	0.0015773	0.0095968	0.0079755	0	0.026006	0.015287	0.00071733	0.00088123	0.0032077	0.0069398	1.1935e-06	1.6405e-05	0.00013736	3.5305e-06	7.0128e-07	0.0003917	0	1.8557e-06	4.077e-06	1.6011e-06	0	0	0	0	0	0	0	0	0	1.401e-05	0.0017188	0.00035525	0.00094835	0.0010588	3.3445e-06	1.0833e-06	0	0	0	0	0.00036367	0	0	0	0.0090003	0
0	0	0	0	0	0.011928	0.023394	0.026006	0	0.013652	0	0	0	0	0	0	0	0	0	0	0	0	0	0	0	0	0	0	0	0	0	0	0	0	0	0	0	0	0	0	0	0	0	0	0	0	0	0	0	0
0	0	0	0	0	0.0069797	0.00029189	0.015287	0.013652	0	0.0023774	0	0	0	0	0.024202	0.0029389	0.00024665	0	0	0	0	0	0	0	0	0	0	0	0.0021066	2.8599e-06	0	0	0.0091296	2.8429e-06	0	0.0087771	0.0073272	0	0	0	0	0	0	0	0	0	0	0	0
0	0	0	0	0	0	0	0.00071733	0	0.0023774	0	0	0	0.029717	0	0.00038333	0	8.7129e-05	0	0.0052879	0	0	0	0	0	0	0	0	0	0	0	0	0	0	0.0001517	0.00022581	2.6823e-05	0.00011169	0	0	0	0	0	0	0	0	0	0	0.00039276	0
0	0	0	0.0073074	0	0	0	0.00088123	0	0	0	0	0.0082637	0	0	0	0	0	0	0	0	0	0	0	0	0	0	0	0	0	0	0	0	0.0023098	6.4136e-05	0	0	0	0.0027825	0	0	0	0	0	0.001315	0	0	0	4.0993e-05	0
0	0	0	0	0	0	0	0.0032077	0	0	0	0.0082637	0	0.021948	0.0015763	0	0	0	0	0.00019111	0	0	0	0	0	0	0	0	0	0	0	0	0	0	0	0	0	0	0	0	0	0	0	0	0	0	0	0	0.00079503	0
0	0	0	0	0	0	0	0.0069398	0	0	0.029717	0	0.021948	0	0.023018	0	0	0	0	0.0081773	0	0	0	0	0	0	0	0	0	0	0	0	0	0	0	0	0	0	0	0	0	0	0	0	0	0	0	0	0.00011661	0
0	0	0	0	7.6803e-06	0	2.6051e-06	1.1935e-06	0	0	0	0	0.0015763	0.023018	0	0	0	0.00020208	0	0.010076	0	0	0	0.0019253	0	0.0061133	0.0014981	0	0	0	0	4.9117e-05	0	0	2.3302e-05	0	4.5534e-05	9.4131e-06	0	0.0079967	0.0019286	1.7982e-05	1.5238e-05	0	0	0	0	0	0	0
0	0	0	0	6.8511e-05	8.7148e-06	0	1.6405e-05	0	0.024202	0.00038333	0	0	0	0	0	0.013256	0.013891	0.00050986	0.00067875	0	0	0	0	0	0	0	0	0	0.0013605	0	0	0	0.0048881	0	0	0.0037803	0.00084963	0	0	0	0	0	0	0	0	0	0	0	0
0	0	0	0	0.00045831	0	5.9783e-05	0.00013736	0	0.0029389	0	0	0	0	0	0.013256	0	0.010647	0.018636	0	0	0	0	0	0	0	0	0	0	0.01068	0.0018766	0.0041837	0.0076054	0.0079572	0	0	0.0013331	0.0025485	0	0	0	0	0	0	0	0	0	0	0	0
2.4231e-06	0	0	1.2687e-06	1.929e-05	0	2.244e-05	3.5305e-06	0	0.00024665	8.7129e-05	0	0	0	0.00020208	0.013891	0.010647	0	0.037157	0.0073422	0.0003901	1.0805e-05	0.0057588	3.6293e-06	0	0	0	0	0.0011186	0.0014811	0.0025443	0.0025049	0.00089539	8.4787e-05	1.9821e-06	0	0.00044386	0.00050252	0	2.0959e-05	0	0	0	0	0	0	0	0	0	0
1.2251e-06	0	0	0	4.4805e-06	0	2.412e-06	7.0128e-07	0	0	0	0	0	0	0	0.00050986	0.018636	0.037157	0	7.685e-06	0	0	0.001447	0	9.5972e-06	0	0	0	0.0021898	0.005423	0.0044023	0.00059716	0	1.3388e-05	0	0	3.824e-05	6.8348e-06	0	0	0	0	0	0	0	0	0	0	0	0
4.071e-05	0	1.0427e-05	2.1855e-05	4.6574e-05	0	0.00013489	0.0003917	0	0	0.0052879	0	0.00019111	0.0081773	0.010076	0.00067875	0	0.0073422	7.685e-06	0	0.0017469	0.00029964	0	0.0039564	4.1364e-06	0.00056761	0	0	0	0	0.00065821	0.0035596	0.000276	5.5444e-05	0.00060199	0	0.00048338	0.0029997	0	9.726e-06	4.3695e-05	0	6.1625e-06	0	0	0	0	0	0	0
0	0	4.8965e-06	0	0	0	0	0	0	0	0	0	0	0	0	0	0	0.0003901	0	0.0017469	0	0.058484	0.0011473	0.0084704	0	1.922e-05	0	0	0	0	0	0	0	0	0	0	2.2786e-05	0	0	0	0	0	0	0	0	0	0	0	0	0
4.7296e-06	0	1.0901e-05	1.5525e-05	0	0	6.1724e-06	1.8557e-06	0	0	0	0	0	0	0	0	0	1.0805e-05	0	0.00029964	0.058484	0	0.00043807	0.016808	0	0	0	0	4.3909e-05	3.5393e-06	0	9.4719e-05	0	1.3048e-05	0	0	0.0005954	0	0	0	0	0	0	0	0	0	0	0	0	0
2.1552e-05	0	0	1.6616e-05	0.0002186	0	3.122e-05	4.077e-06	0	0	0	0	0	0	0	0	0	0.0057588	0.001447	0	0.0011473	0.00043807	0	1.8726e-05	0.008842	0	0	3.6344e-06	0.0067223	0.0015318	3.3504e-06	0.001837	0	0.00012878	8.089e-05	0	0.0012837	0.00052737	0	0	0	0	0	0	0	0	0	0	0	0
0.00045047	0	0	6.9424e-05	0	0	0	1.6011e-06	0	0	0	0	0	0	0.0019253	0	0	3.6293e-06	0	0.0039564	0.0084704	0.016808	1.8726e-05	0	0.0084831	0.0056364	0	0	7.691e-05	0.00035327	0	8.0732e-05	0	3.0702e-06	0	0	0.000664	0	0	0.00034443	0	1.2737e-06	0	0	0	0	0	0	0	0
0	0	0	0	0	0	0	0	0	0	0	0	0	0	0	0	0	0	9.5972e-06	4.1364e-06	0	0	0.008842	0.0084831	0	0.0067626	4.8001e-05	0.00044008	0.018258	0.0014835	0	0	0	0	4.3426e-05	0	0	0	0	0.0053531	0	0	0	0	0	0	0	0	0	0
0	0	0	0	3.7229e-06	0	0	0	0	0	0	0	0	0	0.0061133	0	0	0	0	0.00056761	1.922e-05	0	0	0.0056364	0.0067626	0	0.0013189	0	0.00054817	0	0	6.1699e-05	0	0	0.00016796	0	0	9.8067e-06	0	0.016971	0.00013696	0	0	0	0	0	0	0	0	0
0	0	0	0	0	0	0	0	0	0	0	0	0	0	0.0014981	0	0	0	0	0	0	0	0	0	4.8001e-05	0.0013189	0	0.0065084	0	0	0	0	0	2.595e-05	0.00042271	0	0	0	0	0.026514	0.011383	0	0	0	0	0	0	0	0	0
0.012873	0	0	0.003134	0	0	0	0	0	0	0	0	0	0	0	0	0	0	0	0	0	0	3.6344e-06	0	0.00044008	0	0.0065084	0	0.0022595	0.00013422	0	0.0020793	0	0.014088	0.00021586	0	0.00064427	0	0.018693	0.0052763	0.025075	0	0	0	6.798e-06	0	0	0	0	0
1.1471e-06	0	0	0	1.0566e-05	0	7.7848e-07	0	0	0	0	0	0	0	0	0	0	0.0011186	0.0021898	0	0	4.3909e-05	0.0067223	7.691e-05	0.018258	0.00054817	0	0.0022595	0	0.009313	0.00011529	0.00030214	0	1.0735e-05	0.00014764	0	3.2293e-05	1.3156e-05	1.6744e-05	0.0010278	0.00039291	0	0	0	0	0	0	0	0	0
0.00059369	6.8381e-05	9.943e-06	0.00018122	0	0	5.0394e-05	0	0	0.0021066	0	0	0	0	0	0.0013605	0.01068	0.0014811	0.005423	0	0	3.5393e-06	0.0015318	0.00035327	0.0014835	0	0	0.00013422	0.009313	0	0.012431	0.0045309	0	8.9543e-06	3.9159e-06	0	3.1133e-05	0	4.4296e-05	4.8567e-05	0	0	0	0	0	0	0	0	0	0
0	0	0	0	0	0	0	0	0	2.8599e-06	0	0	0	0	0	0	0.0018766	0.0025443	0.0044023	0.00065821	0	0	3.3504e-06	0	0	0	0	0	0.00011529	0.012431	0	0.0048493	0	0	0	0	0	0	0	0	0	0	7.5208e-06	0	0	0	0	0	0	0
0.0072914	0.00070251	5.365e-05	0.00096726	8.7158e-05	0	0.00033723	0	0	0	0	0	0	0	4.9117e-05	0	0.0041837	0.0025049	0.00059716	0.0035596	0	9.4719e-05	0.001837	8.0732e-05	0	6.1699e-05	0	0.0020793	0.00030214	0.0045309	0.0048493	0	0.0046197	0.02898	0	0	0.00013303	1.7605e-05	0.00092682	0.00027789	1.0776e-05	0	0	0	0	0	0	0	0	0
0	0	0	0	0	0	0	0	0	0	0	0	0	0	0	0	0.0076054	0.00089539	0	0.000276	0	0	0	0	0	0	0	0	0	0	0	0.0046197	0	0.0012297	0	0	0	0	0	0	0	0	0	0	0	0	0	0	0	0
0.017923	0.0010696	0	0.0016009	0.028798	0.01043	7.5015e-06	1.401e-05	0	0.0091296	0	0.0023098	0	0	0	0.0048881	0.0079572	8.4787e-05	1.3388e-05	5.5444e-05	0	1.3048e-05	0.00012878	3.0702e-06	0	0	2.595e-05	0.014088	1.0735e-05	8.9543e-06	0	0.02898	0.0012297	0	7.0326e-05	0.00029396	0.0034032	0	0.00084031	6.7278e-06	0.0041251	0	0	0	0.0014812	0	0	0	0	0
0	0	0.00033557	5.6713e-05	0	0	0.0017695	0.0017188	0	2.8429e-06	0.0001517	6.4136e-05	0	0	2.3302e-05	0	0	1.9821e-06	0	0.00060199	0	0	8.089e-05	0	4.3426e-05	0.00016796	0.00042271	0.00021586	0.00014764	3.9159e-06	0	0	0	7.0326e-05	0	0.0050706	0.0088262	0.014508	0	0.020799	0.0078713	1.579e-06	2.8508e-05	0	6.5168e-05	4.7424e-05	1.0796e-05	1.3641e-05	7.5775e-05	0
0.00046531	0	8.8252e-05	0.0039468	0	0	0.00055486	0.00035525	0	0	0.00022581	0	0	0	0	0	0	0	0	0	0	0	0	0	0	0	0	0	0	0	0	0	0	0.00029396	0.0050706	0	0.0052917	0.0015714	7.7748e-05	6.5459e-05	0	3.6899e-05	0	0	0.0016196	0	3.9096e-05	0	0	0
0.0010976	0.00053577	0.0001012	0.0038619	0.0025589	0.00070369	0.0016446	0.00094835	0	0.0087771	2.6823e-05	0	0	0	4.5534e-05	0.0037803	0.0013331	0.00044386	3.824e-05	0.00048338	2.2786e-05	0.0005954	0.0012837	0.000664	0	0	0	0.00064427	3.2293e-05	3.1133e-05	0	0.00013303	0	0.0034032	0.0088262	0.0052917	0	0.033922	0.015943	0	5.3576e-05	0	0	0	0	0	0	0	9.8038e-06	0
0.00033741	0	0.00077273	9.6851e-05	0	0	0.00035591	0.0010588	0	0.0073272	0.00011169	0	0	0	9.4131e-06	0.00084963	0.0025485	0.00050252	6.8348e-06	0.0029997	0	0	0.00052737	0	0	9.8067e-06	0	0	1.3156e-05	0	0	1.7605e-05	0	0	0.014508	0.0015714	0.033922	0	0.00034001	0	0.0015611	0	0	0	0	0	0	0	2.0799e-05	0
0.00032385	0	0.00046629	0.014447	0	0	0	3.3445e-06	0	0	0	0.0027825	0	0	0	0	0	0	0	0	0	0	0	0	0	0	0	0.018693	1.6744e-05	4.4296e-05	0	0.00092682	0	0.00084031	0	7.7748e-05	0.015943	0.00034001	0	0	0	0	0	0	0.0033572	0	0	0	3.2279e-06	0
0	0	0	0	0	0	1.8272e-05	1.0833e-06	0	0	0	0	0	0	0.0079967	0	0	2.0959e-05	0	9.726e-06	0	0	0	0.00034443	0.0053531	0.016971	0.026514	0.0052763	0.0010278	4.8567e-05	0	0.00027789	0	6.7278e-06	0.020799	6.5459e-05	0	0	0	0	0.018931	0	0	0	0	0	0	0	0	0
0	0	0	0	0	0	0	0	0	0	0	0	0	0	0.0019286	0	0	0	0	4.3695e-05	0	0	0	0	0	0.00013696	0.011383	0.025075	0.00039291	0	0	1.0776e-05	0	0.0041251	0.0078713	0	5.3576e-05	0.0015611	0	0.018931	0	0	0	0	0	0	0	0	0	0
0	0	0	0	0	0	0	0	0	0	0	0	0	0	1.7982e-05	0	0	0	0	0	0	0	0	1.2737e-06	0	0	0	0	0	0	0	0	0	0	1.579e-06	3.6899e-05	0	0	0	0	0	0	0.0087256	0	0.0036078	0.001557	1.2994e-05	0.0070125	0	0
0	0	0	0	0	0	0	0	0	0	0	0	0	0	1.5238e-05	0	0	0	0	6.1625e-06	0	0	0	0	0	0	0	0	0	0	7.5208e-06	0	0	0	2.8508e-05	0	0	0	0	0	0	0.0087256	0	3.224e-05	0	0	0	0.0070891	0.0025178	0
0	0	0	0	0	0	0	0	0	0	0	0	0	0	0	0	0	0	0	0	0	0	0	0	0	0	0	0	0	0	0	0	0	0	0	0	0	0	0	0	0	0	3.224e-05	0	0	0	0	0	0	0
0.0014927	0	0.00032885	0.0097307	0	0	0.00010123	0.00036367	0	0	0	0.001315	0	0	0	0	0	0	0	0	0	0	0	0	0	0	0	6.798e-06	0	0	0	0	0	0.0014812	6.5168e-05	0.0016196	0	0	0.0033572	0	0	0.0036078	0	0	0	0	0	0	1.469e-05	0
0	0	0	0	0	0	0	0	0	0	0	0	0	0	0	0	0	0	0	0	0	0	0	0	0	0	0	0	0	0	0	0	0	0	4.7424e-05	0	0	0	0	0	0	0.001557	0	0	0	0	0.0052442	0.010683	0.0005713	0
0	0	0	0	0	0	0	0	0	0	0	0	0	0	0	0	0	0	0	0	0	0	0	0	0	0	0	0	0	0	0	0	0	0	1.0796e-05	3.9096e-05	0	0	0	0	0	1.2994e-05	0	0	0	0.0052442	0	0.00036633	0.0075435	0.045542
0	0	0	0	0	0	0	0	0	0	0	0	0	0	0	0	0	0	0	0	0	0	0	0	0	0	0	0	0	0	0	0	0	0	1.3641e-05	0	0	0	0	0	0	0.0070125	0.0070891	0	0	0.010683	0.00036633	0	0.0063234	0.019701
0	0	0	3.5726e-05	3.6591e-05	7.4623e-05	3.228e-06	0.0090003	0	0	0.00039276	4.0993e-05	0.00079503	0.00011661	0	0	0	0	0	0	0	0	0	0	0	0	0	0	0	0	0	0	0	0	7.5775e-05	0	9.8038e-06	2.0799e-05	3.2279e-06	0	0	0	0.0025178	0	1.469e-05	0.0005713	0.0075435	0.0063234	0	0.030507
0	0	0	0	0	0	0	0	0	0	0	0	0	0	0	0	0	0	0	0	0	0	0	0	0	0	0	0	0	0	0	0	0	0	0	0	0	0	0	0	0	0	0	0	0	0	0.045542	0.019701	0.030507	0
0	0	0	0	0	0	0	0	0	0.00017358	0.0071653	0	0	0	0	4.3277e-05	0	0	0	0	0	0	0	0	5.9118e-05	0	0	0	0	0	0	0	0	0	0	0	0	0	0	0	0	0	0	0	0	0	0.0037581	0	0.012473	0.034659
0	0	0	0	0	0	0	0.0002929	0	0	0.028207	0	0	0.00045156	0	0	0	0	0	0.00016631	0	0	0	0	0	0	0	0	0	0	0	0	0	0	0	0	0	0	0	0	0	0	0	0	0	0	0	0	0.00062412	0
3.2963e-05	0	0.00036135	0.010437	0	0	1.0452e-05	0.00048553	0	0	0	0.013411	0.00012077	0	0	0	0	0	0	0	0	0	0	0	0	0	0	0	0	0	0	0	0	0.0011489	8.7162e-05	0	0	0	0.00074525	0	0	0	0	0	0.0021555	0	0	0	0.002107	0
0	0	0	0	0	0	0	0.0030728	0	0	0	6.5461e-05	0.022666	0.001444	0	0	0	0	0	0	0	0	0	0	0	0	0	0	0	0	0	0	0	0	0	0	0	0	0	0	0	0	0	0	0	0	0	0	0.0058255	0
0	0	0	0	0	0	0	0.00065146	0	0	0.0064239	0	0	0.0070021	0.00077946	0	0	0	0	3.6781e-05	0	0	0	0	0	0	0	0	0	0	0	0	0	0	0	0	0	0	0	0	0	0	0	0	0	0	0	0	0.004991	0
0	0	0	0	0	0	0	0	0	0	0	0	0	0.0013227	0.039195	0	0	0.00046225	0	0.00033845	9.5264e-05	0	0	0	0	0	0	0	0	0	0	5.7301e-06	0	0	0	0	0	0	0	0	0	5.3687e-06	1.547e-05	0	0	8.0844e-06	0	0	0	0
0	0	0	0	0	0	0	0	0	0.00011929	0.0038424	0	0	0	0	0.00086828	0	5.1027e-05	0	0.00023549	0	0	0	0	5.3941e-06	0	0	0	0	0	0	0	0	0	0.00014571	8.4268e-06	0	0	0	0	0	0	0	0	0	0	1.8018e-06	0	6.785e-06	0
0	0	0	0	0	0	0	0	0	0	0	0	0	0	0	0	0	0	0	0	0	0	0	0	0	0	0	0	0	0	0	0	0	0	0	0	0	0	0	0	0	0	0	0	0	0	0	0	6.4255e-06	0
0	0	0	0	9.9763e-07	0	5.4544e-07	0	0	0	0	0	0	0	5.0607e-05	0	0	0.00012834	0	0.0012068	6.329e-05	0	0	0	0	0	0	0	0	0	0	4.8977e-06	0	0	9.2625e-06	0	1.2691e-06	0	0	0	0	0	0	0	0	1.4779e-06	0	0	2.8844e-05	0
0	0	0	0	0	0	0	0	0	0	0	0	0	0	0	0	0	0	0	0	0	0	0	0	0	0	0	0	0	0	0	0	0	0	0	0	0	0	0	0	0	1.4832e-05	0	0	0	0	0	0	0	0
2.5158e-06	0	0	1.4367e-06	3.1515e-06	0	6.4323e-06	6.9492e-07	0	0	0.0014604	0	0	2.0295e-05	6.9664e-05	0	0	0.00022941	0	0.012782	0.00018861	0	0	0	0	0	0	0	0	0	0.0001841	0.00081117	0	6.424e-06	0.00040732	0	7.7045e-05	6.471e-05	0	0	0	3.853e-05	0.00018074	2.505e-06	0	2.2189e-05	9.6967e-05	0	0.00087862	0
0	0	0	0	0	0	0	0	0	0	0	0	0	0	0.00021364	0	0	0.0015768	0	0	0.0011023	3.974e-06	0	0	0	0	0	0	0	0	0	0	0	0	0	0	0	0	0	0	0	4.0858e-05	0	0	0	0	0	0	0	0
0	0	0	0	0	0	0	0	0	0	0	0	0	0	0	0	0	9.3161e-05	0	6.8824e-05	0.00093818	0.00016266	0	9.9195e-05	0	0	0	0	0	0	0	0	0	0	0	0	0	0	0	0	0	9.9941e-05	0	0	3.4051e-06	0	0	0	0	0
0	0	0	0	0	0	0	0	0	0	0	0	0	0	0	0	0	0.00015966	0	0	0.0001317	1.209e-05	9.0277e-07	0	0	0	0	0	0	0	0	0	0	0	0	0	0	0	0	0	0	0.00051672	0.00015672	0	0	0.00057009	0.00032441	0	0	0
1.0119e-05	0	0	1.5246e-05	0	0	9.2369e-07	7.5837e-07	0	0	0	0	0	0	0	0	0	0.00023837	0	0.0001282	0.00065464	0.0001444	0	0.00011365	2.8815e-06	0	0	0	0	0	0	0	0	4.7499e-06	0	0	3.8017e-05	0	3.5014e-06	0	0	7.6427e-05	0	0	0	0	0	0	0	0
0	0	0	0	0	0	0	0	0	0	0	0	0	0	0	0	0	0	0	0	0	0	0	0	0	0	0	0	0	0	0	0	0	0	0	0	0	0	0	0	0	3.2169e-05	0	0	0	0	0	0	0	0
0	0	0	0	0	0	0	0	0	0	0	0	0	0	0	0	0	0.00012266	0	0.00015845	0.00041258	3.9485e-05	0	0.00029005	0	0	0	0	0	0	0	0	0	0	0	0	0	0	0	0	0	5.2615e-06	0	0	0	0	0	0	0	0
0	0	0	0	0	0	0	0	0	0	0	0	0	0	0	0	0	0	0	0	0	0	0	0	0	0	0	0	0	0	0	0	0	0	0	0	0	0	0	0	0	8.7668e-05	0	0	0	0	0	0	0	0
0	0	0	0	0	0	0	0	0	0	0	0	0	0	0	0	0	0	0	0	0	0	2.0655e-05	0	0	0	0	0	0	0	0	0	0	0	0	0	3.9684e-05	0.00016096	0	0	5.4883e-05	0.0038482	2.6412e-05	1.451e-05	0.0089505	0	0	0	0	0
0	0	0	0	0	0	0	0	0	0	0	0	0	0	0	0	0	0	0	0	0	0	0	0	0	0	0	0	0	0	0	0	0	0	0	0	0	0	0	0	0	1.4823e-05	0	0	0	0	0	0	0	0
0	0	0	0	0	0	0	0	0	0	0	0	0	0	0	0	0	0	0	0	0	0	0	4.1272e-05	0	0	0	0	0	0	0	0	0	0	0	0	0	0	0	0	0	0.00019746	1.9972e-06	0	0.00035596	0	0	0	0	0
0	0	0	0	0	0	0	0	0	0	0	0	0	0	0	0	0	0	0	0	0	0	0	0	0	0	0	0	0	0	0	0	0	0	0	0	0	0	0	0	0	0	0	0	0	0	0	0	0	0
0	0	0	0	0	0	0	0	0	0	0	0	0	0	3.9322e-05	0	0	0	0	7.1141e-05	0	0	0	1.4982e-05	0	0	0	0	0	0	1.7339e-06	0	0	0	0	0	0	0	0	0	0	0.0049392	0.0016524	0	0.00084948	0.001615	0.002366	0	0	0
0	0	0	0	0	0	0	0	0	0	0	0	0	0	0.00020027	0	0	0	0	6.8767e-05	0	0	0	0	0	0	0	0	0	0	0	0	0	0	0	0	0	0	0	0	0	0.00027795	0.00054931	0	0	8.5975e-05	4.0733e-05	0	0	0
0	0	0	0	0	0	0	0	0	0	0	0	0	0	0	0	0	0	0	0	0	0	0	0	0	0	0	0	0	0	0	0	0	0	0	0	0	0	0	0	0	0.01294	0.00078987	2.7538e-05	3.3714e-05	0.010582	0.03141	0	0.00059761	0
1.587e-05	0	0	0	0	0	8.7767e-05	0	0	0	0	0	0	0	0.00014261	0	0	0	0	4.2753e-06	0	0	5.2526e-06	0	0	0	0	0	0	0	0	0	0	0	0.0053094	0.00010149	0.00024146	0.00046059	0	0.00013404	0	0.00016977	0.00093997	0.0015552	0.00035738	0.00061373	0.00056158	0.00011185	3.8723e-05	0
0	0	0	0.00055291	0	0	0	6.1891e-06	0	0	0	0.00018407	0	0	0	0	0	0	0	0	0	0	0	0	0	0	0	0	0	0	0	0	0	0	0.00020409	0.0040928	0	0	0	0	0	0.0026547	0.0017652	0.00019483	0.0077211	0.0024655	0.00036385	0.0019705	0.00015714	0
0	0	0	0	0	0	0	0	0	0	0	0	0	0	0.00016428	0	0	0	0	2.3524e-05	0	0	0	0	0	0	0	0	0	0	0	0	0	0	0.000592	0	0	0	0	0	0	0.0050087	0.010216	0.00038266	0.0027973	0.0027232	0.0076901	0	0.0040892	0
0	0	0	0	0	0	0	0	0	0	0	0	0	0	8.6424e-05	0	0	0	0	7.7122e-06	0	0	0	0	0	0	0	0	0	0	0	0	0	0	9.9164e-05	0	0	0	0	0	0	0.0030039	0.0047273	0.003497	0.00049659	0.0079713	0.0031635	0	0.00049671	0
0.0014704	0	0	0.0083948	0	0	0	0	0	0	0	0.0011396	0	0	0	0	0	0	0	0	0	0	0	0	0	0	0	0	0	0	0	0	0	0.0015119	0	0.0039017	0	0	0.0011722	0	0	0.00084282	0	0	0.03575	0	0	0	3.5852e-05	0
0	0	0	0	0	0	0	0	0	0	0	0	0	0	1.7785e-05	0	0	4.6808e-05	0	5.1679e-05	2.7785e-05	1.4232e-05	0	0.00073475	3.6474e-05	4.1623e-05	0	1.3571e-05	0.00011864	7.0187e-06	0	1.9485e-05	0	0	3.7771e-05	0	5.7027e-06	0	0	0.002106	0	2.1673e-05	0.00082574	0.00064133	5.3873e-05	0.00028726	8.8841e-05	4.0171e-05	0.00010915	0
0	0	0	0	0	0	0	0	0	0	0	0	0	0	0	0	0	0	0	0	0	0	3.1669e-05	0	0	0	0	0	0	0	0	0	0	0	4.2787e-05	0	0.00020001	6.7136e-05	0	3.5028e-05	0.00017439	0.0024857	0.00026275	0.00013679	0.0037292	0.00013748	0	2.8755e-05	2.606e-06	0
0	0	0	1.2649e-05	0	0	0.0010877	0.00097722	0	0.0094275	0.0091845	0	0	0	0.0020218	0.0020871	0	0.0017819	0	0.0090357	0	0	0.00035091	7.9447e-06	1.8697e-05	0	0.002127	0.00050593	7.3025e-05	4.7979e-06	0	0	0	0	0.040729	0.00057476	0.0045986	0.036209	0	0.0045173	0.00015634	4.396e-05	0.00023705	0	0	4.5052e-05	0.00067875	0	0.0010581	0
[truncated: 33 more columns]
