# Supplementary material for: Reproducibility of the Structural Brain Connectome Derived from Diffusion Tensor Imaging
Source: PLoS One. 2015 Sep 2;10(9):e0135247. doi: 10.1371/journal.pone.0135247 (PMC4557836; doi:10.1371/journal.pone.0135247)
Supplement: S1 Data — Please refer to the README.txt file within the compressed folder for usage instructions. (ZIP) [file pone.0135247.s001.zip › Subject1_probabilistic_scanner_A_time_1.csv]

0	2.1124e+05	39421	1.2427e+05	23356	4936.7	45793	10910	42.292	3746.8	856.61	3345.2	260.15	608.45	4341.7	5177	6532.4	17899	2698.7	17525	1785.7	24121	50661	42067	8104.3	719.96	744.22	63829	24805	35874	3184.8	1.1263e+05	723.63	2.3867e+05	66631	16753	3.0633e+05	34904	40365	38800	12281	3498.9	855.95	293.61	16531	598.05	219.33	856.24	1274.9	89.352
2.1124e+05	0	7581.3	5310.1	67365	5165.4	75767	30507	51.078	2348.5	1175.3	1946.7	2468	1257.8	4150.9	2613.4	5818.2	12555	1961.4	9992.9	1124.3	20541	34443	24598	1956.3	300.76	970.37	1441.9	3217.2	21610	2856.1	46072	1355.2	75631	2.2854e+05	50610	2.9507e+05	89619	1335.7	31081	9486.2	4844	13752	4153.7	6612.6	1912.8	382.46	5847.6	4651.2	122.04
39421	7581.3	0	53657	330.04	152.67	7668.9	5992.5	48.987	1112.9	497.68	1675.8	233.43	208.97	1271.2	304.44	476.71	1953	317.06	2251.4	329.82	3981.1	4216.6	4792.3	830.02	206.2	467.21	1541.2	1133.8	2737.3	662.68	3625.6	441.33	6560.3	92713	38116	1.2915e+05	1.1333e+05	4341.2	10586	1881.2	853.13	978.22	512.39	3212.8	584.11	142.7	464.27	831.77	87.044
1.2427e+05	5310.1	53657	0	951.86	379.36	3655.1	71811	101.27	2089.3	1184.2	1.1078e+05	1923.9	748.78	5058.5	896.48	2339.9	12208	2560.6	12597	1339.8	15218	31514	23361	5817.5	1046.1	2235.8	26543	18434	12560	1676.2	20343	874.06	55004	2.7016e+05	2.7363e+05	4.0974e+05	1.6165e+05	3.0025e+05	72171	12046	17506	5010.4	2947.9	2.4402e+05	1705.2	449.55	2605.8	15118	197.52
23356	67365	330.04	951.86	0	1.3397e+05	2.1291e+05	1.0091e+05	291.12	12040	2569.6	421.57	11549	5311.5	2773.5	14944	11274	7511.5	2750.2	6798.1	163.07	291.18	3105	277.65	303.64	155.8	575.48	840.91	1404.1	4265.4	13227	11808	1027.8	1.7971e+05	1.607e+05	56965	1.8026e+05	35908	189.3	21214	6691.7	1188.7	11708	791.7	1547.1	39802	44459	59996	38654	892.24
4936.7	5165.4	152.67	379.36	1.3397e+05	0	33862	2.18e+05	3.2734e+05	1.0121e+05	4373.2	56.039	7772.3	3572.5	1240.8	21499	11908	4243.3	36472	2364.1	72.17	135.25	683.5	155.57	143.4	80.757	92.873	244.77	905.86	23119	94176	10626	4092.1	2.3994e+05	69401	18866	1.1828e+05	31283	91.732	6973.5	1901.7	391.54	591.11	183.14	473.28	5906.7	27932	12832	79710	65910
45793	75767	7668.9	3655.1	2.1291e+05	33862	0	1.8484e+05	2.5459e+05	7488.2	2537.6	1837.7	5809.4	4111	2629.8	5533.4	6748.1	11973	2440.6	10203	409.02	6636	21037	10929	1282.4	266.08	821.89	1334.8	3062.9	9087.5	1471.2	15968	601.33	29707	2.7224e+05	1.3204e+05	1.9533e+05	52639	627.45	44650	8379.9	6989	19938	2739.7	8869	17413	14042	60575	54753	3059.9
10910	30507	5992.5	71811	1.0091e+05	2.18e+05	1.8484e+05	0	1.872e+05	2.0687e+05	36890	63260	82371	83400	10079	20743	21147	27756	10645	34902	439.08	2858.3	12863	4338	1510.7	481.04	1243	1762.7	4346.7	6776.1	3957.7	15739	1951.3	32251	4.2655e+05	3.6887e+05	3.0538e+05	81415	7553.7	72661	9156.8	10257	48225	3097	24291	27779	34279	77673	3.4155e+05	47445
42.292	51.078	48.987	101.27	291.12	3.2734e+05	2.5459e+05	1.872e+05	0	1.9283e+05	720	9.9667	1103.2	2631.2	541.32	2360.3	598	1188.4	5363.3	836.56	31.766	41.069	501.78	55.568	40.356	13.039	32.858	66.3	1573.3	2800.4	134.27	444.52	150.5	287.12	19095	1717.4	6342	5981.8	44.092	1713.1	642.42	347.48	310.78	45.135	278.01	757.18	5333.8	372.09	30889	88234
3746.8	2348.5	1112.9	2089.3	12040	1.0121e+05	7488.2	2.0687e+05	1.9283e+05	0	1.7037e+05	83.604	2488.2	49908	3318.3	4.1707e+05	41864	30098	1.1449e+05	9945.5	232.03	298.86	7806.8	423.99	647.66	105.55	160.92	640.11	15538	1.0409e+05	13578	17483	5077.3	1.6231e+05	5.5798e+05	34386	2.4487e+05	80519	376.01	21084	4609.4	1735.6	1904.3	153.27	1894.1	5460.4	6047.5	3780.2	83562	26690
856.61	1175.3	497.68	1184.2	2569.6	4373.2	2537.6	36890	720	1.7037e+05	0	1598.4	17369	6.613e+05	30413	69319	26225	21145	1307.6	1.7126e+05	420.05	360.85	1200.5	321.47	210.92	98.398	190.69	773.07	2014.7	1569.6	2614	18913	7329.7	15658	2.8301e+05	94875	78317	50356	513.49	21392	6064.7	2752.3	3490.1	386.73	3538.4	8674.3	7299.8	3351.2	23137	1555.4
3345.2	1946.7	1675.8	1.1078e+05	421.57	56.039	1837.7	63260	9.9667	83.604	1598.4	0	1.157e+05	18482	6635.8	49.581	126.35	284.51	30.005	6989.2	37.209	139.45	269.22	172.72	45.214	25.296	65.625	439.77	578.88	365.64	41.093	355.14	25.877	798.57	13394	19605	9873.5	7439.1	70385	2432	514.63	1707.6	423.79	232.24	42950	141.47	70.618	252.53	10897	11.904
260.15	2468	233.43	1923.9	11549	7772.3	5809.4	82371	1103.2	2488.2	17369	1.157e+05	0	2.0626e+05	47185	1012.4	2208.1	1566.5	353.2	86393	186.84	125.63	242.81	51.208	27.63	33.747	90.823	318.68	252.81	489.82	636.28	1421.5	466.69	2357.8	17228	9332.2	21474	7429.4	1432.3	3949.8	984.7	491.7	3385.3	357.41	1414.1	1171	2206.7	1722.7	50601	3688.9
608.45	1257.8	208.97	748.78	5311.5	3572.5	4111	83400	2631.2	49908	6.613e+05	18482	2.0626e+05	0	1.8955e+05	27843	19086	9682.9	814.57	2.2954e+05	743.75	591.98	338.29	230.35	54.095	79.929	69.351	620	1060.2	1541	2700	8725	3745.4	6957.1	80895	50842	29553	15616	410.66	8947.7	2489.3	1318.2	2617.8	243.53	1530.7	3754.6	2647.7	1757.3	59891	2084.8
4341.7	4150.9	1271.2	5058.5	2773.5	1240.8	2629.8	10079	541.32	3318.3	30413	6635.8	47185	1.8955e+05	0	2168.3	45466	56255	18517	2.7339e+05	1.0702e+05	29441	19542	55921	1736.3	81776	8167.8	3048.7	6486.7	10413	25355	57125	13251	13433	1.4554e+05	28599	53360	41373	3469.6	1.9455e+05	22793	4801	3401.2	497.92	4523.2	3790.7	2018.2	2294.9	8207.2	779.78
5177	2613.4	304.44	896.48	14944	21499	5533.4	20743	2360.3	4.1707e+05	69319	49.581	1012.4	27843	2168.3	0	2.6557e+05	2.4357e+05	1.075e+05	16046	103.01	167.67	2943	209.13	248.25	33.153	260.51	119.34	13843	1.0475e+05	25239	18905	4922.8	2.601e+05	3.4137e+05	43427	2.9967e+05	79146	267.79	27003	5033	799.19	1736.2	68.769	1031.2	4424.6	2528.2	3306.3	5712.2	814.3
6532.4	5818.2	476.71	2339.9	11274	11908	6748.1	21147	598	41864	26225	126.35	2208.1	19086	45466	2.6557e+05	0	5.642e+05	2.1874e+05	79952	703.35	688.63	3033.6	453.59	351.95	62.177	20.874	259.25	18007	93809	1.2854e+05	1.5919e+05	93952	2.22e+05	25327	13763	1.735e+05	17593	921.76	2981.9	1666.4	3696	2272.5	248.77	3076.3	2992	1839.7	3035.1	5208	461.09
17899	12555	1953	12208	7511.5	4243.3	11973	27756	1188.4	30098	21145	284.51	1566.5	9682.9	56255	2.4357e+05	5.642e+05	0	9.8269e+05	1.996e+05	75363	24384	2.2433e+05	8074.4	13680	1751	572.82	6226	1.884e+05	96503	30451	99841	13700	46368	2.1498e+05	31228	2.1147e+05	78549	5296.7	59270	27302	24152	3957.9	709.42	11926	5178.2	2813.7	3663.1	5997.5	845.83
2698.7	1961.4	317.06	2560.6	2750.2	36472	2440.6	10645	5363.3	1.1449e+05	1307.6	30.005	353.2	814.57	18517	1.075e+05	2.1874e+05	9.8269e+05	0	28146	15153	2571.3	1.4318e+05	1213.3	6492.1	1483.2	257.8	638.59	1.9925e+05	1.8838e+05	54683	41437	1017.1	10162	31798	2136.2	41266	21245	1346.3	10653	6840.4	1092.4	302.13	63.449	836.26	299.29	602.62	443.44	3324.2	1466.4
17525	9992.9	2251.4	12597	6798.1	2364.1	10203	34902	836.56	9945.5	1.7126e+05	6989.2	86393	2.2954e+05	2.7339e+05	16046	79952	1.996e+05	28146	0	1.2999e+05	38461	22718	50723	1341.6	25319	1897.3	9172.2	26850	48644	35717	1.5365e+05	16644	42572	2.2935e+05	50144	1.2997e+05	54162	5217.3	1.684e+05	25231	17410	5786.4	850.87	11925	6894.1	3434.5	5516.6	19917	1353.8
1785.7	1124.3	329.82	1339.8	163.07	72.17	409.02	439.08	31.766	232.03	420.05	37.209	186.84	743.75	1.0702e+05	103.01	703.35	75363	15153	1.2999e+05	0	4.3896e+05	47690	1.0696e+05	945.53	7050.2	400.6	1778.3	5830	5105.9	1637.7	5166.7	598.21	3925.9	16314	1014.2	9560.6	2969.4	788.42	24372	2491.2	3165.7	510.73	169.11	2533.2	346.35	120.66	156.75	402.66	36.158
24121	20541	3981.1	15218	291.18	135.25	6636	2858.3	41.069	298.86	360.85	139.45	125.63	591.98	29441	167.67	688.63	24384	2571.3	38461	4.3896e+05	0	59838	3.6168e+05	2113	16236	581.93	23655	49494	69099	2467.4	38697	218.55	44702	59479	4306.5	1.1016e+05	7698.5	8348.9	53235	18101	7551	1074.1	441.38	7917.1	481.71	146.15	328.77	549.75	48.574
50661	34443	4216.6	31514	3105	683.5	21037	12863	501.78	7806.8	1200.5	269.22	242.81	338.29	19542	2943	3033.6	2.2433e+05	1.4318e+05	22718	47690	59838	0	36602	3.4131e+05	6268	1459.3	24813	4.4922e+05	3.5473e+05	38706	2.0895e+05	1174.9	1.1512e+05	89559	10249	2.7848e+05	50654	15015	43024	47227	6001.9	1388.7	374.64	6278.7	938.14	335.48	1120	1607.4	274.14
42067	24598	4792.3	23361	277.65	155.57	10929	4338	55.568	423.99	321.47	172.72	51.208	230.35	55921	209.13	453.59	8074.4	1213.3	50723	1.0696e+05	3.6168e+05	36602	0	1.3232e+05	80992	1375.5	32403	92912	1.1546e+05	2032.9	58129	87.796	70886	1.7778e+05	6445.8	1.362e+05	7163.9	9195.6	1.8323e+05	22223	22855	1200.6	395.59	20075	562.08	220.96	477.62	844.89	61.341
8104.3	1956.3	830.02	5817.5	303.64	143.4	1282.4	1510.7	40.356	647.66	210.92	45.214	27.63	54.095	1736.3	248.25	351.95	13680	6492.1	1341.6	945.53	2113	3.4131e+05	1.3232e+05	0	38585	10013	26383	2.9049e+05	17136	2112.1	12999	160.82	17464	38769	7713.9	20849	4205.9	2843.6	83483	14874	1023.8	277.68	41.871	1364.3	372.39	109.73	309.04	362.79	75.052
719.96	300.76	206.2	1046.1	155.8	80.757	266.08	481.04	13.039	105.55	98.398	25.296	33.747	79.929	81776	33.153	62.177	1751	1483.2	25319	7050.2	16236	6268	80992	38585	0	4109.7	18177	12637	844.19	705.32	1521.5	299.28	2354.7	21365	5310.3	3408.2	2092.7	1177.1	1.5629e+05	7840.3	537.59	290.07	51.824	596.43	273.77	55.032	117.97	138.24	31.059
744.22	970.37	467.21	2235.8	575.48	92.873	821.89	1243	32.858	160.92	190.69	65.625	90.823	69.351	8167.8	260.51	20.874	572.82	257.8	1897.3	400.6	581.93	1459.3	1375.5	10013	4109.7	0	43241	3145.8	142.96	101.77	271.03	38.373	3433.7	31552	18093	2594.6	1569.7	4131.2	1.385e+05	51876	214.39	902.41	132.98	350.8	1121.1	169.65	360.05	316.21	61.039
63829	1441.9	1541.2	26543	840.91	244.77	1334.8	1762.7	66.3	640.11	773.07	439.77	318.68	620	3048.7	119.34	259.25	6226	638.59	9172.2	1778.3	23655	24813	32403	26383	18177	43241	0	36752	7938.9	626.93	25783	240.82	1.2597e+05	36919	19299	57703	4950.3	32242	1.3165e+05	2.2856e+05	1225.6	1362.6	261.15	1866.7	1699.7	418.14	699.65	708.69	128.74
24805	3217.2	1133.8	18434	1404.1	905.86	3062.9	4346.7	1573.3	15538	2014.7	578.88	252.81	1060.2	6486.7	13843	18007	1.884e+05	1.9925e+05	26850	5830	49494	4.4922e+05	92912	2.9049e+05	12637	3145.8	36752	0	1.4757e+05	10341	48768	1927	31225	49658	15655	55124	16419	10686	1.075e+05	23084	2923.3	806.34	113.68	2599.4	1142.4	424.63	973.9	1265.5	199.19
35874	21610	2737.3	12560	4265.4	23119	9087.5	6776.1	2800.4	1.0409e+05	1569.6	365.64	489.82	1541	10413	1.0475e+05	93809	96503	1.8838e+05	48644	5105.9	69099	3.5473e+05	1.1546e+05	17136	844.19	142.96	7938.9	1.4757e+05	0	1.9264e+05	1.3415e+05	1744.5	51819	30405	8822.6	94684	13424	5028.5	48821	7335.7	3928.3	800.92	158.55	2595.8	1002.3	704.26	878.22	2123.4	367.33
3184.8	2856.1	662.68	1676.2	13227	94176	1471.2	3957.7	134.27	13578	2614	41.093	636.28	2700	25355	25239	1.2854e+05	30451	54683	35717	1637.7	2467.4	38706	2032.9	2112.1	705.32	101.77	626.93	10341	1.9264e+05	0	1.6481e+05	8839.4	32442	11688	3561.8	65560	11627	1052.2	3763.2	1777.3	1733.6	781.79	190.47	1292.8	876.95	1093.6	748.46	1803.4	362.76
1.1263e+05	46072	3625.6	20343	11808	10626	15968	15739	444.52	17483	18913	355.14	1421.5	8725	57125	18905	1.5919e+05	99841	41437	1.5365e+05	5166.7	38697	2.0895e+05	58129	12999	1521.5	271.03	25783	48768	1.3415e+05	1.6481e+05	0	2.3329e+05	5.578e+05	69764	30357	2.2417e+05	42892	6757.9	34823	20097	11009	3480.6	615.74	7951.1	4063.5	2266.8	3375.3	5524.5	1211.6
723.63	1355.2	441.33	874.06	1027.8	4092.1	601.33	1951.3	150.5	5077.3	7329.7	25.877	466.69	3745.4	13251	4922.8	93952	13700	1017.1	16644	598.21	218.55	1174.9	87.796	160.82	299.28	38.373	240.82	1927	1744.5	8839.4	2.3329e+05	0	94334	22602	41619	38821	31031	811.14	2645.4	6380.6	741	1496.5	199.15	1050.2	1623.1	447.89	582.53	972.13	676.14
2.3867e+05	75631	6560.3	55004	1.7971e+05	2.3994e+05	29707	32251	287.12	1.6231e+05	15658	798.57	2357.8	6957.1	13433	2.601e+05	2.22e+05	46368	10162	42572	3925.9	44702	1.1512e+05	70886	17464	2354.7	3433.7	1.2597e+05	31225	51819	32442	5.578e+05	94334	0	44559	28495	4.8799e+05	22174	24315	62306	52531	4709.6	2504.7	655.07	6534.8	2927.6	1667.2	3423.9	4776.9	835.84
66631	2.2854e+05	92713	2.7016e+05	1.607e+05	69401	2.7224e+05	4.2655e+05	19095	5.5798e+05	2.8301e+05	13394	17228	80895	1.4554e+05	3.4137e+05	25327	2.1498e+05	31798	2.2935e+05	16314	59479	89559	1.7778e+05	38769	21365	31552	36919	49658	30405	11688	69764	22602	44559	0	1.5566e+06	6.5397e+05	6.3911e+05	98841	1.01e+06	1.9112e+05	40232	1.2281e+05	11619	47209	2.29e+05	51759	1.569e+05	1.7252e+05	40405
16753	50610	38116	2.7363e+05	56965	18866	1.3204e+05	3.6887e+05	1717.4	34386	94875	19605	9332.2	50842	28599	43427	13763	31228	2136.2	50144	1014.2	4306.5	10249	6445.8	7713.9	5310.3	18093	19299	15655	8822.6	3561.8	30357	41619	28495	1.5566e+06	0	1.741e+05	1.4152e+05	56624	5.7456e+05	66247	36872	2.8095e+05	15720	92070	5.2277e+05	39054	1.4047e+05	99025	9812.8
3.0633e+05	2.9507e+05	1.2915e+05	4.0974e+05	1.8026e+05	1.1828e+05	1.9533e+05	3.0538e+05	6342	2.4487e+05	78317	9873.5	21474	29553	53360	2.9967e+05	1.735e+05	2.1147e+05	41266	1.2997e+05	9560.6	1.1016e+05	2.7848e+05	1.362e+05	20849	3408.2	2594.6	57703	55124	94684	65560	2.2417e+05	38821	4.8799e+05	6.5397e+05	1.741e+05	0	6.4086e+05	1.4836e+05	1.462e+05	1.1216e+05	16100	24223	4349.3	32676	28935	16648	31213	54941	9439
34904	89619	1.1333e+05	1.6165e+05	35908	31283	52639	81415	5981.8	80519	50356	7439.1	7429.4	15616	41373	79146	17593	78549	21245	54162	2969.4	7698.5	50654	7163.9	4205.9	2092.7	1569.7	4950.3	16419	13424	11627	42892	31031	22174	6.3911e+05	1.4152e+05	6.4086e+05	0	70005	55994	70089	6807.9	23463	4026.2	13235	23269	9112.2	17384	28270	8173
40365	1335.7	4341.2	3.0025e+05	189.3	91.732	627.45	7553.7	44.092	376.01	513.49	70385	1432.3	410.66	3469.6	267.79	921.76	5296.7	1346.3	5217.3	788.42	8348.9	15015	9195.6	2843.6	1177.1	4131.2	32242	10686	5028.5	1052.2	6757.9	811.14	24315	98841	56624	1.4836e+05	70005	0	43165	27988	3890.3	1760.2	891.3	1.1451e+05	752.99	252.72	273.64	2187.5	43.883
38800	31081	10586	72171	21214	6973.5	44650	72661	1713.1	21084	21392	2432	3949.8	8947.7	1.9455e+05	27003	2981.9	59270	10653	1.684e+05	24372	53235	43024	1.8323e+05	83483	1.5629e+05	1.385e+05	1.3165e+05	1.075e+05	48821	3763.2	34823	2645.4	62306	1.01e+06	5.7456e+05	1.462e+05	55994	43165	0	2.2364e+05	26261	30914	3356.1	25760	44370	9963.6	24451	24286	4573.8
12281	9486.2	1881.2	12046	6691.7	1901.7	8379.9	9156.8	642.42	4609.4	6064.7	514.63	984.7	2489.3	22793	5033	1666.4	27302	6840.4	25231	2491.2	18101	47227	22223	14874	7840.3	51876	2.2856e+05	23084	7335.7	1777.3	20097	6380.6	52531	1.9112e+05	66247	1.1216e+05	70089	27988	2.2364e+05	0	2786.1	6939.7	800.93	2688.6	9562.1	2254.5	4342.9	5031.4	1222.5
3498.9	4844	853.13	17506	1188.7	391.54	6989	10257	347.48	1735.6	2752.3	1707.6	491.7	1318.2	4801	799.19	3696	24152	1092.4	17410	3165.7	7551	6001.9	22855	1023.8	537.59	214.39	1225.6	2923.3	3928.3	1733.6	11009	741	4709.6	40232	36872	16100	6807.9	3890.3	26261	2786.1	0	2.04e+05	13653	87362	68971	5957.9	53070	12246	727.62
855.95	13752	978.22	5010.4	11708	591.11	19938	48225	310.78	1904.3	3490.1	423.79	3385.3	2617.8	3401.2	1736.2	2272.5	3957.9	302.13	5786.4	510.73	1074.1	1388.7	1200.6	277.68	290.07	902.41	1362.6	806.34	800.92	781.79	3480.6	1496.5	2504.7	1.2281e+05	2.8095e+05	24223	23463	1760.2	30914	6939.7	2.04e+05	0	14753	13323	56409	4373.3	96302	23354	300.14
293.61	4153.7	512.39	2947.9	791.7	183.14	2739.7	3097	45.135	153.27	386.73	232.24	357.41	243.53	497.92	68.769	248.77	709.42	63.449	850.87	169.11	441.38	374.64	395.59	41.871	51.824	132.98	261.15	113.68	158.55	190.47	615.74	199.15	655.07	11619	15720	4349.3	4026.2	891.3	3356.1	800.93	13653	14753	0	37863	642.62	424.56	2193.3	4852.1	32.853
16531	6612.6	3212.8	2.4402e+05	1547.1	473.28	8869	24291	278.01	1894.1	3538.4	42950	1414.1	1530.7	4523.2	1031.2	3076.3	11926	836.26	11925	2533.2	7917.1	6278.7	20075	1364.3	596.43	350.8	1866.7	2599.4	2595.8	1292.8	7951.1	1050.2	6534.8	47209	92070	32676	13235	1.1451e+05	25760	2688.6	87362	13323	37863	0	4741.6	2149.9	1837	21522	283.92
598.05	1912.8	584.11	1705.2	39802	5906.7	17413	27779	757.18	5460.4	8674.3	141.47	1171	3754.6	3790.7	4424.6	2992	5178.2	299.29	6894.1	346.35	481.71	938.14	562.08	372.39	273.77	1121.1	1699.7	1142.4	1002.3	876.95	4063.5	1623.1	2927.6	2.29e+05	5.2277e+05	28935	23269	752.99	44370	9562.1	68971	56409	642.62	4741.6	0	1.5262e+05	1.0353e+05	23556	2770.6
219.33	382.46	142.7	449.55	44459	27932	14042	34279	5333.8	6047.5	7299.8	70.618	2206.7	2647.7	2018.2	2528.2	1839.7	2813.7	602.62	3434.5	120.66	146.15	335.48	220.96	109.73	55.032	169.65	418.14	424.63	704.26	1093.6	2266.8	447.89	1667.2	51759	39054	16648	9112.2	252.72	9963.6	2254.5	5957.9	4373.3	424.56	2149.9	1.5262e+05	0	57959	1.1411e+05	5.4624e+05
856.24	5847.6	464.27	2605.8	59996	12832	60575	77673	372.09	3780.2	3351.2	252.53	1722.7	1757.3	2294.9	3306.3	3035.1	3663.1	443.44	5516.6	156.75	328.77	1120	477.62	309.04	117.97	360.05	699.65	973.9	878.22	748.46	3375.3	582.53	3423.9	1.569e+05	1.4047e+05	31213	17384	273.64	24451	4342.9	53070	96302	2193.3	1837	1.0353e+05	57959	0	1.4812e+05	2.0221e+05
1274.9	4651.2	831.77	15118	38654	79710	54753	3.4155e+05	30889	83562	23137	10897	50601	59891	8207.2	5712.2	5208	5997.5	3324.2	19917	402.66	549.75	1607.4	844.89	362.79	138.24	316.21	708.69	1265.5	2123.4	1803.4	5524.5	972.13	4776.9	1.7252e+05	99025	54941	28270	2187.5	24286	5031.4	12246	23354	4852.1	21522	23556	1.1411e+05	1.4812e+05	0	3.9267e+05
89.352	122.04	87.044	197.52	892.24	65910	3059.9	47445	88234	26690	1555.4	11.904	3688.9	2084.8	779.78	814.3	461.09	845.83	1466.4	1353.8	36.158	48.574	274.14	61.341	75.052	31.059	61.039	128.74	199.19	367.33	362.76	1211.6	676.14	835.84	40405	9812.8	9439	8173	43.883	4573.8	1222.5	727.62	300.14	32.853	283.92	2770.6	5.4624e+05	2.0221e+05	3.9267e+05	0
577.86	299.41	273.24	1479.2	1486.4	11481	1695.4	88315	67947	3.4605e+05	1.8752e+05	81.307	2195	50090	4587.9	31409	5658.2	4416.5	2640.8	7597.5	182.96	243.46	922.1	453.26	164.29	48.617	57.718	245.49	664.42	1526.4	692.41	3180.5	970.46	6473.2	77647	16247	36231	20441	592.86	6960.7	2112.7	8233.5	4919.4	494.8	6280	18444	1.0807e+05	5276.5	2.3881e+05	2.723e+05
893.25	1408.4	537.67	1184.6	2585.6	6912.5	2316.6	27493	1170.3	2.2107e+05	1.2662e+06	523.39	5948	4.7685e+05	56415	1.1877e+05	31864	13952	1319.2	59500	303.62	245.27	959.17	365.59	162.85	104.93	187.8	602.35	1861.6	1932.9	2407.8	21015	15949	21525	2.9678e+05	1.1665e+05	97262	54558	609.98	17054	5580.3	2513	3759.5	443.92	3270.2	7418.5	7029.8	3073	37817	2280.8
7120.9	9788.4	6574.7	2.0651e+05	2679.9	308.73	10268	70819	33.193	349.93	2112.3	1.677e+05	61601	13354	13317	254.71	375.93	956.55	97.971	13121	195.01	421.95	813.42	607.55	160.47	95.252	362.09	624.6	575.91	499.23	152.75	1042.7	103.49	1984.2	52218	94686	28945	23373	69025	10421	1650.8	2138.4	2234.2	694.14	65960	406.99	244.96	507.58	68841	89.055
338.13	1429.4	696.61	5956.5	6353.8	8064.1	4230.5	54391	1277.5	2889.1	11760	31484	1.4808e+05	85773	23573	623.78	932.55	892.31	375.79	36582	818	409.24	137.73	85.4	25.582	41.984	58.418	255.65	198.24	375.96	377.54	1021	505.69	1265.9	16263	9311.5	10737	6515.8	2129.5	2835	976.75	554.45	1878.8	606.56	3543.4	947.82	2536.3	1470.7	1.2195e+05	3509.3
595.5	950.83	251.59	1234.8	2626.9	8036.7	3164.4	79300	4098.4	66162	6.5024e+05	4102.9	48317	5.9207e+05	1.3791e+05	35461	17443	6770.4	880.94	98681	1458.6	1183.5	357.29	331.34	61.261	100.15	75.596	538.21	883.79	1408.7	2233.7	7079.5	3673.4	7441.3	78479	47037	31010	17199	453.08	8973.5	2651.7	1225.7	2112.6	225.45	1656.6	3537.8	3979.1	1779.8	1.3963e+05	4683.3
4005.4	4265.7	1326.8	5880.6	3209	1255.5	3062	9909.5	515.79	2807.8	15519	5715.6	33028	1.4418e+05	7.2392e+05	1654.3	48004	50713	15839	2.1583e+05	70075	22775	16013	36032	1150.7	5769.5	1862.6	2667.1	5498.6	9377.8	23644	56480	11873	12440	1.3948e+05	30473	50484	39275	4214.2	55098	17328	7215.2	4518.2	702.1	5715.4	5410	3066.4	2612.2	23883	807.45
735.91	523.39	235.82	1846.3	1585.8	2160.8	1590.6	8978.4	1478.3	40300	1.4004e+05	133.67	398.43	46624	9205.8	75498	37918	11988	1204.6	18734	77.258	114.96	587.1	213.07	130.95	31.658	42.338	128.95	887.77	1608.1	2974.8	17039	9546	10802	44768	37619	25286	10487	493.19	3614.3	1454.3	9794.4	5318.3	616.78	13902	14725	18007	5659.2	20555	8228.8
2121.8	1122.3	879.45	8121.1	3340.7	1921.4	2986.1	10833	1597.4	10612	37003	472.89	1060.7	11390	19073	30117	46491	45003	1822.1	69375	2539.6	2688	1964.8	687.52	171.98	99.642	63.145	644.62	3307.7	3619.7	5220.3	44291	8134.6	7443.9	79406	33495	36226	26342	2381.6	10193	3488.5	34799	20619	3083.2	42743	75643	72811	22798	42311	8910.5
5284.3	2079.3	678.83	5797.5	1186.4	587.26	2100.7	5223.6	570.42	3663.8	9746	227.38	563.85	4064.4	34789	2844.9	23728	1.2999e+05	24394	1.2849e+05	25731	10889	51711	3373.7	841.07	209.42	94.43	2713.2	10171	14221	9973.8	54049	4119.2	12287	39785	10391	30179	13543	2522.3	36201	5320.1	21173	5690.7	1002	18497	7784.3	5175.5	4746.9	10699	1130.9
797.8	295.21	135.82	1675.4	173.41	182.08	266.52	1435.7	614.52	2559.2	1576.5	66.165	62.14	582.14	4766.6	218.63	418.32	7792.6	1948	9374.2	1233.9	1138	3585.8	1050.5	123.07	75.804	18.813	422.75	1444.9	1899.4	534.46	2573.8	136.48	1487.5	9444.6	1424.6	6857.5	4596.5	943.98	2819.7	1203.4	14726	2494.6	582.2	7933.8	3211.6	4171	1260.4	5301.5	4127.5
18078	9684.8	2230.3	14336	5172.4	2800.5	8606.9	26904	1493.2	8757.2	1.3007e+05	3525.6	31070	1.3946e+05	2.2814e+05	31345	1.3209e+05	2.3711e+05	27066	6.6844e+05	99300	89971	67491	22877	1134.8	2086	378.23	10671	30858	49077	36981	1.9627e+05	19839	48915	2.3187e+05	74530	1.3779e+05	48404	6438.5	91480	24621	21083	7988.2	1149	16879	9530.5	5859.1	8591.3	46046	2135.3
2670.1	1406.4	472.16	2701.1	223.22	143.72	562.45	819.34	91.604	421.28	655.99	97.318	89.041	588.97	1.1985e+05	114.82	907.07	2.419e+05	32115	1.5377e+05	2.9165e+05	2.0782e+05	2.3426e+05	80050	2461.4	2278	176.46	3235.3	10887	8915.3	2625.4	7557.7	638.3	6143.9	32037	2176.3	16090	5621.3	1615.2	19075	4210	15819	3175.7	995.08	12211	1875.7	758.89	639.47	1283.9	80.176
5163	1870	930.49	8026.3	471.28	369.21	801.21	1667.9	356.68	746.4	914.86	546.69	184.42	762.41	51805	145.92	724.51	33744	4016.4	82006	1.7936e+05	3.6905e+05	1.246e+05	3.5861e+05	6744.2	11878	649.37	7214.7	20422	12268	943.08	6729.9	334.84	10270	1.1503e+05	4678.6	18998	5370.6	4531.3	78928	5669.6	1.0584e+05	17142	6154.4	77820	8238.6	1759.2	2964.3	5443.4	263.84
2159.1	665.47	263.96	5253	386.5	301.8	705.95	2331.4	398.92	1149.9	992.96	315.36	124.71	554.84	5843.9	189.28	958.7	88010	11501	26193	48779	48480	1.5334e+05	24141	1477	746.75	108.21	1487.8	7383.1	6373.7	821.22	5433.5	260.77	3750	16652	3296.8	11208	4868.9	2362.1	11273	1802.3	1.047e+05	15540	4640.3	67031	10073	4045.1	4332	8257.5	310.56
4981.1	1241.1	623.73	5852.5	225.78	172.89	658.54	1221.3	223.32	602.59	570.47	306	90.203	1923.3	71593	236.26	475.81	9300.7	543.67	68680	95200	1.8626e+05	18419	4.2946e+05	13235	11170	630.88	5045.8	18794	10372	373.28	5083.1	123.22	9204.3	1.11e+05	2367.4	13542	2892.3	2383.5	1.0703e+05	3783.2	92646	7180.9	2224.8	66585	2859.9	833.79	1646.6	3680.1	178.21
562.86	159.88	61.09	773.18	74.028	47.831	115.48	303.27	56.707	363.93	294.05	56.746	29.123	228.71	6322.4	443.11	180.99	9478.6	2461.5	7767.9	3784.2	7069.1	8064.1	29047	1955.6	976.84	214.09	513.54	1907.2	1292.4	186.15	1054.8	82.203	1060.8	12384	597.04	2265.8	878.95	411.25	16227	548.2	5961.3	737.02	112.87	7517.3	854.27	460.92	317.03	856.48	38.199
317.73	148.12	141.01	710.82	89.802	49.037	76.252	202.27	52.908	182.39	233.8	30.597	65.237	2230.3	41195	46.852	222.18	1970.4	318.19	12619	8861.9	8793.5	844.42	18217	900.79	1907.6	302.48	594.15	788.09	520.72	375.21	883.8	190.39	728.67	11786	642.87	2990.6	3655.9	687.66	14324	1201.8	1671	737.73	131.06	1539.6	884.48	538.04	226.63	519.75	26.288
228.4	96.059	57.167	427.71	114.97	61.307	77.004	197.23	34.572	160.82	243.81	36.553	47.074	296.09	29778	217.78	78.027	1775.5	302.13	12376	10556	8362.2	713.42	17177	1136.7	1879	705.84	597.82	705.7	357.72	149.55	440.65	100.09	528.18	13078	600.18	1374.8	1220.7	432.47	23332	789.65	2377.1	1336.2	169.3	1110.4	1942.9	497.97	320.41	610.95	28.224
504.05	198.47	135.42	1902.8	847.17	511.66	341.11	1288.6	485.57	786.11	1805.8	360.87	324.33	1238	9361.3	106.21	719.04	2790.1	299.8	6272.4	3999.7	6614.3	1539.9	18980	1310.6	1470.3	713.58	620.58	779.14	645.02	501.2	1518.3	511.84	900.68	12036	2180.4	2942.2	2468.6	2533.7	21468	1304.2	26253	7079.2	819.35	33953	10143	3534.6	1782.1	4618.7	301.91
13038	4486.7	1324.6	10016	722.82	462.67	2443.3	3479.2	311.2	1687.9	1990.6	387.57	1775.5	3589.9	22653	367.28	4035.3	87276	10717	87568	10349	23595	31506	58899	3652.1	1822.1	522.2	7837.2	20734	33659	7693.5	33780	1379.2	24068	83972	8406.2	51206	11007	4163.4	1.398e+05	11913	17702	3353.8	596.78	13729	5503.8	4133.7	3304.8	4541.2	746.11
6582.6	2724.8	786.92	6044.5	5076.2	1945.9	3307.4	7186.3	1598	3952.9	3955.2	293.29	1328.2	3844	31919	829.29	10116	1.139e+05	3113.7	91189	4657.7	8631.5	9262.6	19192	1204.1	571.98	230.01	4313	8126.8	19231	12927	51316	2761.3	15499	1.0881e+05	17353	39196	15470	2960	80548	10406	73011	22671	2804.3	24233	45327	61253	16183	15207	7973.9
1890	1377.7	539.56	2086.3	11506	3546	2781.6	6249.3	4581.4	4054.2	2341.2	90.348	950.85	2688.8	37745	806.38	4570.8	25769	859.06	33820	1239.8	1479	1255.8	481.54	123.83	123.92	129.22	1660.5	1894.9	4999.6	8821.1	20271	2975.4	5090.3	63992	22027	19735	13665	1540.4	23829	6602.3	4845.8	2917.1	602.89	3888.3	43508	1.4446e+05	8796.8	13845	16157
5377.6	2452.6	884.9	10017	3943.7	1828.2	3905.4	11464	1026.1	5199.9	21995	535.8	1285.6	7688.9	50230	5288.3	57860	1.3245e+05	4892.3	1.4292e+05	3021.2	4688.2	7252.8	7407.8	708.42	304.4	151.87	2322.5	9088.8	13378	14954	1.0533e+05	8678.8	14002	1.3311e+05	34594	50406	32006	4504.1	40717	9225	2.7972e+05	1.3593e+05	8533.5	57005	1.2883e+05	92704	28198	30904	3805.8
367.96	477.25	384.73	1156.7	411.71	260.5	303.92	1110.9	54.485	346.07	12937	64.921	202.98	2137.4	5128	5740.2	23829	12960	447.98	15376	440.92	377.81	273.45	95.878	26.454	23.987	20	273.8	1232.3	984.38	2691.5	19112	9140.5	2168.1	21704	10950	13158	12975	833.79	2479.8	2211.4	2479.3	2996.5	608.42	3291.7	8587.8	7425.5	1513.6	2232.1	304.82
2458.3	1008.1	544.54	8400.4	4578.6	2979.8	2986.8	11895	2341.9	14334	25076	725.03	1301.4	5948.9	6964.8	11261	14917	24738	1395.9	22763	2392.7	6025.2	4943.7	18472	932.03	488.64	164.04	1149.1	2881.9	3955.3	2781.2	18397	3136.3	6308.5	54040	23304	27516	18262	3010.3	22024	3611.3	2.7328e+05	67438	10597	86306	2.9288e+05	3.798e+05	29758	55793	9679.5
22207	16794	19207	77538	65835	38900	43759	1.4249e+05	39837	1.49e+05	1.8772e+05	5710.5	16875	91953	1.4894e+05	25436	72955	60901	12149	1.8534e+05	25025	80017	29646	2.0107e+05	13712	9014.4	4268.2	7358.5	15893	20743	28013	1.031e+05	32511	34925	2.4841e+05	1.5859e+05	1.5937e+05	1.4035e+05	30980	1.7809e+05	43842	2.7843e+05	4.1928e+05	33472	2.1485e+05	5.4354e+05	1.947e+05	1.4059e+05	4.5629e+05	26719
9239.4	4862.4	4119	1.7753e+05	21477	16278	12675	41200	4111.6	27646	88331	23343	4346	36104	47745	22545	60358	21258	2885.7	70040	2467.1	4014.8	3381.6	4210.8	602.91	301.28	466.39	1613.3	2916.6	5538.6	13669	56384	29872	14610	1.2449e+05	1.779e+05	65797	45096	41651	26832	8912.2	1.0988e+05	2.9901e+05	36273	3.5987e+05	1.3981e+05	23883	64839	1.3993e+05	2890
15852	7377	3285.8	64844	26313	16900	19983	81904	18705	62189	1.0017e+05	7602.7	9621	32457	37381	18555	29515	66066	6142.9	74708	8891.4	18619	20339	32992	2418.5	1176.4	636.66	4602.5	8755.9	12895	10864	53721	12810	21011	1.5389e+05	1.0548e+05	1.0142e+05	1.0277e+05	27694	66805	20600	4.8099e+05	3.4307e+05	51024	4.9822e+05	5.2905e+05	4.0155e+05	1.3887e+05	3.2172e+05	71249
10720	6136.7	8757.3	44649	11122	9435.6	7203.2	27852	10478	47871	88980	2538.8	5285.1	31232	45510	12221	19757	29413	4268.3	47626	4094.3	7769.2	11292	8394	1271.9	865.71	745.09	4869.2	5658.4	7227.5	9595	35005	18283	13674	1.3094e+05	60673	1.079e+05	1.966e+05	40904	41989	34328	71273	1.6927e+05	24473	1.2639e+05	90776	25596	22929	1.0299e+05	26129
4464.3	799.18	574.76	1.3308e+05	177.44	75.086	272.58	11042	47.408	238.19	682.66	68837	1787.8	406.09	1687.6	166.65	731.72	2290.8	97.029	2102.7	453.99	1010.7	472.75	1867.7	91.84	86.871	59.375	900.38	693.88	588.63	489.54	1628.3	633.6	886.61	6981	26611	6241.5	5055.9	2.0095e+05	3921	1125.1	4807	1585.6	520.39	1.4883e+05	733.18	311.91	191.14	1885.6	39.344
8007.8	2537.6	1437.5	16519	10542	5536.4	6238.9	19898	3928.8	17105	40232	1500.8	2404.2	14962	1.0949e+05	3475.7	9791.4	32492	3152.5	76400	45788	71458	12521	2.4695e+05	22921	16566	9197.9	10519	17723	10755	3960.3	19698	3975.6	16719	2.1901e+05	29204	38164	19109	10464	3.7843e+05	18191	76533	80489	6506.7	82368	1.3488e+05	39632	32642	69675	2805.4
4036	1253.6	1508.9	13553	5402.9	2959.7	2315	8104.2	2600.1	5061.7	8437.9	1951.7	1833	6205.1	23579	774.28	3699.7	10938	1639.5	17005	6480.8	12382	7507.5	26302	2326.9	2358.2	1802.5	5987.1	3738.8	3298.4	2600.5	9676.7	3144.7	8130.3	39236	13559	37108	43633	31977	43788	30445	34260	44060	4956.7	83293	65743	22406	11307	27717	1546
13575	28151	18167	31566	30187	32449	29054	1.464e+05	28511	4.4998e+05	5.2685e+05	2020.7	10689	1.4643e+05	1.2071e+05	5.2697e+05	42156	2.4719e+05	38067	1.7922e+05	6616.5	13245	41109	12206	4433.7	4571.1	1066.5	6294.2	15057	20015	15944	75240	62048	32135	1.3982e+06	3.6695e+05	4.5797e+05	8.696e+05	18500	1.3704e+05	1.0731e+05	30226	48659	3678.6	18326	1.0246e+05	29954	30425	1.5538e+05	35604
[truncated: 33 more columns]
