# Supplementary material for: Reproducibility of the Structural Brain Connectome Derived from Diffusion Tensor Imaging
Source: PLoS One. 2015 Sep 2;10(9):e0135247. doi: 10.1371/journal.pone.0135247 (PMC4557836; doi:10.1371/journal.pone.0135247)
Supplement: S1 Data — Please refer to the README.txt file within the compressed folder for usage instructions. (ZIP) [file pone.0135247.s001.zip › Subject1_probabilistic_scanner_A_time_2.csv]

0	1.9267e+05	18795	1.1812e+05	30174	9573	29797	12179	77.741	2205.5	716.11	3906.8	126.87	570.08	7938.3	3750.9	11553	32633	5304.6	22978	3605.6	43270	59164	39851	6223.9	2916.2	2010.7	52571	45472	87291	2963.4	70525	3465.1	2.9176e+05	1.0264e+05	41640	4.0155e+05	46181	35268	72432	26593	12908	2952.2	725.31	49592	1099.4	601.47	777.94	5355.7	70.351
1.9267e+05	0	1469.1	3062.9	76268	8307.5	44664	23812	109.91	1727.4	803.29	2724.3	255.63	463.41	3143.6	2775.1	4489.1	11052	1587.7	7398.5	1349.3	16315	24343	8543.9	1806.4	344.93	1985.4	755.86	2550.8	11382	1766.2	39697	3188.9	55186	2.5084e+05	74555	2.6129e+05	92304	810.02	40418	20193	7896.3	20587	6091.5	26217	1407.8	609.17	2853.7	10647	68.172
18795	1469.1	0	43302	190.53	115.32	5683.8	1659.5	21.721	139.07	89.701	4284.1	89.153	67.489	682.75	139.57	160.33	1164	192.16	1042.6	184.53	2554.4	1772.9	1454.7	451.23	105.6	926.39	440.07	649.43	2427.5	205.06	922.54	317.62	5594.6	55441	40150	52686	41118	4172.8	13120	7735.3	3874.2	1071	808.11	16519	187.3	107.34	115.18	1842.2	13.475
1.1812e+05	3062.9	43302	0	526.45	233.83	1929.1	35595	47.621	531.66	342.1	77823	633.57	297.93	2460.8	602.84	953.99	7237.5	1177.5	6078.7	945.01	10670	10386	9043.8	2819	914.45	1639	7398.9	6699.8	11217	568.5	4024.6	751.69	30708	1.3655e+05	1.7639e+05	1.6203e+05	50358	2.1631e+05	53024	18144	47533	1983.8	924.32	2.724e+05	507.91	315.94	462.63	18779	43.748
30174	76268	190.53	526.45	0	1.4523e+05	2.0328e+05	98112	496.17	17047	2494.4	265.31	743.21	909.39	1025	35763	30546	11674	630.68	4689	208.82	780.31	2657.2	398.89	750.75	85.062	748.76	276.51	854.25	2148	10860	12294	5991.3	2.3334e+05	1.6673e+05	32131	2.8676e+05	58500	104.3	17608	8788.7	1133.2	6258.2	175.57	551.89	26711	20119	15127	27331	338.12
9573	8307.5	115.32	233.83	1.4523e+05	0	26892	1.7787e+05	2.4891e+05	1.1171e+05	3020.9	140.24	477.4	714.27	626.08	37974	18703	6908.2	5102.9	2900.8	89.678	150.97	344.52	125.74	267.82	43.986	208.83	91.526	504.35	7117.6	21894	6665.7	4423	2.4693e+05	54122	25675	2.4638e+05	30842	49.383	5855.8	2464.3	487.19	780.24	68.667	217.93	6768	44279	7398.3	54868	36872
29797	44664	5683.8	1929.1	2.0328e+05	26892	0	1.2358e+05	2.0459e+05	7918.9	1060.3	866.09	309.52	410.87	1681.7	3873.3	6487.9	13738	1492.7	7737.2	498.91	5515.1	12984	4463.5	1619.5	138.44	770.07	327.32	2053.3	6966.8	708.35	12231	1900.8	19152	1.5879e+05	56035	1.7307e+05	36386	322.43	28712	8044.9	4204	12845	484.5	7676	13891	15634	14486	40460	727.99
12179	23812	1659.5	35595	98112	1.7787e+05	1.2358e+05	0	1.5186e+05	1.6273e+05	24584	46880	26803	46705	4123.3	10059	9829.1	23957	5985.1	25851	554.55	2520.8	7743.1	2144.2	3871.4	255.85	1743.7	734.36	3223	5184	957.6	11225	3314.5	19258	4.6872e+05	2.0079e+05	2.2061e+05	85218	3663.9	71208	17679	9529.9	28014	1990.4	23627	19108	38709	17975	3.0067e+05	27234
77.741	109.91	21.721	47.621	496.17	2.4891e+05	2.0459e+05	1.5186e+05	0	1.6649e+05	144.28	3.4168	74.198	171.79	207.3	480.66	133.74	675.07	671.14	781.07	38.287	49.835	146.81	42.734	116.52	18.561	73.864	27.352	106.08	275.45	37.345	335.62	145.32	131.01	18578	2095.8	4674.7	4660.6	6.3661	2158.1	951.9	129.7	69.158	6.3295	61.586	158.72	2040.1	50.293	29573	22005
2205.5	1727.4	139.07	531.66	17047	1.1171e+05	7918.9	1.6273e+05	1.6649e+05	0	51937	37.092	178.09	9623.6	926.02	3.6208e+05	29486	26035	55116	6144	151.03	199.69	1385.8	185.25	283.86	50.783	143.28	75.622	11518	84935	9937.6	17590	8681.6	95788	2.6901e+05	84429	2.4289e+05	59973	147.44	23426	3744.9	6545.9	3336.3	301.66	914.29	8195	3866.6	1642.6	75474	18016
716.11	803.29	89.701	342.1	2494.4	3020.9	1060.3	24584	144.28	51937	0	1498.7	17702	3.3867e+05	5092.3	26229	7202.3	7275.2	217.27	1.0294e+05	538.6	294.37	194.9	64.614	69.802	26.658	69.228	26.629	233.25	524.66	684.54	3147.8	578.46	3210.4	1.0916e+05	69749	49884	24336	172.56	9215	2016.4	4183.8	4381.8	277.28	756.46	9076.1	4100.7	1236	9205.1	856.82
3906.8	2724.3	4284.1	77823	265.31	140.24	866.09	46880	3.4168	37.092	1498.7	0	84869	16970	6014.8	30.185	64.286	213.75	17.933	9434.2	301.46	186.33	154.5	104.96	65.93	18.466	96.622	43.602	85.618	211.46	67.813	186.57	19.354	496.08	11698	27612	6645.4	5024	43214	2184.8	1003.5	1488.5	647.69	50.458	30023	360.8	187.95	96.362	16787	6.46
126.87	255.63	89.153	633.57	743.21	477.4	309.52	26803	74.198	178.09	17702	84869	0	2.0801e+05	26717	165.46	480.04	791.44	22.455	53442	352.82	111.9	41.007	23.88	20.038	26.143	31.383	23.412	58.748	125.17	282.72	670.05	70.658	171.23	5116.4	2562.3	2114.1	1597.1	510.28	1267.7	432.21	557.88	526.17	30.951	537.13	567.37	750.94	129.02	12119	374.59
570.08	463.41	67.489	297.93	909.39	714.27	410.87	46705	171.79	9623.6	3.3867e+05	16970	2.0801e+05	0	1.6315e+05	10651	10353	11193	203.61	1.9216e+05	1873.7	1007.9	126.33	152.85	40.626	207.3	430.35	42.268	312.96	699.97	2751.5	7074.6	1266.7	1425.9	18791	7427.1	9127.5	4942.5	137.25	3793.5	1272.7	2479.3	1457	108.62	707.44	2501.8	1403.4	315.13	18757	402.6
7938.3	3143.6	682.75	2460.8	1025	626.08	1681.7	4123.3	207.3	926.02	5092.3	6014.8	26717	1.6315e+05	0	833.56	17012	61221	8356.7	3.2041e+05	1.0696e+05	42060	12140	52203	5073	1.2159e+05	36479	1802.3	4861.3	11480	24072	50993	4543.7	7543.9	81069	10781	37726	21947	1269.6	1.3845e+05	39518	12273	5054.1	372.1	3435.6	7412.7	3494.6	831.65	5718.2	274.24
3750.9	2775.1	139.57	602.84	35763	37974	3873.3	10059	480.66	3.6208e+05	26229	30.185	165.46	10651	833.56	0	1.792e+05	1.851e+05	80620	15225	126.85	137.75	1549.5	51.869	108.81	15.703	43.602	18.547	23069	1.2554e+05	4213.2	18004	12491	1.8333e+05	1.9745e+05	31591	3.1064e+05	56959	328.67	15737	3695.4	1340.1	1013.2	54.265	269.4	3058.9	1764.1	1166.7	2515.8	290.27
11553	4489.1	160.33	953.99	30546	18703	6487.9	9829.1	133.74	29486	7202.3	64.286	480.04	10353	17012	1.792e+05	0	3.7833e+05	1.9495e+05	98213	2153	1302.9	1195.3	257.91	112.56	71.354	52.327	87.377	13193	1.3013e+05	82610	1.224e+05	78780	2.1771e+05	27234	5325.2	2.175e+05	11977	361.11	3064.8	1565.1	5442.9	2107.9	124.21	1059.5	4971.1	3182.1	971.6	2836.4	273.49
32633	11052	1164	7237.5	11674	6908.2	13738	23957	675.07	26035	7275.2	213.75	791.44	11193	61221	1.851e+05	3.7833e+05	0	9.0542e+05	1.884e+05	85852	27349	1.6284e+05	5923.7	13638	3291.6	1613.2	1608.1	1.3027e+05	85783	22224	96953	15888	35870	2.4726e+05	36797	2.0874e+05	65357	2477.8	78187	39147	20851	4453.5	213.38	5886.7	6712.2	4407.7	2125.8	5302.9	511.64
5304.6	1587.7	192.16	1177.5	630.68	5102.9	1492.7	5985.1	671.14	55116	217.27	17.933	22.455	203.61	8356.7	80620	1.9495e+05	9.0542e+05	0	20539	2645.3	1129	92068	915.15	6774.6	797.59	399.05	403.34	1.8543e+05	1.6615e+05	50269	37497	165.57	5454.1	32827	2773.8	26912	5344.8	383.37	11197	10937	1279.1	342.26	10.772	469.76	437.01	203.68	88.122	1545.7	159.9
22978	7398.5	1042.6	6078.7	4689	2900.8	7737.2	25851	781.07	6144	1.0294e+05	9434.2	53442	1.9216e+05	3.2041e+05	15225	98213	1.884e+05	20539	0	1.2998e+05	28376	17558	52260	3216.4	32445	5131.1	1428	13859	33238	44856	1.4357e+05	14029	22272	2.5256e+05	46920	1.1473e+05	58311	2101.5	1.0285e+05	34012	32800	9611.1	454.11	8140.8	14318	7210.7	2767.7	17736	849.52
3605.6	1349.3	184.53	945.01	208.82	89.678	498.91	554.55	38.287	151.03	538.6	301.46	352.82	1873.7	1.0696e+05	126.85	2153	85852	2645.3	1.2998e+05	0	3.6402e+05	56986	86998	1302.2	7873.5	829.59	383.77	3751.6	7930.6	3646.1	9042.8	710.64	2933.2	12502	1382.6	11809	4119.5	451.27	21237	4893.3	8012.1	2054.6	87.402	2337.7	2174	835.74	153.64	1173.2	66.015
43270	16315	2554.4	10670	780.31	150.97	5515.1	2520.8	49.835	199.69	294.37	186.33	111.9	1007.9	42060	137.75	1302.9	27349	1129	28376	3.6402e+05	0	66111	2.7464e+05	4378.2	13393	1209.3	4105.3	31469	91969	4191.8	16071	232.3	27615	46933	3447.2	97994	11154	3779.4	92302	29585	8274.4	2071.3	126.49	4604.8	1629	530.59	178.01	749.71	53.873
59164	24343	1772.9	10386	2657.2	344.52	12984	7743.1	146.81	1385.8	194.9	154.5	41.007	126.33	12140	1549.5	1195.3	1.6284e+05	92068	17558	56986	66111	0	27335	2.526e+05	3202.3	3128.1	4535.7	3.8097e+05	1.8571e+05	30552	1.4069e+05	172.78	41510	67291	6909.7	1.614e+05	14863	2758.5	89822	43873	7242.3	1932.7	113.16	2967.3	1392.2	501.75	407.37	1227.4	94.55
39851	8543.9	1454.7	9043.8	398.89	125.74	4463.5	2144.2	42.734	185.25	64.614	104.96	23.88	152.85	52203	51.869	257.91	5923.7	915.15	52260	86998	2.7464e+05	27335	0	87856	40161	2309.1	3722.5	64935	82743	1777.5	8174.1	30.222	22454	44869	2595.4	68588	6399.2	2616	1.0125e+05	23510	6951.2	858.08	40.235	4406.2	345.96	173.4	121.99	453.99	44.146
6223.9	1806.4	451.23	2819	750.75	267.82	1619.5	3871.4	116.52	283.86	69.802	65.93	20.038	40.626	5073	108.81	112.56	13638	6774.6	3216.4	1302.2	4378.2	2.526e+05	87856	0	56865	15550	9872.3	2.2957e+05	10151	4510.3	9929.8	28.416	4417.8	81044	9713.8	14776	3931.4	1102.1	1.4122e+05	33210	791.54	606.79	28.482	816.55	357.88	273.25	350.49	695.46	98.253
2916.2	344.93	105.6	914.45	85.062	43.986	138.44	255.85	18.561	50.783	26.658	18.466	26.143	207.3	1.2159e+05	15.703	71.354	3291.6	797.59	32445	7873.5	13393	3202.3	40161	56865	0	39657	6667.9	12948	2674.8	260.69	1613.6	70.308	2320.6	20140	1080	5284.5	1925.5	574.93	1.8356e+05	15689	657.18	182.86	7.5233	587.48	135.2	66.828	23.695	71.472	11.619
2010.7	1985.4	926.39	1639	748.76	208.83	770.07	1743.7	73.864	143.28	69.228	96.622	31.383	430.35	36479	43.602	52.327	1613.2	399.05	5131.1	829.59	1209.3	3128.1	2309.1	15550	39657	0	38794	5907.4	875.56	220.29	859.54	49.748	1992.4	47573	8496.9	9203.8	6417.5	1557.3	3.1937e+05	1.0683e+05	361.13	638.05	83.071	737.66	296.41	210.43	170.75	332.61	60.115
52571	755.86	440.07	7398.9	276.51	91.526	327.32	734.36	27.352	75.622	26.629	43.602	23.412	42.268	1802.3	18.547	87.377	1608.1	403.34	1428	383.77	4105.3	4535.7	3722.5	9872.3	6667.9	38794	0	26591	5311.4	318.58	21598	29.831	85318	8399	3521.6	12291	2301.3	4713.6	39624	74771	225.67	271.83	33.448	347.58	162.38	132.71	82.683	139.54	23.285
45472	2550.8	649.43	6699.8	854.25	504.35	2053.3	3223	106.08	11518	233.25	85.618	58.748	312.96	4861.3	23069	13193	1.3027e+05	1.8543e+05	13859	3751.6	31469	3.8097e+05	64935	2.2957e+05	12948	5907.4	26591	0	1.254e+05	12289	29097	128.57	31891	37727	6892.9	33652	4161.5	2067.5	84427	29172	2183.4	629.82	27.127	984.09	608.79	490.53	332.95	751.14	82.575
87291	11382	2427.5	11217	2148	7117.6	6966.8	5184	275.45	84935	524.66	211.46	125.17	699.97	11480	1.2554e+05	1.3013e+05	85783	1.6615e+05	33238	7930.6	91969	1.8571e+05	82743	10151	2674.8	875.56	5311.4	1.254e+05	0	1.4219e+05	72929	309.65	73877	26351	6680.2	91936	5032.8	1864	77646	13573	5413.1	943.36	70.637	1876.6	1207.7	891.69	374.63	1337.5	134.18
2963.4	1766.2	205.06	568.5	10860	21894	708.35	957.6	37.345	9937.6	684.54	67.813	282.72	2751.5	24072	4213.2	82610	22224	50269	44856	3646.1	4191.8	30552	1777.5	4510.3	260.69	220.29	318.58	12289	1.4219e+05	0	82946	3469.9	27265	4537.6	964.27	59515	3184.4	232.83	1557.8	1786.7	3890.1	1568.7	78.794	1189.7	2177.3	791.59	150.55	499.29	54.376
70525	39697	922.54	4024.6	12294	6665.7	12231	11225	335.62	17590	3147.8	186.57	670.05	7074.6	50993	18004	1.224e+05	96953	37497	1.4357e+05	9042.8	16071	1.4069e+05	8174.1	9929.8	1613.6	859.54	21598	29097	72929	82946	0	1.3003e+05	3.4998e+05	35265	6972.3	1.8689e+05	24044	1345.9	10256	20344	14179	4298.9	245.66	3758.3	6529.3	3923.9	1010.5	3708.6	780.11
3465.1	3188.9	317.62	751.69	5991.3	4423	1900.8	3314.5	145.32	8681.6	578.46	19.354	70.658	1266.7	4543.7	12491	78780	15888	165.57	14029	710.64	232.3	172.78	30.222	28.416	70.308	49.748	29.831	128.57	309.65	3469.9	1.3003e+05	0	1.2085e+05	14964	2754.2	80395	20608	726.46	1125.5	2872.2	745.16	700.9	35.256	283.36	818.73	375.5	90.558	430.23	175.79
2.9176e+05	55186	5594.6	30708	2.3334e+05	2.4693e+05	19152	19258	131.01	95788	3210.4	496.08	171.23	1425.9	7543.9	1.8333e+05	2.1771e+05	35870	5454.1	22272	2933.2	27615	41510	22454	4417.8	2320.6	1992.4	85318	31891	73877	27265	3.4998e+05	1.2085e+05	0	43307	11686	5.2698e+05	19707	4128.4	37413	19027	3289.4	1903.3	133.3	2355.7	3044.7	1442.6	1156.5	3434.3	634.08
1.0264e+05	2.5084e+05	55441	1.3655e+05	1.6673e+05	54122	1.5879e+05	4.6872e+05	18578	2.6901e+05	1.0916e+05	11698	5116.4	18791	81069	1.9745e+05	27234	2.4726e+05	32827	2.5256e+05	12502	46933	67291	44869	81044	20140	47573	8399	37727	26351	4537.6	35265	14964	43307	0	1.0549e+06	6.9805e+05	6.4824e+05	36216	8.5941e+05	2.5161e+05	35755	87412	7944	41380	60920	68151	52467	1.1783e+05	14452
41640	74555	40150	1.7639e+05	32131	25675	56035	2.0079e+05	2095.8	84429	69749	27612	2562.3	7427.1	10781	31591	5325.2	36797	2773.8	46920	1382.6	3447.2	6909.7	2595.4	9713.8	1080	8496.9	3521.6	6892.9	6680.2	964.27	6972.3	2754.2	11686	1.0549e+06	0	1.5952e+05	1.2153e+05	51189	2.4686e+05	71026	38712	1.6395e+05	7113.4	1.1575e+05	1.4525e+05	49296	78288	76794	6553.5
4.0155e+05	2.6129e+05	52686	1.6203e+05	2.8676e+05	2.4638e+05	1.7307e+05	2.2061e+05	4674.7	2.4289e+05	49884	6645.4	2114.1	9127.5	37726	3.1064e+05	2.175e+05	2.0874e+05	26912	1.1473e+05	11809	97994	1.614e+05	68588	14776	5284.5	9203.8	12291	33652	91936	59515	1.8689e+05	80395	5.2698e+05	6.9805e+05	1.5952e+05	0	6.0718e+05	48717	1.948e+05	1.669e+05	19746	32262	3818.7	26672	16147	20088	9037.4	40871	5089.1
46181	92304	41118	50358	58500	30842	36386	85218	4660.6	59973	24336	5024	1597.1	4942.5	21947	56959	11977	65357	5344.8	58311	4119.5	11154	14863	6399.2	3931.4	1925.5	6417.5	2301.3	4161.5	5032.8	3184.4	24044	20608	19707	6.4824e+05	1.2153e+05	6.0718e+05	0	26787	95701	1.5716e+05	11597	25509	6255.7	18017	11489	14549	4882.4	20346	4153.7
35268	810.02	4172.8	2.1631e+05	104.3	49.383	322.43	3663.9	6.3661	147.44	172.56	43214	510.28	137.25	1269.6	328.67	361.11	2477.8	383.37	2101.5	451.27	3779.4	2758.5	2616	1102.1	574.93	1557.3	4713.6	2067.5	1864	232.83	1345.9	726.46	4128.4	36216	51189	48717	26787	0	20207	22587	12032	251.28	64.432	1.3914e+05	187.9	85.351	38.627	5023	5.8544
72432	40418	13120	53024	17608	5855.8	28712	71208	2158.1	23426	9215	2184.8	1267.7	3793.5	1.3845e+05	15737	3064.8	78187	11197	1.0285e+05	21237	92302	89822	1.0125e+05	1.4122e+05	1.8356e+05	3.1937e+05	39624	84427	77646	1557.8	10256	1125.5	37413	8.5941e+05	2.4686e+05	1.948e+05	95701	20207	0	2.9681e+05	28989	17700	1082.7	19265	12671	8637.4	8251.4	15122	2154.8
26593	20193	7735.3	18144	8788.7	2464.3	8044.9	17679	951.9	3744.9	2016.4	1003.5	432.21	1272.7	39518	3695.4	1565.1	39147	10937	34012	4893.3	29585	43873	23510	33210	15689	1.0683e+05	74771	29172	13573	1786.7	20344	2872.2	19027	2.5161e+05	71026	1.669e+05	1.5716e+05	22587	2.9681e+05	0	3807.2	6316.9	703.31	7919.4	3654	3124.9	1779	4020.1	716.5
12908	7896.3	3874.2	47533	1133.2	487.19	4204	9529.9	129.7	6545.9	4183.8	1488.5	557.88	2479.3	12273	1340.1	5442.9	20851	1279.1	32800	8012.1	8274.4	7242.3	6951.2	791.54	657.18	361.13	225.67	2183.4	5413.1	3890.1	14179	745.16	3289.4	35755	38712	19746	11597	12032	28989	3807.2	0	2.218e+05	6817.8	59642	82933	4373.6	42607	14352	613.78
2952.2	20587	1071	1983.8	6258.2	780.24	12845	28014	69.158	3336.3	4381.8	647.69	526.17	1457	5054.1	1013.2	2107.9	4453.5	342.26	9611.1	2054.6	2071.3	1932.7	858.08	606.79	182.86	638.05	271.83	629.82	943.36	1568.7	4298.9	700.9	1903.3	87412	1.6395e+05	32262	25509	251.28	17700	6316.9	2.218e+05	0	44804	13993	63559	4161.3	80094	52047	208.25
725.31	6091.5	808.11	924.32	175.57	68.667	484.5	1990.4	6.3295	301.66	277.28	50.458	30.951	108.62	372.1	54.265	124.21	213.38	10.772	454.11	87.402	126.49	113.16	40.235	28.482	7.5233	83.071	33.448	27.127	70.637	78.794	245.66	35.256	133.3	7944	7113.4	3818.7	6255.7	64.432	1082.7	703.31	6817.8	44804	0	28641	573.91	164.05	2751.2	3050.9	24.245
49592	26217	16519	2.724e+05	551.89	217.93	7676	23627	61.586	914.29	756.46	30023	537.13	707.44	3435.6	269.4	1059.5	5886.7	469.76	8140.8	2337.7	4604.8	2967.3	4406.2	816.55	587.48	737.66	347.58	984.09	1876.6	1189.7	3758.3	283.36	2355.7	41380	1.1575e+05	26672	18017	1.3914e+05	19265	7919.4	59642	13993	28641	0	1916.9	543.11	905.69	20349	153.11
1099.4	1407.8	187.3	507.91	26711	6768	13891	19108	158.72	8195	9076.1	360.8	567.37	2501.8	7412.7	3058.9	4971.1	6712.2	437.01	14318	2174	1629	1392.2	345.96	357.88	135.2	296.41	162.38	608.79	1207.7	2177.3	6529.3	818.73	3044.7	60920	1.4525e+05	16147	11489	187.9	12671	3654	82933	63559	573.91	1916.9	0	1.371e+05	78679	66549	961.92
601.47	609.17	107.34	315.94	20119	44279	15634	38709	2040.1	3866.6	4100.7	187.95	750.94	1403.4	3494.6	1764.1	3182.1	4407.7	203.68	7210.7	835.74	530.59	501.75	173.4	273.25	66.828	210.43	132.71	490.53	891.69	791.59	3923.9	375.5	1442.6	68151	49296	20088	14549	85.351	8637.4	3124.9	4373.6	4161.3	164.05	543.11	1.371e+05	0	41240	1.3092e+05	5.2905e+05
777.94	2853.7	115.18	462.63	15127	7398.3	14486	17975	50.293	1642.6	1236	96.362	129.02	315.13	831.65	1166.7	971.6	2125.8	88.122	2767.7	153.64	178.01	407.37	121.99	350.49	23.695	170.75	82.683	332.95	374.63	150.55	1010.5	90.558	1156.5	52467	78288	9037.4	4882.4	38.627	8251.4	1779	42607	80094	2751.2	905.69	78679	41240	0	1.2534e+05	1.2105e+05
5355.7	10647	1842.2	18779	27331	54868	40460	3.0067e+05	29573	75474	9205.1	16787	12119	18757	5718.2	2515.8	2836.4	5302.9	1545.7	17736	1173.2	749.71	1227.4	453.99	695.46	71.472	332.61	139.54	751.14	1337.5	499.29	3708.6	430.23	3434.3	1.1783e+05	76794	40871	20346	5023	15122	4020.1	14352	52047	3050.9	20349	66549	1.3092e+05	1.2534e+05	0	2.0344e+05
70.351	68.172	13.475	43.748	338.12	36872	727.99	27234	22005	18016	856.82	6.46	374.59	402.6	274.24	290.27	273.49	511.64	159.9	849.52	66.015	53.873	94.55	44.146	98.253	11.619	60.115	23.285	82.575	134.18	54.376	780.11	175.79	634.08	14452	6553.5	5089.1	4153.7	5.8544	2154.8	716.5	613.78	208.25	24.245	153.11	961.92	5.2905e+05	1.2105e+05	2.0344e+05	0
410.94	316.57	41.293	194.79	779.07	9150.6	580.72	56046	16955	1.8033e+05	1.0933e+05	24.062	794	17547	1185	12691	2053.1	2629.8	1986.6	4543.4	196.83	154.98	232.65	112.13	96.979	31.786	41.766	21.32	155.67	854.16	269.7	1624.9	403.47	2492.8	44169	14729	20595	10321	47.922	3689.9	1063.5	11763	5920.8	735.97	1732.5	11633	53972	1984.5	2.1372e+05	2.3132e+05
468.29	534.27	58.752	199.26	3037.9	4966.4	635.76	21032	722.13	1.4802e+05	7.2094e+05	297.05	2094.8	1.9683e+05	9690.6	38217	11200	12988	201.63	54394	398.87	186.35	139.04	47.76	42.097	21.914	57.947	15.449	326.44	1057.6	1036.2	5348.6	1011.9	4504.8	89664	30351	51578	21630	93.464	7982.8	1805.3	3729.3	3492.2	345.76	783.7	5976.5	4531	873.14	36556	1157.6
17823	15111	20862	1.5999e+05	1741.7	283.29	6204.5	48787	23.795	145.29	1085.6	1.848e+05	36760	12018	20588	133.29	208.1	832.48	90.155	22498	1077.5	783.6	722.69	391.49	325.62	67.888	422.93	175.45	415.29	882.25	194.39	777.43	87.064	1936.2	65823	92653	34379	27686	79726	9943.7	4553.1	2838.7	1252.6	59.506	71327	548.03	319.65	162.15	65101	28.004
266.67	295.1	138.73	998.09	260.65	586.53	225.85	13199	164.35	168.7	3375.4	57298	66336	47948	60939	207.51	694.61	1330.1	72.086	81976	7496.2	1779.3	145.57	284.92	19.878	164.28	54.759	44.754	131.35	377.11	653.39	1564.9	110.96	220.36	5115.8	1711.2	1990.1	1422.6	736.16	2054.5	1050.7	633.98	385.88	19.38	761.39	574.9	946.37	88.366	36560	401.45
471.56	308.44	50.703	344.47	792.51	2401.7	447.65	35855	865.08	16455	2.7729e+05	13549	34447	2.9593e+05	1.4229e+05	9130.3	5089.4	5525	157.26	1.3074e+05	7226.6	2402	226.67	401.77	42.23	233.8	258.63	41.632	277.73	714.33	1882.1	5226.2	550.38	990.46	20142	5198.4	8184.7	4457.9	161.09	4001.3	1297.1	2504.5	1494.8	104.98	702.52	2840.6	4558.3	365.02	68729	1552.1
7881.6	2862.4	662.13	2595.8	976.44	613.67	1607.9	4900.9	227.5	960.43	9457.8	16627	31072	1.6379e+05	6.9085e+05	1606.5	13857	67075	9109	3.0836e+05	89217	38036	10621	41389	2326.3	13748	5798.7	943.54	4607.9	12209	24047	49586	3946.7	7380.1	75618	9390.8	38614	23119	1340.6	67659	22055	15213	5791.1	501.98	3851.9	9178.2	4840.9	1010.7	11550	352.44
1183.2	861.39	96.02	681.69	1545.2	2397.1	1226.4	6575.8	389	22209	1.2229e+05	118.62	464.59	40996	4528.2	70384	17653	16842	331.36	31417	158.69	159.5	262.76	107.82	66.26	30.26	45.669	16.006	414.02	1212.8	1275.4	5347	873.16	3890.5	22732	15741	22103	10221	259.96	2866.9	1631.4	41488	14313	1935.3	5005.8	38093	13789	4004.6	16695	5459.9
4237.3	1680.7	222.04	1662.1	2341.9	2326.9	2462.4	6961.9	373.83	8108.9	23083	115.96	848.56	13434	20193	31892	69281	54482	1676.7	1.1e+05	4412	3030	1893.9	535.11	366.42	200.52	193.89	260.76	2831.7	4913.1	8625.2	78151	5055.8	7017	78227	29641	38832	14465	653.71	19854	6046.2	31090	13707	934.92	3837.8	53933	34048	5865.5	16524	4272
7378.1	1645.6	263.24	1966.1	616.92	418.73	1623.4	2559.4	151.5	1581.4	1666.4	144.89	464.14	1949.8	68157	1766.7	10036	1.1826e+05	15092	1.5697e+05	58234	20906	89768	3844.2	1124.4	504.17	317.1	381.21	6624.3	13423	9412.3	30733	1807.5	5872.7	29451	4340.5	24587	12033	682.48	29190	7927.5	24253	6448.8	417.54	3992.6	15153	7037.6	1715.8	5425.8	1106.9
1444.9	326.05	61.293	455.66	98.558	95.517	280.24	596.24	70.362	880.06	295.22	9.7141	15.774	142.06	9534.6	104.71	445.88	11936	1624.1	15435	3745.1	1794.2	6668	483.81	167.71	116.31	60.042	111.92	1296.5	3580.5	383.9	2622.6	90.224	946.17	9670.2	976.56	5792.8	3473.1	173.42	5790	2209	9004.6	2599.9	143.91	1504.6	5766.6	2904.7	370.11	1354.2	2423.1
27120	7354.6	1205.8	7578.1	3554	2187.1	7034	17422	771.09	6068.6	72089	9830.1	22346	1.1304e+05	2.9788e+05	22080	91148	2.6169e+05	32786	8.1619e+05	1.528e+05	85804	69178	17871	2975.2	8382	3701.7	1692.2	18982	49181	37267	1.6536e+05	11527	23943	2.1228e+05	41078	1.1497e+05	55816	2784	1.1421e+05	38547	67505	19812	1242.8	13328	38641	17234	5298.8	32982	1641.6
3560.3	619.78	160.66	1162.4	65.624	47.421	311.98	275.78	18.563	87.8	76.787	16.907	20.762	137.03	1.4747e+05	26.155	342.12	1.025e+05	4354.2	1.5611e+05	3.0624e+05	1.6665e+05	1.9557e+05	42202	1135.6	3967.5	836.16	443.97	4444.6	9993.5	647.06	2146.4	125.04	2680.5	14697	916.11	8199.5	2193	537.66	22487	4184.6	21720	5335	128.55	6423.8	2591.2	458.33	134.53	382.15	46.408
6167	801.31	283.39	2798	109.54	115.48	430.91	502.55	59.506	207.82	126.21	41.963	57.801	290.31	70095	48.963	525.65	21675	626.47	63018	1.6857e+05	2.2303e+05	78880	1.4076e+05	4269.9	16637	3632	921.59	9100	14063	782.35	2389.6	169.82	4310.7	31408	2323.4	11605	4254.4	1823.5	64266	7111.9	1.3535e+05	27679	629.1	38668	10421	1409.6	603.28	1706.1	261.56
4699.4	744.83	150.54	1716.5	143.53	122.07	581.06	848.76	75.853	383.82	178.52	27.305	36.439	223.82	9920.7	80.304	755.88	62296	3300.1	29694	66232	74421	1.5979e+05	20019	1098.6	1596.8	511.12	327.2	5201.5	12935	686.91	3566.6	154.76	3006	14016	2053.2	10587	4503.4	688.23	20396	3958.5	98191	21224	546.42	19423	18998	3610.7	1032.7	2741.5	268.28
5066.9	535.09	153.58	1548.2	62.407	54.906	349.61	343.63	30.033	153.8	100.78	20.472	16.951	832.33	81719	86.573	158.74	10248	242.17	67927	94225	1.2234e+05	25562	1.3842e+05	7192.1	14994	3246.8	582.79	9220.6	11210	251.97	988.15	37.216	3248.3	20240	765.14	7489.8	1363.7	546.84	70425	3816	36420	5721.7	89.187	12370	2093.7	439.58	208.41	720.36	90.337
3146.5	681.03	126.55	903.49	216.54	112.47	527.61	848.28	89.214	310.98	222.23	48.326	64.848	299.34	15569	128.49	551.84	33080	5851	35416	12992	13693	26214	16673	3593.3	4263.9	2889.7	301.5	4377.4	6392.8	734.08	3788.1	346.13	1907.4	28390	1244.6	8354.8	4733.5	371.99	61305	4464.9	7247.1	1566.1	148.37	2542.5	3952.2	1837.4	608.84	1825	246.08
735.31	340.9	126.13	403.64	88.747	34.001	123.62	225.52	21.885	51.417	68.464	22.4	22.03	599.27	27710	14.678	90.945	1470.9	158.64	9757.3	7892.7	15776	1171.2	18132	3049	7912	6171	645.99	1818.1	1272.6	182.64	653.27	75.444	560	35186	772.45	2882.6	2512.1	195.42	84202	5425.9	1692.9	818.32	83.291	732.2	1217.9	523.92	100.15	296.79	39.505
843.31	933.47	418.84	1058	396.06	323.86	399.96	1047	283.7	404.35	289.96	79.164	94.602	529.2	8543.2	103.55	249.41	1734.1	227.79	3991.5	2590.4	6772.3	1155.2	6938.6	2704.7	5719.4	8147	661.51	1029.6	720.74	312.5	699.69	118.32	421.07	49225	3337.5	3663.6	4504.4	959.49	1.0238e+05	8657.2	6086.5	6035.9	612.46	3941.7	16391	1991.5	1645.1	4303.5	694.73
1471	966.37	426.86	1108.4	498.7	503.46	451.32	1580.1	495.9	667.72	501.05	126.58	426.94	1236.3	4994.9	134.53	628.77	5064.8	476.91	7077.7	3918.6	10856	2622	10166	2752.4	6068	7851.5	338.4	938.88	923.24	1445.4	2300	378.4	815.28	34930	3465.7	5099	6792.3	1337.4	86152	6842.7	32735	10465	1340.9	15451	26991	3445.4	2607.1	7428.1	1409.5
14823	2245.6	538.89	3715.4	418.02	302.36	1654.7	2248.6	210.18	799.25	523.23	154.56	399.22	1244.7	32894	249.65	2219	80783	8954	92521	13795	17065	24282	14051	3016.1	3280.1	2615.9	978.71	11972	35920	5472.2	16912	771.53	9295.5	61431	3858.9	30676	9907.6	1254	1.0679e+05	13618	16523	3004.4	205.85	7681.1	7120.5	3914.3	1091.8	3620.6	1430.4
7978.9	1248.8	292.44	2314.1	437.89	732.25	1044.4	2186.1	632.47	2252.6	1033.6	120.51	569.99	2022	32523	856.37	4341.6	47450	2905.6	68921	13360	13236	9799	9073.8	1219.8	1322.9	834.87	537.71	5179.4	16322	6742.2	20214	856.62	5571.8	37472	4240.4	19619	7743.1	831.06	58403	7896.8	67484	11144	398.84	14797	23469	28048	1594.8	6338.4	7610.6
2346.1	754.17	156.7	650.79	639.61	1752.3	540.32	1419.5	848.42	2969.5	1052.4	84.803	401.9	1991.1	36220	1122.4	5752.7	14815	877.49	41680	6058.3	4159	890.91	483.83	180.12	373.92	275.38	211.58	1172.9	3028.6	6313.5	16533	1570	2241	21346	5526.7	11674	7367.8	348.79	14750	4865.6	4535.7	2699	231.1	769.11	7360	45131	676.35	5358.1	8250
5621.5	1862.6	265.75	1710.6	1366.9	2450.4	2004.1	9600.6	1460.7	9863.5	8503.1	146.6	856.93	5697.1	35730	4827.6	29660	41811	2386.1	88292	8804.1	6536.5	4865	1952.5	527.37	470.21	328.56	324.78	3313.6	8042.2	9276.8	48762	2811.8	5437	54262	17317	27623	11924	575.95	31460	6492.6	1.2695e+05	46653	2145.9	8179	82082	75914	6791.8	25998	8842.1
578.74	363.35	84.838	229.52	451.83	286.04	244.27	703.2	45.301	423.56	2742.9	29.221	224.03	3140.4	4929.8	5412.7	19925	7515.5	145.09	11637	794.5	514.57	104.33	69.617	40.386	51.035	69.835	82.622	389.6	1093.3	3225	9725.4	2248.6	1262.8	18478	7956.4	9098.8	5365.3	170.37	3239	1867.8	1459.1	1750.2	126.81	302.49	5037.6	2310.9	352.65	774.54	120.88
2413.9	599.63	121.95	963.84	1418.4	5212.6	1188.5	10789	2450.9	16758	17073	64.91	571.99	5743.5	8174.9	6746.5	8592.3	14678	877.89	21133	4504.2	4944.6	3714.9	4158.6	483.16	490.04	268.13	173.07	1468	3876.8	2850.8	9667.9	689.8	2629	24580	10440	14992	6035.6	383.15	19586	2752.7	1.6009e+05	25231	966.14	13815	1.8463e+05	2.9205e+05	7166.1	31746	10371
19715	21626	4611.1	17670	18323	24550	17135	87388	21627	1.0874e+05	1.1557e+05	2142.3	4655	32116	79586	19472	34359	47449	7981.1	1.5208e+05	16844	36247	10742	26010	7765	8701.3	10687	1344.1	6261.4	11415	19860	62978	7916.3	14965	1.7362e+05	1.2153e+05	1.0757e+05	1.0886e+05	7615.8	1.9935e+05	38543	2.791e+05	3.2293e+05	56370	1.6127e+05	5.2854e+05	1.1667e+05	89697	3.4476e+05	46801
26695	15792	26353	1.3016e+05	8507.7	15994	15914	38754	2693.1	48020	39252	16483	1167.2	10723	21307	9532.5	14740	11575	992.81	36649	2732.2	2732.2	1448.8	1012.3	637.48	254.5	614.63	286.76	1120.1	2700.1	4561.7	16462	2035	6021	1.1003e+05	2.4055e+05	57393	38577	38384	20100	7634.3	1.0387e+05	2.1171e+05	11356	1.4911e+05	1.8606e+05	46775	60174	1.2475e+05	7526.8
16291	11604	2503.8	19725	9980.1	18436	10240	63918	6997	88239	78639	1144.6	2662	25626	46656	15218	26722	50519	4460.1	1.0604e+05	20507	19574	14346	11010	1806.5	1441.6	1288	921.64	5551.7	13643	15450	47900	4891.4	12000	1.0953e+05	83459	85175	74937	11390	72891	24195	7.8935e+05	3.0448e+05	44061	1.6172e+05	6.6205e+05	4.0632e+05	60845	2.1619e+05	39055
7260.6	9989.6	3363.3	8851.5	4807.5	8772.5	4123.3	20586	4035.3	33553	38565	695.96	1257.6	8475.3	23569	5441.7	8684.7	12197	1105.7	33599	5230.1	5232.5	1910.6	1685.8	449.91	521.76	811.26	641.97	1888.3	3952.7	6333.5	14709	3309.5	4672.1	75701	49374	56109	1.0166e+05	5603.6	33122	17209	1.5049e+05	1.9381e+05	56797	90542	2.0329e+05	27213	14175	70909	13764
23698	813.61	10356	2.2621e+05	111.62	41.725	304.96	4646.3	7.1116	131.66	294.89	54635	574.19	193.57	1317.8	104.25	318.23	1113.2	180.77	1578.5	529.63	1231.3	857.82	828.86	341.78	173.64	782.45	614.76	470.12	714.48	311.26	863.01	179.15	752.76	8213.7	50843	9048.8	8204.9	3.0614e+05	6472.4	16205	15116	681.11	56.901	1.4433e+05	292.72	72.849	38.524	4372.8	10.873
11383	5302.9	1801.6	9347.6	3665	3832.3	4215	14273	3366.6	7908	5554.7	653.23	1622.6	5886.3	41504	1580.1	5450.4	21351	1910.2	43258	16594	40257	8055.8	46061	16707	21227	26231	3127.8	9810.7	10433	6425.1	17603	1511.7	7040.5	2.4531e+05	26698	37337	30533	4583.5	5.5502e+05	37712	75034	53693	3940	51992	1.5685e+05	21933	22783	64421	9458.6
6843	2259.2	1244.1	5850.9	1199.2	988.73	1016.8	3016	822.47	1621.4	1748.2	318.83	1074.4	2902.2	18611	757.66	3656.6	16268	1690.4	28208	8250	14593	6011.4	11018	1756.7	3116.3	3625.9	1095.6	2709.9	5027.7	5603.6	12997	3546.8	4564.6	48801	14876	52211	99534	8887.1	70017	39232	35037	16094	2565.3	46542	36461	6094.7	3856	11668	2070.7
21826	34786	6270.9	10375	35147	41064	20203	1.4599e+05	20157	4.3809e+05	2.7264e+05	1706.8	4044.6	41299	1.0127e+05	2.7157e+05	53323	1.0647e+05	13990	1.8358e+05	14274	27271	20651	10949	5106.3	3864.6	4467.8	1518.3	7259.9	14199	24769	60632	24891	32025	1.4769e+06	3.0001e+05	4.1076e+05	7.7658e+05	3173.2	1.3249e+05	64752	65038	65050	14919	22298	1.1702e+05	51066	20078	1.1781e+05	23344
[truncated: 33 more columns]
