# Supplementary material for: Reproducibility of the Structural Brain Connectome Derived from Diffusion Tensor Imaging
Source: PLoS One. 2015 Sep 2;10(9):e0135247. doi: 10.1371/journal.pone.0135247 (PMC4557836; doi:10.1371/journal.pone.0135247)
Supplement: S1 Data — Please refer to the README.txt file within the compressed folder for usage instructions. (ZIP) [file pone.0135247.s001.zip › Subject1_probabilistic_scanner_B_time_1.csv]

0	1.2788e+05	15388	56103	28965	10946	25454	731.3	3.8422	134.19	56.206	3084.3	20.982	157.83	3915.5	289.05	2506.1	5268.5	853.29	4206.1	2812.5	30943	21150	43823	3243.2	473.59	1496.1	97351	20540	34106	3038	1.2779e+05	317.86	2.5334e+05	28239	8891.8	2.0241e+05	26251	41339	19767	18499	6184.6	350.59	23.784	41723	476.49	173.03	16.486	425.12	14.463
1.2788e+05	0	282.94	170.53	51687	3606.3	40156	2443.2	2.481	104.5	52.728	19.019	16.006	129.09	8663	216.61	1048.3	7352.1	1731.1	5023.7	2212.1	43720	27545	33472	837.86	1031.3	63.889	334.86	1801	9121.6	1596.4	32350	384.68	63329	59433	3337.3	2.4224e+05	47001	635.99	5805	2692.7	1078	652.64	156.08	944.59	480.79	182.55	23.684	466.72	8.114
15388	282.94	0	31491	18.542	4.522	2118.1	399.98	0.82743	9.1427	11.749	281.25	10.048	8.2524	353.75	15.41	18.647	157.77	19.443	195.57	287.71	2741.8	778.63	2387.2	131.23	50.919	42.123	558.41	216.16	1219.8	215.59	1753.6	12.172	3678.9	16684	12034	30539	31472	3018.8	2274.7	2065.6	565.41	31.927	110.69	6319.5	37.791	12.782	1.568	234.53	0.78965
56103	170.53	31491	0	46.328	12.84	1483.6	8952.1	2.7469	23.328	12.469	34637	38.88	34.253	861.83	27.326	84.745	787.09	85.979	965.43	1085.8	9466.6	3689.4	11342	1061.7	99.11	97.08	9743.9	2522.9	3998.6	413.76	8744.7	18.459	26329	19483	53610	64061	21536	95865	7621.4	5486.7	14888	91.448	142.59	1.4327e+05	152.39	58.118	10.267	3415.1	4.4322
28965	51687	18.542	46.328	0	73525	1.3354e+05	44708	28.838	6120.8	1463.2	44.976	623.23	991.25	10305	11245	29880	23253	2762.3	11163	808.87	14921	20907	10025	925.03	1122.3	44.275	209.29	1893.1	3430.5	3500.6	39717	3687.8	1.9797e+05	73450	6814.1	4.4138e+05	40721	121.59	6334.9	2062.7	961.86	1991.1	97.331	832.29	5633.7	9791.5	2070.8	9772.4	64.757
10946	3606.3	4.522	12.84	73525	0	21484	1.1925e+05	2.1629e+05	1.017e+05	2228.5	10.017	1371.4	823.71	1260.8	49940	35512	13552	10223	3286.6	39.589	76.397	201.31	83.419	21.064	40.171	2.9858	29.584	199.75	29006	47986	7292.1	2009.7	2.0725e+05	25925	5062.4	2.141e+05	21228	19.793	1873.5	605.57	262.59	129.34	25.013	272.72	2613	32739	1580.4	59978	14613
25454	40156	2118.1	1483.6	1.3354e+05	21484	0	1.1117e+05	2.3082e+05	6168.8	253.17	128.14	152.54	166.95	1723.6	1155.8	2060.8	4499.9	510.01	2671.9	436.29	6212.4	5920.4	7486.1	304.81	170.62	25.11	162.57	677.99	3138.8	553.33	7926.5	258.17	7064.1	94979	21811	1.4379e+05	48655	313.57	10062	1298.1	597.74	2089	139.11	3665.2	856.69	3497.7	862.88	9369.2	187.69
731.3	2443.2	399.98	8952.1	44708	1.1925e+05	1.1117e+05	0	1.565e+05	1.7847e+05	14897	13857	37729	44805	3959.4	7379.3	3102.3	4181.7	1942.4	9891.6	64.852	442.21	741.34	562.71	294.45	73.668	37.164	332.64	810.47	3421.9	1215	1976.3	236.13	2404.1	2.1201e+05	73138	1.0223e+05	57885	577.3	28979	2933.6	1197.6	4106.2	969.87	17211	2621.5	19025	2504.5	2.0886e+05	10327
3.8422	2.481	0.82743	2.7469	28.838	2.1629e+05	2.3082e+05	1.565e+05	0	1.6651e+05	107.87	0.11369	735.56	152.98	63.203	475.77	54.513	86.476	59.34	104.05	2.6747	7.9424	13.487	6.6066	3.4213	4.8003	1.5497	16.383	24.336	174.88	60.195	53.196	6.5773	31.515	9905.3	191.9	3697.5	3689.3	7.8457	513.6	206.49	46.551	30.918	3.7963	43.583	44.777	3850.8	6.0174	27033	13994
134.19	104.5	9.1427	23.328	6120.8	1.017e+05	6168.8	1.7847e+05	1.6651e+05	0	33964	3.8494	500.93	11750	354.77	3.6738e+05	27520	17896	51694	2179.6	13.63	40.8	536.68	64.18	27.82	27.045	23.481	43.653	1422.1	58427	5130	3194.6	1321.5	82342	1.9923e+05	43955	2.1333e+05	82458	25.09	22746	1509.6	220.54	460.1	38.566	241.4	851.83	4941	153.81	63625	7317
56.206	52.728	11.749	12.469	1463.2	2228.5	253.17	14897	107.87	33964	0	136.76	4599.3	2.9172e+05	2349.4	8905.6	5059.3	3598	33.561	86986	25.214	17.881	44.728	25.089	12.354	19.741	9.3554	29.998	39.729	106.04	429.85	1886.3	824.84	3902.8	79176	54230	36789	27460	17.592	9059.5	793.38	155.62	676.23	39.346	157.58	1076	3069	109.82	11475	890.32
3084.3	19.019	281.25	34637	44.976	10.017	128.14	13857	0.11369	3.8494	136.76	0	33130	4086.3	891.37	2.6759	4.4725	5.4535	0.39301	219.89	4.3213	11.655	5.7112	14.266	4.2922	3.058	3.2031	117.9	13.577	5.6426	3.3886	22.877	0	1924.8	777.66	6388.6	427.57	333.88	29117	270.11	373.08	951.97	27.913	7.2346	20620	51.434	101.53	26.348	3604.7	0.47979
20.982	16.006	10.048	38.88	623.23	1371.4	152.54	37729	735.56	500.93	4599.3	33130	0	2.2041e+05	98474	67.261	467.44	108.42	6.0818	35296	55.568	18.8	10.392	6.9501	5.5201	4.515	2.8738	22.424	24.839	42.461	227.51	429.29	144.14	83.935	6696.7	3143.2	2548.5	2120	34.941	1059.5	170.46	77.779	161.54	8.4892	149.59	181.33	1030.4	73.675	26185	143.8
157.83	129.09	8.2524	34.253	991.25	823.71	166.95	44805	152.98	11750	2.9172e+05	4086.3	2.2041e+05	0	1.2266e+05	2553.3	15655	3583	86.891	1.852e+05	237.56	67.277	33.858	37.593	7.2925	47.731	10.104	51.136	79.624	287.48	2700.3	8051.8	4832.5	1539.9	24653	21590	8419	5492.4	40.725	2277.8	636.3	421.08	625.88	19.474	252.87	615.92	920.14	74.133	28291	198.75
3915.5	8663	353.75	861.83	10305	1260.8	1723.6	3959.4	63.203	354.77	2349.4	891.37	98474	1.2266e+05	0	266.31	21013	50098	8575.9	2.5873e+05	88477	19054	8882.9	55517	3465.7	1.3724e+05	12448	1684.7	2949.6	7173.6	28063	58914	6985.6	12532	81305	9002.3	77611	31054	1787.7	1.1031e+05	20108	8711.6	4081.3	187.17	3190.7	5795.2	2467.3	193.79	2610.8	143.91
289.05	216.61	15.41	27.326	11245	49940	1155.8	7379.3	475.77	3.6738e+05	8905.6	2.6759	67.261	2553.3	266.31	0	1.5637e+05	1.4976e+05	68208	4412.7	7.3689	26.023	562.18	45.37	12.858	5.7008	3.9146	24.36	2151.2	82445	2344.1	2269.7	1699.2	1.4916e+05	82455	43578	1.9102e+05	32648	42.191	7551.8	751.65	53.794	560.23	12.269	78.848	736.96	1792	173.91	3259.9	260.27
2506.1	1048.3	18.647	84.745	29880	35512	2060.8	3102.3	54.513	27520	5059.3	4.4725	467.44	15655	21013	1.5637e+05	0	3.739e+05	1.9711e+05	59200	558.42	313.24	337.94	113.02	17.092	22.566	3.0191	27.477	1707.7	98765	90600	1.3118e+05	61913	1.639e+05	11297	5388.8	1.6771e+05	6454.2	127.58	1018.5	420.67	2432.1	1168.6	31.394	1169.8	1710.3	1964.2	75.66	1123.4	120.09
5268.5	7352.1	157.77	787.09	23253	13552	4499.9	4181.7	86.476	17896	3598	5.4535	108.42	3583	50098	1.4976e+05	3.739e+05	0	6.0288e+05	1.2951e+05	36537	7106.9	81727	4461.4	1851.1	3384.2	243.18	546.03	78736	75269	23667	72492	18346	25792	1.1566e+05	23361	1.2673e+05	31164	853.09	14235	9073	8282.6	1808.9	70.824	6159.9	1611.6	1166.5	190.71	2425	206.54
853.29	1731.1	19.443	85.979	2762.3	10223	510.01	1942.4	59.34	51694	33.561	0.39301	6.0818	86.891	8575.9	68208	1.9711e+05	6.0288e+05	0	22796	915.48	440.92	30520	155	543.12	2184.5	88.65	54.79	53084	1.3919e+05	69707	34506	75.651	4564.1	4297.3	167.43	15097	3054.5	112.41	2295.1	1452.8	339.43	91.516	3.0487	212.55	75.985	176.66	5.9717	495.08	44.865
4206.1	5023.7	195.57	965.43	11163	3286.6	2671.9	9891.6	104.05	2179.6	86986	219.89	35296	1.852e+05	2.5873e+05	4412.7	59200	1.2951e+05	22796	0	1.1085e+05	21607	6150.4	26536	897.57	30670	1042.6	689.59	9887.9	14451	46143	87434	14234	14375	1.4059e+05	33620	65797	21995	899.49	32697	10302	28691	7556.7	262.39	17342	7518.1	4422.4	448.46	6349.5	371.4
2812.5	2212.1	287.71	1085.8	808.87	39.589	436.29	64.852	2.6747	13.63	25.214	4.3213	55.568	237.56	88477	7.3689	558.42	36537	915.48	1.1085e+05	0	2.8117e+05	34724	55375	345.42	3163.3	169.96	473.47	2659.4	3015	2027.3	3567.8	172.55	3289.6	10900	345.24	13548	1417.3	878.08	6278.6	1034.3	1255	437.46	14.429	899.57	506.72	253.41	9.2038	388.77	9.5016
30943	43720	2741.8	9466.6	14921	76.397	6212.4	442.21	7.9424	40.8	17.881	11.655	18.8	67.277	19054	26.023	313.24	7106.9	440.92	21607	2.8117e+05	0	36681	1.7143e+05	663.42	2676.8	48.03	3364.1	28648	60376	9987.1	42005	47.446	39349	47573	1763.5	1.8002e+05	8600.9	7081.7	16711	5610.2	3633.1	947.38	65.064	3431.7	583.24	251.68	21.249	186.57	22.253
21150	27545	778.63	3689.4	20907	201.31	5920.4	741.34	13.487	536.68	44.728	5.7112	10.392	33.858	8882.9	562.18	337.94	81727	30520	6150.4	34724	36681	0	14717	1.4318e+05	2468.4	205.12	4179.6	2.3993e+05	1.2383e+05	49260	1.3889e+05	34.774	42895	23325	1453.8	1.8308e+05	20046	2745.9	8473.6	12855	1782.7	489.23	23.549	1105.4	375.23	148.69	19.914	246.79	29.993
43823	33472	2387.2	11342	10025	83.419	7486.1	562.71	6.6066	64.18	25.089	14.266	6.9501	37.593	55517	45.37	113.02	4461.4	155	26536	55375	1.7143e+05	14717	0	56618	42478	503.89	4483.1	44693	66589	3909.2	42860	11.24	44193	62613	1682.6	1.5371e+05	5247.5	6916.6	36485	4756.6	5982.1	684.1	54.293	6212.6	520.08	209.87	35.288	289.5	29.292
3243.2	837.86	131.23	1061.7	925.03	21.064	304.81	294.45	3.4213	27.82	12.354	4.2922	5.5201	7.2925	3465.7	12.858	17.092	1851.1	543.12	897.57	345.42	663.42	1.4318e+05	56618	0	38159	1764.5	5202.9	1.7035e+05	4030.6	2709.3	9984.8	6.2799	5317.4	24542	1420.9	12464	2124	1073.9	77813	5704.9	113.02	77.852	1.6934	263.01	35.214	36.389	9.6131	179.86	10.684
473.59	1031.3	50.919	99.11	1122.3	40.171	170.62	73.668	4.8003	27.045	19.741	3.058	4.515	47.731	1.3724e+05	5.7008	22.566	3384.2	2184.5	30670	3163.3	2676.8	2468.4	42478	38159	0	12032	2046.8	14121	672.27	2731.9	8303.4	65.887	1373.5	17802	428.27	7465.6	4524.3	373.46	1.622e+05	3684.8	88.843	39.491	2.7491	88.469	45.952	23.725	4.2928	48.982	5.0431
1496.1	63.889	42.123	97.08	44.275	2.9858	25.11	37.164	1.5497	23.481	9.3554	3.2031	2.8738	10.104	12448	3.9146	3.0191	243.18	88.65	1042.6	169.96	48.03	205.12	503.89	1764.5	12032	0	22781	1013.4	37.42	140.66	455.13	8.0172	1124.9	15488	831.03	1315.9	1804.4	1442.3	1.0202e+05	26543	17.657	20.122	0.41311	132.17	6.9848	3.0166	1.8634	21.875	1.8513
97351	334.86	558.41	9743.9	209.29	29.584	162.57	332.64	16.383	43.653	29.998	117.9	22.424	51.136	1684.7	24.36	27.477	546.03	54.79	689.59	473.47	3364.1	4179.6	4483.1	5202.9	2046.8	22781	0	24894	4036.1	300.81	29095	37.754	1.2435e+05	14994	4514.1	43218	3279.4	1.0604e+05	51953	1.4006e+05	1679.6	226.43	11.55	14368	133.52	42.084	12.009	244.65	27.43
20540	1801	216.16	2522.9	1893.1	199.75	677.99	810.47	24.336	1422.1	39.729	13.577	24.839	79.624	2949.6	2151.2	1707.7	78736	53084	9887.9	2659.4	28648	2.3993e+05	44693	1.7035e+05	14121	1013.4	24894	0	92567	9015.3	26650	86.028	18782	23276	2987.3	29406	3659.4	5909.2	66265	26403	1247.9	352.73	11.797	1962.2	288.05	132.69	27.922	579.64	42.302
34106	9121.6	1219.8	3998.6	3430.5	29006	3138.8	3421.9	174.88	58427	106.04	5.6426	42.461	287.48	7173.6	82445	98765	75269	1.3919e+05	14451	3015	60376	1.2383e+05	66589	4030.6	672.27	37.42	4036.1	92567	0	1.6972e+05	89518	414.87	37563	17159	2046.5	52956	4233.3	2149.3	23903	3394.1	2840.7	450.12	21.819	1384.5	807.71	633.58	34.278	1160.1	127.11
3038	1596.4	215.59	413.76	3500.6	47986	553.33	1215	60.195	5130	429.85	3.3886	227.51	2700.3	28063	2344.1	90600	23667	69707	46143	2027.3	9987.1	49260	3909.2	2709.3	2731.9	140.66	300.81	9015.3	1.6972e+05	0	82299	2759.8	7306.1	5390.1	958.18	17655	3378.9	458.79	4367.5	1214.3	3235.6	1283	51.241	1896.3	1346.1	979.29	27.976	510.78	90.534
1.2779e+05	32350	1753.6	8744.7	39717	7292.1	7926.5	1976.3	53.196	3194.6	1886.3	22.877	429.29	8051.8	58914	2269.7	1.3118e+05	72492	34506	87434	3567.8	42005	1.3889e+05	42860	9984.8	8303.4	455.13	29095	26650	89518	82299	0	1.3258e+05	5.112e+05	42412	6282.4	2.1023e+05	25494	8038.6	25408	13757	8267.3	3194.8	97.046	5567.5	3697.4	2286	133.99	1249.1	164.4
317.86	384.68	12.172	18.459	3687.8	2009.7	258.17	236.13	6.5773	1321.5	824.84	0	144.14	4832.5	6985.6	1699.2	61913	18346	75.651	14234	172.55	47.446	34.774	11.24	6.2799	65.887	8.0172	37.754	86.028	414.87	2759.8	1.3258e+05	0	1.1801e+05	8820.3	4285.4	21039	4767.2	57.789	748.29	890.37	596.33	811.14	20.827	415.07	554.8	554.45	12.562	130.44	41.715
2.5334e+05	63329	3678.9	26329	1.9797e+05	2.0725e+05	7064.1	2404.1	31.515	82342	3902.8	1924.8	83.935	1539.9	12532	1.4916e+05	1.639e+05	25792	4564.1	14375	3289.6	39349	42895	44193	5317.4	1373.5	1124.9	1.2435e+05	18782	37563	7306.1	5.112e+05	1.1801e+05	0	21182	11918	3.7641e+05	12428	39120	28392	36756	4973.4	808.24	45.474	23235	1085.7	820.41	72.297	910.95	75.205
28239	59433	16684	19483	73450	25925	94979	2.1201e+05	9905.3	1.9923e+05	79176	777.66	6696.7	24653	81305	82455	11297	1.1566e+05	4297.3	1.4059e+05	10900	47573	23325	62613	24542	17802	15488	14994	23276	17159	5390.1	42412	8820.3	21182	0	5.9418e+05	4.9067e+05	4.4686e+05	16607	9.4651e+05	1.6212e+05	10206	57794	2241.2	17112	27174	31389	7377.8	1.585e+05	18191
8891.8	3337.3	12034	53610	6814.1	5062.4	21811	73138	191.9	43955	54230	6388.6	3143.2	21590	9002.3	43578	5388.8	23361	167.43	33620	345.24	1763.5	1453.8	1682.6	1420.9	428.27	831.03	4514.1	2987.3	2046.5	958.18	6282.4	4285.4	11918	5.9418e+05	0	61847	54244	29375	1.2519e+05	16543	8172.1	95618	5914.4	1.0104e+05	49042	25965	9265.4	1.0207e+05	1978.8
2.0241e+05	2.4224e+05	30539	64061	4.4138e+05	2.141e+05	1.4379e+05	1.0223e+05	3697.5	2.1333e+05	36789	427.57	2548.5	8419	77611	1.9102e+05	1.6771e+05	1.2673e+05	15097	65797	13548	1.8002e+05	1.8308e+05	1.5371e+05	12464	7465.6	1315.9	43218	29406	52956	17655	2.1023e+05	21039	3.7641e+05	4.9067e+05	61847	0	4.9999e+05	67194	1.0968e+05	1.0784e+05	12876	13376	688.83	18106	11266	19196	2350.1	53919	6482.3
26251	47001	31472	21536	40721	21228	48655	57885	3689.3	82458	27460	333.88	2120	5492.4	31054	32648	6454.2	31164	3054.5	21995	1417.3	8600.9	20046	5247.5	2124	4524.3	1804.4	3279.4	3659.4	4233.3	3378.9	25494	4767.2	12428	4.4686e+05	54244	4.9999e+05	0	27029	72284	99830	2803.5	11102	952.6	6818.3	5695	15821	1246	35202	5880.8
41339	635.99	3018.8	95865	121.59	19.793	313.57	577.3	7.8457	25.09	17.592	29117	34.941	40.725	1787.7	42.191	127.58	853.09	112.41	899.49	878.08	7081.7	2745.9	6916.6	1073.9	373.46	1442.3	1.0604e+05	5909.2	2149.3	458.79	8038.6	57.789	39120	16607	29375	67194	27029	0	22993	60201	9615.9	186.17	53.402	1.4308e+05	228.78	85.367	6.0792	910.24	9.4503
19767	5805	2274.7	7621.4	6334.9	1873.5	10062	28979	513.6	22746	9059.5	270.11	1059.5	2277.8	1.1031e+05	7551.8	1018.5	14235	2295.1	32697	6278.6	16711	8473.6	36485	77813	1.622e+05	1.0202e+05	51953	66265	23903	4367.5	25408	748.29	28392	9.4651e+05	1.2519e+05	1.0968e+05	72284	22993	0	1.5886e+05	14501	13960	529.82	16570	5958.5	4302.7	1129.2	20884	1582.8
18499	2692.7	2065.6	5486.7	2062.7	605.57	1298.1	2933.6	206.49	1509.6	793.38	373.08	170.46	636.3	20108	751.65	420.67	9073	1452.8	10302	1034.3	5610.2	12855	4756.6	5704.9	3684.8	26543	1.4006e+05	26403	3394.1	1214.3	13757	890.37	36756	1.6212e+05	16543	1.0784e+05	99830	60201	1.5886e+05	0	1729.3	1841.8	144.16	4219.2	1257.3	968.88	107.68	2050	415.09
6184.6	1078	565.41	14888	961.86	262.59	597.74	1197.6	46.551	220.54	155.62	951.97	77.779	421.08	8711.6	53.794	2432.1	8282.6	339.43	28691	1255	3633.1	1782.7	5982.1	113.02	88.843	17.657	1679.6	1247.9	2840.7	3235.6	8267.3	596.33	4973.4	10206	8172.1	12876	2803.5	9615.9	14501	1729.3	0	1.142e+05	2539.2	43081	46456	5325.7	24038	1589.9	203.22
350.59	652.64	31.927	91.448	1991.1	129.34	2089	4106.2	30.918	460.1	676.23	27.913	161.54	625.88	4081.3	560.23	1168.6	1808.9	91.516	7556.7	437.46	947.38	489.23	684.1	77.852	39.491	20.122	226.43	352.73	450.12	1283	3194.8	811.14	808.24	57794	95618	13376	11102	186.17	13960	1841.8	1.142e+05	0	35888	5187.4	32045	2564.1	53458	17144	61.558
23.784	156.08	110.69	142.59	97.331	25.013	139.11	969.87	3.7963	38.566	39.346	7.2346	8.4892	19.474	187.17	12.269	31.394	70.824	3.0487	262.39	14.429	65.064	23.549	54.293	1.6934	2.7491	0.41311	11.55	11.797	21.819	51.241	97.046	20.827	45.474	2241.2	5914.4	688.83	952.6	53.402	529.82	144.16	2539.2	35888	0	9723.8	531.57	111.03	2711.6	1151.2	12.227
41723	944.59	6319.5	1.4327e+05	832.29	272.72	3665.2	17211	43.583	241.4	157.58	20620	149.59	252.87	3190.7	78.848	1169.8	6159.9	212.55	17342	899.57	3431.7	1105.4	6212.6	263.01	88.469	132.17	14368	1962.2	1384.5	1896.3	5567.5	415.07	23235	17112	1.0104e+05	18106	6818.3	1.4308e+05	16570	4219.2	43081	5187.4	9723.8	0	1116.3	800.59	266.52	5819.4	93.978
476.49	480.79	37.791	152.39	5633.7	2613	856.69	2621.5	44.777	851.83	1076	51.434	181.33	615.92	5795.2	736.96	1710.3	1611.6	75.985	7518.1	506.72	583.24	375.23	520.08	35.214	45.952	6.9848	133.52	288.05	807.71	1346.1	3697.4	554.8	1085.7	27174	49042	11266	5695	228.78	5958.5	1257.3	46456	32045	531.57	1116.3	0	1.0991e+05	26640	13161	205.01
173.03	182.55	12.782	58.118	9791.5	32739	3497.7	19025	3850.8	4941	3069	101.53	1030.4	920.14	2467.3	1792	1964.2	1166.5	176.66	4422.4	253.41	251.68	148.69	209.87	36.389	23.725	3.0166	42.084	132.69	633.58	979.29	2286	554.45	820.41	31389	25965	19196	15821	85.367	4302.7	968.88	5325.7	2564.1	111.03	800.59	1.0991e+05	0	21715	1.1479e+05	3.3579e+05
16.486	23.684	1.568	10.267	2070.8	1580.4	862.88	2504.5	6.0174	153.81	109.82	26.348	73.675	74.133	193.79	173.91	75.66	190.71	5.9717	448.46	9.2038	21.249	19.914	35.288	9.6131	4.2928	1.8634	12.009	27.922	34.278	27.976	133.99	12.562	72.297	7377.8	9265.4	2350.1	1246	6.0792	1129.2	107.68	24038	53458	2711.6	266.52	26640	21715	0	74875	1.2742e+05
425.12	466.72	234.53	3415.1	9772.4	59978	9369.2	2.0886e+05	27033	63625	11475	3604.7	26185	28291	2610.8	3259.9	1123.4	2425	495.08	6349.5	388.77	186.57	246.79	289.5	179.86	48.982	21.875	244.65	579.64	1160.1	510.78	1249.1	130.44	910.95	1.585e+05	1.0207e+05	53919	35202	910.24	20884	2050	1589.9	17144	1151.2	5819.4	13161	1.1479e+05	74875	0	1.5415e+05
14.463	8.114	0.78965	4.4322	64.757	14613	187.69	10327	13994	7317	890.32	0.47979	143.8	198.75	143.91	260.27	120.09	206.54	44.865	371.4	9.5016	22.253	29.993	29.292	10.684	5.0431	1.8513	27.43	42.302	127.11	90.534	164.4	41.715	75.205	18191	1978.8	6482.3	5880.8	9.4503	1582.8	415.09	203.22	61.558	12.227	93.978	205.01	3.3579e+05	1.2742e+05	1.5415e+05	0
36.422	43.632	5.3548	24.82	499.99	5441.1	233.78	34196	14691	1.0176e+05	65972	1.3214	193.19	14301	408.06	4469.2	1015.5	760.42	562.35	1909.4	35.062	38.546	63.433	87.787	24.277	39.312	11.111	13.333	47.648	882.87	346.14	608.98	116.25	1065.8	37839	3367.5	26504	17464	10.199	2998.5	504.94	1251.8	2138.1	230.91	989.33	2083.5	58341	262.38	1.3718e+05	2.0104e+05
25.253	25.684	4.1299	5.7726	691.79	2960.9	86.786	10550	142.14	49732	3.1826e+05	28.482	668.34	1.4267e+05	1393.2	8264.7	6046.4	3601.5	28.671	22442	21.219	9.48	18.479	12.601	4.7144	8.6647	3.2273	14.532	22.955	175.91	364.99	1321.6	920.33	1318.6	35948	10987	32816	25151	6.3455	5042.1	517.14	105.93	333.14	26.725	107.2	376.23	882.12	39.228	18820	224.73
6162.2	381.13	3207.1	45515	1148.3	26.319	3167.6	13630	0.93671	22.51	72.911	55580	6295.4	950.89	1314.2	60.269	55.515	134.35	6.9517	943.22	126.73	118.29	70.408	163.08	31.906	13.476	44.015	1999.9	259.06	94.019	61.899	381.66	11.015	3091.1	21448	23873	10308	9302.8	31631	3330	968.23	944	346.51	45.138	54704	69.511	77.121	36.197	40442	2.1976
51.01	41.865	6.679	39.515	461.52	2658.9	189.85	22929	933.56	1536.3	923.39	4673.9	42590	24650	16569	104.01	423.12	542.7	73.715	15315	2296.2	304.94	14.773	31.898	5.007	30.016	4.5937	17.732	61.137	157.81	654.84	581.96	96.743	122.8	5911.7	1769.4	2107.8	1739.9	66.508	766.92	237.13	254.58	144.15	9.0779	492.78	356.48	981.5	119.02	83061	123.19
163.84	145.27	5.8395	25.711	878.65	1355.1	167.07	17129	143.1	13269	1.8622e+05	729.14	6843.8	1.6396e+05	54152	3002	13561	3790.2	161.57	61980	1819.7	236.82	36.868	58.79	8.3649	82.398	11.782	34.45	172.12	357.25	3914.8	8191	3664.8	1338.8	18993	13248	8442.5	5279.6	45.077	1854.8	532.51	618.24	446.83	27.811	365.13	543.84	779.48	54.459	64895	187.37
2450.8	5780.6	207.22	610.32	7502.3	1264.1	1106.9	1217.7	68.896	1425.3	35643	191.87	6359.8	70675	4.2701e+05	1005.6	29813	46186	5330.9	2.2537e+05	1.065e+05	16664	7579.6	27515	385.58	2265.7	329.18	697.04	1905.7	5049.4	22897	49102	9148.3	9766.6	80452	17066	58613	21637	1167.3	12446	11993	7774.4	4083.4	263.66	2864.7	5813.8	2792.5	188.03	6769.7	170.8
55.88	66.776	8.0282	22.14	547.92	1334.6	178.2	1250.5	268.53	9385.6	56030	0.62462	22.02	15067	436.47	7774.8	9172.8	2683.7	39.052	8940.8	23.174	11.874	27.335	33.197	11.937	20.336	11.857	6.2143	16.554	227.36	386.59	1604.4	652.16	1539.4	11397	5367.7	7805.8	3238.2	10.303	909.4	185.46	641.88	1032.6	108.03	418.42	1711.8	14538	134.35	4908.6	10919
720.15	691.11	13.307	61.967	2932.9	1601.7	672.55	910.4	103.86	2573.6	17096	2.3165	154.11	7001.6	10465	10654	32650	8835.1	487.04	46377	3529.2	1828.2	411.6	132.59	25.016	42.925	7.7866	21.588	296.85	1025.5	6374.6	31054	6483.5	4276.1	15397	8675.1	13349	4257.8	71.103	1729.8	961.63	2647.5	2885.1	65.031	461.9	9077.8	22206	216.97	3886.8	5249.3
6120.7	6168.3	304.33	1704.8	4540.9	695.72	2248.9	761.4	57.792	437.3	2431.4	5.3974	150.75	3314.5	60661	770.74	16456	72946	4414.3	84577	35245	26085	78108	5664.7	1349.6	95.217	16.045	455.37	4711.8	12535	10262	34473	2790.6	9498	20912	3845.7	46919	5846.6	1065.9	11256	3363.8	12823	4449.6	158.9	4342.6	6913.1	5585	272.7	2163.6	1667.9
1252.8	1733.1	75.766	336.49	1089.3	116.51	525.25	196.02	27.708	177.75	142.01	0.85225	4.9741	119.51	11943	20.573	340.45	1891.3	485.98	6217.9	300.57	495.73	1160.8	270.38	31.378	30.326	4.6738	94.512	500.08	2392.5	514.59	3883.2	75.632	1872	4171	461.5	13542	2035.1	225.94	938.89	1154	5267.1	1363.7	72.841	1141.4	3421.8	2088.9	104.66	680.19	1932.9
6940.3	6942.8	383.5	2088.4	8555.1	1838.3	2667.9	3146.4	92.56	1413.5	39051	156.52	5081.8	66414	1.3046e+05	4311.8	69812	87558	10226	3.8653e+05	78018	29718	21910	4759.4	556.24	1244.7	105.22	897.61	7396.4	15748	36437	92519	9670.7	15907	96367	25380	73576	16441	1539.4	20454	8406.8	17207	7256.9	255.32	7159.4	10188	6629.7	482.45	23688	323.03
1642.4	1750.2	165.76	703.65	696.52	49.664	351.37	44.67	3.3953	13.54	7.9547	3.4242	5.9466	20.642	56238	3.1103	109.04	52843	1197.7	47023	1.5545e+05	58501	69809	10511	285.41	96.213	8.1013	345.89	1757.6	3376.9	638.04	2162.9	29.844	2265.7	5903.2	475.05	12194	1348.9	549.86	1470.9	771.65	6522.1	1917.1	61.403	3946.7	1345.7	469.8	42.462	174.62	13.313
3473.8	2263.1	342.8	1605.9	668.38	353.93	527.15	183.32	51.605	56.433	25.428	7.491	10.941	50.455	33881	14.337	168.89	13110	93.739	34593	1.0416e+05	64138	20758	38568	104.45	304.25	32.798	801.61	3284.2	5540.9	446.72	2329.2	52.764	3955.3	18475	1501.9	15920	1350.3	1400.7	4213.9	902.78	56856	13669	593.53	32930	13357	3591.2	337.02	1069.2	122.18
3994.9	3823.8	236.23	1492.9	1707	431.63	1274.1	445.32	65.432	137.72	64.135	10.154	21.923	88.709	12917	28.873	407.35	58703	1458.1	20166	56875	82906	1.5603e+05	15889	873.68	50.057	11.488	456.03	3916.4	9379.7	666.43	4982	77.412	4731.4	8056	1115	26264	2148.3	815.32	3447.8	1205.1	85970	15727	669.46	45903	15891	6425.5	620.46	2265	201.9
5239.7	2789.8	282.99	1502.3	666.98	434.44	925.98	289.92	46.524	81.48	62.979	6.0171	11.104	181.54	37735	23.853	186.95	7221	64.458	37151	68102	26454	3502.9	50586	1592.5	617.74	34.019	375.38	3874.4	4409.5	315.55	2573.7	35.391	4229.8	13651	704.06	16840	975.69	954.17	4090.7	703.4	38960	5940.8	412.2	27422	6324.9	2264.5	292.79	1715.4	156.22
564.55	621.39	31.22	193.79	378.26	154.75	204.02	154.57	18.952	46.882	25.91	1.9661	3.8397	25.342	2668	12.111	117.55	1111.2	106.45	3167.4	1005.3	2215.5	687.1	4222.8	2820.2	67.838	19.863	70.379	379.07	973.15	195.74	1204.3	26.815	776.86	4159.9	297.81	4875.6	659.66	134.71	1497.3	361.94	7405.9	1047.9	119.05	6175.4	1819	982.11	84.159	616.63	62.462
447.83	197.89	53.139	199.67	103.85	100.11	55.499	72.54	35.836	47.644	51.224	1.0899	7.7659	111.3	17840	8.8665	101.24	1555.1	92.351	8600.3	11202	14202	278.23	17365	347.16	563.44	112.06	325.17	696.15	391.93	201.79	541.27	54.328	588.39	18638	189.81	2043.6	405.13	200.78	5073.7	318.86	1167.6	786.15	306.27	1547.7	976.29	460.39	38.934	354.26	52.161
316.28	50.985	28.054	128.5	96.448	214.02	35.463	116.98	30.793	92.278	62.482	3.9493	11.413	129.06	5085	21.034	88.301	441.37	26.152	1725.2	2150	4863.7	122.46	5884.5	711.88	1030.6	532.13	1164.6	1287.7	297.65	107.16	385.37	31.98	602.03	29021	460.29	1319.7	631.56	565.02	19967	790.02	2788.6	853.43	458.94	1318.1	1609.1	649.66	52.976	442.03	67.463
250.77	63.857	43.942	331.48	379.09	1134.2	130.73	505.37	91.614	121.25	56.715	34.655	33.862	34.867	1258.4	49.05	100.34	418.51	20.766	1377.8	638.4	2487.6	101.81	3768.6	220.32	515.12	192.23	475.02	296.26	135.07	153.22	308.02	49.737	395.84	10645	1527.4	1603.4	2046.3	1539.2	8148.7	1209.3	50055	3246	1271	38985	8544.5	3726.4	258.56	1764.6	271.47
4780.2	3704.3	228.4	1201.7	2059.8	324.77	1104.3	434.63	34.914	133.11	95.131	5.9114	82.346	418.96	19944	59.955	1658	28644	1243.7	68435	2730.7	8398.9	5555.6	7605.1	199.64	141.52	18.498	366.27	3063.6	8212.5	2964.6	8986.4	352.15	5752.5	14205	1522	30275	4376.6	1143.1	16738	2995.4	10903	1872	166.85	6030.2	3993.8	2034	153.69	1028.7	192.24
1857.5	1326.8	76.808	625.06	1168.3	505.91	449.43	598.66	106.84	478.92	268.27	9.9307	89.598	527.64	12781	146.97	2381.6	6330.2	390.18	28264	1659.8	4699.7	1646.7	7693.3	160.56	218.62	38.254	252.02	1110.3	3039.3	2823.5	8518.1	539.65	3069.3	14761	1433.1	13679	2558	676.6	11759	1706.5	39689	6503.1	318.08	12242	11620	5213.1	287.51	1886.5	1741.7
442.45	656.43	37.531	99.611	765.74	387.04	139.77	344.62	269.56	812.31	208.07	1.3081	157.73	719.4	21288	64.764	1813.7	2055	305.97	15646	1792.2	1551.5	493.5	132.94	26.611	82.664	8.0397	64.534	274.97	731.27	3014	5406.7	666.5	1116.6	5988.4	892.2	6212.2	2552	163.67	1648.2	1368.4	910.92	846.79	49.22	268.23	1500.2	13310	26.373	1678.2	5736.8
2669.8	2108.7	104.99	731.99	3318.5	964.62	1043	1184.6	312.21	637.58	1251	8.3345	273.12	2272.3	29553	320.55	15795	11414	954.06	64871	4294	6681.9	2295.1	9454.6	191.85	284.81	42.554	281.58	1540.5	4328	10889	36555	2783.4	5986.8	27681	5719	23456	5689.4	728.06	14786	3067.8	1.9452e+05	66459	1663.5	19563	1.2363e+05	68819	1928.6	4213.9	1370.7
157.78	302.68	15.145	29.537	731.38	234.2	103.64	104.14	10.43	53.288	633.67	0.15972	32.329	1050	4199.4	91.514	5064.2	1680.3	61.657	6411	514.52	239.04	87.289	29.595	6.1947	22.569	7.1107	37.645	65.429	251.7	2860	6726.3	2332.6	781.73	5026.2	1785.5	3277.5	1817.9	59.931	776.25	692.68	935.95	2831.1	42.689	114.63	7665.4	11962	58.269	316.43	113.26
583.73	423.6	28.351	297.53	807.87	1507.2	231.51	1193.4	816.46	3288.1	5508.7	5.9634	81.653	1437.2	3579	1246.8	2613.2	2477	121.39	9440.2	557.07	1244.1	538.27	1865.1	30.414	45.178	4.3444	72.23	349.69	947.16	1386.2	4116.1	537.86	1335.7	8276.5	1867.8	7259.4	2406.3	212.06	4512.7	684.14	2.0563e+05	27342	403.71	14948	1.2644e+05	2.1636e+05	631.5	7183.3	2402.4
10470	8072.8	2158.8	9362.4	21677	47394	13275	46165	12514	45492	81641	264.1	2175.3	18695	85551	9415.5	25488	29807	2445.1	1.3717e+05	11441	34123	4222.8	51484	3013.3	4326.6	1803.1	5139.2	6022.6	7438.3	13515	41860	9105.9	19230	1.5585e+05	83383	85687	62114	18154	1.1047e+05	13914	84769	2.3128e+05	53988	2.1746e+05	2.8257e+05	1.4143e+05	18590	1.8741e+05	16644
7365.8	1093.3	4932.6	68180	5143.8	8016.3	1945.3	5938.9	426.21	8662.9	22577	6078.3	281.23	6109.6	22085	3988.4	10911	5446.3	376.61	29073	1065.4	1552.5	579.39	1508.8	90.274	119.99	21.158	1066.8	607.36	1334.1	3584.9	10802	2944.2	7968.3	54733	1.2694e+05	26248	15339	36700	11733	2694.3	33940	1.2524e+05	15813	1.6331e+05	1.643e+05	44257	14848	38224	974.57
5200.6	4180.2	512.87	3916	8450.7	13139	2934.1	14481	7121.2	18776	33671	113.43	1179.9	9701.7	33944	7855.1	23982	23532	1359.7	1.0096e+05	4911.8	11777	5372.1	14028	265.77	299.73	64.509	721.31	2712.1	6932.6	13798	42988	9915.7	10976	51554	22757	51473	24732	2510	42208	7879.1	4.814e+05	2.8238e+05	28420	1.9035e+05	4.9015e+05	4.4024e+05	8757.7	79460	25332
1169.6	2299.5	923.05	3039.2	3258	6687.6	1730	6191.8	2253.7	7918.5	9973.9	54.238	491.33	3116.4	11993	1541.9	5421.3	3338.2	326.15	18033	1427.8	2803.1	760.33	2790.9	79.804	167.56	96.488	224.81	419.4	1094.4	4244.7	10245	3689	2427.4	32705	13280	19431	24480	1006.8	10022	3996.5	61192	1.7044e+05	51399	1.4124e+05	1.0303e+05	35113	4150.6	47361	10308
34097	132.21	1632	86924	113.94	75.459	138.97	1004.4	11.344	19.534	19.49	22079	86.765	39.745	789.28	9.3642	143.78	574.34	27.233	1763.7	224.7	1060.5	300.75	1297.3	155.53	44.003	373.47	32710	1359.1	392.78	380.02	2428.1	118.02	16121	2341.1	25322	10344	2430	2.8317e+05	4235.4	7492.3	12953	215.02	161.92	1.7432e+05	278.74	202.86	10.678	810.73	23.968
13511	2449.7	842.72	7371.7	5624.4	11610	2573	7198.5	761.86	1556.9	1449.8	122.39	357.97	1078.3	33950	796.74	5148.8	20618	647.09	63709	32072	98687	2914.9	1.6355e+05	7853.5	11854	4658.4	9050.3	14070	9944.2	7436.1	16462	1910.6	21127	3.0195e+05	26552	48611	17001	18582	3.0273e+05	11945	34677	36072	7954.6	71949	91785	39909	3780.4	25354	2279.6
1963.5	890.31	483.72	1740.3	2864.3	7441.3	1141.7	3618.6	730.92	930.6	638.6	194.46	288.76	405.79	6551.4	363.63	1223.5	3550.4	186.11	11718	1962.2	6888.4	684.33	10416	751.75	1729.7	912.58	2436.9	1227.2	1045.6	1958.9	3379	849.88	2888.6	39785	11153	13416	18543	10331	37524	11070	49250	24870	11541	1.018e+05	47174	22061	1564.5	12890	1747.1
7923.6	20803	6383.7	5551.8	25507	39958	20087	1.0417e+05	22936	4.683e+05	3.1378e+05	198.59	3195.3	45799	71129	1.2988e+05	28154	82272	4702.5	1.0732e+05	4222.2	12668	14078	9951.2	1810.5	5602.2	874.42	1775.7	3758.9	6271.5	10417	47915	17337	21606	1.402e+06	2.8e+05	4.4915e+05	8.9034e+05	7631.4	81682	88783	33087	1.1592e+05	21304	48158	89399	50961	6632.2	1.5272e+05	34653
[truncated: 33 more columns]
