# Supplementary material for: Reproducibility of the Structural Brain Connectome Derived from Diffusion Tensor Imaging
Source: PLoS One. 2015 Sep 2;10(9):e0135247. doi: 10.1371/journal.pone.0135247 (PMC4557836; doi:10.1371/journal.pone.0135247)
Supplement: S1 Data — Please refer to the README.txt file within the compressed folder for usage instructions. (ZIP) [file pone.0135247.s001.zip › Subject20_determistic_scanner_A_time_1.csv]

0	0.016095	8.2046e-05	0.0025915	0.0001203	0	0.0033961	0	0	0	0	0	0	0	0	0	0	0	0.00057998	0	0	0.00036884	0.00064628	0.0018396	8.3703e-05	0	0.00017889	0.00904	0.00046306	0.00083965	0	9.9514e-05	0	0.016454	0.00010612	0.0002045	0.0090882	0.0014231	0.0025746	0	3.2339e-05	0	0	0	0	0	0	0	0	0
0.016095	0	0	0	0	0	0.0015012	0	0	0	0	0	0	0	0	1.66e-05	0	0	0.00057587	0	0	0	1.0103e-05	4.5457e-05	1.6168e-06	0	0	0	2.4259e-05	1.5e-06	0	0	0	0.00089389	0	0	0.018623	0.0035845	0	0	0	0	0	0	0	0	0	0	0	0
8.2046e-05	0	0	0.012006	0	0	0	5.2614e-05	0	0	0	0	0	0	0	0	0	0	0	0	0	0	0	0	0	0	0	0	0	0	0	0	0	0	3.1356e-05	0.0093929	0.0018257	0.008458	0.017795	0	0	1.2408e-05	0	0.00051024	0.0018846	0	0	0	0	0
0.0025915	0	0.012006	0	0	0	0	0.0038167	0	0	0	0.0095455	0.00094474	0	0	0	0	0	4.6886e-05	0	0	7.8437e-06	2.3357e-05	0	6.6878e-06	0	0	7.4623e-05	0	0	0	0	0	0.00063896	0	0.0053122	0.002464	0	0.018439	0	0	1.8092e-05	0	0.00021384	0.0039396	0	0	0	0.00038975	0
0.0001203	0	0	0	0	0.015026	0.0044899	0.00060503	0.0014637	0.00030753	0	0	0	0	0	0.00041664	0.0027445	0	0.0010231	0	0	0	0	0	0	0	0	0	0.00014268	7.5873e-06	1.0794e-05	0.00011521	0.00027581	0.031122	0	0	0.014833	0.0011253	0	0	0	0	0	0	0	0	0	0	0	0
0	0	0	0	0.015026	0	0.0070301	0	0.013244	0.0027617	0	0	0	0	0	0.00012096	0.0031469	0	0.00047792	0	0	0	0	0	0	0	0	0	0	0	0	0	0	0.01153	0	0	0	0	0	0	0	0	0	0	0	0	0	0	0	0
0.0033961	0.0015012	0	0	0.0044899	0.0070301	0	0.0016152	0.013755	0.00016051	0	0	0	0	0	9.3929e-05	5.6646e-06	8.7497e-05	0.00026026	0	0	2.5041e-05	9.4845e-06	9.6977e-05	2.4212e-06	0	0	0	2.5267e-06	2.1869e-06	0	0	0	0	0.0066585	0.010384	0.0020523	0.0014337	0	3.0588e-05	0	0	0	0	0	0	0	0.00012769	0.00025534	0
0	0	5.2614e-05	0.0038167	0.00060503	0	0.0016152	0	0.026655	0.005451	0.0035457	0.0034805	0.0093719	0.0037029	0.0015022	0	0	0	0	0.0018378	0	0	0	0	0	0	0	0	0	0	0	0	0	0	0.00026709	0.0015975	1.6228e-05	0	5.0936e-05	0	0	0	0	0	0	0	0	1.7923e-06	0.0098944	0
0	0	0	0	0.0014637	0.013244	0.013755	0.026655	0	0.017421	0	0	0	0	0	0	0	0	0	0	0	0	0	0	0	0	0	0	0	0	0	0	0	0	0	0	0	0	0	0	0	0	0	0	0	0	0	0	0.00043172	0
0	0	0	0	0.00030753	0.0027617	0.00016051	0.005451	0.017421	0	0.0068276	0	0	0	0	0.03194	0.0089143	0.00024306	0.004716	0	0	0	0	0	0	0	0	0	0	0	0	0	0	0.0047209	0.00089268	0.0025724	1.27e-05	0	0	2.8816e-05	0	0	0	0	0	0	0	0	0.00041865	0
0	0	0	0	0	0	0	0.0035457	0	0.0068276	0	0	0	0.033512	0	0.00014876	0	6.6903e-06	0	0.0057889	0	0	0	0	0	0	0	0	0	0	0	0	0	0	1.9963e-05	9.2462e-05	0	0	0	0	0	0	0	0	0	0	0	0	0.00010356	0
0	0	0	0.0095455	0	0	0	0.0034805	0	0	0	0	0.019209	0.0010382	1.5998e-05	0	0	0	0	0.00026575	0	0	0	0	0	0	0	0	0	0	0	0	0	2.5727e-05	0	0	0	0	0.00041612	0	0	0	0	0	0.00014901	0	0	0	0.00032886	0
0	0	0	0.00094474	0	0	0	0.0093719	0	0	0	0.019209	0	0.014431	0.0051814	0	0	0	0	0.00036908	0	0	0	0	0	0	0	0	0	0	0	0	0	0	0	0	0	0	5.1835e-05	0	0	0	0	0	0	0	0	0	0.0025232	0
0	0	0	0	0	0	0	0.0037029	0	0	0.033512	0.0010382	0.014431	0	0.027307	0	0	0	0	0.011881	0	0	0	0	0	0	0	0	0	0	0	0	0	0	0	0	0	0	0	0	0	0	0	0	0	0	0	0	0.0015577	0
0	0	0	0	0	0	0	0.0015022	0	0	0	1.5998e-05	0.0051814	0.027307	0	0	0	0	0	0.0046637	5.2873e-05	0.00039422	0	0.0010308	1.098e-05	0.00026068	0	0	0	0	0	0	0	0	0	0	0	0	0	0.0043921	0	0	0	0	0	0	0	0	0	0
0	1.66e-05	0	0	0.00041664	0.00012096	9.3929e-05	0	0	0.03194	0.00014876	0	0	0	0	0	0.011938	0.017927	0.0022099	0.00035772	0	0	0	0	0	0	0	0	0	0	0	0	0	0.0014746	0.0021702	0.00049936	0.0064327	0.0044855	0	0.00046738	0	0	0	0	0	0	0	0	0	0
0	0	0	0	0.0027445	0.0031469	5.6646e-06	0	0	0.0089143	0	0	0	0	0	0.011938	0	0.0038447	0.011608	0	0	0	0	0	0	0	0	0	0	0.0054123	0.0030954	0.0025537	3.6755e-05	0.0054831	0	0	0.001282	0	0	0	0	0	0	0	0	0	0	0	0	0
0	0	0	0	0	0	8.7497e-05	0	0	0.00024306	6.6903e-06	0	0	0	0	0.017927	0.0038447	0	0.017393	0.0050777	0.003082	0.0015641	0.0019428	0.0023909	2.1311e-06	1.8681e-06	0	0	0	0	0	0	0	0	0.0021577	0.00025871	0.00025244	0.00036598	0	0	0	0	0	0	0	0	0	0	0	0
0.00057998	0.00057587	0	4.6886e-05	0.0010231	0.00047792	0.00026026	0	0	0.004716	0	0	0	0	0	0.0022099	0.011608	0.017393	0	0	0	0	0.0034504	0	0.00035821	0	0	0	0.0029988	0.0060208	0.0015031	0.00018131	2.4133e-05	5.7086e-05	0.0029188	1.5946e-06	0.0080066	0.0027165	0.00011392	0	1.4819e-05	0	0	0	0	0	0	0	0	0
0	0	0	0	0	0	0	0.0018378	0	0	0.0057889	0.00026575	0.00036908	0.011881	0.0046637	0.00035772	0	0.0050777	0	0	0.002054	0.0011781	0	0.0024122	2.7128e-05	0.00017599	0	0	0	0	0	0	0	0	0	0	0	0	0	0.00048234	0	0	0	0	0	0	0	0	0	0
0	0	0	0	0	0	0	0	0	0	0	0	0	0	5.2873e-05	0	0	0.003082	0	0.002054	0	0.030607	0.0019274	0.0064276	0	0.00014523	0	0	0	0	0	0	0	0	0	0	0	0	0	1.5177e-05	0	0	0	0	0	0	0	0	0	0
0.00036884	0	0	7.8437e-06	0	0	2.5041e-05	0	0	0	0	0	0	0	0.00039422	0	0	0.0015641	0	0.0011781	0.030607	0	0.0003332	0.011855	5.9348e-05	0.00023463	0	0	6.3219e-05	0.00010563	0	0	0	1.8108e-05	0	0	6.6718e-06	0	0	0.0002187	0	0	0	0	0	0	0	0	0	0
0.00064628	1.0103e-05	0	2.3357e-05	0	0	9.4845e-06	0	0	0	0	0	0	0	0	0	0	0.0019428	0.0034504	0	0.0019274	0.0003332	0	0.0029133	0.010907	0.00012141	0	0	0.0014267	0.0019878	0	0	0	0.00010994	0	0	1.2605e-05	0	0	0	9.0418e-05	0	0	0	0	0	0	0	0	0
0.0018396	4.5457e-05	0	0	0	0	9.6977e-05	0	0	0	0	0	0	0	0.0010308	0	0	0.0023909	0	0.0024122	0.0064276	0.011855	0.0029133	0	0.01011	0.0016486	0	0	0.00050178	0.0006651	0	0	0	0.00047288	0	0	0	0	0	0.0008325	0	0	0	0	0	0	0	0	0	0
8.3703e-05	1.6168e-06	0	6.6878e-06	0	0	2.4212e-06	0	0	0	0	0	0	0	1.098e-05	0	0	2.1311e-06	0.00035821	2.7128e-05	0	5.9348e-05	0.010907	0.01011	0	0.0086807	0.00012647	0.00055558	0.012482	0.0010366	0	0	0	6.3109e-06	3.537e-05	0	4.9783e-05	0	4.5959e-05	0.0027525	0.00031683	0	0	0	0	0	0	0	0	0
0	0	0	0	0	0	0	0	0	0	0	0	0	0	0.00026068	0	0	1.8681e-06	0	0.00017599	0.00014523	0.00023463	0.00012141	0.0016486	0.0086807	0	0.0015381	0	0	0	0	0	0	0	3.3981e-05	0	0	0	0	0.011519	0.00091543	0	0	0	0	0	0	0	0	0
0.00017889	0	0	0	0	0	0	0	0	0	0	0	0	0	0	0	0	0	0	0	0	0	0	0	0.00012647	0.0015381	0	0.025115	3.9111e-05	0	0	0	0	2.761e-05	5.7072e-05	0	2.3359e-05	0	0	0.00024036	0.022305	0	0	0	0	0	0	0	0	0
0.00904	0	0	7.4623e-05	0	0	0	0	0	0	0	0	0	0	0	0	0	0	0	0	0	0	0	0	0.00055558	0	0.025115	0	0.00595	0.0069938	0	0	0	0.017616	0.0002652	0	0.0028441	0	0.0011133	0.0042455	0.0674	0	0	0	0	0	0	0	0	0
0.00046306	2.4259e-05	0	0	0.00014268	0	2.5267e-06	0	0	0	0	0	0	0	0	0	0	0	0.0029988	0	0	6.3219e-05	0.0014267	0.00050178	0.012482	0	3.9111e-05	0.00595	0	0.021196	0	0.00029955	3.151e-06	5.8634e-05	0.00013797	2.5376e-05	0.00012211	0	0	0.00046269	2.3167e-06	0	0	0	0	0	0	0	0	0
0.00083965	1.5e-06	0	0	7.5873e-06	0	2.1869e-06	0	0	0	0	0	0	0	0	0	0.0054123	0	0.0060208	0	0	0.00010563	0.0019878	0.0006651	0.0010366	0	0	0.0069938	0.021196	0	0.00378	0.01503	0	0.00028336	2.367e-05	0	0.00055503	0	0	0.00025659	0	0	0	0	0	0	0	0	0	0
0	0	0	0	1.0794e-05	0	0	0	0	0	0	0	0	0	0	0	0.0030954	0	0.0015031	0	0	0	0	0	0	0	0	0	0	0.00378	0	0.0096831	0	0	0	0	0	0	0	0	0	0	0	0	0	0	0	0	0	0
9.9514e-05	0	0	0	0.00011521	0	0	0	0	0	0	0	0	0	0	0	0.0025537	0	0.00018131	0	0	0	0	0	0	0	0	0	0.00029955	0.01503	0.0096831	0	0.0039236	0.027272	0	0	0.00014007	0	0	0	0	0	0	0	0	0	0	0	0	0
0	0	0	0	0.00027581	0	0	0	0	0	0	0	0	0	0	0	3.6755e-05	0	2.4133e-05	0	0	0	0	0	0	0	0	0	3.151e-06	0	0	0.0039236	0	0.01128	0	0	0.00037132	0	0	0	0	0	0	0	0	0	0	0	0	0
0.016454	0.00089389	0	0.00063896	0.031122	0.01153	0	0	0	0.0047209	0	2.5727e-05	0	0	0	0.0014746	0.0054831	0	5.7086e-05	0	0	1.8108e-05	0.00010994	0.00047288	6.3109e-06	0	2.761e-05	0.017616	5.8634e-05	0.00028336	0	0.027272	0.01128	0	0	0	0.010735	0	0.00083787	0	0.0093052	0	0	0	0	0	0	0	0	0
0.00010612	0	3.1356e-05	0	0	0	0.0066585	0.00026709	0	0.00089268	1.9963e-05	0	0	0	0	0.0021702	0	0.0021577	0.0029188	0	0	0	0	0	3.537e-05	3.3981e-05	5.7072e-05	0.0002652	0.00013797	2.367e-05	0	0	0	0	0	0.025475	0.0012653	0.0018227	0.0040993	0.022148	0.023945	0	0	0	0	0	0	0	0.0010308	0
0.0002045	0	0.0093929	0.0053122	0	0	0.010384	0.0015975	0	0.0025724	9.2462e-05	0	0	0	0	0.00049936	0	0.00025871	1.5946e-06	0	0	0	0	0	0	0	0	0	2.5376e-05	0	0	0	0	0	0.025475	0	0.0011575	0	0.00019236	0.0010058	4.2995e-05	1.0592e-05	0	0.0017287	0.00014765	0	0	1.9117e-05	0.00039409	0
0.0090882	0.018623	0.0018257	0.002464	0.014833	0	0.0020523	1.6228e-05	0	1.27e-05	0	0	0	0	0	0.0064327	0.001282	0.00025244	0.0080066	0	0	6.6718e-06	1.2605e-05	0	4.9783e-05	0	2.3359e-05	0.0028441	0.00012211	0.00055503	0	0.00014007	0.00037132	0.010735	0.0012653	0.0011575	0	0.0358	0.0027949	0	0.001245	0	0	0	0	0	0	0	0	0
0.0014231	0.0035845	0.008458	0	0.0011253	0	0.0014337	0	0	0	0	0	0	0	0	0.0044855	0	0.00036598	0.0027165	0	0	0	0	0	0	0	0	0	0	0	0	0	0	0	0.0018227	0	0.0358	0	0.010233	0.00055597	0	0	0	0	0	0	0	0	0	0
0.0025746	0	0.017795	0.018439	0	0	0	5.0936e-05	0	0	0	0.00041612	5.1835e-05	0	0	0	0	0	0.00011392	0	0	0	0	0	4.5959e-05	0	0	0.0011133	0	0	0	0	0	0.00083787	0.0040993	0.00019236	0.0027949	0.010233	0	0.00068994	0.0094286	0	0	0	0	0	0	0	0	0
0	0	0	0	0	0	3.0588e-05	0	0	2.8816e-05	0	0	0	0	0.0043921	0.00046738	0	0	0	0.00048234	1.5177e-05	0.0002187	0	0.0008325	0.0027525	0.011519	0.00024036	0.0042455	0.00046269	0.00025659	0	0	0	0	0.022148	0.0010058	0	0.00055597	0.00068994	0	0.0040786	8.4478e-05	0	0	0	0	0	0	0	0
3.2339e-05	0	0	0	0	0	0	0	0	0	0	0	0	0	0	0	0	0	1.4819e-05	0	0	0	9.0418e-05	0	0.00031683	0.00091543	0.022305	0.0674	2.3167e-06	0	0	0	0	0.0093052	0.023945	4.2995e-05	0.001245	0	0.0094286	0.0040786	0	0	0	0	0	0	0	0	2.0305e-06	0
0	0	1.2408e-05	1.8092e-05	0	0	0	0	0	0	0	0	0	0	0	0	0	0	0	0	0	0	0	0	0	0	0	0	0	0	0	0	0	0	0	1.0592e-05	0	0	0	8.4478e-05	0	0	0.021967	0	0.0042784	0	2.7278e-05	0.0021403	2.9187e-06	0
0	0	0	0	0	0	0	0	0	0	0	0	0	0	0	0	0	0	0	0	0	0	0	0	0	0	0	0	0	0	0	0	0	0	0	0	0	0	0	0	0	0.021967	0	0	0	8.1145e-05	0	0.00059475	3.4384e-05	0
0	0	0.00051024	0.00021384	0	0	0	0	0	0	0	0	0	0	0	0	0	0	0	0	0	0	0	0	0	0	0	0	0	0	0	0	0	0	0	0.0017287	0	0	0	0	0	0	0	0	0.0038415	0	0	0.0020861	0	0
0	0	0.0018846	0.0039396	0	0	0	0	0	0	0	0.00014901	0	0	0	0	0	0	0	0	0	0	0	0	0	0	0	0	0	0	0	0	0	0	0	0.00014765	0	0	0	0	0	0.0042784	0	0.0038415	0	0	0	0	0.001942	0
0	0	0	0	0	0	0	0	0	0	0	0	0	0	0	0	0	0	0	0	0	0	0	0	0	0	0	0	0	0	0	0	0	0	0	0	0	0	0	0	0	0	8.1145e-05	0	0	0	0.0105	0.019264	2.669e-05	0
0	0	0	0	0	0	0	0	0	0	0	0	0	0	0	0	0	0	0	0	0	0	0	0	0	0	0	0	0	0	0	0	0	0	0	0	0	0	0	0	0	2.7278e-05	0	0	0	0.0105	0	0.010951	0.00064079	0.040884
0	0	0	0	0	0	0.00012769	1.7923e-06	0	0	0	0	0	0	0	0	0	0	0	0	0	0	0	0	0	0	0	0	0	0	0	0	0	0	0	1.9117e-05	0	0	0	0	0	0.0021403	0.00059475	0.0020861	0	0.019264	0.010951	0	0.0081554	0.0046981
0	0	0	0.00038975	0	0	0.00025534	0.0098944	0.00043172	0.00041865	0.00010356	0.00032886	0.0025232	0.0015577	0	0	0	0	0	0	0	0	0	0	0	0	0	0	0	0	0	0	0	0	0.0010308	0.00039409	0	0	0	0	2.0305e-06	2.9187e-06	3.4384e-05	0	0.001942	2.669e-05	0.00064079	0.0081554	0	0.023778
0	0	0	0	0	0	0	0	0	0	0	0	0	0	0	0	0	0	0	0	0	0	0	0	0	0	0	0	0	0	0	0	0	0	0	0	0	0	0	0	0	0	0	0	0	0	0.040884	0.0046981	0.023778	0
0	0	0	0	0	0	0	0	0.0004572	0.0036717	0.00013966	0	0	0	0	0	0	0	0	0	0	0	0	0	0	0	0	0	0	0	0	0	0	0	0	0	0	0.00012686	0	0	8.7363e-06	0	0	0	0	2.7283e-06	0.0075383	0	0.0017166	0.023793
0	0	0	0	0	0	0	0.00079219	0	0.00045893	0.0077559	0	0	0.00032676	0	0	0	0	0	0.0020989	0	0	0	0	0	0	0	0	0	0	0	0	0	0	0	0	0	0	0	0	0	0	0	0	0	0	0	0	0.00046702	0
0	0	0	0.0028715	0	0	0	3.4733e-06	0	0	0	0.0016002	0	0	0	0	0	0	0	0	0	0	0	0	0	0	0	0	0	0	0	0	0	0	0	0	0	0	0	0	0	0	0	0	0.0079006	0	0	0	0.00192	0
0	0	0	4.8726e-05	0	0	0	0.0026383	0	0	0	0.00092153	0.010155	0.00034993	0	0	0	0	0	0	0	0	0	0	0	0	0	0	0	0	0	0	0	0	0	0	0	0	0	0	0	0	0	0	0	0	0	0	0.0042429	0
0	0	0	0	0	0	0	0.0009532	0	0.00011514	0.0007265	0	0.0031777	0.016489	0.00076967	0	0	0	0	0.0004864	0	0	0	0	0	0	0	0	0	0	0	0	0	0	0	0	0	0	0	0	0	0	0	0	0	0	0	0	0.007658	0
0	0	0	0	0	0	0	0	0	0	0	0	0	0.00092933	0.056291	0	0	0	0	0.00026755	0	1.257e-05	0	1.4035e-05	2.9583e-05	0	0	0	0	0	0	0	0	0	0	0	0	0	0	0	0	0	0	0	0	0	0	0	0.00012244	0
0	0	0	0	0	0	0	0	0	5.4974e-06	8.1242e-05	0	0	0	0	2.2608e-06	0	0	0	0.00013749	0	0	0	0	0	0	0	0	0	0	0	0	0	0	0	0	0	0	0	0	0	0	0	0	0	2.3068e-06	0	0	0	0
0	0	0	0	0	0	0	0	0	0	0	0	0	0	0	0	0	0	0	0	0	0	0	0	0	0	0	0	0	0	0	0	0	0	0	0	0	0	0	0	0	0	0	0	0	0	6.3841e-05	0	0	0
0	0	0	0	0	0	1.6554e-06	0	0	0	4.8749e-05	0	0	0	0	2.8703e-05	0	0.00054178	0	0.0038596	0	0	0	0	0	0	0	0	0	0	0	0	0	0	0.0016731	1.0628e-05	0	0	0	0	0	6.6977e-06	1.0292e-05	0	4.7929e-05	0.00020936	0	0.00022937	0	0
0	0	0	0	0	0	0	0	0	0	0	0	0	0	0	0	0	0	0	0	0	0	0	0	0	0	0	0	0	0	0	0	0	0	0	0	0	0	0	0	0	0.00066428	0.00041855	0	8.1449e-05	0.00078707	0.0020484	0.0014338	1.0893e-05	0
0	0	0	0	0	0	0	0	0	0	6.1724e-05	0	0	0.0002764	0.0016633	3.3417e-06	0	0.00174	0	0.012817	2.5547e-05	3.3258e-05	0	2.4154e-05	0	0	0	0	0	0	0	0	0	0	0.0002168	0	0	0	0	0	0	0	0	0	0	3.5835e-06	0	8.5753e-06	0.0025642	0
0	0	0	0	0	0	0	0	0	0	0	0	0	0	0.00073725	0	0	0.00030185	0	6.2029e-05	0.00055213	0.00013127	0	1.8475e-05	0	0	0	0	0	0	0	0	0	0	0	0	0	0	0	3.1938e-05	0	0	0	0	0	0	0	0	0	0
0	0	0	0	0	0	0	0	0	0	0	0	0	0	0	0	0	0	0	0	0	0	0	3.7171e-05	0	0	0	0	0	0	0	0	0	0	0	0	0	0	0	3.5254e-05	0	0	0	0	0	0	0	0	0	0
0	0	0	0	0	0	0	0	0	0	0	0	0	0	0	0	0	0	0	0	0	0	1.6333e-06	0	0	0	0	0	0	0	0	0	0	0	0	0	0	0	0	0	0	0.00023865	2.2394e-05	0	2.4444e-05	0.00015136	5.7878e-06	1.8936e-05	0	0
0	0	0	0	0	0	0	0	0	0	0	0	0	0	0	0	0	0	0	0	0	5.3823e-05	5.5998e-05	2.3075e-05	0	0	0	0	0	0	0	0	0	0	0	0	0	0	0	6.5452e-05	0	0.00020046	2.4008e-06	0	0	0	0	0	0	0
0	0	0	0	0	0	0	0	0	0	0	0	0	0	0	0	0	0	0	0	0	0	0	0	0	0	0	0	0	0	0	0	0	0	0	0	0	0	0	0	0	0.00101	0.0011274	0	5.3683e-05	0.0001446	0	3.5555e-06	0	0
0	0	0	0	0	0	0	0	0	0	0	0	0	0	0	0	0	0	0	0	0	0	0	0	0	0	0	0	0	0	0	0	0	0	0	0	0	0	0	0	0	0	0	0	0	0	0	0	0	0
0	0	0	0	0	0	0	0	0	0	0	0	0	0	0	0	0	0	0	0	0	0	0	0	0	0	0.00082965	0	0	0	0	0	0	0	0	0	0	0	0	0	0	0	0	0	0.0030221	0	0	0	0	0
0	0	0	0	0	0	0	0	0	0	0	0	0	0	0	0	0	0	0	0	0	0	0	0	0	0	0	0	0	0	0	0	0	0	0	0	0	0	0	0	0	0.0032168	0.00016097	0	0.01386	0	0	0	0	0
0	0	0	0	0	0	0	0	0	0	0	0	0	0	0	0	0	0	0	0	0	0	0	0	0	0	0	0	0	0	0	0	0	0	0	0	0	0	0	0	0	0.00025407	0	0	0	0	6.2075e-06	0	0	0
0	0	0	0	0	0	0	0	0	0	0	0	0	0	0	0	0	0	0	0	0	0	0	0	0	0	0	0	0	0	0	0	0	0	0	0	0	0	0	0	0	0.0008366	7.5234e-06	0	0	5.7086e-06	0.00037737	3.3983e-06	0	0
0	0	0	0	0	0	0	0	0	0	0	0	0	0	0	0	0	0	0	0	0	0	0	0	0	0	0	0	0	0	0	0	0	0	0	0	0	0	0	0	0	9.4848e-06	0	0	0	0	0.00089458	0	0	0
0	0	0	0	0	0	0	0	0	0	0	0	0	0	0	0	0	0	0	0	0	0	0	0	0	0	0	0	0	0	0	0	0	0	0	0	0	0	0	0	0	0.0016589	2.5754e-05	0	0.0008036	0.00054583	6.8117e-06	0	0	0
0	0	0	0	0	0	0	0	0	0	0	0	0	0	0	0	0	0	0	0	0	0	0	0	0	0	0	0	0	0	0	0	0	0	0	0	0	0	0	0	0	0	0	0	0	0	0	0	0	0
0	0	0	0	0	0	0	0	0	0	0	0	0	0	0	0	0	0	0	0	0	0	0	0	1.138e-06	0	0	0	0	1.3105e-06	0	0	0	0	0	0	0	0	0	3.0721e-05	0	0.02182	0.00021769	0	0.0005736	0.018586	0.010565	0.0005675	7.1138e-05	9.5381e-05
0	0	0.00031074	0.00026761	0	0	0	0	0	0	0	0	0	0	0	0	0	0	0	0	0	0	0	0	0	0	0	0	0	0	0	0	0	0	0.0072012	0	0	9.0858e-06	0	0.00023998	4.9282e-05	0.00068661	1.816e-05	0	0.00048526	0	0	0.0053777	0.0014173	3.9939e-05
0	0	0	0.0046091	0	0	0.0022202	7.8268e-05	0	0.00017464	0.00054308	0.00012175	0	0	0	0.00041555	0	4.8162e-05	0	2.8805e-05	0	0	0	0	0	0	0	0	0	0	0	0	0	0	0.00012797	0.013509	0	0	0.00048115	0	0	0.0011796	0	0.0083221	0.012491	0	0	0.0076609	0.0075192	0
0	0	0	0	0	0	0	0	0	0	0	0	0	0	0	0	0	0	0	0	0	0	0	0	0	0	0	0	0	0	0	0	0	0	0	0	0	0.00070788	0	0.00090356	0.00029513	0.010819	0.020125	0.000183	0.0099339	0.0032647	0	0.015176	0.0016602	0.00030195
0	0	0	0	0	0	0	0	0	0	0	0	0	0	0	0	0	0	0	0	0	0	0	0	0	0	0	0	0	0	0	0	0	0	0	0	0	0	0	0.005831	0.00023051	0.0006719	0.00086652	0	0.0040935	0	0	0.0045667	0	0
0	0	3.0541e-05	0.010002	0	0	0	0	0	0	0	3.6934e-05	0	0	0	0	0	0	0	0	0	0	0	0	0	0	0	0	0	0	0	0	0	0	0	0	0	0	0	0	0	0.0018912	0	0.00063011	0.01448	0	0	0	0.00095754	0
0	0	0.00014753	0.00021812	0	0	0	0	0	0	0	0	0	0	0	0	0	0	0	0	0	0.00011695	2.3547e-05	0	0	0	0	0	0	0	0	0	0	0	1.1346e-05	0	0	0	0	0.0017875	0	0.00057043	0	0	0.00013321	0	0	3.9812e-06	0	0
0	0	0	0	0	0	0	0	0	0	0	0	0	0	0	0	0	0	0	0	0	0	0	0	0	0	0	0	0	0	0	0	0	0	0	0	0	0	0	0	0	4.8672e-05	0	0	0.0081912	0	0	0.00017683	1.017e-05	0
0.00039013	0	0.001736	0	7.2268e-06	0	0.0013023	0.00014424	0	0.0077434	6.3747e-05	0	0	0	0	0.0048584	0	0.0028772	0.0021769	0	0	0	0	0	0	0.0046524	0.00049392	1.5232e-05	0	0	0	0	0	8.1067e-05	0.0365	0.0053439	0.0030708	0.06325	0.00054466	0.023036	0.0074785	7.9317e-06	9.6382e-05	0	0	0	0	0.00088783	0.00025356	0
[truncated: 33 more columns]
