# Supplementary material for: Reproducibility of the Structural Brain Connectome Derived from Diffusion Tensor Imaging
Source: PLoS One. 2015 Sep 2;10(9):e0135247. doi: 10.1371/journal.pone.0135247 (PMC4557836; doi:10.1371/journal.pone.0135247)
Supplement: S1 Data — Please refer to the README.txt file within the compressed folder for usage instructions. (ZIP) [file pone.0135247.s001.zip › Subject20_determistic_scanner_A_time_2.csv]

0	0.014263	0.00025059	0.001118	0.00081596	0	0.0021347	0	0	0	0	0	0	0	0	3.2845e-05	6.5717e-06	2.3826e-06	0.0019392	0	0	0.00044917	0.00061568	0.0012914	0.0025209	0	0	0.009691	0.0021511	0.0011602	0	0.00031519	0	0.01291	0	0.00020188	0.013405	0.0047	0.0007392	1.2123e-05	0.00049673	0	0	0	0.00018907	0	0	0	1.5095e-06	0
0.014263	0	0	0	0.01708	0	0.0014919	0	0	2.0564e-06	0	0	0	0	0	0.00085268	7.3257e-05	0.0002236	0.0022729	0	0	0	0	0	0	0	0	0	0	9.1699e-05	0	0	0	0.0020249	0	0	0.019902	0.010757	0	0	0	0	0	0	0	0	0	0	0	0
0.00025059	0	0	0.0090983	0	0	0	0.00015604	0	0	0	0	0	0	0	0	0	0	0	0	0	0	0	0	0	0	0	0	0	0	0	0	0	5.2003e-05	0.00060055	0.0043424	0.00054195	0.0054291	0.0050424	0	0	0	0	0.0050771	0.00021434	0	0	3.0678e-05	0	0
0.001118	0	0.0090983	0	0	0	0	0.0023246	0	0	0	0.00068881	1.0117e-05	0	0	0	0	0	0	6.8104e-06	0	0	0	0	0	0	0	0	0	0	0	0	0	0.0044617	0.00015913	0.0068452	0.0071419	0.00011878	0.033615	0	0	0.0012704	0	0.00090744	0.0070582	0	0	3.0146e-06	0.00041568	0
0.00081596	0.01708	0	0	0	0.033507	0.00031235	0.0020107	0.00078298	0	0	0	0	0	0	2.403e-05	0.00069997	0	0.00062954	0	0	0	0	0	0	0	0	0	0	9.7541e-05	0	0	0	0.01816	0	0	0.013972	0	0	0	0	0	0	0	0	0	0	0	0	0
0	0	0	0	0.033507	0	0.0041804	0	0.015605	0.0034664	0	0	0	0	0	0	0.0064239	0	0.00044473	0	0	0	0	0	0	0	0	0	0	0	0	0	0	0.011657	0	0	0	0	0	0	0	0	0	0	0	0	0	0	0	0
0.0021347	0.0014919	0	0	0.00031235	0.0041804	0	0.0021408	0.018613	0.00013357	0	0	0	0	0	1.8345e-05	0	1.5474e-06	6.0972e-06	0	0	0	0	0	3.8068e-06	0	0	0	0	0	0	0	0	0	0.006496	0.0061778	0.009894	0.0058286	3.8627e-06	0.00011659	1.7907e-05	0	0	7.271e-06	0	1.2754e-06	0	7.2812e-06	0.00039601	0
0	0	0.00015604	0.0023246	0.0020107	0	0.0021408	0	0.026866	0.002574	0.0022795	0.0015896	0.0042276	0.00067624	0.00067952	0	0	0	0.00010004	0.001485	0	0	0	8.6091e-05	0	0	0	0	0	5.9425e-06	0	0	0	0	0.0001635	0.00068759	0.00010718	3.753e-06	6.0737e-05	0	0	0	0	0	0	0	1.3415e-06	0	0.013981	0
0	0	0	0	0.00078298	0.015605	0.018613	0.026866	0	0.020692	0	0	0	0	0	0.0012624	0	0	0.00034625	0	0	0	0	0	0	0	0	0	0	0	0	0	0	0	0	0	4.6782e-05	1.5249e-05	0	0	0	0	0	0	0	0	0	0	2.4375e-05	0
0	2.0564e-06	0	0	0	0.0034664	0.00013357	0.002574	0.020692	0	0.0081207	0	0	0	0	0.03148	0.0072584	0	0.0041639	0	0	0	0	0	0	0	0	0	0	0	0	0.00035836	0	0.0061234	0.00068809	0.0046758	2.6113e-05	8.8031e-06	0	0	0	0	0	0	0	0	0	0	3.7446e-05	0
0	0	0	0	0	0	0	0.0022795	0	0.0081207	0	0	4.0714e-05	0.032254	0	0.0020424	0	0	0	0.0032792	0	0	0	0	0	0	0	0	0	0	0	0	0	0	0	0.00093895	0	0	0	0	0	0	0	0	4.9327e-06	0	0	0	1.5916e-06	0
0	0	0	0.00068881	0	0	0	0.0015896	0	0	0	0	0.019028	6.5456e-06	0	0	0	0	0	9.7048e-05	0	0	0	0	0	0	0	0	0	0	0	0	0	0	0	0	0	0	0.0060959	0	0	0	0	0	0.0012403	0	0	0	0.0011459	0
0	0	0	1.0117e-05	0	0	0	0.0042276	0	0	4.0714e-05	0.019028	0	0.01991	2.0157e-05	0	0	0	0	0.0025484	0	0	0	0	0	0	0	0	0	0	0	0	0	0	0	0	0	0	0.00080009	0	0	0	0	0	0.00014695	0	0	0	0.0005244	0
0	0	0	0	0	0	0	0.00067624	0	0	0.032254	6.5456e-06	0.01991	0	0.01207	0	0	0.00066131	0	0.0066695	0	0	0	6.3029e-05	0	0	0	0	0	0	0	0	0	0	0	0	0	0	0	0	0	0	0	0	4.1386e-06	0	0	0	1.9072e-05	0
0	0	0	0	0	0	0	0.00067952	0	0	0	0	2.0157e-05	0.01207	0	0	0	3.1143e-05	0	0.013694	0.00024353	1.6003e-05	0	0.00067398	1.7368e-05	0.013684	0	0	3.2001e-05	0	0	0	0	0	0	0	0	0	0	0.0040871	0	0	0	0	0	0	0	0	0	0
3.2845e-05	0.00085268	0	0	2.403e-05	0	1.8345e-05	0	0.0012624	0.03148	0.0020424	0	0	0	0	0	0.019335	0.013043	0.0015709	0	0	0	0	0	0	0	0	0	0	0	0	0	0	0.0013889	0.0028186	0.0022552	0.0017199	0.0014649	0	6.9555e-05	0	0	0	0	1.423e-05	0	0	0	0	0
6.5717e-06	7.3257e-05	0	0	0.00069997	0.0064239	0	0	0	0.0072584	0	0	0	0	0	0.019335	0	0.0033538	0.0088605	0	0	0	0	0	0	0	0	0	0	0.0053441	0.0023766	0.0038201	8.7132e-05	0.0042248	0	0	0.0012032	0	0	0	0	0	0	0	0	0	0	0	0	0
2.3826e-06	0.0002236	0	0	0	0	1.5474e-06	0	0	0	0	0	0	0.00066131	3.1143e-05	0.013043	0.0033538	0	0.01833	0.0022592	0.0007991	0.00053224	0.0015853	0.0044499	2.2356e-05	0.00025979	0	0	0	0	0	0	0	0	0.0019176	0.0019845	1.8518e-06	0.0021024	0	0.00010487	0	0	0	0	0	0	0	0	0	0
0.0019392	0.0022729	0	0	0.00062954	0.00044473	6.0972e-06	0.00010004	0.00034625	0.0041639	0	0	0	0	0	0.0015709	0.0088605	0.01833	0	0	0	0	0.0028792	0	0.00087869	0	0	0	0.0023823	0.0074577	0.0014773	0.0011392	0.00088757	0.0023928	0.0022236	0	0.003237	0.004123	0	1.9532e-06	0.00013372	0	0	0	0	0	0	0	0	0
0	0	0	6.8104e-06	0	0	0	0.001485	0	0	0.0032792	9.7048e-05	0.0025484	0.0066695	0.013694	0	0	0.0022592	0	0	0.00027976	0.0010302	0	0.0018494	0	0.00032787	0	0	0	0	0	0	0	0	0	0	0	0	2.7076e-05	0.00050052	0	0	0	0	7.2909e-06	0	0	0	0	0
0	0	0	0	0	0	0	0	0	0	0	0	0	0	0.00024353	0	0	0.0007991	0	0.00027976	0	0.025611	0.0030377	0.0028276	0	0	0	0	0	0	0	0	0	0	0	0	0	0	0	0.00031578	0	0	0	0	0	0	0	0	0	0
0.00044917	0	0	0	0	0	0	0	0	0	0	0	0	0	1.6003e-05	0	0	0.00053224	0	0.0010302	0.025611	0	0.0006522	0.00942	3.4758e-05	4.3149e-05	0	0	5.0681e-06	0	0	0	0	8.3213e-05	0.00025195	0	0	0	0	0.00035117	0	0	0	0	0	0	0	0	0	0
0.00061568	0	0	0	0	0	0	0	0	0	0	0	0	0	0	0	0	0.0015853	0.0028792	0	0.0030377	0.0006522	0	0.0030202	0.0082356	0	0	0	0.0030695	0.0011396	0	0	0	0.00040169	5.6193e-05	0	0	1.0186e-05	0	3.8247e-06	1.1612e-05	0	0	0	0	0	0	0	0	0
0.0012914	0	0	0	0	0	0	8.6091e-05	0	0	0	0	0	6.3029e-05	0.00067398	0	0	0.0044499	0	0.0018494	0.0028276	0.00942	0.0030202	0	0.004911	0.011407	0	0	0.00014174	0.00012369	0	0	0	4.9557e-05	0	0	0	0	0	0.0013271	0	0	0	0	0	0	0	0	0	0
0.0025209	0	0	0	0	0	3.8068e-06	0	0	0	0	0	0	0	1.7368e-05	0	0	2.2356e-05	0.00087869	0	0	3.4758e-05	0.0082356	0.004911	0	0.011549	0.0068827	0.00034654	0.014622	0.00093353	0	1.3572e-05	0.00019791	0.00010118	0.00050429	0.00037857	1.7815e-05	0	4.2015e-05	0.0029776	0.00075426	9.3608e-07	0	0	0	0	0	0	0	0
0	0	0	0	0	0	0	0	0	0	0	0	0	0	0.013684	0	0	0.00025979	0	0.00032787	0	4.3149e-05	0	0.011407	0.011549	0	0.0011135	0	0	0	0	0	0	0	0	0	0	0	0	0.009141	0.0015672	0	0	0	0	0	0	0	0	0
0	0	0	0	0	0	0	0	0	0	0	0	0	0	0	0	0	0	0	0	0	0	0	0	0.0068827	0.0011135	0	0.063648	0.00052658	0	0	0	0	0.00042864	9.2014e-05	0	0	0	0	0.00082785	0.0033926	0	0	0	0	0	0	0	0	0
0.009691	0	0	0	0	0	0	0	0	0	0	0	0	0	0	0	0	0	0	0	0	0	0	0	0.00034654	0	0.063648	0	0.0020597	0.0024869	0	0.00036686	0	0.032763	0.0025548	0	1.4212e-05	0	0.0014851	0.0016332	0.030611	0	0	0	0	0	0	0	0	0
0.0021511	0	0	0	0	0	0	0	0	0	0	0	0	0	3.2001e-05	0	0	0	0.0023823	0	0	5.0681e-06	0.0030695	0.00014174	0.014622	0	0.00052658	0.0020597	0	0.010352	0	0.00011655	0.00036795	0.00080636	4.4649e-05	9.916e-06	0	0	0	0.00022073	0.0003409	0	0	0	0	0	0	0	0	0
0.0011602	9.1699e-05	0	0	9.7541e-05	0	0	5.9425e-06	0	0	0	0	0	0	0	0	0.0053441	0	0.0074577	0	0	0	0.0011396	0.00012369	0.00093353	0	0	0.0024869	0.010352	0	0.0012087	0.0070342	0	0.0010933	0	0	0.00058453	0	0	3.4991e-05	0	0	0	0	0	0	0	0	0	0
0	0	0	0	0	0	0	0	0	0	0	0	0	0	0	0	0.0023766	0	0.0014773	0	0	0	0	0	0	0	0	0	0	0.0012087	0	0.015319	0	0	0	0	0	0	0	0	0	0	0	0	0	0	0	0	0	0
0.00031519	0	0	0	0	0	0	0	0	0.00035836	0	0	0	0	0	0	0.0038201	0	0.0011392	0	0	0	0	0	1.3572e-05	0	0	0.00036686	0.00011655	0.0070342	0.015319	0	0.0039896	0.013301	0	0	4.7508e-05	0	0	0	0	0	0	0	0	0	0	0	0	0
0	0	0	0	0	0	0	0	0	0	0	0	0	0	0	0	8.7132e-05	0	0.00088757	0	0	0	0	0	0.00019791	0	0	0	0.00036795	0	0	0.0039896	0	0.0065373	0	0	0.00017315	0	0	0	0	0	0	0	0	0	0	0	0	0
0.01291	0.0020249	5.2003e-05	0.0044617	0.01816	0.011657	0	0	0	0.0061234	0	0	0	0	0	0.0013889	0.0042248	0	0.0023928	0	0	8.3213e-05	0.00040169	4.9557e-05	0.00010118	0	0.00042864	0.032763	0.00080636	0.0010933	0	0.013301	0.0065373	0	0.00055357	0	0.010468	0.0050688	0.0010639	5.8979e-05	0.006245	0	0	0	0.0004905	0	0	0	0	0
0	0	0.00060055	0.00015913	0	0	0.006496	0.0001635	0	0.00068809	0	0	0	0	0	0.0028186	0	0.0019176	0.0022236	0	0	0.00025195	5.6193e-05	0	0.00050429	0	9.2014e-05	0.0025548	4.4649e-05	0	0	0	0	0.00055357	0	0.023171	0.0024895	0.003523	0.0056191	0.018513	0.020398	0	0	0	0	0	0	2.2451e-06	0.00010087	0
0.00020188	0	0.0043424	0.0068452	0	0	0.0061778	0.00068759	0	0.0046758	0.00093895	0	0	0	0	0.0022552	0	0.0019845	0	0	0	0	0	0	0.00037857	0	0	0	9.916e-06	0	0	0	0	0	0.023171	0	0.00082777	0.0054436	0.0071752	0.0044376	0.0009852	0	0	0.0014733	0	0	0	9.7177e-05	5.9091e-05	0
0.013405	0.019902	0.00054195	0.0071419	0.013972	0	0.009894	0.00010718	4.6782e-05	2.6113e-05	0	0	0	0	0	0.0017199	0.0012032	1.8518e-06	0.003237	0	0	0	0	0	1.7815e-05	0	0	1.4212e-05	0	0.00058453	0	4.7508e-05	0.00017315	0.010468	0.0024895	0.00082777	0	0.02643	0.0039502	2.026e-05	0.0017869	0	0	0	0	0	0	0	0	0
0.0047	0.010757	0.0054291	0.00011878	0	0	0.0058286	3.753e-06	1.5249e-05	8.8031e-06	0	0	0	0	0	0.0014649	0	0.0021024	0.004123	0	0	0	1.0186e-05	0	0	0	0	0	0	0	0	0	0	0.0050688	0.003523	0.0054436	0.02643	0	0.00093576	0.00046893	0.0011005	0	0	0	0	0	0	0	0	0
0.0007392	0	0.0050424	0.033615	0	0	3.8627e-06	6.0737e-05	0	0	0	0.0060959	0.00080009	0	0	0	0	0	0	2.7076e-05	0	0	0	0	4.2015e-05	0	0	0.0014851	0	0	0	0	0	0.0010639	0.0056191	0.0071752	0.0039502	0.00093576	0	0.0011959	0.0052968	0	0	0.00076926	0.00017183	0	0	4.8789e-05	0	0
1.2123e-05	0	0	0	0	0	0.00011659	0	0	0	0	0	0	0	0.0040871	6.9555e-05	0	0.00010487	1.9532e-06	0.00050052	0.00031578	0.00035117	3.8247e-06	0.0013271	0.0029776	0.009141	0.00082785	0.0016332	0.00022073	3.4991e-05	0	0	0	5.8979e-05	0.018513	0.0044376	2.026e-05	0.00046893	0.0011959	0	0.01143	3.3483e-05	0	0	0	0	0	0	0	0
0.00049673	0	0	0	0	0	1.7907e-05	0	0	0	0	0	0	0	0	0	0	0	0.00013372	0	0	0	1.1612e-05	0	0.00075426	0.0015672	0.0033926	0.030611	0.0003409	0	0	0	0	0.006245	0.020398	0.0009852	0.0017869	0.0011005	0.0052968	0.01143	0	0	0	0	0	0	0	0	0	0
0	0	0	0.0012704	0	0	0	0	0	0	0	0	0	0	0	0	0	0	0	0	0	0	0	0	9.3608e-07	0	0	0	0	0	0	0	0	0	0	0	0	0	0	3.3483e-05	0	0	0.023689	0.0021912	0.0042632	0.0038611	0	0.0039654	0	0
0	0	0	0	0	0	0	0	0	0	0	0	0	0	0	0	0	0	0	0	0	0	0	0	0	0	0	0	0	0	0	0	0	0	0	0	0	0	0	0	0	0.023689	0	0	0	0.0044372	0	0.0011607	0	0
0	0	0.0050771	0.00090744	0	0	7.271e-06	0	0	0	0	0	0	0	0	0	0	0	0	0	0	0	0	0	0	0	0	0	0	0	0	0	0	0	0	0.0014733	0	0	0.00076926	0	0	0.0021912	0	0	0.0014295	0	0	0.00051457	0.00014575	0
0.00018907	0	0.00021434	0.0070582	0	0	0	0	0	0	4.9327e-06	0.0012403	0.00014695	4.1386e-06	0	1.423e-05	0	0	0	7.2909e-06	0	0	0	0	0	0	0	0	0	0	0	0	0	0.0004905	0	0	0	0	0.00017183	0	0	0.0042632	0	0.0014295	0	0	0	0	4.3829e-05	0
0	0	0	0	0	0	1.2754e-06	0	0	0	0	0	0	0	0	0	0	0	0	0	0	0	0	0	0	0	0	0	0	0	0	0	0	0	0	0	0	0	0	0	0	0.0038611	0.0044372	0	0	0	0.015942	0.018469	5.5606e-05	9.3974e-05
0	0	0	0	0	0	0	1.3415e-06	0	0	0	0	0	0	0	0	0	0	0	0	0	0	0	0	0	0	0	0	0	0	0	0	0	0	0	0	0	0	0	0	0	0	0	0	0	0.015942	0	0.0087536	0.0013403	0.030699
0	0	3.0678e-05	3.0146e-06	0	0	7.2812e-06	0	0	0	0	0	0	0	0	0	0	0	0	0	0	0	0	0	0	0	0	0	0	0	0	0	0	0	2.2451e-06	9.7177e-05	0	0	4.8789e-05	0	0	0.0039654	0.0011607	0.00051457	0	0.018469	0.0087536	0	0.0097999	0.0060985
1.5095e-06	0	0	0.00041568	0	0	0.00039601	0.013981	2.4375e-05	3.7446e-05	1.5916e-06	0.0011459	0.0005244	1.9072e-05	0	0	0	0	0	0	0	0	0	0	0	0	0	0	0	0	0	0	0	0	0.00010087	5.9091e-05	0	0	0	0	0	0	0	0.00014575	4.3829e-05	5.5606e-05	0.0013403	0.0097999	0	0.019354
0	0	0	0	0	0	0	0	0	0	0	0	0	0	0	0	0	0	0	0	0	0	0	0	0	0	0	0	0	0	0	0	0	0	0	0	0	0	0	0	0	0	0	0	0	9.3974e-05	0.030699	0.0060985	0.019354	0
0	0	0	0	0	0	0	0.0010364	7.0099e-05	0.0052411	0.00045044	0	0	0	0	1.9042e-05	0	0	0	0	0	0	0	0	0	0	0	0	0	0	0	0	0	0	0	0	9.1557e-06	0	0	0	0	0	0	0	0	0	0.0096682	0	0.0019891	0.018616
0	0	0	0	0	0	0	0.00042189	0	0.0011728	0.0051613	0	0	0.0018262	0	0.00049706	0	0.00011185	0	0.00050425	0	0	0	0	0	0	0	0	0	0	0	0	0	0	0	0	0	0	0	0	0	0	0	0	0	0	0	0	0.0005971	0
0	0	0	0.00093829	0	0	0	1.122e-05	0	0	0	0.0050767	7.6875e-05	0	0	0	0	0	0	0	0	0	0	0	0	0	0	0	0	0	0	0	0	0	0	0	0	0	5.2909e-05	0	0	0	0	0	0.00075991	0	0	0	0.0057257	0
0	0	0	0	0	0	0	0.0011014	0	0	0	9.4982e-05	0.006946	0	0	0	0	0	0	4.114e-06	0	0	0	0	0	0	0	0	0	0	0	0	0	0	0	0	0	0	0	0	0	0	0	0	0	0	0	0	0.0018016	0
0	0	0	0	0	0	0	0.00062745	0	0	0	0	0.0028797	0.012707	0.00047647	0	0	5.5365e-05	0	0.0015232	0	0	0	1.5675e-05	0	0	0	0	0	0	0	0	0	0	0	0	0	0	0	0	0	0	0	0	0	0	0	0	0.0029707	0
0	0	0	0	0	0	0	0	0	0	0	0	0	6.5503e-05	0.039631	0	0	9.22e-05	0	0.00088837	3.3072e-05	0	0	0	0	1.549e-05	0	0	0	0	0	0	0	0	0	0	0	0	0	0	0	0	0	0	0	0	0	0	5.9774e-06	0
0	0	0	0	0	0	0	0	0	6.082e-05	0.00034299	0	0	1.3395e-05	0	0.00040919	0	0	0	2.6679e-05	0	0	0	0	0	0	0	0	0	0	0	0	0	0	0	0	0	0	0	0	0	0	1.4576e-05	0	0	0	0	1.8354e-05	0	0
0	0	0	0	0	0	0	0	0	0	0	0	0	0	0	0	0	0	0	0	0	0	0	0	0	0	0	0	0	0	0	0	0	0	0	0	0	0	0	0	0	0	0	0	0	0	0.00036089	0	0	0
0	0	0	0	0	0	0	0	0	0	0	0	0	2.3065e-05	0.00020211	1.1976e-05	0	0.00059566	0	0.0028125	0	0	0	0	0	0	0	0	0	0	0	0	0	0	0.00022648	6.2595e-05	0	0	0	0	0	7.3932e-05	0.0011272	0	4.029e-05	1.2165e-06	0.00029303	0.00054881	4.9024e-05	0
0	0	0	0	0	0	0	0	0	0	0	0	0	0	0	0	0	0	0	0	0	0	0	0	0	0	0	0	0	0	0	0	0	0	0	0	0	0	0	0	0	0.00043954	0.001798	0	0.00033935	0.00023731	0.0010342	0.0010438	5.9941e-05	0
0	0	0	0	0	0	0	0	0	0	1.2183e-05	0	0	0.0028817	0.0023259	0.00024184	0	0.0013352	0	0.0061025	0.00026908	2.5058e-05	0	1.0199e-05	0	0	0	0	0	0	0	0	0	0	0	0	0	0	0	0	0	7.7844e-06	0	0	0	0	0	0	0.0026332	0
0	0	0	0	0	0	0	0	0	0	0	0	0	0	1.3495e-05	0	0	0.001086	0	4.7798e-05	0.00034145	3.4497e-06	1.3287e-05	0.00011134	0	0	0	0	0	0	0	0	0	0	3.667e-05	0	0	0	0	5.6261e-05	0	0	0	0	0	0	0	0	0	0
0	0	0	0	0	0	0	0	0	0	0	0	0	0	0	0	0	0	0	0	0	0	9.7058e-05	9.1446e-06	0	0	0	0	0	0	0	0	0	0	0	0	0	0	0	1.4154e-05	0	0	0	0	0	0	0	0	0	0
0	0	0	0	0	0	0	0	0	0	0	0	0	0	0	0	0	0	0	0	0	0	0.0001169	0	0	0	0	0	0	0	0	0	0	0	0	0	0	0	0	0	0	0.00019011	0.0002221	0	0.00049633	0	0	2.8009e-06	0	0
0	0	0	0	0	0	0	0	0	0	0	0	0	0	0	0	0	0	0	0	0	0	1.6416e-05	0.0012766	0	0	0	0	0	0	0	0	0	0	0	0	0	0	0	0	0	0.00010272	0	0	0	0	0	0	0	0
0	0	0	0	0	0	0	0	0	0	0	0	0	0	0	0	0	0	0	0	0	0	0	0	0	0	0	0	0	0	0	0	0	0	0	0	0	0	0	0	0	7.4659e-05	1.8582e-05	0	0	0	0	0	0	0
0	0	0	0	0	0	0	0	0	0	0	0	0	0	0	0	0	0	0	0	0	0	0	0	0	0	0	0	0	0	0	0	0	0	0	0	0	0	0	0	0	0	0	0	0	0	0	0	0	0
0	0	0	0	0	0	0	0	0	0	0	0	0	0	0	0	0	0	0	0	0	0	0	0	0	0	0	0	0	0	0	0	0	0	0	0	0	0	0	0	0	0	0	0	0	0	0	0	0	0
0	0	0	0	0	0	0	0	0	0	0	0	0	0	0	0	0	0	0	0	0	0	0	0	0	0	0	0	0	0	0	0	0	0	0	0	0	0	0	9.3773e-06	0	0.0016028	0	0	0.0077986	0	0	0	0	0
0	0	0	0	0	0	0	0	0	0	0	0	0	0	0	0	0	0	0	0	0	0	0	0	0	0	0	0	0	0	0	0	0	0	0	0	0	0	0	0	0	0.0014793	0	0	0.0045113	0	0	2.8891e-06	0	0
0	0	0	0	0	0	0	0	0	0	0	0	0	0	0	0	0	0	0	0	0	0	0	0	0	0	0	0	0	0	0	0	0	0	0	0	0	0	0	0	0	1.4602e-05	4.1905e-05	0	0	0	0.00024237	4.4102e-05	1.3163e-06	0
0	0	0	0	0	0	0	0	0	0	0	0	0	0	0	0	0	0	0	0	0	0	0	0	0	0	0	0	0	0	0	0	0	0	0	0	0	0	0	0	0	9.0625e-05	0.0017643	0	0	7.4182e-05	0.0031402	0.00052057	2.2561e-05	0
0	0	0	0	0	0	0	0	0	0	0	0	0	0	0	0	0	0	0	0	0	0	0	0	8.8464e-07	0	0	0	0	0	0	0	0	0	0	0	0	0	0	6.4521e-05	0	0.0013221	0.00010258	0	0.00028563	1.6019e-05	3.5225e-05	0	0	0
0	0	0	0	0	0	0	1.3775e-06	0	0	0	0	0	0	0	0	0	0	0	0	0	0	0	0	0	0	0	0	0	0	0	0	0	0	0	0	0	0	0	0	0	0.00023981	0.0011812	0	0	0.0054001	0	0.0009054	0	0
0	0	0	0	0	0	0.00037114	0.00020052	0	0	0	0	0	0	0	0	0	0	0	0	0	0	0	0	0	0	0	0	0	0	0	0	0	0	0	0	0	0	0	1.9701e-05	0	0.022451	0.00096097	0	0.0020158	0.023263	0.0031569	0.0017336	0.00093721	0
0	0	0	0	0	0	0	0	0	0	0	0	0	0	0	0	0	0	0	0	0	0	0	0	0	0	0	0	0	0	0	0	0	0	0.010037	0	1.7967e-05	0	0	0.00010196	0	8.1465e-05	0	0.005389	0.0017418	0	0	0.0051857	0.00088341	0
6.7567e-06	0	0.0016638	0.0022082	0	0	0.00017753	1.1174e-05	0	8.6331e-05	0	0	0	0	0	5.9386e-05	0	0	0	0	0	0	0	0	0	0	0	0	0	0	0	0	0	0	0	0.0070361	0	0	0.00050213	0	0	0.0010658	0	0.010496	0.00768	0	0	0.004889	0.002071	0
0	0	0	0	0	0	0.00037884	0.00047919	0	0	0	0	0	0	0	0	0	0	0	0	0	0	0	0	0	0	0	0	0	0	0	0	0	0	0	0	1.2236e-05	0	0	0	0	0.021467	0.0034215	0.0054748	0.0085364	0.00078759	0	0.0093585	0.00053181	0
0	0	0	0	0	0	3.953e-06	0	0	0	0	0	0	0	0	0	0	0	0	0	0	0	0	0	0	0	0	0	0	0	0	0	0	0	0	0	0	0	0	0	0	0.00066625	0.00040021	0.015197	0.0023134	0.0031267	0	0.0021377	0.00063696	1.1803e-05
0	0	0	0.00017058	0	0	0	0	0	0	0	0.0010981	0	0	0	0	0	0	0	0	0	0	0	0	0	0	0	0	0	0	0	0	0	0	0	0	0	0	0	0	0	0.00035116	0	0.00099188	0.013604	0	0	4.0402e-06	0.00021323	0
0	0	0	0	0	0	0	0	0	0	0	0	0	0	0	0	0	0	0	0	0	0	0	0	0	0	0	0	0	0	0	0	0	0	0	0	0	0	0	0.0041032	0	0	0	1.7609e-05	0.00012572	0	0	0	0	0
0	0	0	0	0	0	0	0	0	0	0	0	0	0	0	0	0	0	0	0	0	0	0	0	0	0	0	0	0	0	0	0	0	0	0	0	0	0	0	0	0	0	0	0.00020311	0.0034002	0	0	5.9253e-06	0	0
0	0	0.00038424	6.6613e-06	0	0	0.0015588	0.0001038	0	0.010105	0	0	0	0	0.00020395	0.0061909	0	0.0039703	0.0015691	0	0	0	0	0	0	0.0031624	0	0.00010067	0	0	0	0	0	1.8688e-05	0.022502	0.0026358	0.00079044	0.028389	0.00037557	0.0105	0.0090249	2.627e-05	0	0.0024774	0	0	0	0.00081957	0.00083901	0
[truncated: 33 more columns]
