# Supplementary material for: Reproducibility of the Structural Brain Connectome Derived from Diffusion Tensor Imaging
Source: PLoS One. 2015 Sep 2;10(9):e0135247. doi: 10.1371/journal.pone.0135247 (PMC4557836; doi:10.1371/journal.pone.0135247)
Supplement: S1 Data — Please refer to the README.txt file within the compressed folder for usage instructions. (ZIP) [file pone.0135247.s001.zip › Subject20_determistic_scanner_B_time_1.csv]

0	0.02524	0	0.0019046	0.0055057	0	0.0044477	0	0	0	0	0	0	0	0	3.1663e-06	0	5.6017e-06	6.3552e-05	0	4.9149e-05	0.0010664	3.5424e-05	0.00056487	0.00081319	0	0	0.0099433	0.0025287	0.00070459	0	0.0025475	0	0.020354	0.00049936	0.00037783	0.0081976	0.00017808	0.0045639	0	0.00041753	0	0	0	8.0114e-05	0	0	0	0	0
0.02524	0	0	0	0.0058453	0	0.0020501	0	0	0	0	0	0	0	0	2.2213e-05	0	0.00020412	0.00056194	0	4.4353e-05	0	6.8591e-06	0	0	0	0	0	0	0	0	1.3694e-05	0	0.0012297	0	0	0.013556	0.0012497	0	0	0	0	0	0	0	0	0	0	0	0
0	0	0	0.0020263	0	0	0	0	0	0	0	0	0	0	0	0	0	0	0	0	0	0	0	0	0	0	0	0	0	0	0	0	0	0	0	0.0011478	0	0	5.6624e-05	0	0	0	0	0	2.1111e-05	0	0	0	0	0
0.0019046	0	0.0020263	0	0	0	0	0.0014704	0	0	0	0.0029916	0.00013052	0	0	0	0	1.1168e-06	4.2191e-06	0	0	0	0	0	0	0	0	0	0	0	0	0	0	0.0032359	0	0.0035142	0.0048466	0	0.037585	0	0	0	0	0	0.0075999	0	0	0	1.6516e-06	0
0.0055057	0.0058453	0	0	0	0.032029	0.0018564	0.0011741	0.00089879	0.0001234	0	0	0	0	0	0.00011113	0.0017706	1.1979e-06	0.0009414	0	0	0	0	0	0	0	0	0	0	0.0002032	0	4.3592e-06	0	0.01858	0	0	0.0083223	0	0	0	0	0	0	0	0	0	0	0	0	0
0	0	0	0	0.032029	0	0.0018141	0	0.019024	0.0068458	0	0	0	0	0	0	0.0021604	0	0.0001374	0	0	0	0	0	0	0	0	0	0	0	0	0	0	0.017566	0	0	0	0	0	0	0	0	0	0	0	0	0	0	0	0
0.0044477	0.0020501	0	0	0.0018564	0.0018141	0	0.0015782	0.016151	0.00041872	0	0	0	0	0	2.697e-05	0	1.8046e-05	5.0894e-05	0	2.0494e-06	0	0	0	0	0	0	0	0	9.8172e-07	0	0	0	5.4424e-05	0.0045952	0.0092727	0.0072195	0.00053438	0.00017362	4.149e-05	0	0	0	0	0.00012827	0	0	2.279e-05	3.6472e-05	0
0	0	0	0.0014704	0.0011741	0	0.0015782	0	0.023181	0.0016761	0.0002865	0.0030487	0.01096	0.0036215	2.7274e-05	0	0	0	0	5.9664e-05	0	0	0	0	0	0	0	0	0	0	0	0	0	0	1.4661e-05	6.757e-05	0	0	0	0	0	0	0	0	0	0	0	1.9847e-05	0.0077812	0
0	0	0	0	0.00089879	0.019024	0.016151	0.023181	0	0.016386	0	0	0	0	0	0.00053566	0	0	0	0	0	0	0	0	0	0	0	0	0	0	0	0	0	0	0	0	0	0	0	0	0	0	0	0	0	0	0	0	0.0019471	0
0	0	0	0	0.0001234	0.0068458	0.00041872	0.0016761	0.016386	0	0.010201	0	0	0	0	0.028434	0.0049843	1.2183e-05	0.0030722	0	0	0	0	0	0	0	0	0	0	0	0	0.00010563	0	0.0041117	0.0021308	0.0015172	0	0	0	0	0	0	0	0	0	0	0	0	0.0026733	0
0	0	0	0	0	0	0	0.0002865	0	0.010201	0	0	0	0.040446	0	0.00026084	0	0	0	0.0027916	0	0	0	0	0	0	0	0	0	0	0	0	0	0	0.00082186	0.00026297	0	0	0	0	0	0	0	0	0	0	0	0	0.00080405	0
0	0	0	0.0029916	0	0	0	0.0030487	0	0	0	0	0.012117	0.0010553	3.7928e-05	0	0	0	0	0.0002923	0	0	0	0	0	0	0	0	0	0	0	0	0	0.00045896	0	0	0	0	0.00089973	0	0	0	0	0	0.001549	0	0	0	4.9492e-05	0
0	0	0	0.00013052	0	0	0	0.01096	0	0	0	0.012117	0	0.022	0.00030928	0	0	0	0	0.0004669	0	0	0	0	0	0	0	0	0	0	0	0	0	0	0	0	0	0	6.2444e-05	0	0	0	0	0	0.00012227	0	0	0	0.0016346	0
0	0	0	0	0	0	0	0.0036215	0	0	0.040446	0.0010553	0.022	0	0.013753	0	0	0	0	0.0080173	0	0	0	0	0	0	0	0	0	0	0	0	0	0	0	0	0	0	0	0	0	0	0	0	0	0	0	0	0.0020176	0
0	0	0	0	0	0	0	2.7274e-05	0	0	0	3.7928e-05	0.00030928	0.013753	0	0	0	0	0	0.0071451	0	0.0015723	0	0.0035905	0	0.0094394	0	0	0	0	0	0	0	0	0	0	0	0	0	0.0063963	0	0	0	0	0	0	0	0	0	0
3.1663e-06	2.2213e-05	0	0	0.00011113	0	2.697e-05	0	0.00053566	0.028434	0.00026084	0	0	0	0	0	0.013762	0.013018	0.0012115	0	0	0	0	0	0	0	0	0	0	0	0	2.2236e-05	4.9714e-05	0.0017315	0.0022289	0.00094146	0.0024758	0.0022023	0	1.0999e-05	0	0	0	0	0	0	0	0	0	0
0	0	0	0	0.0017706	0.0021604	0	0	0	0.0049843	0	0	0	0	0	0.013762	0	0.0030364	0.014421	0	0	0	0	0	0	0	0	0	0	0.0027949	0.0043878	0.0063022	0.00019905	0.004096	0	0	0.00072338	7.2099e-06	0	0	0	0	0	0	0	0	0	0	0	0
5.6017e-06	0.00020412	0	1.1168e-06	1.1979e-06	0	1.8046e-05	0	0	1.2183e-05	0	0	0	0	0	0.013018	0.0030364	0	0.02633	0.0077884	0.0026148	0	0.0028487	0.00074954	0.0002022	1.7164e-05	0	0	4.6977e-06	3.4921e-06	0	5.6823e-05	0.00010847	1.4821e-05	0.0065303	0.0011129	0.00065902	0.0022078	0	0.00018072	2.2686e-06	0	0	0	0	0	0	0	0	0
6.3552e-05	0.00056194	0	4.2191e-06	0.0009414	0.0001374	5.0894e-05	0	0	0.0030722	0	0	0	0	0	0.0012115	0.014421	0.02633	0	0.00013935	0	0	0.0089107	0	6.7031e-05	6.0326e-06	0	0	0.0017621	0.01054	0.0019677	0.0015625	0.0015323	0.00065044	0.0010323	0	0.0038018	0.0044254	5.4683e-06	0.00019349	2.8801e-05	0	0	0	0	0	0	0	0	0
0	0	0	0	0	0	0	5.9664e-05	0	0	0.0027916	0.0002923	0.0004669	0.0080173	0.0071451	0	0	0.0077884	0.00013935	0	0.0024399	0.00068749	0	0.0025521	1.5681e-05	0.00031298	0	0	0	0	0	0	0	0	0.00032494	0.00019971	0	3.5855e-06	0	0.00013305	0	0	0	0	0	0	0	0	0	0
4.9149e-05	4.4353e-05	0	0	0	0	2.0494e-06	0	0	0	0	0	0	0	0	0	0	0.0026148	0	0.0024399	0	0.011775	0.0024954	0.0073266	0	3.5563e-05	0	0	0	0	0	0	0	1.1943e-05	4.4225e-05	0	2.5774e-05	0	0	1.7221e-05	3.663e-05	0	0	0	0	0	0	0	0	0
0.0010664	0	0	0	0	0	0	0	0	0	0	0	0	0	0.0015723	0	0	0	0	0.00068749	0.011775	0	0.001951	0.014474	0	2.4135e-05	0	1.0699e-05	9.5002e-06	0.00026351	0	0.00058283	0	0.00027292	0	0	0	0	0	1.0999e-05	0	0	0	0	0	0	0	0	0	0
3.5424e-05	6.8591e-06	0	0	0	0	0	0	0	0	0	0	0	0	0	0	0	0.0028487	0.0089107	0	0.0024954	0.001951	0	0.0067361	0.012272	9.9092e-06	0	5.6892e-06	0.0057898	0.0014886	0	0.00014866	0	0.00024645	2.5154e-06	0	1.5201e-06	2.403e-06	0	1.1695e-05	4.4698e-06	0	0	0	0	0	0	0	0	0
0.00056487	0	0	0	0	0	0	0	0	0	0	0	0	0	0.0035905	0	0	0.00074954	0	0.0025521	0.0073266	0.014474	0.0067361	0	0.014332	0.0061737	1.1633e-05	1.8059e-05	0.00114	1.8765e-05	0	0.00019669	0	7.5667e-05	0	0	0	0	0	0.0024697	0	0	0	0	0	0	0	0	0	0
0.00081319	0	0	0	0	0	0	0	0	0	0	0	0	0	0	0	0	0.0002022	6.7031e-05	1.5681e-05	0	0	0.012272	0.014332	0	0.0062195	0.013115	0.0022755	0.01228	0.0017239	1.7016e-05	0.000502	9.2459e-06	6.7086e-05	0	0	1.7027e-06	9.566e-05	0	0.0048783	0.0002011	0	0	0	0	0	0	0	0	0
0	0	0	0	0	0	0	0	0	0	0	0	0	0	0.0094394	0	0	1.7164e-05	6.0326e-06	0.00031298	3.5563e-05	2.4135e-05	9.9092e-06	0.0061737	0.0062195	0	0.0079283	0	0.0012393	0	0	0	0	0	1.2361e-05	0	0	9.0112e-06	0	0.0086525	0	0	0	0	0	0	0	0	0	0
0	0	0	0	0	0	0	0	0	0	0	0	0	0	0	0	0	0	0	0	0	0	0	1.1633e-05	0.013115	0.0079283	0	0.083125	0.0014159	0	0	0	0	0	0	0	0	0	0	0.0088675	0.00027757	0	0	0	0	0	0	0	0	0
0.0099433	0	0	0	0	0	0	0	0	0	0	0	0	0	0	0	0	0	0	0	0	1.0699e-05	5.6892e-06	1.8059e-05	0.0022755	0	0.083125	0	0.0065173	0.00059732	0	0.002272	0	0.016563	0	0	0.00029557	0	0.0070701	0.0054954	0.055585	0	0	0	0	0	0	0	0	0
0.0025287	0	0	0	0	0	0	0	0	0	0	0	0	0	0	0	0	4.6977e-06	0.0017621	0	0	9.5002e-06	0.0057898	0.00114	0.01228	0.0012393	0.0014159	0.0065173	0	0.020318	2.679e-06	0.00067301	0	0.00029041	0	0	2.0374e-06	5.3504e-06	0	0.0020648	1.5502e-05	0	0	0	0	0	0	0	0	0
0.00070459	0	0	0	0.0002032	0	9.8172e-07	0	0	0	0	0	0	0	0	0	0.0027949	3.4921e-06	0.01054	0	0	0.00026351	0.0014886	1.8765e-05	0.0017239	0	0	0.00059732	0.020318	0	0.0083435	0.0064851	0	0.00056213	0	0	0.00076845	0	0	5.6972e-06	0	0	0	0	0	0	0	0	0	0
0	0	0	0	0	0	0	0	0	0	0	0	0	0	0	0	0.0043878	0	0.0019677	0	0	0	0	0	1.7016e-05	0	0	0	2.679e-06	0.0083435	0	0.0087079	0	0	0	0	0	0	0	0	0	0	0	0	0	0	0	0	0	0
0.0025475	1.3694e-05	0	0	4.3592e-06	0	0	0	0	0.00010563	0	0	0	0	0	2.2236e-05	0.0063022	5.6823e-05	0.0015625	0	0	0.00058283	0.00014866	0.00019669	0.000502	0	0	0.002272	0.00067301	0.0064851	0.0087079	0	0.015342	0.022277	0	0	0.0012338	0	0	1.6735e-05	0	0	0	0	0	0	0	0	0	0
0	0	0	0	0	0	0	0	0	0	0	0	0	0	0	4.9714e-05	0.00019905	0.00010847	0.0015323	0	0	0	0	0	9.2459e-06	0	0	0	0	0	0	0.015342	0	0.018627	0	0	0	0	0	0	0	0	0	0	0	0	0	0	0	0
0.020354	0.0012297	0	0.0032359	0.01858	0.017566	5.4424e-05	0	0	0.0041117	0	0.00045896	0	0	0	0.0017315	0.004096	1.4821e-05	0.00065044	0	1.1943e-05	0.00027292	0.00024645	7.5667e-05	6.7086e-05	0	0	0.016563	0.00029041	0.00056213	0	0.022277	0.018627	0	0.00024071	4.6481e-05	0.0090271	8.617e-05	0.00099533	7.5367e-06	0.0020122	0	0	0	7.6416e-06	0	0	0	0	0
0.00049936	0	0	0	0	0	0.0045952	1.4661e-05	0	0.0021308	0.00082186	0	0	0	0	0.0022289	0	0.0065303	0.0010323	0.00032494	4.4225e-05	0	2.5154e-06	0	0	1.2361e-05	0	0	0	0	0	0	0	0.00024071	0	0.010564	0.0051017	0.0019793	0.00018034	0.024299	0.015656	5.81e-06	0	0	0	0	0	0	0.00013384	0
0.00037783	0	0.0011478	0.0035142	0	0	0.0092727	6.757e-05	0	0.0015172	0.00026297	0	0	0	0	0.00094146	0	0.0011129	0	0.00019971	0	0	0	0	0	0	0	0	0	0	0	0	0	4.6481e-05	0.010564	0	0.0062683	0	0.0025587	0.00045813	0	0.00032471	0	0	0.001642	0	0	7.1811e-05	0	0
0.0081976	0.013556	0	0.0048466	0.0083223	0	0.0072195	0	0	0	0	0	0	0	0	0.0024758	0.00072338	0.00065902	0.0038018	0	2.5774e-05	0	1.5201e-06	0	1.7027e-06	0	0	0.00029557	2.0374e-06	0.00076845	0	0.0012338	0	0.0090271	0.0051017	0.0062683	0	0.020588	0.017515	2.9479e-06	0.0032177	0	0	0	8.6779e-06	0	0	0	0	0
0.00017808	0.0012497	0	0	0	0	0.00053438	0	0	0	0	0	0	0	0	0.0022023	7.2099e-06	0.0022078	0.0044254	3.5855e-06	0	0	2.403e-06	0	9.566e-05	9.0112e-06	0	0	5.3504e-06	0	0	0	0	8.617e-05	0.0019793	0	0.020588	0	0	9.2341e-06	0.00094046	0	0	0	0	0	0	0	0	0
0.0045639	0	5.6624e-05	0.037585	0	0	0.00017362	0	0	0	0	0.00089973	6.2444e-05	0	0	0	0	0	5.4683e-06	0	0	0	0	0	0	0	0	0.0070701	0	0	0	0	0	0.00099533	0.00018034	0.0025587	0.017515	0	0	0	0.0016629	0	0	0	0.0049479	0	0	0	0	0
0	0	0	0	0	0	4.149e-05	0	0	0	0	0	0	0	0.0063963	1.0999e-05	0	0.00018072	0.00019349	0.00013305	1.7221e-05	1.0999e-05	1.1695e-05	0.0024697	0.0048783	0.0086525	0.0088675	0.0054954	0.0020648	5.6972e-06	0	1.6735e-05	0	7.5367e-06	0.024299	0.00045813	2.9479e-06	9.2341e-06	0	0	0.0083964	0	0	0	0	0	0	0	0	0
0.00041753	0	0	0	0	0	0	0	0	0	0	0	0	0	0	0	0	2.2686e-06	2.8801e-05	0	3.663e-05	0	4.4698e-06	0	0.0002011	0	0.00027757	0.055585	1.5502e-05	0	0	0	0	0.0020122	0.015656	0	0.0032177	0.00094046	0.0016629	0.0083964	0	0	0	0	0	0	0	0	0	0
0	0	0	0	0	0	0	0	0	0	0	0	0	0	0	0	0	0	0	0	0	0	0	0	0	0	0	0	0	0	0	0	0	0	5.81e-06	0.00032471	0	0	0	0	0	0	0.046603	0	0.0050653	0.0022368	0.00042931	0.00065496	0	0
0	0	0	0	0	0	0	0	0	0	0	0	0	0	0	0	0	0	0	0	0	0	0	0	0	0	0	0	0	0	0	0	0	0	0	0	0	0	0	0	0	0.046603	0	0	0	0.0053873	0.002679	0.0016073	1.1718e-05	0
0	0	0	0	0	0	0	0	0	0	0	0	0	0	0	0	0	0	0	0	0	0	0	0	0	0	0	0	0	0	0	0	0	0	0	0	0	0	0	0	0	0	0	0	9.0701e-05	0	0	0	0	0
8.0114e-05	0	2.1111e-05	0.0075999	0	0	0.00012827	0	0	0	0	0.001549	0.00012227	0	0	0	0	0	0	0	0	0	0	0	0	0	0	0	0	0	0	0	0	7.6416e-06	0	0.001642	8.6779e-06	0	0.0049479	0	0	0.0050653	0	9.0701e-05	0	0	0	0	0.00028968	0
0	0	0	0	0	0	0	0	0	0	0	0	0	0	0	0	0	0	0	0	0	0	0	0	0	0	0	0	0	0	0	0	0	0	0	0	0	0	0	0	0	0.0022368	0.0053873	0	0	0	0.01142	0.013811	0.00032119	5.1377e-05
0	0	0	0	0	0	0	0	0	0	0	0	0	0	0	0	0	0	0	0	0	0	0	0	0	0	0	0	0	0	0	0	0	0	0	0	0	0	0	0	0	0.00042931	0.002679	0	0	0.01142	0	0.0089976	0.0017426	0.031808
0	0	0	0	0	0	2.279e-05	1.9847e-05	0	0	0	0	0	0	0	0	0	0	0	0	0	0	0	0	0	0	0	0	0	0	0	0	0	0	0	7.1811e-05	0	0	0	0	0	0.00065496	0.0016073	0	0	0.013811	0.0089976	0	0.0096257	0.0059149
0	0	0	1.6516e-06	0	0	3.6472e-05	0.0077812	0.0019471	0.0026733	0.00080405	4.9492e-05	0.0016346	0.0020176	0	0	0	0	0	0	0	0	0	0	0	0	0	0	0	0	0	0	0	0	0.00013384	0	0	0	0	0	0	0	1.1718e-05	0	0.00028968	0.00032119	0.0017426	0.0096257	0	0.031961
0	0	0	0	0	0	0	0	0	0	0	0	0	0	0	0	0	0	0	0	0	0	0	0	0	0	0	0	0	0	0	0	0	0	0	0	0	0	0	0	0	0	0	0	0	5.1377e-05	0.031808	0.0059149	0.031961	0
0	0	0	0	0	0	0	0	0	0.0036472	0.0039995	0	0	6.8388e-05	0	5.5063e-05	0	0	0	7.2784e-05	0	0	0	0	0	0	0	0	0	0	0	0	0	0	8.3784e-06	0	0	0	0	0	0	0	0	0	0	0.00016815	0.0086322	3.8872e-05	0.0006296	0.019362
0	0	0	0	0	0	0	3.8849e-05	0	0.00062317	0.0051199	0	0	8.3032e-06	0	0.00015297	0	1.5265e-05	0	0.0021213	0	0	0	0	0	0	0	0	0	0	0	0	0	0	0	0	0	0	0	0	0	0	0	0	0	0	0	0	8.1752e-05	0
0	0	0	0.0056803	0	0	0	0.00023625	0	0	0	0.0080308	0.00069499	0	0	0	0	0	0	0	0	0	0	0	0	0	0	0	0	0	0	0	0	3.8989e-05	0	0	0	0	0.0013506	0	0	0	0	0	0.0049778	0	0	0	0.0014713	0
0	0	0	2.6279e-05	0	0	0	0.0016395	0	0	0	0.0055493	0.026594	0.00057665	0	0	0	0	0	5.7492e-06	0	0	0	0	0	0	0	0	0	0	0	0	0	0	0	0	0	0	0.0001458	0	0	0	0	0	0.00042175	0	0	0	0.0040898	0
0	0	0	0	0	0	0	0.0010316	0	1.7975e-05	0.0013484	0.00019787	0.0023086	0.018754	0.0011115	0	0	0	0	0.0037148	0	0	0	0	0	0	0	0	0	0	0	0	0	0	0	0	0	0	0	0	0	0	0	0	0	0	0	0	0.0037886	0
0	0	0	0	0	0	0	0	0	0	0.00011149	0	0	0.00079597	0.053444	0	0	0.00040581	0	0.002297	0.00010652	0	0	0.00034786	1.456e-05	7.926e-05	0	0	0	0	0	0	0	0	0	0	0	0	0	0.00072705	0	0	0	0	0	0	0	0	0	0
0	0	0	0	0	0	0	0	0	4.6785e-05	0.00063056	0	0	0	0	0.00016564	0	1.0694e-06	0	9.8118e-05	0	0	0	0	0	0	0	0	0	0	0	0	0	0	0	0	0	0	0	0	0	0	2.5154e-05	0	0	0	0.00064535	0	0	2.9106e-05
0	0	0	0	0	0	0	0	0	0	0	0	0	0	0	0	0	0	0	0	0	0	0	0	0	0	0	0	0	0	0	0	0	0	0	0	0	0	0	0	0	0	0	0	0	0	0	0	0	0
0	0	0	0	0	0	0	0	0	9.8978e-06	5.8896e-06	0	0	0.00011862	0.00010596	7.0996e-06	0	0.00027337	0	0.0020754	0	0.0001542	0	0	0	0	0	0	0	0	0	0	0	0	0.00058304	2.3122e-05	0	0	0	0	0	1.0088e-05	3.4019e-06	0	0	0	0	5.9849e-06	6.8125e-07	0
0	0	0	0	0	0	0	0	0	0	0	0	0	0	0	0	0	0	0	0	0	0	0	0	0	0	0	0	0	0	0	0	0	0	0	0	0	0	0	0	0	4.6158e-05	0.00013213	0	0	0.00043654	0.0019879	2.0508e-05	1.2977e-06	0
0	0	0	0	0	0	0	0	0	8.052e-06	0.00029755	7.5437e-06	2.999e-06	0.0037124	0.0017843	2.3683e-06	0	0.0010425	0	0.0099171	0.00011209	0	0	0	0	0	0	0	0	0	0	0	0	0	0.00066017	0.00021998	0	0	0	3.6927e-05	0	0	0	0	0	0	0	0	0.001571	0
0	0	0	0	0	0	0	0	0	0	0	0	0	0	0.00043526	0	0	5.6373e-05	0	0.00012378	0.0089189	0.007723	0	0.00096414	0	0	0	0	0	0	0	0	0	0	0	0	0	0	0	0	0	0	0	0	0	0	0	0	0	0
0	0	0	0	0	0	0	0	0	0	0	0	0	0	0	0	0	0	0	0	0.0041965	1.9377e-05	2.457e-06	6.3781e-05	0	0	0	0	0	0	0	0	0	0	0	0	0	0	0	0	0	0	0	0	0	0	0	0	0	0
0	0	0	0	0	0	0	0	0	0	0	0	0	0	0	0	0	0	0	0	0	3.6151e-06	7.3792e-06	0	0	0	0	0	0	0	0	0	0	0	0	0	0	0	0	0	0	0.00019608	7.0149e-06	0	1.8572e-05	0.00012735	0	2.778e-05	0	0
0	0	0	0	0	0	0	0	0	0	0	0	0	0	0	0	0	0	0	0	0.00013284	0	1.8001e-06	5.6947e-05	1.1341e-05	0	0	0	0	0	0	0	0	0	8.2818e-06	0	0	0	0	2.1287e-05	8.5811e-06	0.00058477	0	0	0	0	0	0	0	0
0	0	0	0	0	0	0	0	0	0	0	0	0	0	0	0	0	0	0	0	0	0	0	0	0	0	0	0	0	0	0	0	0	0	0	0	0	0	0	0	0	3.5013e-05	2.2065e-05	0	0	2.2932e-05	1.7817e-05	4.761e-06	0	0
0	0	0	0	0	0	0	0	0	0	0	0	0	0	5.1671e-05	0	0	0	0	0	0	0	0	0	0	0	0	0	0	0	0	0	0	0	0	0	0	0	0	0	0	0	0	0	0	0	0	0	0	0
0	0	0	0	0	0	0	0	0	0	0	0	0	0	0	0	0	0	0	0	0	0	0	0	0	0	0	0	0	0	0	0	0	0	0	0	0	0	0	0	0	4.5977e-05	0	0	0.00025359	0	0	0	0	0
0	0	0	0	0	0	0	0	0	0	0	0	0	0	0	0	0	0	0	0	0	0	0	0	0	0	0	0	0	0	0	0	0	0	0	0	0	0	0	0	0	0.0020339	0.00011269	0	0.016546	0	0	0	0	0
0	0	0	0	0	0	0	0	0	0	0	0	0	0	0	0	0	0	0	0	0	0	0	0	0	0	0	0	0	0	0	0	0	0	0	0	0	0	0	3.5372e-06	0	0.0012861	0	0	0.00014996	0	0	0	0	0
0	0	0	0	0	0	0	0	0	0	0	0	0	0	0	0	0	0	0	0	0	0	0	0	0	0	0	0	0	0	0	0	0	0	0	0	0	0	0	0	0	2.0184e-06	0	0	0	4.4543e-05	0.00017283	6.8298e-06	0	0
0	0	0	0	0	0	0	0	0	0	0	0	0	0	0	0	0	0	0	0	0	0	0	0	0	0	0	0	0	0	0	0	0	0	0	0	0	0	0	0	0	0	0	0	0	0.00014635	0.00017701	4.2779e-06	0	0
0	0	0	0	0	0	0	0	0	0	0	0	0	0	0	0	0	0	0	0	0	0	0	0	0	0	0	0	0	0	0	0	0	0	0	0	0	0	0	0	0	0.00040701	0.00027085	0	0	0.00045615	0.00037198	8.1624e-06	9.7442e-06	0
0	0	0	0	0	0	0	0	0	0	0	0	0	0	0	0	0	0	0	0	0	0	0	0	0	0	0	0	0	0	0	0	0	0	0	0	0	0	0	0	0	0	0	0	0	0	0	0	0	0
0	0	0	0	0	0	0	0	0	0	0	0	0	0	0	0	0	0	0	0	0	0	0	0	0	0	0	0	0	0	0	0	0	0	9.888e-05	3.9807e-06	0	0	0	0	0	0.028566	0.0059404	0	0.0044167	0.0082353	0.024036	0.00012353	0.00013036	2.7769e-05
0	0	0	0	0	0	4.2499e-06	0	0.00028106	0	0	0	0	0	0	0	0	0	0	0	0	0	0	0	0	0	0	0	0	0	0	0	0	0	0.006136	1.4508e-05	7.9412e-06	0	0	0.0004878	0.00050726	0.00062539	0.0020969	0	0.0011286	6.2012e-06	0	0.0027685	4.8902e-05	0
6.0756e-05	0	0.00031044	0.00084185	0	0	0.00013642	0	0	0.00048247	0.00091805	0	0	0	0	1.6612e-05	0	0	0	0	0	0	0	0	0	0	0	0	0	0	0	0	0	0	0.00013301	0.019193	0	0	0.00042896	0	0	0.0018612	0	0.00016613	0.0021724	0	0	0.002299	0.00074314	0
0	0	0	0	0	0	1.524e-06	0	0	0	0	0	0	0	0	0	0	0	0	0	0	0	0	0	0	0	0	0	0	0	0	0	0	0	0.00013522	4.2738e-06	0	0	0	0	0	0.0064892	0.01616	0	0.002845	0.0072139	5.4322e-06	0.0030675	0.00057131	5.6064e-05
0	0	0	0	0	0	0	0	0	0	0	0	0	0	0	0	0	0	0	0	0	0	0	0	0	0	0	0	0	0	0	0	0	0	4.5361e-06	0	0	0	0	0	0	0.00093527	0.00083563	0	0	0.0004497	3.365e-06	0.001999	0.00028312	0
4.1208e-05	0	0	0.0042982	0	0	6.2497e-06	0	0	0	0	0	0	0	0	0	0	0	0	0	0	0	0	0	0	0	0	0	0	0	0	0	0	0	0	0.00021516	0	0	0.00028315	0	0	0.0032701	0	0	0.0089093	0	0	4.9519e-06	3.6492e-06	0
0	0	0	0	0	0	8.1728e-07	0	0	0	0	0	0	0	1.772e-05	0	0	0	0	3.3328e-05	0	0	0	0	2.1462e-05	5.0675e-05	0	0	0	0	0	0	0	0	0.00022432	0	0	0	0	0.0031133	0.00028079	6.7115e-05	6.123e-05	0	5.9976e-05	0	0	0.00015564	8.8389e-06	0
0	0	0	0	0	0	0	0	0	0	0	0	0	0	0	0	0	0	0	0	0	0	0	0	0	0	0	0	0	0	0	0	0	0	0	0	0	0	0	0	0	0	0	0	0.0051094	0	0	1.085e-05	5.8044e-06	0
0.00071803	3.5285e-05	0	0	3.1787e-05	0	0.001644	3.5321e-06	0	0.010176	0.00057092	0	0	0	0	0.011072	0	0.0024617	0.003885	2.4895e-06	0	0	0	0.00021319	0	0.0047251	0.00054929	0.00024928	0	0	0	0	0	0	0.037455	0.0021628	0.013793	0.039822	0.00065802	0.011322	0.015715	9.6836e-06	6.0593e-05	0	0.00059987	0.00019661	6.1631e-05	5.8603e-05	9.0672e-05	1.6983e-05
[truncated: 33 more columns]
