# Supplementary material for: Reproducibility of the Structural Brain Connectome Derived from Diffusion Tensor Imaging
Source: PLoS One. 2015 Sep 2;10(9):e0135247. doi: 10.1371/journal.pone.0135247 (PMC4557836; doi:10.1371/journal.pone.0135247)
Supplement: S1 Data — Please refer to the README.txt file within the compressed folder for usage instructions. (ZIP) [file pone.0135247.s001.zip › Subject20_probabilistic_scanner_A_time_1.csv]

0	1.4732e+05	22548	58704	56551	5534.2	51151	1006.6	422.34	4284.5	136.25	295.26	61.156	180.97	633.07	10269	36352	17155	63697	5758.9	5520.8	1.4555e+05	1.7877e+05	82577	33402	736.08	911.53	64586	28024	47016	11920	47454	11397	3.6258e+05	1.0828e+05	53117	9.7033e+05	89202	96842	32602	17083	960.27	23.248	3165.9	17867	34.005	16.952	540.53	1717.3	56.765
1.4732e+05	0	186.21	48.121	53884	932.66	41574	305.07	197.59	1717.1	75.781	1.3049	48.287	72.705	113.3	5295.4	12073	3473.2	10284	574.46	466.06	12564	12517	5199.3	3196	103.51	4.5933	454.9	2512.5	2270	4990.9	4035.1	4363.5	27270	83353	68221	3.1216e+05	1.0249e+05	913.92	4038.6	1029.6	39.489	236.94	221.66	182.26	401.02	24.119	2634.6	807.65	44.59
22548	186.21	0	66278	135.97	4.2014	6858.8	7520.9	25.419	464.37	97.138	74.149	71.794	26.11	52.894	329.62	8.8958	84.337	69.237	69.516	23.644	495.59	315.19	188.6	73.318	54.356	8.832	170.02	113.63	51.525	16.775	48.6	128.57	448.73	47182	1.3696e+05	25276	34962	1.2635e+05	23444	3648	4867.8	379.64	1.0184e+05	1.1117e+05	126.65	3.5247	5586.4	10472	7.3164
58704	48.121	66278	0	57.54	3.3592	936.35	42412	5.6483	687.22	113.34	42302	5289.1	695.08	453.05	586.73	21.528	426.54	579.2	576.67	119	1948.6	1911.7	658.7	419.12	30.712	55.942	1590.2	373.59	178.28	18.824	108.13	88.839	8658.3	32356	2.0665e+05	28143	1992.5	3.3027e+05	14378	6281.8	14272	271.03	1.1717e+05	5.1901e+05	89.694	4.261	12475	97919	1.4566
56551	53884	135.97	57.54	0	1.8433e+05	63833	13789	19390	33212	425.1	4.1106	731.97	733.96	416.56	38921	93668	12231	99726	1713.4	81.529	1376.6	3417.3	435.45	2244.9	52.958	13.077	156.62	6325.7	37396	34908	16850	7697.6	1.6324e+05	2.4948e+05	1.5403e+05	6.0529e+05	1.0645e+05	259.58	11360	1828.6	43.55	225.41	12.023	39.327	1158.3	342.26	9856	5230.1	960.05
5534.2	932.66	4.2014	3.3592	1.8433e+05	0	60466	11881	2.5116e+05	63343	25.781	0	26.39	40.87	10.693	7591.9	31535	1270.7	51425	122.17	1.8669	10.653	324.41	0.5779	179.39	5.6849	1.069	17.719	1472.9	14359	8509.2	9338.7	1264.4	1.0277e+05	10370	3252.6	52297	6039.7	14.207	247.55	145.07	7.9512	4.5476	0.25632	0.5047	102.72	288.99	134.79	1115.6	978.89
51151	41574	6858.8	936.35	63833	60466	0	59342	1.4217e+05	20418	255.38	8.3928	1822.8	1854.2	1276.1	10678	10076	6453.7	39942	2683.7	128.85	2586.4	3939.4	2048	593.44	34.945	5.9387	423.44	1388.5	8553.3	2925.9	3037.8	257.35	5905	2.831e+05	3.7933e+05	2.3315e+05	87647	5935.2	15964	1524.9	1934.8	6490.5	3829.8	11982	19106	4530	2.245e+05	1.2313e+05	5316.2
1006.6	305.07	7520.9	42412	13789	11881	59342	0	1.5405e+05	39987	12713	21671	1.4752e+05	1.0373e+05	48165	1059.6	383.5	1340.6	1350.2	87323	258.02	75.64	29.572	176.48	30.703	2.2186	1.0043	8.4984	87.989	162.7	191.7	476.54	46.738	400.97	48713	1.0598e+05	27807	10057	7398.3	1370.1	206.94	2471.2	2613.5	6882.3	28964	6066.5	10528	1.074e+05	5.4091e+05	27577
422.34	197.59	25.419	5.6483	19390	2.5116e+05	1.4217e+05	1.5405e+05	0	1.7294e+05	14.759	0.17049	155.32	140.44	14.41	22540	2163.6	2780.5	28591	173.49	0.68675	0.80152	104.98	1.3651	38.717	3.8794	0.48833	6.8664	431.27	2197.6	314.87	1040.4	52.791	573.8	23958	11676	11833	5872.6	24.941	1303.4	180.31	77.751	37.025	12.952	20.629	1040.3	2935.6	574.89	27198	20526
4284.5	1717.1	464.37	687.22	33212	63343	20418	39987	1.7294e+05	0	18513	11.757	119.26	13683	247.99	4.0358e+05	83187	23037	1.4811e+05	4613	5.9679	4.0261	671.78	10.527	303.43	438.59	3.503	23.337	3306.6	15411	5021.3	10296	683.82	58117	1.8421e+05	65232	65786	39986	624.01	35783	1994	275.32	73.222	257.44	678.84	341.68	629.52	636.31	34672	9578.9
136.25	75.781	97.138	113.34	425.1	25.781	255.38	12713	14.759	18513	0	95.083	748.39	3.4469e+05	1848.9	10737	211.15	7773.6	215.93	1.6571e+05	21.335	7.6069	6.6028	17.833	8.4544	5.3555	0	0.97094	20.08	22.974	234.03	506.43	702.21	304.4	3582.8	5576.8	1416.8	416.79	69.049	351	70.243	491.06	89.789	53.961	284.2	73.214	17.667	110.46	20344	20.3
295.26	1.3049	74.149	42302	4.1106	0	8.3928	21671	0.17049	11.757	95.083	0	1.7395e+05	60407	16989	4.1219	1.0403	16.841	11.725	34846	147.35	40.66	4.103	6.9934	1.1606	0.91803	1.5378	9.4857	2.1978	0.60604	1.006	2.9596	2.0514	1103.4	229.24	2062.2	96.289	61.636	35114	257.8	463.8	120.64	4.2724	1952.6	30726	10.772	0.33987	82.127	7855.9	0.048736
61.156	48.287	71.794	5289.1	731.97	26.39	1822.8	1.4752e+05	155.32	119.26	748.39	1.7395e+05	0	2.6496e+05	81017	146.57	38.609	165.41	118.51	96287	353.78	96.636	3.8904	27.327	4.0373	1.9545	0.62167	4.4152	11.116	10.647	64.668	73.25	28.957	292.98	5465.5	5257.1	2721.7	1348.1	5089.4	167.52	83.602	19.461	42.526	57.814	1506.9	189.57	76.811	1817.7	27228	35.992
180.97	72.705	26.11	695.08	733.96	40.87	1854.2	1.0373e+05	140.44	13683	3.4469e+05	60407	2.6496e+05	0	1.8637e+05	3080.6	488.56	6701.2	641.69	2.826e+05	468.14	162.75	16.204	905.79	18.974	2.8242	0.56719	2.3217	93.337	150.52	1635.9	1866.7	713.13	440.79	6450.3	5348.4	2917.3	1720.3	766.54	771.54	103.83	210.89	75.825	20.518	199.7	337.51	34.194	1317.4	31043	45.508
633.07	113.3	52.894	453.05	416.56	10.693	1276.1	48165	14.41	247.99	1848.9	16989	81017	1.8637e+05	0	191.54	33.275	19832	1478.3	2.7875e+05	38007	69132	4290.2	51542	1844.1	50179	2253.1	214.88	516.15	152.36	102.89	200.86	63.856	486.77	4673.1	3181.6	4183	1377.4	715.4	55157	4990.2	2604.5	434.28	313.14	3090.2	903.18	30.521	1455.4	2143.2	27.054
10269	5295.4	329.62	586.73	38921	7591.9	10678	1059.6	22540	4.0358e+05	10737	4.1219	146.57	3080.6	191.54	0	1.7924e+05	2.9982e+05	92109	4308.3	3.2307	4.4108	530.71	7.5245	309.52	242.61	1.4262	12.084	3426.1	3905.7	3739.7	6474.4	2007.9	44118	1.6167e+05	66308	2.7295e+05	39662	243.88	21487	1790.7	441.99	52.692	79.255	420.65	46.65	24.473	235.49	775.49	88.959
36352	12073	8.8958	21.528	93668	31535	10076	383.5	2163.6	83187	211.15	1.0403	38.609	488.56	33.275	1.7924e+05	0	48961	1.6822e+05	1933	1.3709	4.1844	699.2	5.3596	664.25	16.079	0.68104	25.958	4810.7	34716	60662	54285	8358.1	2.1121e+05	7054.5	4503.8	2.692e+05	3163.5	20.473	412.33	234.93	15.777	3.7462	2.5487	16.934	16.872	9.2861	80.492	122.04	17.333
17155	3473.2	84.337	426.54	12231	1270.7	6453.7	1340.6	2780.5	23037	7773.6	16.841	165.41	6701.2	19832	2.9982e+05	48961	0	3.754e+05	1.5385e+05	38564	27287	69367	31997	13327	1935.8	54.36	1456.9	10960	3350.1	7617.3	24562	6406	17192	1.3933e+05	54363	1.3512e+05	24697	886.23	10951	20874	4734	370.14	65.946	4212.5	800.84	65.578	1299.7	1837.3	169.65
63697	10284	69.237	579.2	99726	51425	39942	1350.2	28591	1.4811e+05	215.93	11.725	118.51	641.69	1478.3	92109	1.6822e+05	3.754e+05	0	15608	269.61	135.59	79686	279.78	29226	168.79	37.171	1116.6	1.3094e+05	1.9411e+05	63167	1.4612e+05	9772.7	88408	1.1747e+05	15047	3.7995e+05	34627	1607.1	8257.1	24644	1292.5	57.804	10.036	1392.2	90.864	36.396	240.64	1401.6	154.25
5758.9	574.46	69.516	576.67	1713.4	122.17	2683.7	87323	173.49	4613	1.6571e+05	34846	96287	2.826e+05	2.7875e+05	4308.3	1933	1.5385e+05	15608	0	73342	54427	7125.6	61884	3759.5	8902.3	275.3	1224.9	3504.7	2516.9	5252.3	9496.9	1782.1	5165.8	31120	15028	26929	4580.6	668.91	26275	10541	7618.6	707.58	203.64	7495.7	1433.6	87.062	2829.9	7226.3	120.29
5520.8	466.06	23.644	119	81.529	1.8669	128.85	258.02	0.68675	5.9679	21.335	147.35	353.78	468.14	38007	3.2307	1.3709	38564	269.61	73342	0	3.616e+05	28038	1.8753e+05	5052	13006	137.71	728.6	1074.9	580.83	8.8138	165.33	2.2993	2524.8	2264.8	169.71	13268	356.88	120.36	10424	7175.4	143.4	11.374	7.4857	175.41	18.956	0.56474	19.709	46.505	0.79316
1.4555e+05	12564	495.59	1948.6	1376.6	10.653	2586.4	75.64	0.80152	4.0261	7.6069	40.66	96.636	162.75	69132	4.4108	4.1844	27287	135.59	54427	3.616e+05	0	52085	2.216e+05	9103	16902	391.72	6324.7	10776	9420.9	33.999	2967.7	1.6422	50668	12421	481.64	2.0541e+05	387.4	1033	73574	31602	122.89	5.3315	32.446	202.86	7.6204	0.27445	13.873	11.095	0.50651
1.7877e+05	12517	315.19	1911.7	3417.3	324.41	3939.4	29.572	104.98	671.78	6.6028	4.103	3.8904	16.204	4290.2	530.71	699.2	69367	79686	7125.6	28038	52085	0	38065	2.4932e+05	2550.7	203.27	5699.9	1.5108e+05	52554	1072.3	21352	506.53	76338	10045	1051.3	2.6311e+05	3226.5	1113.7	19260	43373	115.13	5.2514	24.089	157.32	6.9385	1.1376	18.424	45.711	7.5957
82577	5199.3	188.6	658.7	435.45	0.5779	2048	176.48	1.3651	10.527	17.833	6.9934	27.327	905.79	51542	7.5245	5.3596	31997	279.78	61884	1.8753e+05	2.216e+05	38065	0	1.0906e+05	65431	1451.2	4908.4	38512	17576	16.56	3052.6	2.3719	29110	4003.6	208.3	86831	144.36	251.94	82853	6312.2	50.511	2.1941	12.37	81.673	6.017	0.56718	10.884	9.8886	0.72397
33402	3196	73.318	419.12	2244.9	179.39	593.44	30.703	38.717	303.43	8.4544	1.1606	4.0373	18.974	1844.1	309.52	664.25	13327	29226	3759.5	5052	9103	2.4932e+05	1.0906e+05	0	61508	2352	1874.6	1.5264e+05	23670	3307.9	44534	1427.5	31347	14102	1712.5	80202	3561.1	1071.7	83653	13926	50.771	2.1926	3.1918	71.697	9.5149	1.1711	13.409	46.557	5.1559
736.08	103.51	54.356	30.712	52.958	5.6849	34.945	2.2186	3.8794	438.59	5.3555	0.91803	1.9545	2.8242	50179	242.61	16.079	1935.8	168.79	8902.3	13006	16902	2550.7	65431	61508	0	19407	134.1	3067.4	461.04	13.096	173.24	6.4292	465.97	5354	445.7	2101.1	278.53	480.53	1.6501e+05	1960.7	12.738	3.4139	0.99346	9.2621	4.311	0.15195	2.7742	5.5218	1.3654
911.53	4.5933	8.832	55.942	13.077	1.069	5.9387	1.0043	0.48833	3.503	0	1.5378	0.62167	0.56719	2253.1	1.4262	0.68104	54.36	37.171	275.3	137.71	391.72	203.27	1451.2	2352	19407	0	56106	2184.6	49.018	3.5294	94.827	0.30917	2492.2	474.36	93.218	952.63	65.459	155.8	16596	17022	2.0661	1.7414	0	1.7573	3.0474	0.13583	1.4722	2.2998	1.0445
64586	454.9	170.02	1590.2	156.62	17.719	423.44	8.4984	6.8664	23.337	0.97094	9.4857	4.4152	2.3217	214.88	12.084	25.958	1456.9	1116.6	1224.9	728.6	6324.7	5699.9	4908.4	1874.6	134.1	56106	0	9551.5	19030	77.422	10072	39.957	1.2917e+05	6853.8	1073.3	47584	2030.7	3414.5	11344	80258	13.66	1.4611	24.832	38.757	9.4631	0	3.811	13.007	7.1158
28024	2512.5	113.63	373.59	6325.7	1472.9	1388.5	87.989	431.27	3306.6	20.08	2.1978	11.116	93.337	516.15	3426.1	4810.7	10960	1.3094e+05	3504.7	1074.9	10776	1.5108e+05	38512	1.5264e+05	3067.4	2184.6	9551.5	0	1.5574e+05	6421.9	64241	2868.1	35377	20656	4815.9	71628	3985	807.46	46658	6438	84.919	7.188	5.167	89.688	16.732	3.3144	33.051	98.168	15.223
47016	2270	51.525	178.28	37396	14359	8553.3	162.7	2197.6	15411	22.974	0.60604	10.647	150.52	152.36	3905.7	34716	3350.1	1.9411e+05	2516.9	580.83	9420.9	52554	17576	23670	461.04	49.018	19030	1.5574e+05	0	1.3189e+05	1.0256e+05	845.47	69969	7680.8	2363.2	1.0365e+05	1302.7	249.51	14068	1471	32.142	2.6148	4.4797	32.477	11.025	5.1823	41.944	88.203	16.194
11920	4990.9	16.775	18.824	34908	8509.2	2925.9	191.7	314.87	5021.3	234.03	1.006	64.668	1635.9	102.89	3739.7	60662	7617.3	63167	5252.3	8.8138	33.999	1072.3	16.56	3307.9	13.096	3.5294	77.422	6421.9	1.3189e+05	0	1.7083e+05	3429.2	41228	17188	6569.7	98758	3385.9	31.184	396.44	346.11	55.882	13.924	5.8986	38.437	40.459	6.3743	52.247	209.92	31.351
47454	4035.1	48.6	108.13	16850	9338.7	3037.8	476.54	1040.4	10296	506.43	2.9596	73.25	1866.7	200.86	6474.4	54285	24562	1.4612e+05	9496.9	165.33	2967.7	21352	3052.6	44534	173.24	94.827	10072	64241	1.0256e+05	1.7083e+05	0	40126	2.4778e+05	39401	15846	98414	6688.6	130.73	1982.4	1559	129.44	18.344	15.544	98.577	43.075	11.271	82.187	574.37	59.562
11397	4363.5	128.57	88.839	7697.6	1264.4	257.35	46.738	52.791	683.82	702.21	2.0514	28.957	713.13	63.856	2007.9	8358.1	6406	9772.7	1782.1	2.2993	1.6422	506.53	2.3719	1427.5	6.4292	0.30917	39.957	2868.1	845.47	3429.2	40126	0	77405	4959.6	11827	52601	2483.5	208.33	152.46	279.86	87.14	29.132	42.068	78.033	35.622	4.5869	23.919	34.941	4.6104
3.6258e+05	27270	448.73	8658.3	1.6324e+05	1.0277e+05	5905	400.97	573.8	58117	304.4	1103.4	292.98	440.79	486.77	44118	2.1121e+05	17192	88408	5165.8	2524.8	50668	76338	29110	31347	465.97	2492.2	1.2917e+05	35377	69969	41228	2.4778e+05	77405	0	19161	10293	4.7509e+05	7715.2	10982	5040.7	38577	83.181	13.79	75.211	534.46	26.793	9.1541	85.588	334	22.839
1.0828e+05	83353	47182	32356	2.4948e+05	10370	2.831e+05	48713	23958	1.8421e+05	3582.8	229.24	5465.5	6450.3	4673.1	1.6167e+05	7054.5	1.3933e+05	1.1747e+05	31120	2264.8	12421	10045	4003.6	14102	5354	474.36	6853.8	20656	7680.8	17188	39401	4959.6	19161	0	7.4563e+05	5.2865e+05	2.7657e+05	1.7905e+05	8.0151e+05	1.1895e+05	952.82	316	258.56	1615.9	2018.5	2868.6	6874.6	56601	17467
53117	68221	1.3696e+05	2.0665e+05	1.5403e+05	3252.6	3.7933e+05	1.0598e+05	11676	65232	5576.8	2062.2	5257.1	5348.4	3181.6	66308	4503.8	54363	15047	15028	169.71	481.64	1051.3	208.3	1712.5	445.7	93.218	1073.3	4815.9	2363.2	6569.7	15846	11827	10293	7.4563e+05	0	1.1535e+05	40518	63934	1.9576e+05	16198	6290.1	13710	74815	2.4578e+05	25210	9966.4	1.7698e+05	1.4176e+05	13649
9.7033e+05	3.1216e+05	25276	28143	6.0529e+05	52297	2.3315e+05	27807	11833	65786	1416.8	96.289	2721.7	2917.3	4183	2.7295e+05	2.692e+05	1.3512e+05	3.7995e+05	26929	13268	2.0541e+05	2.6311e+05	86831	80202	2101.1	952.63	47584	71628	1.0365e+05	98758	98414	52601	4.7509e+05	5.2865e+05	1.1535e+05	0	3.4984e+05	40617	68735	1.2137e+05	434.4	272.8	689.76	2160.9	1350.8	1510.5	6446.5	11346	4342.3
89202	1.0249e+05	34962	1992.5	1.0645e+05	6039.7	87647	10057	5872.6	39986	416.79	61.636	1348.1	1720.3	1377.4	39662	3163.5	24697	34627	4580.6	356.88	387.4	3226.5	144.36	3561.1	278.53	65.459	2030.7	3985	1302.7	3385.9	6688.6	2483.5	7715.2	2.7657e+05	40518	3.4984e+05	0	34323	43347	86415	114.37	344	74.841	162.44	1236.4	541.53	2377	4482.5	2094.3
96842	913.92	1.2635e+05	3.3027e+05	259.58	14.207	5935.2	7398.3	24.941	624.01	69.049	35114	5089.4	766.54	715.4	243.88	20.473	886.23	1607.1	668.91	120.36	1033	1113.7	251.94	1071.7	480.53	155.8	3414.5	807.46	249.51	31.184	130.73	208.33	10982	1.7905e+05	63934	40617	34323	0	1.1832e+05	41380	2709.8	38.476	68163	2.67e+05	45.817	3.243	850.72	20616	9.0925
32602	4038.6	23444	14378	11360	247.55	15964	1370.1	1303.4	35783	351	257.8	167.52	771.54	55157	21487	412.33	10951	8257.1	26275	10424	73574	19260	82853	83653	1.6501e+05	16596	11344	46658	14068	396.44	1982.4	152.46	5040.7	8.0151e+05	1.9576e+05	68735	43347	1.1832e+05	0	1.4311e+05	1938	214.68	215.96	2339	475.75	40.679	610.53	1151.4	313.56
17083	1029.6	3648	6281.8	1828.6	145.07	1524.9	206.94	180.31	1994	70.243	463.8	83.602	103.83	4990.2	1790.7	234.93	20874	24644	10541	7175.4	31602	43373	6312.2	13926	1960.7	17022	80258	6438	1471	346.11	1559	279.86	38577	1.1895e+05	16198	1.2137e+05	86415	41380	1.4311e+05	0	133.47	116.64	102.48	334.09	177.66	15.194	151.32	265.14	148.73
960.27	39.489	4867.8	14272	43.55	7.9512	1934.8	2471.2	77.751	275.32	491.06	120.64	19.461	210.89	2604.5	441.99	15.777	4734	1292.5	7618.6	143.4	122.89	115.13	50.511	50.771	12.738	2.0661	13.66	84.919	32.142	55.882	129.44	87.14	83.181	952.82	6290.1	434.4	114.37	2709.8	1938	133.47	0	3.5839e+05	6804.8	1.2502e+05	23914	5384.7	45040	1784.2	592.38
23.248	236.94	379.64	271.03	225.41	4.5476	6490.5	2613.5	37.025	73.222	89.789	4.2724	42.526	75.825	434.28	52.692	3.7462	370.14	57.804	707.58	11.374	5.3315	5.2514	2.1941	2.1926	3.4139	1.7414	1.4611	7.188	2.6148	13.924	18.344	29.132	13.79	316	13710	272.8	344	38.476	214.68	116.64	3.5839e+05	0	98.876	1997.1	67537	2549.3	32069	2487	222.03
3165.9	221.66	1.0184e+05	1.1717e+05	12.023	0.25632	3829.8	6882.3	12.952	257.44	53.961	1952.6	57.814	20.518	313.14	79.255	2.5487	65.946	10.036	203.64	7.4857	32.446	24.089	12.37	3.1918	0.99346	0	24.832	5.167	4.4797	5.8986	15.544	42.068	75.211	258.56	74815	689.76	74.841	68163	215.96	102.48	6804.8	98.876	0	64298	205.69	6.7925	5300.1	1649.5	6.4289
17867	182.26	1.1117e+05	5.1901e+05	39.327	0.5047	11982	28964	20.629	678.84	284.2	30726	1506.9	199.7	3090.2	420.65	16.934	4212.5	1392.2	7495.7	175.41	202.86	157.32	81.673	71.697	9.2621	1.7573	38.757	89.688	32.477	38.437	98.577	78.033	534.46	1615.9	2.4578e+05	2160.9	162.44	2.67e+05	2339	334.09	1.2502e+05	1997.1	64298	0	749.84	202.58	3380.2	43069	102.26
34.005	401.02	126.65	89.694	1158.3	102.72	19106	6066.5	1040.3	341.68	73.214	10.772	189.57	337.51	903.18	46.65	16.872	800.84	90.864	1433.6	18.956	7.6204	6.9385	6.017	9.5149	4.311	3.0474	9.4631	16.732	11.025	40.459	43.075	35.622	26.793	2018.5	25210	1350.8	1236.4	45.817	475.75	177.66	23914	67537	205.69	749.84	0	1.7075e+05	1.5737e+05	19207	21013
16.952	24.119	3.5247	4.261	342.26	288.99	4530	10528	2935.6	629.52	17.667	0.33987	76.811	34.194	30.521	24.473	9.2861	65.578	36.396	87.062	0.56474	0.27445	1.1376	0.56718	1.1711	0.15195	0.13583	0	3.3144	5.1823	6.3743	11.271	4.5869	9.1541	2868.6	9966.4	1510.5	541.53	3.243	40.679	15.194	5384.7	2549.3	6.7925	202.58	1.7075e+05	0	1.4855e+05	81899	3.6883e+05
540.53	2634.6	5586.4	12475	9856	134.79	2.245e+05	1.074e+05	574.89	636.31	110.46	82.127	1817.7	1317.4	1455.4	235.49	80.492	1299.7	240.64	2829.9	19.709	13.873	18.424	10.884	13.409	2.7742	1.4722	3.811	33.051	41.944	52.247	82.187	23.919	85.588	6874.6	1.7698e+05	6446.5	2377	850.72	610.53	151.32	45040	32069	5300.1	3380.2	1.5737e+05	1.4855e+05	0	1.165e+05	52771
1717.3	807.65	10472	97919	5230.1	1115.6	1.2313e+05	5.4091e+05	27198	34672	20344	7855.9	27228	31043	2143.2	775.49	122.04	1837.3	1401.6	7226.3	46.505	11.095	45.711	9.8886	46.557	5.5218	2.2998	13.007	98.168	88.203	209.92	574.37	34.941	334	56601	1.4176e+05	11346	4482.5	20616	1151.4	265.14	1784.2	2487	1649.5	43069	19207	81899	1.165e+05	0	1.7523e+05
56.765	44.59	7.3164	1.4566	960.05	978.89	5316.2	27577	20526	9578.9	20.3	0.048736	35.992	45.508	27.054	88.959	17.333	169.65	154.25	120.29	0.79316	0.50651	7.5957	0.72397	5.1559	1.3654	1.0445	7.1158	15.223	16.194	31.351	59.562	4.6104	22.839	17467	13649	4342.3	2094.3	9.0925	313.56	148.73	592.38	222.03	6.4289	102.26	21013	3.6883e+05	52771	1.7523e+05	0
77.087	19.587	46.962	151.13	230.58	103.7	1215.1	28480	16345	1.8597e+05	87175	8.9091	19.603	16089	477.92	3298.4	39.801	3529.4	527	8652.2	8.6407	4.6775	10.789	4.1846	12.611	29.503	17.601	2.5348	23.621	13.923	67.419	162.75	65.057	64.175	4907.1	4937.5	3291.2	4751.9	146.16	2054	573.37	7156.3	3281.4	175.65	1734.8	20848	1.111e+05	22203	37556	2.2743e+05
82.656	8.5971	80.959	167.19	76.481	11.555	86.36	961.31	17.111	84837	5.1682e+05	70.883	427.94	3.1728e+05	1.6554e+05	13133	171.26	5131.7	227.34	1.7416e+05	115.35	44.722	3.4188	614.8	6.3602	2.613	2.8874	3.2679	28.57	25.854	274.42	409.53	369.76	165.32	810.69	2059.5	518.83	342.64	219.28	237.36	45.699	259.79	219.3	126.1	516.23	844.21	28.35	999.13	15479	35.769
1253.8	1.3072	1221.2	51617	1.8361	0	92.058	6025.3	1.1637	6.9939	10.534	38209	11786	1826.9	1341.9	5.405	0.5202	17.483	6.552	3353	20.816	1.6375	1.5597	2.7412	1.0755	1.034	0.55872	3.7622	1.5026	1.2583	7.96	3.6634	2.2704	235.06	64.755	5464.5	54.159	9.004	45355	51.389	55.146	178.85	2.5824	677.04	74443	8.7993	1.4854	62.255	39721	0.84196
45.71	10.619	70.081	1227.9	135.3	2.5326	880.99	9200.3	13.509	8.797	123.58	8799	23809	10675	5214.2	7.7584	4.0178	51.994	18.03	11897	145.52	10.237	1.5641	12.431	4.6928	0.94442	0	1.3619	3.5656	4.3495	21.881	11.957	4.5868	41.235	552.93	1339.1	313.54	173.35	789.18	42.809	30.14	14.889	8.847	39.302	5791.1	56.557	34.543	255.94	58272	12.923
102.1	27.292	22.087	387.29	188.98	19.137	274.11	32860	171.35	25488	1.8775e+05	3910	15658	1.8695e+05	73073	1237.2	199.35	4125.5	370.28	87258	205.37	50.503	10.56	324.47	13.931	2.7138	0.33584	3.03	52.523	84.177	839.03	895.96	271.93	183.59	5864.8	1642.9	976.24	1471.5	139.15	773.59	87.843	135.12	51.559	8.4991	1282.9	181.93	20.52	275.17	1.1239e+05	25.329
910.36	114.08	27.652	165.87	143.03	11.446	172.06	908.4	11.139	102.92	18656	654.24	1630.4	46307	4.4997e+05	166.58	134.56	21879	1227.3	2.1293e+05	50856	1.1017e+05	8828.8	51573	6246.4	8027	130.3	231.23	2116.1	809.84	597.35	626.02	223.26	654.74	8901.5	969.45	3787	928.92	223	54401	3457	1612.4	278.21	264.81	2019.6	569.31	16.839	595.71	6353.3	16.992
18.516	13.448	12.078	31.66	97.354	11.617	1218.7	1130.8	180.28	1981.9	18511	3.0109	16.024	5750.9	636.57	2583.5	93.111	1153.2	103.22	10424	1.0288	0.50958	0.87837	0.58775	2.4574	9.4821	5.6832	0.6968	5.5786	7.9408	97.764	256.44	122.63	79.619	449.65	2111	544.12	621.97	13.14	338.9	118.94	18402	5561.6	95.697	1224.4	22179	33376	30137	7075.2	23063
10.2	10.967	11.539	30.655	58.737	5.4436	948.77	677.34	74.532	179.92	237.41	4.2357	9.6114	80.417	32.167	176.92	5.1875	208.96	14.211	246.65	1.1531	0.97829	1.2756	0.19903	1.507	7.1848	1.513	1.7856	5.77	3.6171	10.125	28.928	25.633	14.963	242.79	1575.5	131.77	63.983	18.492	146.54	24.746	46310	10962	181.59	5262.9	35011	66212	49254	6358.1	31118
4039.4	384.05	112.03	688.44	1303.2	121.17	2632.8	1855.6	244.36	3730.3	25410	69.282	103.02	13079	43380	7599.3	2334.2	2.4622e+05	51077	3.8056e+05	19341	13944	20277	6000.2	4001.1	337.59	52.466	984.74	7341.9	2956.6	4020.8	11284	3769.4	5195.7	33610	13373	19451	3014.7	658.23	58364	7311.7	76427	13231	938.35	27099	18458	7829.4	37011	9245.8	4633.3
472.44	44.73	48.222	374.68	156.31	15.178	1648.1	1532.4	119.81	787.55	1635.1	38.489	16.69	494.04	1806.5	1579	136.75	14360	4604.2	15615	218.82	186.19	407.59	87.236	306.34	47.102	20.729	100.7	585.73	303.08	201.42	873.56	632.71	606.82	2590.4	3477.8	2146.4	720.09	305.61	6292.9	879.52	1.1079e+05	24442	1463	34126	19331	13644	43398	9594.2	20781
6155.2	630.12	87.184	782.03	1395.4	96.173	1795.3	5968	116.29	3588.4	1.2274e+05	2108	3988	1.8334e+05	2.9638e+05	11079	2067.3	2.4997e+05	27459	8.1972e+05	36134	53707	18133	31041	4692	1404	89.18	1608.9	4513.7	2504.7	4296.2	9520.2	3642.9	6700.6	33223	13198	33885	4538.8	783.89	31199	17957	5352.2	900.78	195.37	4297.8	2518.5	84.25	4118.6	81714	241.68
761.29	63.629	4.7526	25.194	15.093	0	19.249	8.2681	1.2252	11.829	31.064	2.0979	4.24	78.855	63831	11.353	0.71489	56785	1078.6	89112	63522	63416	26254	23727	3645.4	2467.8	35.233	98.922	1156.4	465.84	6.455	57.245	4.3669	424.85	4718.1	33.196	2047.6	86.603	31.318	19220	804.23	458.71	56.869	16.79	486.76	68.664	2.692	73.97	103.41	2.5986
2166.5	224.59	106.08	383.03	33.312	0.068758	55.826	14.28	2.6492	10.084	8.6205	13.039	3.9043	39.25	20123	13.505	1.2326	59312	1429.6	44223	1.0686e+05	2.19e+05	72302	48171	4812	2326.3	47.282	273.88	1837.2	766.4	3.8869	103.19	6.3209	1104	6089.5	167.61	4940.6	121.14	391.94	24210	1800.9	15389	580.96	31.989	17377	67.381	9.4265	141.88	39.599	5.8794
1280.2	86.372	51.927	505.16	29.428	1.5661	160.45	130.97	16.844	49.755	36.992	47.927	1.2252	11.074	3842.9	50.508	3.2252	82540	4157.7	72468	24672	24651	41203	7029.7	2724.5	300.85	15.648	191.85	1491.8	671.46	9.736	115.13	6.9473	698.61	667.85	325.54	3240.1	244.37	457.95	8091.4	1186.9	68391	5011.8	53.152	59164	1486.9	411.6	3466.1	772.33	462.15
335.5	13.526	199.21	862.14	6.1911	0	85.693	48.691	2.3472	13.358	8.2386	30.243	5.4407	82.077	6829.2	15.755	0.83738	8549.9	128.46	5792.1	18647	51919	20429	17201	10871	8838.1	108.8	35.661	3313.1	1075.7	2.1113	50.047	3.1007	124.31	35510	232.9	439.99	22.065	451.79	1.0587e+05	142.7	25990	583.11	78.443	22181	110.7	9.5827	275.12	121.21	8.1899
76.817	1.4534	90.361	438.6	3.2965	0.52708	109.02	92.716	5.308	39.581	78.848	27.041	1.5532	8.2988	155.81	40.858	0.74707	555.16	161.98	769.98	103.33	430.24	194.98	113.61	393.91	351.6	4.8586	1.8715	145.06	39.233	1.7701	7.0036	5.6403	7.9961	2481	221.88	35.423	23.157	289.85	7279.1	19.116	48013	6335.7	55.836	19735	1022.5	239.77	2803.3	646.13	138.52
46.645	1.107	61.504	256.36	0.35198	0	10.298	9.4419	0.15819	1.4041	5.1028	36.71	2.5148	14.23	505.63	2.5064	0	108.54	21.212	535.04	338.89	244.35	23.68	161.6	53.147	108.08	30.999	3.8417	24.026	9.0454	0.70737	1.0846	1.1926	3.7346	544.67	77.032	22.375	6.6824	397.88	1353.3	18.414	2777.9	411.65	33.256	1841.9	65.389	4.0818	86.927	23.788	1.8585
11.446	0.45411	29.03	73.342	3.2097	0.66702	9.6069	13.462	2.5636	6.1307	4.9432	7.3056	0.21711	2.3064	188.11	7.9464	0.9842	155.3	49.386	314.57	34.844	24.013	6.791	11.494	14.624	217.62	50.596	2.0458	7.5081	2.1752	1.4255	2.6258	3.4901	3.9909	169.09	43.427	14.331	6.8302	114.97	495.49	34.022	2341.4	850.43	45.761	3844.7	639.51	10.096	435.77	47.81	13.526
317.27	6.7446	957.49	1954.4	33.667	1.4182	214.06	141.41	8.2992	92.564	150.8	26.576	12.053	15.25	2013.3	165.81	14.308	3940.1	1764.3	5077.3	200.07	306.5	171.28	77.933	156.8	229.57	2.7096	7.1927	128.57	23.377	34.228	68.592	81.201	50.862	1754.2	879.19	230.84	72.089	1338.1	7269.8	158.26	56436	6187.8	570.11	19637	2798.5	232.13	1500.9	305.45	78.497
220.44	6.5079	282.69	1053.2	30.654	3.353	263.54	204.13	8.3302	105.15	141.41	13.233	7.0334	53.371	1559.1	180.82	11.327	5172.5	1850.3	6756.2	184.82	273.48	254.93	112.24	227.06	190.81	1.7862	12.298	156.49	34.998	20.697	75.392	36.355	64.804	1841.7	628.65	319.85	69.606	384.63	5918.1	154.49	31481	5368.2	157.11	9613.4	2414.1	3559	4236.1	940.76	919.63
90.727	15.358	13.856	47.947	60.188	4.1404	298.91	275.89	35.977	167.43	461.29	4.7017	4.7792	868.65	1856.3	473.27	37.295	5898.9	319.07	8839	37.725	21.639	23.765	12.573	42.793	3.6648	2.2145	27.163	103.41	67.261	127.61	318.74	173.4	152.23	1991.5	983.81	613.37	127.65	39.763	1161.1	131.27	25785	6544.8	62.361	5201.4	7099.6	48239	10568	1956.8	10373
124.88	25.854	56.294	129	74.228	6.7856	207.81	178.33	48.734	304.01	1414.5	2.7963	5.4698	974.98	479.19	1065.4	76.735	2674.6	85.571	3004.7	8.5	5.4849	4.4658	2.1707	26.225	1.9742	2.5157	6.3364	74.023	60.282	226.51	503.51	707.54	267	1732.3	1723.1	805.63	195.42	67.482	1311	78.6	14844	5826.1	178.39	2519.6	10772	1.7879e+05	10358	1225.2	30426
361.97	63.036	100.57	346.79	215.8	16.61	1312.3	1401.1	162.44	1018.8	2734.9	11.04	19.901	2607.9	5571.4	3108.8	157.19	15915	686.32	23167	122.65	53.265	61.23	45.197	123.4	16.823	3.6375	44.628	292.3	206.08	427.02	1209.8	804.33	612.94	6205.2	4457.5	2211.2	441.23	164.64	4047	346.15	81469	17867	297.83	6647.9	20193	51003	22928	6314.2	4780.3
34.352	9.5656	70.915	78.159	37.462	2.7389	166.9	159.65	21.475	91.151	455.63	5.3192	3.5069	270.69	760.93	311.71	14.165	815.04	33.001	1259.1	14.805	11.115	8.7712	7.4142	9.4792	22.611	13.99	10.836	27.581	15.859	61.345	101.52	278.97	68.516	613.75	869.98	266.11	218.71	84.606	719.75	183.99	12644	4695.6	575.86	2325.3	4658.4	3123.3	3579	881.49	197.44
109.56	49.4	140.19	421.1	403.58	74.475	4234.1	5909.6	1207.2	1312.4	341.54	11.558	67.262	295.4	2439.1	313.42	28.192	4027.8	840.13	6699.3	92.088	77.792	69.576	44.979	57.453	26.261	1.6323	10.094	85.1	41.606	72.901	145.3	101.04	86.057	2164.7	7156.9	942.52	416.31	173.76	2092.1	167.64	3.0069e+05	75652	134.24	18840	1.4109e+05	96720	49361	20177	10099
6057.2	223.93	9459.5	38366	1393	444.73	16323	26572	6389.4	9255.7	7770.5	2909.1	649.08	2524.4	39017	4181.8	300.39	32591	6970.6	70274	4662.2	12077	5808.1	2037.4	3203	2379.5	62.046	81.581	1532.2	554.91	837.96	1677.4	1248.1	902.38	27532	29131	9336.2	11729	26283	50219	2703	73789	2.6479e+05	23638	1.315e+05	3.7299e+05	3906.5	3.8169e+05	75405	15714
7595.4	2277	74039	2.543e+05	11361	302.4	1.4536e+05	63385	2693.1	21145	20930	11699	1580	3473.7	6031.7	7672.3	212.77	7284.4	1053.7	14010	113.83	106.25	92.825	64.23	68.498	20.497	11.097	50.17	145.99	110.69	377.57	607.67	547.09	519.62	7166.2	1.5977e+05	10109	14740	91850	4217.7	1759.2	44439	1.5504e+05	1.5265e+05	3.2856e+05	2.4299e+05	2575.4	3.8459e+05	98825	2357.3
435.98	298.21	454.53	2192.3	2974.2	499.37	30601	38377	6291.8	8730.7	3632.4	157.53	586.33	1294.8	27663	2421.6	182.63	19103	4154	45997	1041	938.54	734.65	544.28	271.6	170.45	26.97	34	281.27	134.12	385.45	719.57	569.46	434.17	9780.1	46734	7757.9	10239	957.07	10007	3148.7	1.1338e+06	4.365e+05	34681	1.8422e+05	2.5393e+05	21441	3.8195e+05	1.3086e+05	26386
327.94	117.1	327.59	1129.5	653.5	137.72	4049.9	8453.8	3671.1	8955.5	2672.7	97.148	207.81	1094.3	43164	1995	77.216	11838	2279.3	40515	1135.8	1064	646.3	617.04	222.4	226.69	44.658	35.507	158.08	64.886	269.15	467.62	621.8	276.41	6303.9	9585.8	13213	48991	1133.6	18829	12949	55438	1.7839e+05	55774	26111	84208	1774.4	1.2326e+05	31114	12408
5363.8	15.748	27938	1.5508e+05	16.161	1.2443	1352.3	4327.5	3.7715	124.71	80.809	12715	3274.8	105.95	1823.6	61.257	3.2541	468.91	70.879	1521	43.278	45.448	25.709	24.615	7.1243	2.1072	0.078292	14.317	14.648	8.701	20.404	23.953	50.816	249.1	260.97	20530	277	68.402	1.4359e+05	325.03	173.23	25773	499.03	67350	2.2187e+05	965.33	35.28	2275.9	7781.8	20.505
4386.3	49.423	7662.5	29037	127.81	20.687	2651.6	2593.2	350.88	1440	642.73	2053.6	233.03	178.85	5423.6	803.57	39.518	7945.6	3519.4	11592	1699	5862.4	1852.8	1192.3	5259.2	5843	170.48	75.851	2270.8	695.62	80.095	229.85	155.96	231.73	34279	9127.3	2036.7	2747.6	20573	1.0648e+05	1335.3	16398	22480	7274.5	71974	41974	288.17	39820	5381.1	1230.8
359.28	13.702	423.95	2161.9	83.494	17.324	801.73	1153.1	149.96	240.81	318.53	255.24	50.261	73.714	12143	289.92	23.925	5813.6	1661.8	13878	376.96	363.2	214.88	173.26	90.072	528.41	117.33	29.088	102.78	27.59	79.123	120.52	148.35	89.941	1118.8	1641.6	815.8	2079.6	4316	5031.1	3326.2	16247	47178	3626.3	54911	60990	327.5	35856	3275.6	441.42
78758	64522	13570	3796.8	1.09e+05	10048	1.2192e+05	29068	25418	2.6e+05	4109.9	157.96	2289.7	6041	20444	1.5154e+05	4411.5	43755	44339	29407	580.63	556.27	1887.2	347.44	2350.8	984.8	223.5	1000.5	3835.2	1476	4734.5	10134	2533.2	5578.6	1.2086e+06	99322	4.3619e+05	1.3286e+06	18788	1.1946e+05	1.3311e+05	45472	2.0402e+05	7198.4	4571.7	81207	2871.1	88168	42344	16007
[truncated: 33 more columns]
