# Supplementary material for: Reproducibility of the Structural Brain Connectome Derived from Diffusion Tensor Imaging
Source: PLoS One. 2015 Sep 2;10(9):e0135247. doi: 10.1371/journal.pone.0135247 (PMC4557836; doi:10.1371/journal.pone.0135247)
Supplement: S1 Data — Please refer to the README.txt file within the compressed folder for usage instructions. (ZIP) [file pone.0135247.s001.zip › Subject20_probabilistic_scanner_A_time_2.csv]

0	2.1055e+05	10031	33896	61194	12426	32881	895.6	644.75	4197.8	136.59	712.04	475.28	1336.4	1571.7	14931	15411	45596	90645	11284	19358	2.5898e+05	2.6972e+05	1.1337e+05	48936	203.36	78.84	31129	39574	47066	9989.1	27603	5435.8	4.1266e+05	88760	48174	1.0844e+06	63940	61135	56955	22910	939.04	135.42	1029.2	15199	119.35	16.956	274.48	1695.1	35.364
2.1055e+05	0	432.97	84.245	1.0869e+05	8726.2	44308	2728	2007.1	6910.7	181.03	41.128	92.732	861.19	477.95	49933	17663	25940	63681	3514.5	3376.2	34867	34677	6533.6	13639	544.93	27.387	105.81	13804	13710	13052	12267	11180	74465	3.3032e+05	88446	8.4245e+05	2.0903e+05	2133.6	45042	6580.6	255.85	100.67	23.673	89.551	100.21	49.887	289.75	457.81	157.67
10031	432.97	0	28758	160.66	2.4452	7922.6	11736	32.127	285.85	22.023	192.82	880.44	87.696	41.55	59.486	4.2535	106.64	30.961	49.284	59.206	103.72	85.969	7.514	84.433	51.72	10.219	34.146	126.91	19.989	10.64	19.329	143.9	125.82	44114	1.9663e+05	23532	33518	89717	13015	1574.2	10522	480.85	2.9229e+05	42516	51.517	12.5	12307	14718	11.33
33896	84.245	28758	0	24.312	1.6097	832.89	37463	46.047	514.91	30.569	31096	6763	1192.3	124.41	150.1	5.0978	540.56	126.18	453.96	142.48	271.27	430.11	34.248	233.58	29.896	8.7098	70.477	302.18	68.263	2.2744	88.128	229.13	2803.8	30365	1.5037e+05	23967	1512.8	2.5326e+05	8989.5	539.95	14615	840.61	2.4125e+05	3.6434e+05	50.448	5.2823	22413	94254	5.1623
61194	1.0869e+05	160.66	24.312	0	3.2009e+05	87686	31539	32782	50283	116.24	8.9573	363.21	309.7	106.01	38611	81441	5640.8	1.7597e+05	856.76	81.784	491.97	6619.7	76.55	2186	181.64	11.162	68.085	15871	83645	36311	6240.3	1924.5	2.4244e+05	1.9947e+05	36939	4.9276e+05	85617	413.38	20836	2383.7	175.81	100.97	37.788	20.566	507.95	1039.7	3028.7	5765.1	2686.7
12426	8726.2	2.4452	1.6097	3.2009e+05	0	71042	23636	1.9136e+05	78850	8.3653	1.1969	72.763	41.151	7.4351	10276	45927	595.99	48076	96.412	4.0767	10.808	1545.1	2.1823	301.89	8.4032	0.20266	1.8673	4175.6	23747	8853.8	5961.4	778.34	1.129e+05	4971.8	1836.7	42616	3574	19.751	529.98	119.44	28.63	19.941	10.681	1.2415	82.956	319.23	150.1	1510.9	959.65
32881	44308	7922.6	832.89	87686	71042	0	68080	1.3726e+05	26716	776.24	40.963	1515.2	669.95	291.7	23741	4814.1	10603	32770	2849.2	244.13	1528.4	2597.7	692.06	3279.7	427.55	28.994	134.23	6239.8	3618.8	507.35	1421.3	1912.3	3447.1	4.5097e+05	4.8259e+05	3.1094e+05	1.0585e+05	5348.5	84101	6231.6	2558.9	1001.2	11472	2814.6	4213.7	6195.1	1.3436e+05	1.2707e+05	13050
895.6	2728	11736	37463	31539	23636	68080	0	1.7621e+05	37719	18802	40614	1.6427e+05	90089	24031	3359.6	441.41	3722.3	2989.9	1.3882e+05	1616.9	70.387	138.88	642.27	353.9	35.762	2.988	19.034	608.56	376.52	118.12	278.12	172.27	815.08	1.0006e+05	79471	47012	33517	6186.2	10486	786.23	1772.6	1448.9	12831	9833.7	3424.7	11773	54800	4.7014e+05	22316
644.75	2007.1	32.127	46.047	32782	1.9136e+05	1.3726e+05	1.7621e+05	0	1.6132e+05	35.362	15.369	92.464	69.023	18.08	20848	1805	10503	34834	235.22	2.6775	6.142	437.03	3.5052	279.15	3.5207	0.29787	8.7449	2818.2	944.33	89.704	320	72.721	1155.9	34470	8178.1	16370	19129	157.63	3571.2	352.42	228.39	106.5	36.146	26.749	1283.2	3330	939.85	18540	11679
4197.8	6910.7	285.85	514.91	50283	78850	26716	37719	1.6132e+05	0	18736	174.39	489.04	14522	93.632	4.0138e+05	92826	32964	1.4257e+05	2756.4	8.1855	7.4701	1743.3	6.2508	889.62	50.479	0.48971	11.825	10250	10054	1931.9	6028.7	443	60260	2.2119e+05	76903	68398	31116	1194.7	35720	1317.3	1294.5	338	215.32	505.86	563.08	680.7	945.4	29765	9086.4
136.59	181.03	22.023	30.569	116.24	8.3653	776.24	18802	35.362	18736	0	149.76	2589	3.4511e+05	871.28	12605	9.0474	15560	53.832	1.2837e+05	28.515	2.5569	3.5893	15.542	13.639	2.3225	0.094806	3.2696	11.456	4.7405	11.322	313.69	375.15	92.461	3751.7	8688.8	817.75	424.69	137.74	282.38	88.277	321.71	99.935	9.3461	94.031	143.45	20.786	282.21	9410.8	27.061
712.04	41.128	192.82	31096	8.9573	1.1969	40.963	40614	15.369	174.39	149.76	0	1.8926e+05	34514	1900.2	62.013	1.7711	258.33	22.714	18557	124.65	73.766	125.57	18.741	71.41	7.2944	3.0388	8.2294	113.73	33.287	0.51696	33.24	105.44	1845.3	10795	2786.6	388	102.03	74155	3027	123.56	111.33	9.3241	1547.3	8665.4	6.5945	1.658	148.15	9461.4	3.8115
475.28	92.732	880.44	6763	363.21	72.763	1515.2	1.6427e+05	92.464	489.04	2589	1.8926e+05	0	2.7314e+05	39973	107.05	4.9312	345.18	56.249	1.2366e+05	933.24	75.773	72.578	169.78	52.256	7.5653	1.4226	15.343	79.015	23.34	4.4998	39.088	78.006	1489.7	10158	4039.9	1359.8	1047.8	67346	2319.1	113.47	84.736	54.678	1098.4	2929.3	133.34	246.59	816.86	60044	98.803
1336.4	861.19	87.696	1192.3	309.7	41.151	669.95	90089	69.023	14522	3.4511e+05	34514	2.7314e+05	0	1.3215e+05	8229.6	232.97	14012	384.9	2.4213e+05	1816.9	89.967	27.253	1711.6	45.449	8.2611	0.85375	24.198	108.34	73.244	493.5	6824.5	4341.7	1194.4	3959.5	3002.3	3381.1	915.71	11991	1044.1	361.66	726.02	305.71	125.69	579.08	582.34	209.47	987.14	21924	115.25
1571.7	477.95	41.55	124.41	106.01	7.4351	291.7	24031	18.08	93.632	871.28	1900.2	39973	1.3215e+05	0	39.052	11.507	23488	1092	2.3256e+05	67645	1.0346e+05	14654	1.3536e+05	7814.5	90223	2259.5	356.75	1319.1	196.44	129.63	1042.5	103.77	1089.8	7946.8	599.99	3156.3	644.68	579.39	52877	10981	2256.5	665.1	119.27	1504.8	717.56	15.799	736.92	2106.2	19.78
14931	49933	59.486	150.1	38611	10276	23741	3359.6	20848	4.0138e+05	12605	62.013	107.05	8229.6	39.052	0	2.021e+05	2.5009e+05	55222	2429.4	6.1328	43.629	482.46	6.5392	361.88	100.59	0.65118	8.408	1801	2834.5	1903.4	4378	2697.1	70378	1.7605e+05	68719	2.8387e+05	39411	279.16	22146	4398.1	837.65	176.92	16.32	193.65	298.53	43.111	1166.1	957.02	123.4
15411	17663	4.2535	5.0978	81441	45927	4814.1	441.41	1805	92826	9.0474	1.7711	4.9312	232.97	11.507	2.021e+05	0	45254	1.6096e+05	1334.3	2.1548	15.995	2448	2.6883	1561.8	7.7311	1.0921	26.781	9025.4	48431	48750	62235	14349	2.3671e+05	4011.9	992.82	1.5066e+05	5078.6	19.771	376.05	1009.1	22.014	7.0714	0	8.8111	6.4406	9.5036	29.649	61.662	26.239
45596	25940	106.64	540.56	5640.8	595.99	10603	3722.3	10503	32964	15560	258.33	345.18	14012	23488	2.5009e+05	45254	0	3.381e+05	1.1709e+05	35552	24949	80876	52194	25539	4670.8	51.384	3446	8507.3	7160.8	12113	84240	14829	43803	1.4456e+05	37016	1.5707e+05	36408	3007.2	33089	26470	10163	1744.2	170.51	6685.2	1941.4	110.05	4045.9	1980.2	204.73
90645	63681	30.961	126.18	1.7597e+05	48076	32770	2989.9	34834	1.4257e+05	53.832	22.714	56.249	384.9	1092	55222	1.6096e+05	3.381e+05	0	15083	234.71	149	91403	129	35110	165.49	46.308	2122.5	1.075e+05	2.3586e+05	72582	1.6438e+05	11312	1.3041e+05	97905	6943.6	3.7747e+05	41708	740.91	10363	29973	2305.1	228.72	30.05	1618	236.89	54.958	566.84	770.92	171.06
11284	3514.5	49.284	453.96	856.76	96.412	2849.2	1.3882e+05	235.22	2756.4	1.2837e+05	18557	1.2366e+05	2.4213e+05	2.3256e+05	2429.4	1334.3	1.1709e+05	15083	0	71713	35640	7098.2	57393	3032.6	17584	270.53	1300.6	4213.7	2541	4882.8	35458	4567.5	9643.8	22420	8750	23930	3072.2	2203.5	28197	7485.1	11751	2522.9	273.19	7776.1	3108.7	135.14	5419.7	12295	146.96
19358	3376.2	59.206	142.48	81.784	4.0767	244.13	1616.9	2.6775	8.1855	28.515	124.65	933.24	1816.9	67645	6.1328	2.1548	35552	234.71	71713	0	2.8484e+05	31771	1.3152e+05	3429.1	12575	83.458	3281.4	1997.5	615.54	16.706	1427.8	9.8466	14043	8870.5	462.76	27022	557.09	1503	13736	10834	332.71	67.076	8.1005	254.5	54.526	2.1726	65.229	70.608	2.0358
2.5898e+05	34867	103.72	271.27	491.97	10.808	1528.4	70.387	6.142	7.4701	2.5569	73.766	75.773	89.967	1.0346e+05	43.629	15.995	24949	149	35640	2.8484e+05	0	42992	2.591e+05	8737.5	19983	211.37	12199	8008.9	5174.8	8.5975	4162.2	8.4617	1.0634e+05	20855	1534.5	1.7289e+05	488.1	1904.8	68867	44451	146.74	33.272	3.7575	124.38	22.713	1.1714	24.879	14.652	2.2132
2.6972e+05	34677	85.969	430.11	6619.7	1545.1	2597.7	138.88	437.03	1743.3	3.5893	125.57	72.578	27.253	14654	482.46	2448	80876	91403	7098.2	31771	42992	0	42383	2.0435e+05	1837.8	65.683	8255.4	1.6822e+05	61585	1553	83457	279.92	1.8469e+05	22790	1303.7	2.0736e+05	5375.9	2416.1	27544	33202	175.13	20.836	2.7698	120.31	20.358	2.7492	32.705	39.187	7.2207
1.1337e+05	6533.6	7.514	34.248	76.55	2.1823	692.06	642.27	3.5052	6.2508	15.542	18.741	169.78	1711.6	1.3536e+05	6.5392	2.6883	52194	129	57393	1.3152e+05	2.591e+05	42383	0	1.353e+05	1.0481e+05	736.35	2470.2	54489	9645.3	7.9857	1192.8	6.3235	40291	8664.6	409.38	40081	71.647	69.76	1.1029e+05	12384	193.67	30.857	7.2372	153.62	25.018	0.22501	32.682	36.544	1.9738
48936	13639	84.433	233.58	2186	301.89	3279.7	353.9	279.15	889.62	13.639	71.41	52.256	45.449	7814.5	361.88	1561.8	25539	35110	3032.6	3429.1	8737.5	2.0435e+05	1.353e+05	0	96579	11841	3120.2	2.1942e+05	29463	3769.3	1.0613e+05	2157.1	48784	37539	9742.1	82863	10273	1323.2	1.2422e+05	18800	303.99	36.285	4.8106	168.5	64.997	5.2572	121.02	132.79	25.999
203.36	544.93	51.72	29.896	181.64	8.4032	427.55	35.762	3.5207	50.479	2.3225	7.2944	7.5653	8.2611	90223	100.59	7.7311	4670.8	165.49	17584	12575	19983	1837.8	1.0481e+05	96579	0	18563	123.1	23062	424.11	6.0753	188.72	45.79	229.35	13276	1951.7	864.91	230.31	415.2	2.1336e+05	2163	31.454	4.6929	1.4489	42.419	4.9872	0.88905	11.723	11.806	3.4384
78.84	27.387	10.219	8.7098	11.162	0.20266	28.994	2.988	0.29787	0.48971	0.094806	3.0388	1.4226	0.85375	2259.5	0.65118	1.0921	51.384	46.308	270.53	83.458	211.37	65.683	736.35	11841	18563	0	25596	1289.3	2.7811	0.32212	14.381	1.5091	547.43	977.12	204.85	251.06	165.71	145.63	12194	12097	7.7303	1.1569	0	5.1528	1.2028	0	2.0175	2.599	0.32185
31129	105.81	34.146	70.477	68.085	1.8673	134.23	19.034	8.7449	11.825	3.2696	8.2294	15.343	24.198	356.75	8.408	26.781	3446	2122.5	1300.6	3281.4	12199	8255.4	2470.2	3120.2	123.1	25596	0	11940	16178	23.988	2771.8	41.923	1.0507e+05	8494.8	943.36	15591	3474.4	1941.4	12473	59568	40.201	28.5	0	24.25	23.623	0	15.633	7.4547	3.0813
39574	13804	126.91	302.18	15871	4175.6	6239.8	608.56	2818.2	10250	11.456	113.73	79.015	108.34	1319.1	1801	9025.4	8507.3	1.075e+05	4213.7	1997.5	8008.9	1.6822e+05	54489	2.1942e+05	23062	1289.3	11940	0	1.2201e+05	8783.9	52097	2594.2	52019	39411	13512	92441	11082	1523.8	99804	16563	575.04	69.398	8.623	321.36	123.93	16.244	198.24	200.17	37.099
47066	13710	19.989	68.263	83645	23747	3618.8	376.52	944.33	10054	4.7405	33.287	23.34	73.244	196.44	2834.5	48431	7160.8	2.3586e+05	2541	615.54	5174.8	61585	9645.3	29463	424.11	2.7811	16178	1.2201e+05	0	1.606e+05	56744	1950	1.2443e+05	6907.6	2816.1	1.0135e+05	2171	318.75	16945	1488.7	109	12.683	2.3754	55.994	28.906	7.7621	60.125	85.493	21.172
9989.1	13052	10.64	2.2744	36311	8853.8	507.35	118.12	89.704	1931.9	11.322	0.51696	4.4998	493.5	129.63	1903.4	48750	12113	72582	4882.8	16.706	8.5975	1553	7.9857	3769.3	6.0753	0.32212	23.988	8783.9	1.606e+05	0	1.519e+05	7471.6	59713	5505.1	1022.5	63674	3575.4	24.799	260.7	971.72	72.404	28.045	5.9816	42.206	31.775	7.6548	33.987	26.558	14.768
27603	12267	19.329	88.128	6240.3	5961.4	1421.3	278.12	320	6028.7	313.69	33.24	39.088	6824.5	1042.5	4378	62235	84240	1.6438e+05	35458	1427.8	4162.2	83457	1192.8	1.0613e+05	188.72	14.381	2771.8	52097	56744	1.519e+05	0	88746	1.71e+05	20558	15985	97139	6242.5	359.04	1247.9	4392.2	1214.3	463.35	23.057	459.08	319.62	18.016	645.34	234.79	32.566
5435.8	11180	143.9	229.13	1924.5	778.34	1912.3	172.27	72.721	443	375.15	105.44	78.006	4341.7	103.77	2697.1	14349	14829	11312	4567.5	9.8466	8.4617	279.92	6.3235	2157.1	45.79	1.5091	41.923	2594.2	1950	7471.6	88746	0	67181	18714	41797	49886	5263.6	2066.7	651.32	2364	645.08	409.14	44.177	281.42	163.09	9.8177	214.22	91.236	15.624
4.1266e+05	74465	125.82	2803.8	2.4244e+05	1.129e+05	3447.1	815.08	1155.9	60260	92.461	1845.3	1489.7	1194.4	1089.8	70378	2.3671e+05	43803	1.3041e+05	9643.8	14043	1.0634e+05	1.8469e+05	40291	48784	229.35	547.43	1.0507e+05	52019	1.2443e+05	59713	1.71e+05	67181	0	34421	16545	5.5067e+05	17116	7001.7	27451	44150	416.47	86.238	5.2325	237.44	121.3	15.229	189.14	226.35	56.828
88760	3.3032e+05	44114	30365	1.9947e+05	4971.8	4.5097e+05	1.0006e+05	34470	2.2119e+05	3751.7	10795	10158	3959.5	7946.8	1.7605e+05	4011.9	1.4456e+05	97905	22420	8870.5	20855	22790	8664.6	37539	13276	977.12	8494.8	39411	6907.6	5505.1	20558	18714	34421	0	1.0191e+06	5.4686e+05	3.2044e+05	2.5269e+05	7.6367e+05	1.5974e+05	3083.8	760.01	659.12	3074.2	1957.6	2766.6	8882	40010	13261
48174	88446	1.9663e+05	1.5037e+05	36939	1836.7	4.8259e+05	79471	8178.1	76903	8688.8	2786.6	4039.9	3002.3	599.99	68719	992.82	37016	6943.6	8750	462.76	1534.5	1303.7	409.38	9742.1	1951.7	204.85	943.36	13512	2816.1	1022.5	15985	41797	16545	1.0191e+06	0	1.3646e+05	72889	74539	3.8256e+05	36230	10003	2852.5	1.2198e+05	1.2039e+05	4351.5	2699.8	87389	58466	7022.7
1.0844e+06	8.4245e+05	23532	23967	4.9276e+05	42616	3.1094e+05	47012	16370	68398	817.75	388	1359.8	3381.1	3156.3	2.8387e+05	1.5066e+05	1.5707e+05	3.7747e+05	23930	27022	1.7289e+05	2.0736e+05	40081	82863	864.91	251.06	15591	92441	1.0135e+05	63674	97139	49886	5.5067e+05	5.4686e+05	1.3646e+05	0	3.9497e+05	43816	1.0612e+05	1.1565e+05	2076	621.6	315.42	1227.3	1335.4	2294.3	6814.7	14741	6686
63940	2.0903e+05	33518	1512.8	85617	3574	1.0585e+05	33517	19129	31116	424.69	102.03	1047.8	915.71	644.68	39411	5078.6	36408	41708	3072.2	557.09	488.1	5375.9	71.647	10273	230.31	165.71	3474.4	11082	2171	3575.4	6242.5	5263.6	17116	3.2044e+05	72889	3.9497e+05	0	22690	61263	1.0996e+05	583.44	392.02	360.79	293	1578.1	2051.6	10116	11093	6474.8
61135	2133.6	89717	2.5326e+05	413.38	19.751	5348.5	6186.2	157.63	1194.7	137.74	74155	67346	11991	579.39	279.16	19.771	3007.2	740.91	2203.5	1503	1904.8	2416.1	69.76	1323.2	415.2	145.63	1941.4	1523.8	318.75	24.799	359.04	2066.7	7001.7	2.5269e+05	74539	43816	22690	0	96333	18218	2423.6	153.15	76791	1.4057e+05	36.358	2.5386	2879.8	12689	4.6624
56955	45042	13015	8989.5	20836	529.98	84101	10486	3571.2	35720	282.38	3027	2319.1	1044.1	52877	22146	376.05	33089	10363	28197	13736	68867	27544	1.1029e+05	1.2422e+05	2.1336e+05	12194	12473	99804	16945	260.7	1247.9	651.32	27451	7.6367e+05	3.8256e+05	1.0612e+05	61263	96333	0	1.7162e+05	6846.8	1119	244.02	3908	2043.8	190.7	4806.3	4343.7	602.62
22910	6580.6	1574.2	539.95	2383.7	119.44	6231.6	786.23	352.42	1317.3	88.277	123.56	113.47	361.66	10981	4398.1	1009.1	26470	29973	7485.1	10834	44451	33202	12384	18800	2163	12097	59568	16563	1488.7	971.72	4392.2	2364	44150	1.5974e+05	36230	1.1565e+05	1.0996e+05	18218	1.7162e+05	0	411.17	149.07	24.009	227.42	309.38	27.019	1358.5	501.12	154.84
939.04	255.85	10522	14615	175.81	28.63	2558.9	1772.6	228.39	1294.5	321.71	111.33	84.736	726.02	2256.5	837.65	22.014	10163	2305.1	11751	332.71	146.74	175.13	193.67	303.99	31.454	7.7303	40.201	575.04	109	72.404	1214.3	645.08	416.47	3083.8	10003	2076	583.44	2423.6	6846.8	411.17	0	3.1906e+05	9939.1	71157	26473	4866.5	45682	5193.3	1733.5
135.42	100.67	480.85	840.61	100.97	19.941	1001.2	1448.9	106.5	338	99.935	9.3241	54.678	305.71	665.1	176.92	7.0714	1744.2	228.72	2522.9	67.076	33.272	20.836	30.857	36.285	4.6929	1.1569	28.5	69.398	12.683	28.045	463.35	409.14	86.238	760.01	2852.5	621.6	392.02	153.15	1119	149.07	3.1906e+05	0	2596.4	428.42	55232	4638.2	47440	6324.1	898.12
1029.2	23.673	2.9229e+05	2.4125e+05	37.788	10.681	11472	12831	36.146	215.32	9.3461	1547.3	1098.4	125.69	119.27	16.32	0	170.51	30.05	273.19	8.1005	3.7575	2.7698	7.2372	4.8106	1.4489	0	0	8.623	2.3754	5.9816	23.057	44.177	5.2325	659.12	1.2198e+05	315.42	360.79	76791	244.02	24.009	9939.1	2596.4	0	52153	174.36	10.2	22315	6158.3	26.62
15199	89.551	42516	3.6434e+05	20.566	1.2415	2814.6	9833.7	26.749	505.86	94.031	8665.4	2929.3	579.08	1504.8	193.65	8.8111	6685.2	1618	7776.1	254.5	124.38	120.31	153.62	168.5	42.419	5.1528	24.25	321.36	55.994	42.206	459.08	281.42	237.44	3074.2	1.2039e+05	1227.3	293	1.4057e+05	3908	227.42	71157	428.42	52153	0	649.23	179.1	3171.5	19083	58.817
119.35	100.21	51.517	50.448	507.95	82.956	4213.7	3424.7	1283.2	563.08	143.45	6.5945	133.34	582.34	717.56	298.53	6.4406	1941.4	236.89	3108.7	54.526	22.713	20.358	25.018	64.997	4.9872	1.2028	23.623	123.93	28.906	31.775	319.62	163.09	121.3	1957.6	4351.5	1335.4	1578.1	36.358	2043.8	309.38	26473	55232	174.36	649.23	0	2.0033e+05	1.759e+05	25657	23628
16.956	49.887	12.5	5.2823	1039.7	319.23	6195.1	11773	3330	680.7	20.786	1.658	246.59	209.47	15.799	43.111	9.5036	110.05	54.958	135.14	2.1726	1.1714	2.7492	0.22501	5.2572	0.88905	0	0	16.244	7.7621	7.6548	18.016	9.8177	15.229	2766.6	2699.8	2294.3	2051.6	2.5386	190.7	27.019	4866.5	4638.2	10.2	179.1	2.0033e+05	0	1.201e+05	97169	3.9162e+05
274.48	289.75	12307	22413	3028.7	150.1	1.3436e+05	54800	939.85	945.4	282.21	148.15	816.86	987.14	736.92	1166.1	29.649	4045.9	566.84	5419.7	65.229	24.879	32.705	32.682	121.02	11.723	2.0175	15.633	198.24	60.125	33.987	645.34	214.22	189.14	8882	87389	6814.7	10116	2879.8	4806.3	1358.5	45682	47440	22315	3171.5	1.759e+05	1.201e+05	0	1.4753e+05	76565
1695.1	457.81	14718	94254	5765.1	1510.9	1.2707e+05	4.7014e+05	18540	29765	9410.8	9461.4	60044	21924	2106.2	957.02	61.662	1980.2	770.92	12295	70.608	14.652	39.187	36.544	132.79	11.806	2.599	7.4547	200.17	85.493	26.558	234.79	91.236	226.35	40010	58466	14741	11093	12689	4343.7	501.12	5193.3	6324.1	6158.3	19083	25657	97169	1.4753e+05	0	1.8819e+05
35.364	157.67	11.33	5.1623	2686.7	959.65	13050	22316	11679	9086.4	27.061	3.8115	98.803	115.25	19.78	123.4	26.239	204.73	171.06	146.96	2.0358	2.2132	7.2207	1.9738	25.999	3.4384	0.32185	3.0813	37.099	21.172	14.768	32.566	15.624	56.828	13261	7022.7	6686	6474.8	4.6624	602.62	154.84	1733.5	898.12	26.62	58.817	23628	3.9162e+05	76565	1.8819e+05	0
286.89	130.27	90.283	141.11	258.18	106.74	932.17	27686	9736.1	1.4002e+05	62278	37.506	424.73	20528	546.07	8544.7	25.657	7018.5	608.79	11860	84.574	29.038	49.779	33.316	56.919	10.391	10.102	6.6699	139.13	25.029	51.61	988.91	368.21	163.98	5953.6	5276.2	4274.5	7730.7	214.6	3486.3	1531.9	18563	15029	1191.5	1783.6	14658	1.1526e+05	23454	36715	1.3499e+05
1778.2	1390.4	39.394	72.316	272.3	14.288	504.51	5778.2	88.143	1.3219e+05	4.5729e+05	195.87	2449.4	2.4367e+05	6567.3	68385	255.81	32281	309.9	1.1219e+05	38.365	10.306	12.97	140.51	31.641	6.6715	1.2448	7.0284	83.045	35.197	168.92	6849.4	11346	1412.7	8067.5	14770	6157.9	1827.5	243.11	952.98	578.61	440.98	686.05	126.61	258.98	994.84	25.399	3253.2	25098	32.33
7130.9	9.0567	3560.4	36269	7.3031	0.43774	57.753	4520.8	10.675	101.59	17.148	35718	15994	2092.1	1025.6	31.108	0.82245	46.142	7.2195	4949.1	21.907	8.8876	10.191	4.3163	10.216	3.0728	0.58441	3.884	13.634	3.9816	0.72906	24.445	104.87	124.46	2672.8	7744.5	172.35	50.201	57195	566.35	21.084	467.27	30.814	1455.8	33191	29.09	3.9357	91.858	25227	3.7333
585.18	35.132	632.28	2157.9	200.81	89.975	1004.7	24824	176.6	27.497	1184.1	18996	66387	16798	6022.8	12.378	1.619	55.141	17.279	20865	68.256	2.7732	2.491	19.386	3.7702	3.5564	0.29803	0.30651	5.2372	2.2236	4.8555	18.124	13.907	34.495	1818.2	1818.6	561.05	783.77	6668.2	162.35	27.424	32.105	10.519	220.67	1601.8	63.574	116.35	119.3	92499	47.814
844.14	370.02	136.47	1335	112.39	20.524	587.01	27528	49.79	23135	1.7465e+05	14501	43007	1.7221e+05	33854	5977.3	116.5	9019.2	239.8	91684	371.67	24.43	12.85	257.12	26.409	2.958	0.54805	11.823	68.261	38.765	195.71	3152.1	2201	461.33	1903.4	1779.5	1617.2	487.24	3274.8	572.55	178.29	382.32	138.31	30.378	1023.7	276.82	20.624	450.71	1.0672e+05	18.414
1589.1	522.57	40.775	134.93	65.101	2.9173	237.6	3167.8	11.944	72.315	2953.9	1935.5	9407.8	28697	4.1499e+05	67.277	17.786	31257	843.88	1.8178e+05	68988	1.0667e+05	19242	1.4829e+05	17774	12585	54.699	200.77	5128.9	260.99	142.43	1249.1	203.42	1123.7	10608	475.92	2871	694.89	487.71	48730	2963.3	1908	613.27	111.69	1241.3	778.59	12.15	748.82	15796	12.469
696.9	414.09	59.386	84.561	92.949	10.04	667.89	779.01	242.16	8856.9	30706	7.0276	30.12	11736	59.899	15049	84.651	8518.3	69.451	13472	1.7224	2.5279	3.6241	2.5762	28.651	5.851	1.1342	4.7261	46.64	20.007	57.256	2965.6	2156.2	529.16	2068.1	4386.8	2233.5	785.95	37.331	792.33	243.65	33086	55623	1185.7	2658.4	8657.7	22732	43459	8679	7578.1
147.94	102.93	20.671	28.222	41.378	6.8849	486.94	373.38	37.43	204.21	80.019	3.8299	13.405	387.25	116.2	177.51	6.5488	1099.8	37.543	1458.9	6.2492	5.1345	5.4431	4.0751	61.227	1.8297	0.43599	13.252	96.572	24.93	15.544	423.43	114.67	114.1	817.59	862.07	518.62	119.37	23.438	1441.5	77.655	39001	34405	335.93	2811.3	16338	1.1219e+05	29423	4363.4	12015
14800	4551.5	73.974	154.64	738.84	60.803	3025.5	1523.1	308.79	3067.9	4811.7	60.807	197.74	7708	26228	4145.8	666.43	2.7906e+05	50933	3.2566e+05	12715	7923.1	20774	10081	13914	1056.5	107.63	1774.9	19209	4798.1	2848.5	44351	7340.4	12662	37771	12831	33934	5095.2	331.82	1.7785e+05	12507	83370	47087	1034.9	24309	11985	7906.2	48314	10816	3690.2
2941.5	771.3	42.674	82.267	134.17	13.38	1646.2	947.14	133.05	648.41	138.47	13.197	41.61	607.19	1706.8	389.8	75.073	42813	11355	28364	736.39	367.33	1196.7	543.99	2693.3	94.385	24.834	423.02	4518.9	925.79	189.44	4447.4	860.49	2450.2	6798	3290.4	6578.9	1010	84.692	38290	2764.8	1.4167e+05	69561	721.79	26839	24936	39849	48616	9535	17783
19417	8643.3	92.771	497.58	1245.7	63.655	4146.1	10987	243.82	5605.9	56930	3144.4	12306	1.7064e+05	2.2758e+05	15637	1543.4	3.6347e+05	32906	8.306e+05	30637	24536	19745	34633	8505.3	1936	49.648	1822.4	8621.3	2792.2	3413.5	61953	17172	16038	50690	20519	48606	6541.1	744.79	86185	12517	19697	6036.5	276.32	8720.9	7156.9	205.47	19760	1.0801e+05	204.92
806.88	71.933	3.0573	12.182	7.7557	0	17.817	147.53	0.72093	6.0814	5.9513	16.473	68.084	205.37	70065	1.6761	1.6425	54861	1575.3	49378	49490	55276	27301	61135	15639	16299	78.993	72.872	8607.7	407.04	5.9739	210.43	7.5896	597	30497	43.489	779.75	33.363	39.386	86628	448.54	755.79	101.93	20.761	550.43	59.18	3.1859	62.156	23.162	1.1668
1255.2	132.92	10.96	29.321	8.3805	0.071544	23.144	31.822	0.83108	7.1793	1.8523	31.718	31.288	49.287	65032	2.2143	0.60026	48335	1226.1	17294	76032	1.4208e+05	63416	1.1306e+05	21274	18548	89.705	106.88	10469	596.89	5.6875	336.09	10.638	966.99	40992	69.445	995.71	53.014	122.29	1.0659e+05	583.63	28539	3922.7	105.84	11873	329.79	24.292	536.64	71.196	3.9474
1738.7	155.45	25.327	87.639	17.058	1.2408	216.43	119.15	13.224	71.322	5.5296	46.072	28.378	34.922	10013	22.493	4.9744	1.1142e+05	6428.8	32328	36960	37303	61690	23260	4420.1	323.79	6.5892	241.62	1531.9	532.45	19.354	702.2	44.272	1602.5	7181.2	390.61	2276.3	177.79	171.24	15257	1139	1.4172e+05	19750	504.68	55524	3317.1	398.29	7304	1415.4	110.37
445.14	38.455	7.7389	12.259	16.672	0	59.527	100.17	1.847	24.5	4.9168	7.2022	30.341	134.82	16896	4.4865	0.73601	4528.9	250.11	3946.8	9213.6	27962	5309.7	68880	29776	30455	182.48	25.658	17817	619.11	3.1912	75.426	10.555	222	54964	121.19	315.13	31.564	29.798	1.8758e+05	397.55	39709	1189.3	185.65	15487	242.16	23.272	658.29	90.307	10.033
9.0572	2.1409	4.4442	10.67	2.1275	0	116.15	54.064	1.1018	4.8023	0.62894	17.958	8.1863	2.878	27.074	1.4129	0.074046	255.09	48.093	315.28	14.625	24.654	14.267	152.45	347.35	430.58	4.2741	0.70485	261.85	9.7158	0.39209	12.521	6.7666	8.1158	1472.6	115.26	25.036	10.504	15.985	5229.5	16.047	24750	10822	59.425	4828.5	2900	164.99	4054.5	810.69	21.794
18.036	5.6927	0.9396	0.70956	0.30933	0.066623	8.4784	6.9157	0.33823	2.1476	1.3343	2.9966	4.7834	15.776	4415.8	1.2991	0.2148	359.92	31.558	1247.5	274.55	145.6	31.301	1102.2	110.32	258.86	1.5707	0.5244	86.319	4.5886	0.84332	13.173	4.57	15.936	514.27	23.126	48.009	17.319	1.4858	1826.2	68.29	2690.1	1782.4	21.946	621.78	395.87	7.6593	279.99	52.819	0.42681
9.9367	8.2947	11.726	8.075	3.4374	0	11.779	7.3233	0.82999	11.338	3.4773	5.7962	6.0593	7.433	126.34	7.8787	0.37119	214.4	36.941	297.27	17.889	14.639	4.5577	36.239	11.146	19.504	0.16885	4.9677	13.677	1.9631	2.6488	17.038	22.007	7.0242	73.262	53.726	31.913	10.258	9.644	275.96	15.545	945.83	421.66	1045.4	4263.4	590.87	5.2192	532.78	62.261	2.6673
98.448	31.675	29.799	53.442	11.753	1.4036	55.587	70.694	22.619	183.11	17.245	58.849	33.752	26.422	447.41	21.926	1.6958	2236	761	2339.3	79.254	56.348	43.063	43.498	145.94	264.96	9.01	7.7581	206.11	21.063	33.032	198.24	217.13	50.298	820.94	305	202.7	85.675	88.239	5075	104.16	17943	343.64	1037.8	22391	1469.2	118.74	1089.5	546.79	173.47
305.61	50.59	30.237	121.29	12.052	1.6215	197.86	92.081	8.2725	337.04	20.365	140.61	51.556	97.356	605.54	45.041	5.0014	5006.2	1808	5172.7	143.47	107.42	102.78	117.54	852.68	1085.5	17.033	34.665	849.4	105.74	27.594	329.88	182.21	229.4	3214.7	514.56	579.25	102.34	110.99	18836	292.47	20748	6807.1	247.49	13445	3930.3	3345	4892.9	844.36	459.5
696.75	316.42	14.037	46.229	52.571	1.7941	493.63	231.25	27.988	221.4	78.257	24.664	21.866	1407.1	1787.3	162.87	13.93	7770.9	913.9	14774	188.35	90.156	75.699	105.38	703.11	221.48	7.8054	95.278	1023.3	248.75	110.2	1355.6	223.46	602.77	4030	1198.2	1863.1	245	61.77	16704	632.26	28288	12680	92.191	3760.7	9628.5	38250	10718	2134.3	4400.2
479.34	323.86	16.632	42.234	55.824	8.3949	387.87	227.63	40.776	178.13	108.65	7.2493	21.126	1084.6	1794.1	166.55	10.213	3494.3	344.4	7013.2	137.74	70.152	42.071	54.537	322.26	18.903	4.424	92.053	530.84	143.83	72.916	882.19	401.09	415.81	2543.1	1328.3	1509.7	296.75	79.355	9081.3	633.66	29259	22178	177.52	3540.8	19083	1.3937e+05	13998	2309.7	14938
2210.5	1234.6	63.847	240.2	231.37	14.45	2866.6	1651.4	210.85	1691.5	651.54	62.918	132.35	4584.2	3908.3	1497.7	85.938	22001	2402	33883	356.18	171.19	177.83	198.44	1546.6	111.97	24.099	216.35	2488.7	643.81	321.88	5848.3	1576.5	1881.7	11927	6361.7	6619.3	979.25	347.64	37697	1599.5	1.7815e+05	42525	424.87	15248	55600	82571	42337	11136	3617.1
295.86	397.21	48.16	79.154	69.591	2.8861	480.51	225.29	30.358	699.21	542.96	33.538	34.395	1172.6	414.79	913.35	14.972	2236	53.624	2468.1	20.416	14.838	6.0501	7.467	101.49	8.3027	2.7461	34.987	174.95	50.266	45.132	720.51	882.93	282.52	2318.1	3178.6	1456	556.17	312.41	3603.5	380.77	29129	27221	399.73	2723.9	15039	18894	8873.3	1881.3	185.5
417.35	177.92	109.63	229.81	1008.4	157.53	8811.2	7109.2	1060.1	1771.2	162.56	32.264	314.84	580.32	1499	353.42	15.259	8078.9	1775.5	9565.3	241.81	113.89	122.04	139.29	281.47	35.088	7.7492	51.798	521.16	113.88	75.363	936.03	462.88	334.87	3486.7	5368.9	2506.3	1414.3	124	6657.7	441.42	5.3116e+05	2.004e+05	530.19	27689	2.7208e+05	96060	96741	32688	8992.8
2662	1012.2	2319	4836.1	1242.7	192.33	12237	9605.1	2280.8	7311.1	2003.2	4364.2	2268.5	2867.8	11841	4413.1	122.21	41545	6921.1	58928	3879.9	7168.5	3134.6	2946.2	7119.1	6711.8	49.684	118.75	6690.2	482.8	583.77	7293.5	3710.7	1559.8	30300	16794	8889.3	10323	2526	80276	2412.7	51190	63268	54170	71373	2.6282e+05	4661.9	3.791e+05	73974	10273
9196.9	1229.1	1.3516e+05	2.3152e+05	1545.1	92.448	51394	28309	1098.9	22279	3483.2	3711.8	3218.7	4453	3425.3	8863.2	82.399	13807	1411.8	19359	266.66	120.87	100.29	132.88	312.57	35.007	8.1603	83.127	603.79	138.17	224.69	3420.7	3186.7	1071	12548	1.2222e+05	12833	28533	71038	12261	4471.7	58924	52476	2.2163e+05	1.651e+05	2.5003e+05	2393.9	5.6951e+05	78781	1428
1892.1	976.1	1997.1	3407.4	3965.2	625.8	28799	24502	4011.9	10070	1284.1	133.4	1094.1	2430.1	7802.1	2803	104.91	26590	4341.3	35069	1125.1	514.79	452.56	608.22	621.04	125.64	22.823	111.9	1163.3	232.05	298.95	4995.4	3279.2	1274.7	15531	26727	11214	10459	1266.8	15327	3594.5	1.0763e+06	5.5731e+05	45640	1.1117e+05	3.5274e+05	24642	3.7947e+05	1.1294e+05	22568
565.72	322.9	2260	1779.7	1288	170.15	5930.7	5522	1554.6	4253.5	575.99	69.838	514.34	993.66	2715.1	996.2	30.215	5122.6	680.9	8132.2	331.64	149.63	91.755	143.6	115.38	72.359	69.825	36.731	201.82	49.821	90.531	1245	1428.5	321.05	5262.8	10669	6816.8	24992	1115.5	7532.9	11176	37951	1.0213e+05	94533	35476	1.0307e+05	3069.3	1.5566e+05	36437	12664
10603	40.849	19947	92164	15.119	5.6626	715.56	2615.2	17.055	233.77	41.869	14576	7330.6	352.51	365.88	64.459	1.1867	379.8	46.884	769.54	32.069	15.715	13.312	12.498	13.612	6.0249	2.0461	7.9684	21.943	3.7198	7.5609	92.42	368.21	139.51	2364.7	12966	575.58	223.52	86786	573.11	61.213	19779	200.01	34970	1.3739e+05	246.11	26.701	1033.5	4492.9	9.7035
498.05	156.04	618.62	1271.8	100.38	13.317	1510.7	1290.8	351.66	1388.6	125.04	2330.5	812.82	201.79	3119.7	300.45	11.372	3166.4	1077.7	3899.2	1090.4	2766	754.14	3037.7	12571	19439	145.26	53.903	10109	375.76	44.956	502.74	475.68	297.65	38376	2485.7	2907.4	8596.9	1067	1.6941e+05	2896.2	8901.3	8730.3	11499	31597	41954	339.85	63835	9735.8	876.03
272.78	136.52	305.38	333.01	54.484	7.9775	657.34	416.77	59.146	412.85	123.23	96.256	102.31	226.13	2503.6	194.82	10.953	7186.1	1300.8	9252.6	388.89	197.42	123.69	175.88	153.05	103.97	114.1	45.574	289.46	44.368	71.843	507.92	569.11	201.16	1493.1	1534.7	877.2	1236	341.8	4525.4	2692.4	5209.5	7054.7	12135	80237	33279	272.2	23074	3214.4	349.75
22395	83490	12440	1768.9	78797	2702.6	85438	75956	51696	2.9762e+05	2137.2	219.88	1842	2929.2	2771.5	1.3637e+05	2061.6	91887	33119	16669	548.67	385.99	2672.6	308.33	5982.3	950.88	448.16	4605.8	7003	1204.8	1758.2	7858.9	11114	17887	1.0422e+06	1.6506e+05	4.0857e+05	1.1047e+06	32850	1.3602e+05	1.3631e+05	22542	83356	7778	11773	86327	3939.1	2.0016e+05	63952	20288
[truncated: 33 more columns]
