# Supplementary material for: Reproducibility of the Structural Brain Connectome Derived from Diffusion Tensor Imaging
Source: PLoS One. 2015 Sep 2;10(9):e0135247. doi: 10.1371/journal.pone.0135247 (PMC4557836; doi:10.1371/journal.pone.0135247)
Supplement: S1 Data — Please refer to the README.txt file within the compressed folder for usage instructions. (ZIP) [file pone.0135247.s001.zip › Subject20_probabilistic_scanner_B_time_1.csv]

0	1.0604e+05	2665.5	22313	54031	4284.8	14342	43.388	30.016	727.83	93.422	35.807	9.4227	33.009	433.8	4369.3	4557.3	20816	22155	4908.3	19029	99494	1.4467e+05	26818	12970	316.63	136.17	14823	17613	19459	1431.9	56441	8462.3	4.31e+05	47567	45617	6.0673e+05	24686	99788	5469.6	9938.9	665.55	5.1945	154.23	25325	5.8633	0.42295	136.34	55.181	1.9845
1.0604e+05	0	0.61743	36.542	17396	398.03	11767	46.182	60.958	399.41	11.74	1.1539	3.4468	19.525	282.15	3243.1	2570.7	6414.1	10102	1230.7	4057.4	11816	16380	1807.5	2725.6	76.956	0.85605	4.5522	3395.2	639.53	1091.2	7366.3	7798.6	49733	39181	10435	3.5131e+05	49661	809.45	1319.3	312.82	4.2841	2.4479	0	6.8773	2.0184	2.8216	6.323	17.808	6.1011
2665.5	0.61743	0	5674.8	0	0	1349.7	668.26	0	7.9448	2.5189	3.688	2.7508	0.88258	0.091569	0.90511	0	0.78785	0.57048	0.67355	1.4059	0.72729	3.6625	0.25586	0.076621	0.11868	0	0	0.19786	0.042765	0	0.26322	1.2668	32.936	436.67	32350	541.81	260.59	35422	31.606	4.8595	823.06	29.597	5816	30415	0.52951	0	1656.2	677.95	0
22313	36.542	5674.8	0	1.8825	0.1501	186.56	7117.8	0	228.74	63.623	14552	2725.1	671.37	99.715	61.729	0.98501	71.603	35.505	191.68	76.845	212.19	386.36	72.541	26.136	1.4391	1.5459	41.605	29.974	12.941	0.47631	30.218	1.6875	3914.8	4067.8	48170	6509	15.637	1.1709e+05	507.98	364.67	1153.1	7.9686	2210.8	1.2772e+05	0.34537	0	3751.3	4237.7	0
54031	17396	0	1.8825	0	2.2285e+05	35149	9098.3	29528	27318	32.7	0.67947	9.788	10.44	53.889	13442	40105	1490.8	37702	188.69	418.96	158.11	1998.8	14.092	637.51	11.389	0.29148	2.7468	4508.7	14423	2949.1	4359.6	2916.1	1.5658e+05	25755	9432.1	2.7188e+05	26932	27.38	832.08	76.885	6.932	2.3941	0	3.8317	54.929	195.17	80.477	1261.5	276.89
4284.8	398.03	0	0.1501	2.2285e+05	0	54858	3437.7	1.8913e+05	62106	2.0291	0	1.2096	0.90918	0.63661	3498.5	26557	233.72	12698	7.6764	5.6839	2.5281	302.09	0.1073	54.989	1.2908	0	0.29119	1075.5	5459.1	1123.2	1204.9	63.303	70724	673.36	1029.8	4089.9	333.33	0.091833	49.421	2.64	8.2865	1.8055	0	0	49.644	124.59	24.641	366.67	208.81
14342	11767	1349.7	186.56	35149	54858	0	27077	1.5692e+05	20283	172.84	6.0742	250.05	129.19	57.721	5030.1	3273.7	2410.3	8857	334.13	32.412	61.027	268.02	17.892	83.27	22.25	0.32213	6.6564	469.66	1805.7	83.488	387.56	102.44	1776.1	1.6123e+05	2.3672e+05	1.5426e+05	78454	8053.4	7968.3	255.24	976.12	208.78	416.88	14909	2073.7	3186.9	39342	45357	751.07
43.388	46.182	668.26	7117.8	9098.3	3437.7	27077	0	1.3459e+05	16721	16948	20504	85358	99005	15320	1765.5	208.85	2169.2	436.84	45786	205.1	13.551	15.279	489.66	5.9227	10.802	0.18695	0.54305	41.92	56.491	7.3836	53.546	3.0733	206.77	21535	25601	18747	18213	2718.6	1361.3	165.19	329.66	173.31	91.682	5635.9	2165.7	7871.4	8322.1	2.8818e+05	2640.9
30.016	60.958	0	0	29528	1.8913e+05	1.5692e+05	1.3459e+05	0	1.0984e+05	14.286	0.068102	109.8	343	7.9972	11152	1334.7	803.55	5235.6	83.565	0.53454	0.28877	26.302	0	3.5817	12.249	0.24228	0	115.61	624.57	14.076	15.352	0.73546	145.21	11393	15338	13248	15846	3.6327	2015.1	91.127	95.557	40.7	0.69764	9.0438	497.87	4378	94.865	37838	1544.9
727.83	399.41	7.9448	228.74	27318	62106	20283	16721	1.0984e+05	0	23654	7.4099	34.311	7159.5	28.221	3.4196e+05	54502	14295	1.1607e+05	2041.8	3.6024	1.5544	597.56	11.467	64.952	1323.9	1.4452	6.3452	2420.8	8979.6	256.78	506.85	43.403	23340	94153	36031	92838	89005	1348.3	26800	136.39	85.074	26.478	7.9931	553.21	96.613	799.85	48.361	33529	393.72
93.422	11.74	2.5189	63.623	32.7	2.0291	172.84	16948	14.286	23654	0	233.64	1392.7	2.9485e+05	172.14	6698.8	2.3654	9253.1	37.678	1.22e+05	1.1764	0	0.66382	0.55899	0.19148	100.58	0	3.2348	1.5557	0.96356	3.7568	16.98	0.79864	131.08	5603.7	6482.1	1702.2	2777.4	542.74	863.15	27.429	19.096	13.581	3.2008	118.27	9.9377	22.557	15.649	14672	7.9913
35.807	1.1539	3.688	14552	0.67947	0	6.0742	20504	0.068102	7.4099	233.64	0	1.7666e+05	95829	9363.3	2.6051	0	8.0584	1.1376	15710	94.446	3.8143	0.28989	65.905	0.048031	1.9553	0.12151	3.5353	0.49507	0.10228	0.95899	4.9668	1.0333	335.44	129.56	113.74	17.861	14.57	7852.2	32.702	117.99	0.87268	0.39197	12.128	1887.4	0.46676	0.79462	32.709	6547.6	0
9.4227	3.4468	2.7508	2725.1	9.788	1.2096	250.05	85358	109.8	34.311	1392.7	1.7666e+05	0	3.0384e+05	40293	5.9226	0.33576	39.067	2.2273	53544	318.5	19.579	0.84471	364.07	0.081424	12.689	0.85612	1.3577	0.49882	0.26526	4.2456	30.965	4.8481	92.531	214.54	277.13	203.93	235.89	1940.7	21.217	26.563	1.8687	2.5391	2.2351	240.4	25.271	188.74	85.014	28362	3.3361
33.009	19.525	0.88258	671.37	10.44	0.90918	129.19	99005	343	7159.5	2.9485e+05	95829	3.0384e+05	0	1.0854e+05	2636.5	16.162	8013.3	66.504	2.0903e+05	366.49	32.361	5.3664	1301.9	1.4983	50.768	0.76613	0.8466	15.322	5.3373	39.56	198.84	25.417	50.159	746.41	507.02	612.6	766.84	402.16	114.09	41.034	2.0314	2.2481	1.1333	33.871	10.763	71.396	67.439	22978	4.9515
433.8	282.15	0.091569	99.715	53.889	0.63661	57.721	15320	7.9972	28.221	172.14	9363.3	40293	1.0854e+05	0	27.246	1.111	15859	278.78	2.1123e+05	56207	55947	1931.4	62942	2704	39874	2722.3	100.98	3384.2	562.23	40.539	1077.4	159.89	425.58	1968.1	246.96	2892.2	1444.7	89.573	58445	2454.1	146.83	56.66	0.86559	332.61	41.096	6.0832	92.31	918.97	3.0717
4369.3	3243.1	0.90511	61.729	13442	3498.5	5030.1	1765.5	11152	3.4196e+05	6698.8	2.6051	5.9226	2636.5	27.246	0	1.3545e+05	2.2877e+05	53872	1131.6	2.4286	1.0092	74.805	3.3551	20.788	927.02	0.80401	5.6069	295.64	898.7	175	612.77	591.92	30781	81877	48007	1.9312e+05	34450	556.61	11695	100.56	72.165	34.501	0.18122	83.637	59.271	326.9	38.333	1175.6	142.47
4557.3	2570.7	0	0.98501	40105	26557	3273.7	208.85	1334.7	54502	2.3654	0	0.33576	16.162	1.111	1.3545e+05	0	45807	1.3777e+05	162.35	6.803	0.45121	2147.8	0.21146	188.62	82.067	0.20412	0.66541	2814.5	31441	42920	35248	5300.9	90960	849.61	200.78	54107	4816.8	1.2686	432.37	25.938	0.48011	0.27882	0	0	1.5876	6.9542	0.91831	26.805	4.1372
20816	6414.1	0.78785	71.603	1490.8	233.72	2410.3	2169.2	803.55	14295	9253.1	8.0584	39.067	8013.3	15859	2.2877e+05	45807	0	2.5555e+05	94636	49689	4255.1	50947	9162.5	8608.8	1943.9	23.95	90.959	2949.4	1640.5	2302.1	29481	1399.7	19963	1.0141e+05	24135	1.1662e+05	52003	670.23	8713.5	18404	865.66	118.7	1.2332	2037.4	141.99	333.32	186.38	1232.3	137.22
22155	10102	0.57048	35.505	37702	12698	8857	436.84	5235.6	1.1607e+05	37.678	1.1376	2.2273	66.504	278.78	53872	1.3777e+05	2.5555e+05	0	5457.8	375.58	8.2777	68588	6.6426	3256.1	649.45	8.464	52.807	45615	1.8418e+05	58542	71119	3092.3	43892	37714	2314.1	2.168e+05	51857	451.74	5561.2	14460	211.41	21.893	0.46599	560.58	24.373	43.059	43.283	192.57	29.929
4908.3	1230.7	0.67355	191.68	188.69	7.6764	334.13	45786	83.565	2041.8	1.22e+05	15710	53544	2.0903e+05	2.1123e+05	1131.6	162.35	94636	5457.8	0	50583	17378	3122.5	22976	370.66	7607.1	297.29	44.083	872.81	180.29	694.41	4784.9	368.98	4747.1	25280	4157.1	24496	11010	227.09	13842	6000	1915.7	369.6	3.3435	5133.7	292.5	81.957	538.3	2239	26.973
19029	4057.4	1.4059	76.845	418.96	5.6839	32.412	205.1	0.53454	3.6024	1.1764	94.446	318.5	366.49	56207	2.4286	6.803	49689	375.58	50583	0	1.3034e+05	37495	62392	8285.5	4647	73.338	44.222	1857.9	946.54	132.25	6602.1	5.9774	15161	4204	51.907	38495	1582.6	282.07	3313.1	8481.2	85.688	23.233	0	223.15	15.493	0.53552	6.5318	4.9519	0.30029
99494	11816	0.72729	212.19	158.11	2.5281	61.027	13.551	0.28877	1.5544	0	3.8143	19.579	32.361	55947	1.0092	0.45121	4255.1	8.2777	17378	1.3034e+05	0	20686	1.1848e+05	1819.4	5680.2	166.85	215.1	5265.6	2848.6	2.963	4605.4	0.56222	69119	1468.1	21.92	70179	37.06	101.84	9827.5	6778.2	48.344	4.4222	0	69.493	4.2943	0	0.66737	1.4049	0
1.4467e+05	16380	3.6625	386.36	1998.8	302.09	268.02	15.279	26.302	597.56	0.66382	0.28989	0.84471	5.3664	1931.4	74.805	2147.8	50947	68588	3122.5	37495	20686	0	13090	68999	744.85	32.188	205.75	54633	46818	3714.8	33680	297.77	1.1517e+05	9468.5	143.25	1.7888e+05	4705.4	512.86	2997.1	24128	69.176	6.6598	0	112.63	4.8733	1.7978	4.3609	10.626	1.5746
26818	1807.5	0.25586	72.541	14.092	0.1073	17.892	489.66	0	11.467	0.55899	65.905	364.07	1301.9	62942	3.3551	0.21146	9162.5	6.6426	22976	62392	1.1848e+05	13090	0	33104	48138	1492.7	280.04	29063	7517.6	2.4216	3405.5	0.10737	22974	1715.2	17.069	15138	21.83	20.219	38171	2056.7	23.054	1.0621	0	27.682	0.75858	0	1.058	2.7988	0
12970	2725.6	0.076621	26.136	637.51	54.989	83.27	5.9227	3.5817	64.952	0.19148	0.048031	0.081424	1.4983	2704	20.788	188.62	8608.8	3256.1	370.66	8285.5	1819.4	68999	33104	0	40337	8214.9	2920.5	67860	15128	3138.2	37529	266.66	15573	7437.3	337.2	25764	2746.1	212.35	69823	3250	48.931	0.70958	0	43.489	0.60491	0.54237	1.5343	5.3533	0.93835
316.63	76.956	0.11868	1.4391	11.389	1.2908	22.25	10.802	12.249	1323.9	100.58	1.9553	12.689	50.768	39874	927.02	82.067	1943.9	649.45	7607.1	4647	5680.2	744.85	48138	40337	0	14178	197.29	9464.2	912	63.18	498.28	5.5607	352.19	6791.2	328.12	2712	2789.4	82.223	1.4326e+05	2658.7	28.464	0.59115	0	11.682	0.622	0.459	0.15514	4.6118	1.0125
136.17	0.85605	0	1.5459	0.29148	0	0.32213	0.18695	0.24228	1.4452	0	0.12151	0.85612	0.76613	2722.3	0.80401	0.20412	23.95	8.464	297.29	73.338	166.85	32.188	1492.7	8214.9	14178	0	40853	1098.9	15.744	0.50053	21.679	0.36842	508.84	426.79	12.582	280.38	33.805	115.49	19099	10493	0	0	0	0.1976	0.15221	0	0.24554	0.22088	0
14823	4.5522	0	41.605	2.7468	0.29119	6.6564	0.54305	0	6.3452	3.2348	3.5353	1.3577	0.8466	100.98	5.6069	0.66541	90.959	52.807	44.083	44.222	215.1	205.75	280.04	2920.5	197.29	40853	0	7972.6	5754.2	6.5941	8594.8	1.9353	56835	6352.4	424.88	1299.8	289.93	3072.4	6652.6	69672	1.1159	0	0	21.971	0	0	0.020935	0.81768	0.32867
17613	3395.2	0.19786	29.974	4508.7	1075.5	469.66	41.92	115.61	2420.8	1.5557	0.49507	0.49882	15.322	3384.2	295.64	2814.5	2949.4	45615	872.81	1857.9	5265.6	54633	29063	67860	9464.2	1098.9	7972.6	0	87991	7246.1	50982	1585.6	34513	15528	718.09	43751	8872	302.04	65035	5186.4	76.761	4.5258	0	96.804	3.5472	5.322	8.3932	19.871	3.5876
19459	639.53	0.042765	12.941	14423	5459.1	1805.7	56.491	624.57	8979.6	0.96356	0.10228	0.26526	5.3373	562.23	898.7	31441	1640.5	1.8418e+05	180.29	946.54	2848.6	46818	7517.6	15128	912	15.744	5754.2	87991	0	85112	67224	250.74	45854	2606.1	189.93	18809	1557.9	48.656	15587	332.88	16.645	0.81271	0	17.752	0.30313	1.3224	3.0746	10.679	4.6806
1431.9	1091.2	0	0.47631	2949.1	1123.2	83.488	7.3836	14.076	256.78	3.7568	0.95899	4.2456	39.56	40.539	175	42920	2302.1	58542	694.41	132.25	2.963	3714.8	2.4216	3138.2	63.18	0.50053	6.5941	7246.1	85112	0	67172	968.21	4271.7	599.67	135.89	11077	3487.8	4.707	250.06	87.642	0.32133	0	0	6.7925	0.35687	1.1569	0.41182	2.9385	0.2399
56441	7366.3	0.26322	30.218	4359.6	1204.9	387.56	53.546	15.352	506.85	16.98	4.9668	30.965	198.84	1077.4	612.77	35248	29481	71119	4784.9	6602.1	4605.4	33680	3405.5	37529	498.28	21.679	8594.8	50982	67224	67172	0	47225	1.6371e+05	6546.1	673.38	96355	14176	35.216	1530.2	1616.2	16.167	2.5514	0	26.175	5.292	8.4573	5.0945	23.482	2.2005
8462.3	7798.6	1.2668	1.6875	2916.1	63.303	102.44	3.0733	0.73546	43.403	0.79864	1.0333	4.8481	25.417	159.89	591.92	5300.9	1399.7	3092.3	368.98	5.9774	0.56222	297.77	0.10737	266.66	5.5607	0.36842	1.9353	1585.6	250.74	968.21	47225	0	77708	406.31	57.39	43108	1431.7	8.1655	30.315	251.47	1.2012	0.50639	0	2.0393	0.12902	0	0.34738	1.5886	0
4.31e+05	49733	32.936	3914.8	1.5658e+05	70724	1776.1	206.77	145.21	23340	131.08	335.44	92.531	50.159	425.58	30781	90960	19963	43892	4747.1	15161	69119	1.1517e+05	22974	15573	352.19	508.84	56835	34513	45854	4271.7	1.6371e+05	77708	0	23064	2467.8	3.8369e+05	2994.6	10461	6598.4	42654	54.041	8.4527	0.22125	453.28	7.538	4.5042	11.613	43.342	3.1541
47567	39181	436.67	4067.8	25755	673.36	1.6123e+05	21535	11393	94153	5603.7	129.56	214.54	746.41	1968.1	81877	849.61	1.0141e+05	37714	25280	4204	1468.1	9468.5	1715.2	7437.3	6791.2	426.79	6352.4	15528	2606.1	599.67	6546.1	406.31	23064	0	3.5232e+05	4.3373e+05	4.2203e+05	1.168e+05	4.177e+05	1.2111e+05	419.06	116.74	9.6225	1795	926.35	3591.9	829.76	32882	8626.1
45617	10435	32350	48170	9432.1	1029.8	2.3672e+05	25601	15338	36031	6482.1	113.74	277.13	507.02	246.96	48007	200.78	24135	2314.1	4157.1	51.907	21.92	143.25	17.069	337.2	328.12	12.582	424.88	718.09	189.93	135.89	673.38	57.39	2467.8	3.5232e+05	0	85263	67717	71475	57514	3539.6	4581	765.85	11287	2.1768e+05	5837.6	12647	38002	44997	12571
6.0673e+05	3.5131e+05	541.81	6509	2.7188e+05	4089.9	1.5426e+05	18747	13248	92838	1702.2	17.861	203.93	612.6	2892.2	1.9312e+05	54107	1.1662e+05	2.168e+05	24496	38495	70179	1.7888e+05	15138	25764	2712	280.38	1299.8	43751	18809	11077	96355	43108	3.8369e+05	4.3373e+05	85263	0	3.9267e+05	29882	51981	1.0047e+05	227.53	70.72	4.1838	1351.5	526.72	2967.7	452.95	20520	3353
24686	49661	260.59	15.637	26932	333.33	78454	18213	15846	89005	2777.4	14.57	235.89	766.84	1444.7	34450	4816.8	52003	51857	11010	1582.6	37.06	4705.4	21.83	2746.1	2789.4	33.805	289.93	8872	1557.9	3487.8	14176	1431.7	2994.6	4.2203e+05	67717	3.9267e+05	0	13740	60226	42285	158.33	81.303	1.1388	119.48	711.21	3017.1	349.06	19723	3287.1
99788	809.45	35422	1.1709e+05	27.38	0.091833	8053.4	2718.6	3.6327	1348.3	542.74	7852.2	1940.7	402.16	89.573	556.61	1.2686	670.23	451.74	227.09	282.07	101.84	512.86	20.219	212.35	82.223	115.49	3072.4	302.04	48.656	4.707	35.216	8.1655	10461	1.168e+05	71475	29882	13740	0	26191	17166	432.38	49.593	2617.7	1.2584e+05	2.8981	0	2601.3	1680.5	1.9421
5469.6	1319.3	31.606	507.98	832.08	49.421	7968.3	1361.3	2015.1	26800	863.15	32.702	21.217	114.09	58445	11695	432.37	8713.5	5561.2	13842	3313.1	9827.5	2997.1	38171	69823	1.4326e+05	19099	6652.6	65035	15587	250.06	1530.2	30.315	6598.4	4.177e+05	57514	51981	60226	26191	0	1.203e+05	1437.9	44.41	2.362	1942.8	62.492	137.07	164.88	1670	125.77
9938.9	312.82	4.8595	364.67	76.885	2.64	255.24	165.19	91.127	136.39	27.429	117.99	26.563	41.034	2454.1	100.56	25.938	18404	14460	6000	8481.2	6778.2	24128	2056.7	3250	2658.7	10493	69672	5186.4	332.88	87.642	1616.2	251.47	42654	1.2111e+05	3539.6	1.0047e+05	42285	17166	1.203e+05	0	68.419	18.7	0	778.65	17.551	17.29	18.423	159.67	28.846
665.55	4.2841	823.06	1153.1	6.932	8.2865	976.12	329.66	95.557	85.074	19.096	0.87268	1.8687	2.0314	146.83	72.165	0.48011	865.66	211.41	1915.7	85.688	48.344	69.176	23.054	48.931	28.464	0	1.1159	76.761	16.645	0.32133	16.167	1.2012	54.041	419.06	4581	227.53	158.33	432.38	1437.9	68.419	0	2.1162e+05	1337	41341	20512	2690.6	15064	744.21	200.52
5.1945	2.4479	29.597	7.9686	2.3941	1.8055	208.78	173.31	40.7	26.478	13.581	0.39197	2.5391	2.2481	56.66	34.501	0.27882	118.7	21.893	369.6	23.233	4.4222	6.6598	1.0621	0.70958	0.59115	0	0	4.5258	0.81271	0	2.5514	0.50639	8.4527	116.74	765.85	70.72	81.303	49.593	44.41	18.7	2.1162e+05	0	1.6446	1655.4	34068	4077.7	8442.8	1138.5	121.91
154.23	0	5816	2210.8	0	0	416.88	91.682	0.69764	7.9931	3.2008	12.128	2.2351	1.1333	0.86559	0.18122	0	1.2332	0.46599	3.3435	0	0	0	0	0	0	0	0	0	0	0	0	0	0.22125	9.6225	11287	4.1838	1.1388	2617.7	2.362	0	1337	1.6446	0	2814.4	0.05458	0.33626	299.04	24.82	0.36903
25325	6.8773	30415	1.2772e+05	3.8317	0	14909	5635.9	9.0438	553.21	118.27	1887.4	240.4	33.871	332.61	83.637	0	2037.4	560.58	5133.7	223.15	69.493	112.63	27.682	43.489	11.682	0.1976	21.971	96.804	17.752	6.7925	26.175	2.0393	453.28	1795	2.1768e+05	1351.5	119.48	1.2584e+05	1942.8	778.65	41341	1655.4	2814.4	0	1330.1	123.21	2816.8	8459.6	11.622
5.8633	2.0184	0.52951	0.34537	54.929	49.644	2073.7	2165.7	497.87	96.613	9.9377	0.46676	25.271	10.763	41.096	59.271	1.5876	141.99	24.373	292.5	15.493	4.2943	4.8733	0.75858	0.60491	0.622	0.15221	0	3.5472	0.30313	0.35687	5.292	0.12902	7.538	926.35	5837.6	526.72	711.21	2.8981	62.492	17.551	20512	34068	0.05458	1330.1	0	1.335e+05	89243	14121	6882.2
0.42295	2.8216	0	0	195.17	124.59	3186.9	7871.4	4378	799.85	22.557	0.79462	188.74	71.396	6.0832	326.9	6.9542	333.32	43.059	81.957	0.53552	0	1.7978	0	0.54237	0.459	0	0	5.322	1.3224	1.1569	8.4573	0	4.5042	3591.9	12647	2967.7	3017.1	0	137.07	17.29	2690.6	4077.7	0.33626	123.21	1.335e+05	0	73618	89283	2.5239e+05
136.34	6.323	1656.2	3751.3	80.477	24.641	39342	8322.1	94.865	48.361	15.649	32.709	85.014	67.439	92.31	38.333	0.91831	186.38	43.283	538.3	6.5318	0.66737	4.3609	1.058	1.5343	0.15514	0.24554	0.020935	8.3932	3.0746	0.41182	5.0945	0.34738	11.613	829.76	38002	452.95	349.06	2601.3	164.88	18.423	15064	8442.8	299.04	2816.8	89243	73618	0	68552	34408
55.181	17.808	677.95	4237.7	1261.5	366.67	45357	2.8818e+05	37838	33529	14672	6547.6	28362	22978	918.97	1175.6	26.805	1232.3	192.57	2239	4.9519	1.4049	10.626	2.7988	5.3533	4.6118	0.22088	0.81768	19.871	10.679	2.9385	23.482	1.5886	43.342	32882	44997	20520	19723	1680.5	1670	159.67	744.21	1138.5	24.82	8459.6	14121	89283	68552	0	1.3456e+05
1.9845	6.1011	0	0	276.89	208.81	751.07	2640.9	1544.9	393.72	7.9913	0	3.3361	4.9515	3.0717	142.47	4.1372	137.22	29.929	26.973	0.30029	0	1.5746	0	0.93835	1.0125	0	0.32867	3.5876	4.6806	0.2399	2.2005	0	3.1541	8626.1	12571	3353	3287.1	1.9421	125.77	28.846	200.52	121.91	0.36903	11.622	6882.2	2.5239e+05	34408	1.3456e+05	0
13.616	3.5319	0.26171	7.6504	19.133	8.1866	546.21	20123	7979.2	1.1385e+05	65065	1.5291	3.4699	13763	131.97	2018.1	3.4416	679.94	82.406	3384.4	3.2557	0.184	2.6643	0.10315	0.82373	5.6259	1.0268	0.13518	8.4653	1.3321	3.7816	25.524	2.1949	18.125	2699.3	4858.5	3550.9	5135.7	27.503	1403.7	571.84	1668.1	799.18	13.495	1169.1	4784.4	75331	1734.4	19948	1.4991e+05
2.5416	0.58322	0	2.6691	1.7491	0	3.3164	850.69	1.4194	56677	2.9238e+05	64.804	220.59	1.3035e+05	714.51	13163	0.49613	2134.8	2.2641	43756	2.3899	0	0.031641	1.1043	0	3.3097	0	0.13822	0.28637	0.080137	1.2221	2.9392	0.35974	3.4338	202.32	1361.6	61.97	99.797	15.693	26.25	1.9364	5.6824	2.9553	1.0857	40.598	4.6145	12.323	19.037	10000	0.29033
1932.5	0.70266	496.22	20149	0.42255	0	185.62	3532.3	0.048186	13.055	67.984	27098	7322.5	4498.4	896.76	1.9694	0	14.378	5.2748	607.77	4.8635	1.4122	1.2754	0.6279	0.21904	0.48036	0	12.926	0.99731	0	0	0.88287	0	164	248.6	4772.5	110.74	18.833	30400	120.52	340.81	17.357	5.2651	48.528	42934	3.1703	1.9292	25.616	15780	0.54648
30.405	0	7.1723	215.69	4.4882	1.0259	153.44	9321.4	11.519	9.0058	3635.1	16324	38891	14280	2889.9	2.6165	0.043207	19.331	0.44601	2493.7	9.3169	0.19599	0.50168	0.98379	0.045207	0	0	0	0.4415	0	0.28142	0.82132	1.2459	4.1254	47.153	161.01	26.785	36.944	326.95	3.2269	0.82961	0.33232	0.51203	1.7895	1412.8	9.8004	48.443	8.9853	57924	0.67274
18.721	8.2454	2.3117	78.6	3.3197	0.4332	40.391	27107	125.08	16404	2.1732e+05	7534.8	22929	1.6931e+05	14935	2653.5	7.9952	6725.3	40.637	1.0155e+05	57.175	2.8773	3.7463	16.796	0.24449	8.2281	0	0	7.5515	2.3539	22.76	83.676	11.393	10.166	443.21	207.7	359.04	505.55	77.458	61.184	12.641	3.9726	2.032	0.34593	658.07	2.1082	6.9899	8.1137	62708	0.49093
461.69	294.03	0.15167	6.7538	41.66	1.3724	15.943	918.93	7.4302	36.345	865.4	279.67	972.67	10005	3.8565e+05	14.928	0.83761	24934	318.03	1.4711e+05	81699	74199	3415.9	70328	4629	5534.7	37.285	20.01	6475.6	1091.6	32.708	1143.6	142.73	495	3061.1	143.71	3062.8	1458.1	32.165	26936	924.55	182.02	78.302	0	466.37	66.141	2.0691	58.671	2922	1.3875
0.94001	0.48859	0	2.3315	3.3952	1.3681	291.31	298.65	80.703	6986.5	37291	0.60057	1.6024	9387.4	29.996	10905	0.73059	766.35	7.8154	9494.6	0.049044	0.18807	0.034558	0.15428	0.21631	0.77842	0.093169	0.72211	0.64787	0.12274	0.56738	6.3085	0.1793	14.519	138.17	791.46	99.945	178.25	2.9638	107.39	86.593	1891.9	1339.3	0.77364	709.52	3977.5	22469	1409.5	450.23	4123
0.50597	0.2829	0.041152	0.95544	1.1677	0.56889	59.821	21.232	6.6278	13.134	17.516	0.69158	0.080222	3.5516	6.7545	88.054	0	17.735	1.2979	47.889	1.2039	0.084445	0.55116	0	0.15775	0.084517	0.069894	0	0.16893	0.089294	0	1.5339	0.3061	9.3598	50.817	157.77	15.552	16.081	1.3631	3.0114	6.7613	3545.1	2785.8	0.33032	2822.1	3241.9	62631	945.37	281.5	7951.7
2237.5	492.27	0.49787	11.767	94.442	3.8372	397.78	444.93	204.92	724.81	6934.6	4.873	22.397	6542.8	20791	3575.7	90.822	71318	6620.5	1.5362e+05	22216	8429.1	24289	2861.2	448.3	229.25	4.7241	29.586	1286.4	292.43	392.89	3149.2	247.53	2379.9	32529	8842.6	16754	10781	94.476	14585	3430.7	9773.4	3769.6	3.0932	16418	4557.8	9871.4	2445.7	1366.1	556.71
146.21	32.719	0	2.6832	7.0995	1.2823	179.3	119.23	68.002	178.57	229.69	2.6914	1.0932	44.138	403.65	554.89	3.9812	3228.6	239.7	7548.4	505.99	107.68	722.88	39.325	13.233	12.17	0.57209	3.0927	52.377	13.449	18.578	160.03	16.33	206.49	2686.7	1793.1	1152.8	793.03	9.3545	569.27	222.51	13033	4748.2	2.1504	15330	5905.4	44914	2266	717.72	9300.7
4499.9	1340	0.71673	38.555	209.2	9.4517	531.61	3987.7	132.35	4285.9	83677	1029.9	2959.7	1.0985e+05	1.6821e+05	11863	208.2	1.8819e+05	8136.1	5.7576e+05	80372	18177	39697	13831	594.24	1122.2	15.266	71.501	1726.5	427.04	579.27	6816.1	529.35	4949.7	60998	22540	39722	31011	265.29	14541	6962.4	1567.5	338.63	1.2669	2959	370.27	101.59	423.45	59335	39.923
433.47	42.66	0	2.8522	4.2254	0	4.9435	8.4461	1.0395	1.2936	1.1489	1.1347	5.8057	19.839	79508	1.363	0.34564	54653	424.79	50972	1.7406e+05	79940	49230	42010	7056.8	5477.3	21.683	24.884	11810	2363.7	2.5749	153.66	5.168	496.94	8161.4	31.458	987.39	190.26	9.4784	36542	398.98	724.47	237.32	0.29897	1284.6	192.18	1.5142	49.291	12.88	0.031078
300.49	20.815	0	2.4561	1.1202	0.98697	4.2357	2.9751	0.7078	0.27375	0.52015	0.20407	1.6156	4.5406	64181	0.87458	0.22974	12769	109.94	17999	1.0125e+05	2.1827e+05	43171	73498	9903.4	10204	59.193	31.404	16342	3033.8	0.16848	84.004	1.3281	379.85	15605	15.553	538.38	68.506	7.3735	70819	321.06	39122	3987.8	2.8551	21440	1398.1	25.81	390.37	4.0185	0.56664
331.73	24.453	0	3.3244	1.1761	0.088679	56.606	18.926	2.4754	4.093	1.9221	0.65338	1.0609	1.519	5765.4	2.9349	0.24603	22104	389.8	16451	46975	47873	43180	8426.9	66.172	20.711	1.0338	9.2597	135.16	39.008	0.31694	46.696	2.5729	386.06	546.65	106.2	795.55	97.001	5.1201	561.13	279.56	76343	10414	4.8529	88398	5105.7	207.63	2058.1	43.482	36.533
132.49	6.35	0.29811	1.3815	0.3697	0	5.9056	1.7941	0.11178	1.2968	0.17041	0.031024	0.55164	2.3104	18196	0.53626	0.15334	713.28	22.682	1696.4	8341.7	17874	2229.5	22653	12832	10767	92.222	24.547	17987	3490.3	0.075668	68.427	0.24079	181.04	19610	11.191	155	27.088	4.3827	1.0026e+05	138.79	44121	2152.1	0.94416	18858	700.98	15.5	336.35	2.1521	0.3266
45.811	2.8996	0.12732	1.9541	0.30348	0	20.104	4.024	0.2992	0.593	2.0285	0.29672	0	1.6903	43.912	1.2823	0.1211	268.96	46.214	414.86	53.42	159.69	163.87	115.29	858.21	1004.3	10.291	1.6738	922.91	164.14	0.40447	8.7446	0.33629	54.063	2985.3	42.577	107.08	18.918	2.8887	15895	62.465	16931	3498.3	0.55667	14714	1740.1	83.764	558.09	7.0374	11.736
6.0963	1.8868	1.9645	2.2518	0	0	0.40064	0.79806	0.21461	0.076118	0	1.1038	1.9221	2.5417	595.23	0	0	29.91	1.5933	444.47	370.52	73.429	13.911	49.641	101.63	226.62	6.3932	0	152.5	34.046	0.051709	3.6653	0.53712	4.7604	1235.9	5.5478	9.8307	5.2093	12.964	3412.2	21.183	451.73	104.12	1.0567	447.76	35.202	0.54046	7.6719	0.71632	0
6.8092	0.36038	1.3283	1.7441	0	0	0.29451	0.5028	0.045574	0.17219	0	0.77927	0	0.28535	36.575	0.19985	0	21.624	5.988	67.861	20.093	9.1364	1.6303	2.5726	14.581	49.266	0.5755	0	25.876	6.3476	0	0.30431	0	4.3886	343.71	15.215	7.4545	5.0584	14.615	701.1	15.974	416.7	143.06	7.4827	1172.4	26.887	0.40106	58.69	6.9206	0.11273
69.233	1.284	1.1235	2.1051	0.34826	0	20.96	9.0936	1.9643	6.3589	13.973	1.4122	1.4755	2.5733	121.17	10.389	0.28326	715.81	177.49	1669.7	47.878	45.863	53.421	29.872	236.76	362.76	3.8265	9.8711	263.52	73.599	7.456	18.862	4.2447	77.749	849.37	110.75	192.6	94.538	17.607	10174	192.9	40811	5253.4	14.367	9253.3	1792.1	25.125	541.43	59.265	3.3412
181.98	8.0463	1.149	4.238	2.1987	0.80089	41.22	17.241	4.9136	16.744	27.928	3.2132	0.74331	6.3751	204.54	33.436	1.272	1864.4	438.26	3898.3	89.2	127.34	192.1	154.36	1059	1085.8	11.103	13.323	1103.6	244.04	4.2767	55.345	2.3974	216.27	2836.2	201.93	485.07	148.41	14.288	27586	298.16	19597	4187.1	2.0416	5285.3	3509	4495	1211.3	102.77	155.38
9.3381	2.3657	0	0.46153	0.31627	0.58715	30.551	14.02	4.269	5.1147	6.9982	0.76514	0.3148	1.6154	47.823	22.792	0.49973	173.99	22.294	428.54	18.501	4.8782	11.985	5.4779	17.294	19.678	0.038386	0.3619	19.523	3.8878	0.5227	8.14	0.41646	13.982	159.29	134.49	79.827	62.724	1.676	396.52	15.346	5903.5	1322.9	0.40374	1321.9	2450	15289	463.19	68.517	1288.1
6.4454	4.0373	0.14309	5.1564	1.5409	0.25197	27.888	16.042	10.175	76.06	138.36	2.1477	0.29819	8.7339	105.81	515.72	0.35574	143.9	11.315	391.21	2.5531	1.7392	2.2221	0	0.68488	6.6802	0	0.70682	1.572	0.29599	3.6857	15.288	3.3593	19.371	598.57	1147.2	157.11	222.78	22.788	57.072	40.555	1226.5	1252.7	0.96348	905.54	1644	93998	341.09	165.06	6450.3
58.507	21.617	0.15217	14.211	12.406	6.6174	846.73	648.04	312.6	488.07	380.61	3.5083	14.568	33.293	422.86	2037.9	1.9073	1348.2	123.63	3134.5	124.67	15.317	66.981	5.878	6.9029	12.949	0.24005	2.9346	28.873	6.9083	6.2936	71.803	6.3567	118.02	2023.7	4157.9	876.27	768.89	42.01	323.61	144.24	31028	12382	5.1235	4203.5	26228	31662	5113.9	4523.9	1139.5
4.5671	6.3333	0	4.756	3.6529	1.7182	47.243	11.878	6.6734	85.296	87.326	1.0726	3.1461	5.306	105.32	337.56	0.066032	62.721	6.7651	221.1	1.2634	0.07166	0.60749	0	1.1701	4.2922	0	0.21132	1.0568	0.37344	2.5088	8.8252	4.1832	12.754	322.75	662.04	96.512	173.54	28.093	35.802	34.994	825.05	1320.1	0.70203	102.11	1751.4	3380.1	301.09	78.453	29.896
75.33	6.8475	1.0871	3.6357	105.39	80.965	4402.5	3507	1451.4	521.85	37.587	1.2722	34.405	13.419	223.86	179.74	3.1298	1426.8	326.83	2975	131.27	63.146	106.65	25.234	85.797	48.45	0	2.7263	121.51	27.606	2.2419	30.155	2.7101	82.608	2168.3	12172	1528.8	1721.9	6.7431	2791	135.01	2.8509e+05	53499	6.6326	19101	1.1085e+05	1.3998e+05	11299	9556.2	3981.9
1476.2	138.11	74.061	580.8	164.75	72.015	2979.8	5477.5	6836.3	7222.7	1913.1	336.53	221.75	425.13	8393.4	1988.2	13.815	21780	8314	56748	911.24	632.17	555.88	576	3050.7	1819.9	31.873	41.474	6153.1	1286	90.741	703.28	61.534	1308.4	29366	19781	6902.1	6778.7	1756.3	53445	3040.7	71926	1.1202e+05	4322.7	77671	37561	2047.2	1.7387e+05	34404	1654.4
7943.6	89.126	26019	53660	390.68	120.36	40007	8462.9	2586.4	15106	15455	172.44	136.71	618.64	4151.2	11149	14.483	5284.8	1105.4	18323	107.71	15.076	55.017	5.2767	90.431	19.266	4.5375	13.048	236.61	58.044	30.478	253.47	35.384	265.89	15254	1.4439e+05	6973.1	8633.6	55860	6376.5	1361.9	39979	44886	15526	1.2128e+05	17120	1401.8	1.3965e+05	25329	1251.9
218.78	27.567	45.636	86.847	906.46	734.16	25736	17947	8946.4	6706.7	407.08	43.465	156.77	73.207	1266.2	1180.6	21.858	4563.3	1115.3	12667	564.75	168.08	236.99	72.48	42.722	12.2	1.606	4.4181	153.88	38.28	12.845	87.629	6.2074	221.06	16852	73078	8267.2	10878	76.296	2557.8	1268.2	4.5163e+05	2.4737e+05	1859.2	1.0431e+05	3.0743e+05	17771	1.3541e+05	37387	13940
166.81	20.828	7.0825	21.996	116.65	49.568	2794.7	2861.5	3814.2	5411.6	391.93	37.906	69.835	75.803	1500.4	485.49	3.8326	3808	1107.2	11711	571.93	82.897	171.76	51.205	23.343	8.4993	16.735	7.7484	135.37	17.345	11.428	74.391	12.55	236.19	3494.1	14497	2520.7	5449.5	65.859	2524.8	3330.8	37788	63234	3499	25369	48168	2015.9	47378	12813	3091.6
27722	1.4833	50895	58535	0.55382	0	8694.7	1339.6	5.3787	325.17	86.547	2571.3	944.15	38.145	132.64	29.229	0	319.81	92.419	1051.1	50.533	9.1579	16.298	8.4214	4.3261	0	0	4.3624	11.877	1.388	4.9115	6.4521	0.81205	330.06	932.6	45550	417.24	63.921	1.4307e+05	298.15	244.84	19670	134.88	15750	1.6226e+05	61.131	47.298	2683.5	594.08	8.8388
1039.1	33.258	87.487	534	10.233	1.7515	168.67	321.86	218.98	622.56	142.5	205.58	43.49	13.48	2319.9	134.25	2.0818	3403.7	889.68	8675.3	526.13	1003.8	461.04	2002.4	8922.3	12822	163.87	53.104	10291	2098.2	14.133	143.36	12.882	820.14	38894	2808.5	1405.7	954.07	1569.2	1.6688e+05	2204.9	13213	18826	644.72	45659	4998.9	143.34	26928	4408	447.7
192.32	18.393	0.98578	14.995	6.3355	0	29.016	48.841	22.863	30.564	45.502	25.867	23.293	15.864	878.56	94.252	0.87729	3190.1	882.81	8488.8	481.88	129.65	157.74	47.221	48.333	13.961	1.8974	4.6212	135.89	27.694	7.0906	50.306	10.402	307.85	1056.5	384.15	668.44	486.44	86.675	2416.5	1143.7	12330	18210	635.21	56466	4149.5	202.22	13342	1659.3	48.881
9077.6	25981	70.309	27.575	16780	165.68	40443	26524	23651	1.6261e+05	4781.1	19.598	153.6	787.64	2254.6	46426	1897.1	60218	24865	14051	585.99	56.975	1115.2	48.112	530.02	1961.9	273.15	435.55	2149.2	469.56	1625.7	6989.5	272.39	1848.2	6.0636e+05	1.076e+05	4.188e+05	1.1308e+06	18430	1.085e+05	58319	6979.6	12672	421.42	3453	6573.8	2442.1	11525	39345	7026.4
[truncated: 33 more columns]
