# Supplementary material for: Reproducibility of the Structural Brain Connectome Derived from Diffusion Tensor Imaging
Source: PLoS One. 2015 Sep 2;10(9):e0135247. doi: 10.1371/journal.pone.0135247 (PMC4557836; doi:10.1371/journal.pone.0135247)
Supplement: S1 Data — Please refer to the README.txt file within the compressed folder for usage instructions. (ZIP) [file pone.0135247.s001.zip › Subject2_determistic_scanner_A_time_1.csv]

0	0.0096292	8.6541e-05	0.013144	0.002155	0	0.0023429	0	0	0	0	0.00010122	0	0	0	0	0	0.00040203	1.2827e-05	0	0	4.2595e-05	9.2554e-05	4.8904e-05	0	0	8.991e-05	0.010111	0.0035122	0.00097871	0	0.0026215	0	0.010887	0	0	0.0027587	0.002375	0.0047687	0	7.422e-05	0	0	0	0	0	0	0	0	0
0.0096292	0	0	0	0.0048882	0	0.0016499	0	0	0	0	0	0	0	0	0	0	0.00056537	1.3501e-05	0	0	0.00048744	0.00071911	0.0019184	0	0	0	0	0.00015893	1.1377e-05	0	0.00010416	0	9.0604e-05	0	0	0.0026556	0	0	0	0	0	0	0	0	0	0	0	0	0
8.6541e-05	0	0	0.0046165	0	0	0.0022962	0	0	0	0	0	0	0	0	0	0	0.00021916	0	0	0	0	0	0	0	0	0	0	2.8842e-05	0	0	0	0	0	0	0.0016533	0.0020473	0.022189	0.0050321	0	0	0	0	0	0	0	0	0	0	0
0.013144	0	0.0046165	0	0	0	0	0.0034223	0	0	0	0.0090685	0.00023464	0	0	0	0	1.534e-06	0	0	0	5.7922e-05	0	0	0	0	0.0001105	0.0055712	0.0011403	1.4118e-05	0	8.8329e-06	0	0	0	0.0045145	0.001524	0.00072948	0.019579	0	0.00010521	9.6354e-05	0	0	0.0029905	0	0	4.7601e-06	0	0
0.002155	0.0048882	0	0	0	0	0.010281	0.0066898	0	0	0	0	0	0	0	0	0	0.00015613	0.00020734	0	0	0.00011754	0.00018576	0.00040948	0	0	0	0	0	0	0	0	2.0339e-05	0.0089769	0	0	0.0024352	0.0034138	0	0	0	0	0	0	0	0	0	0	0	0
0	0	0	0	0	0	0.0012856	0.010873	0.0071725	0.0040264	0	0	0	0	0	0	0	0	0	0	0	0	0	0	0	0	0	0	0	0.00013822	0.0013711	0	0	0.021494	0	0	0.0024901	2.3462e-05	0	0	0	0	0	0	0	0	0	0	0	0
0.0023429	0.0016499	0.0022962	0	0.010281	0.0012856	0	0.0166	0.013577	0.00012278	0	0	0	0	0	0	0	2.1767e-05	1.5972e-06	0	0	0.00013433	7.3365e-07	0.00014068	0	0	0	0	0.00012511	0	0	1.7274e-06	0	0	0.0013427	0.0015582	0.0013855	0.00087145	9.4832e-05	2.6317e-06	0	0	0	0	0	0	0	0	0	0
0	0	0	0.0034223	0.0066898	0.010873	0.0166	0	0.014078	0.0051163	0.0015806	0.0009742	0.0081442	0.0037279	0.00055118	0	0	7.2818e-07	0	0.00038708	0	0	0	0	0	0	0	0	0	0	0	0	0	0	0.0041189	0.0038238	0.0033238	0.00022646	1.1331e-05	1.8123e-05	1.623e-05	0	0	0	0	0	0	0	0.01555	0
0	0	0	0	0	0.0071725	0.013577	0.014078	0	0.025139	0	0	0	0	0	0	0	0	0	0	0	0	1.1821e-06	0	0	0	0	0	0	0	0	0	0	3.5723e-05	0	0	0.0026916	0.0015482	0	0	0	0	0	0	0	0	0	0	0	0
0	0	0	0	0	0.0040264	0.00012278	0.0051163	0.025139	0	0.00067721	0	0	0	0	0.035957	0.0070732	0.00015448	0.0043082	0	0	0	1.8179e-06	0	0	0	0	0	0.00033491	0.0053765	0.00092123	0	0	0.0060408	0.0015084	0.0042947	0.0021682	0.006546	0	0	0	0	0	0	0	0	0	0	0.0002842	0
0	0	0	0	0	0	0	0.0015806	0	0.00067721	0	0	0	0.025645	0	0.00023895	0	9.5229e-05	0	0.0098455	0	0	0	0	0	0	0	0	0	0	0	0	0	0	0.00015127	0.00031053	0	0	0	0	0	0	0	0	0	0	0	0	0.00043501	0
0.00010122	0	0	0.0090685	0	0	0	0.0009742	0	0	0	0	0.016266	1.4595e-05	0.0031819	0	0	0	0	0	0	0	0	0	0	0	0	0	5.7677e-06	0	0	0	0	0	0	0	0.00012427	0	0.0010551	0	0	0	0	0	0	0	0	0	0.00044117	0
0	0	0	0.00023464	0	0	0	0.0081442	0	0	0	0.016266	0	0.0059905	0.012198	0	0	0	0	0.0048594	0	0	0	0	0	0	0	0	0	0	0	0	0	0	0	0	0	0	0	0	0	0	0	0	0	0	0	0	0.0014014	0
0	0	0	0	0	0	0	0.0037279	0	0	0.025645	1.4595e-05	0.0059905	0	0.016192	0.00085283	0	0.0020056	0	0.02009	0	0	0	0	0	0	0	0	0	0	0	0	0	0	0	0	0	0	0	0	0	0	0	0	0	0	0	0	0.00029153	0
0	0	0	0	0	0	0	0.00055118	0	0	0	0.0031819	0.012198	0.016192	0	0	0	0.00060849	0	0.0092164	0.00086989	0.00061787	3.5741e-05	0.0010521	0	0.00081473	0	0	0	0	0	0	0	0	0.00015797	0.00072514	0	0	0	0.00030827	0	0	0	0	0	0	0	0	0	0
0	0	0	0	0	0	0	0	0	0.035957	0.00023895	0	0	0.00085283	0	0	0.021417	0.0073223	0.0030979	1.5056e-05	0	0	0	0	0	0	0	0	0	6.2589e-06	0	0	0	0.0060226	0.0010946	0.0017328	0.00063003	0.001541	0	0	0	0	0	0	0	0	0	0	5.305e-06	0
0	0	0	0	0	0	0	0	0	0.0070732	0	0	0	0	0	0.021417	0	0.0078594	0.0052198	0	0	0	0	0	0	0	0	0	0	0.0024291	0.011166	0.004094	0.0025085	0.0010781	0	0	5.4828e-06	0	0	0	0	0	0	0	0	0	0	0	0	0
0.00040203	0.00056537	0.00021916	1.534e-06	0.00015613	0	2.1767e-05	7.2818e-07	0	0.00015448	9.5229e-05	0	0	0.0020056	0.00060849	0.0073223	0.0078594	0	0.016123	0.0086847	0.0025598	0	0.0031287	2.2717e-06	0.004686	3.0805e-05	0	0	0.00033465	0.00016915	0	0.0019716	0.00015918	0.00027436	0.0051907	0.00049322	0.00084902	0.0021017	4.2721e-06	0.000228	1.2187e-05	0	0	0	0	0	0	0	0	0
1.2827e-05	1.3501e-05	0	0	0.00020734	0	1.5972e-06	0	0	0.0043082	0	0	0	0	0	0.0030979	0.0052198	0.016123	0	0	0	0	0.0027435	0	0.0017215	0.00035793	0	0	0.0038066	0.012669	0.0045913	0.00077301	9.1292e-05	0	0.00093697	0	0.00025735	0.00059704	0	0.00059965	0	0	0	0	0	0	0	0	0	0
0	0	0	0	0	0	0	0.00038708	0	0	0.0098455	0	0.0048594	0.02009	0.0092164	1.5056e-05	0	0.0086847	0	0	0.0045722	0.00043843	0	0.001327	0	0.0027646	0	0	0	0	0	0	0	0	0.0002078	0.00036342	0	0	0	0.0015792	0	0	0	0	0	0	0	0	0	0
0	0	0	0	0	0	0	0	0	0	0	0	0	0	0.00086989	0	0	0.0025598	0	0.0045722	0	0.022315	0.00017593	0.0092117	5.2349e-05	0.00065533	0	0	0	0	0	0	0	0	0	0	0	0	0	0.0011656	0	0	0	0	0	0	0	0	0	0
4.2595e-05	0.00048744	0	5.7922e-05	0.00011754	0	0.00013433	0	0	0	0	0	0	0	0.00061787	0	0	0	0	0.00043843	0.022315	0	0.0013724	0.01514	0	0	0	0	0	0	0	0	0	0	0	0	0.00030736	0	2.5931e-05	0.00011052	0	0	0	0	0	0	0	0	0	0
9.2554e-05	0.00071911	0	0	0.00018576	0	7.3365e-07	0	1.1821e-06	1.8179e-06	0	0	0	0	3.5741e-05	0	0	0.0031287	0.0027435	0	0.00017593	0.0013724	0	0.00049494	0.028598	1.6427e-05	0	0	0.0063195	0.00019825	0	4.2533e-05	0	4.5901e-05	0	0	5.7197e-05	0.00012729	0	4.571e-05	0	0	0	0	0	0	0	0	0	0
4.8904e-05	0.0019184	0	0	0.00040948	0	0.00014068	0	0	0	0	0	0	0	0.0010521	0	0	2.2717e-06	0	0.001327	0.0092117	0.01514	0.00049494	0	0.010427	0.0043238	0	0	0	0	0	0	0	6.2784e-06	8.9277e-05	0	0.00021675	0	0	0.00043325	0	0	0	0	0	0	0	0	0	0
0	0	0	0	0	0	0	0	0	0	0	0	0	0	0	0	0	0.004686	0.0017215	0	5.2349e-05	0	0.028598	0.010427	0	0.0077954	0.0014876	0.0001844	0.015786	0.00017155	0	4.0233e-05	0	0	0	0	0	0	0	0.0023258	0	0	0	0	0	0	0	0	0	0
0	0	0	0	0	0	0	0	0	0	0	0	0	0	0.00081473	0	0	3.0805e-05	0.00035793	0.0027646	0.00065533	0	1.6427e-05	0.0043238	0.0077954	0	0.0035179	0.0031022	0.00055302	0	0	0	0	0	0.00027957	2.0254e-05	0	0	0	0.013959	0	0	0	0	0	0	0	0	0	0
8.991e-05	0	0	0.0001105	0	0	0	0	0	0	0	0	0	0	0	0	0	0	0	0	0	0	0	0	0.0014876	0.0035179	0	0.0093124	0.0012868	0	0	5.1836e-05	0	0.00056588	7.2957e-05	0	0	0	0	0.013265	0.022028	0	0	0	0	0	0	0	0	0
0.010111	0	0	0.0055712	0	0	0	0	0	0	0	0	0	0	0	0	0	0	0	0	0	0	0	0	0.0001844	0.0031022	0.0093124	0	0	0.0016456	0	0.0021241	0	0.014444	0.00041764	0	0.0019323	0	0.00037339	0.011806	0.03186	0	0	0	0	0	0	0	0	0
0.0035122	0.00015893	2.8842e-05	0.0011403	0	0	0.00012511	0	0	0.00033491	0	5.7677e-06	0	0	0	0	0	0.00033465	0.0038066	0	0	0	0.0063195	0	0.015786	0.00055302	0.0012868	0	0	0.010187	0	0.0010272	0	0	0	0	0.00035642	8.851e-06	0.0002973	0.0026588	0.00015978	0	0	0	0	0	0	0	0	0
0.00097871	1.1377e-05	0	1.4118e-05	0	0.00013822	0	0	0	0.0053765	0	0	0	0	0	6.2589e-06	0.0024291	0.00016915	0.012669	0	0	0	0.00019825	0	0.00017155	0	0	0.0016456	0.010187	0	0.0031573	0.0079687	0	0.00016105	0	0	0.00016983	0	0	0	0	0	0	0	0	0	0	0	0	0
0	0	0	0	0	0.0013711	0	0	0	0.00092123	0	0	0	0	0	0	0.011166	0	0.0045913	0	0	0	0	0	0	0	0	0	0	0.0031573	0	0.0093501	0	3.7264e-05	0	0	0.00075816	0	0	0	0	0	0	0	0	0	0	0	0	0
0.0026215	0.00010416	0	8.8329e-06	0	0	1.7274e-06	0	0	0	0	0	0	0	0	0	0.004094	0.0019716	0.00077301	0	0	0	4.2533e-05	0	4.0233e-05	0	5.1836e-05	0.0021241	0.0010272	0.0079687	0.0093501	0	0.0081629	0.025247	0	0	8.8167e-05	0	0	0	9.0211e-05	0	0	0	0	0	0	0	0	0
0	0	0	0	2.0339e-05	0	0	0	0	0	0	0	0	0	0	0	0.0025085	0.00015918	9.1292e-05	0	0	0	0	0	0	0	0	0	0	0	0	0.0081629	0	0.0045401	0	0	0	0	0	0	0	0	0	0	0	0	0	0	0	0
0.010887	9.0604e-05	0	0	0.0089769	0.021494	0	0	3.5723e-05	0.0060408	0	0	0	0	0	0.0060226	0.0010781	0.00027436	0	0	0	0	4.5901e-05	6.2784e-06	0	0	0.00056588	0.014444	0	0.00016105	3.7264e-05	0.025247	0.0045401	0	6.7807e-05	0	0.0010992	0.00082854	0	0	0.0010633	0	0	0	0	0	0	0	0	0
0	0	0	0	0	0	0.0013427	0.0041189	0	0.0015084	0.00015127	0	0	0	0.00015797	0.0010946	0	0.0051907	0.00093697	0.0002078	0	0	0	8.9277e-05	0	0.00027957	7.2957e-05	0.00041764	0	0	0	0	0	6.7807e-05	0	0.038798	0.0018405	0.0092337	0.00012848	0.017604	0.0088515	0	0	0	0	0	0	0	0	0
0	0	0.0016533	0.0045145	0	0	0.0015582	0.0038238	0	0.0042947	0.00031053	0	0	0	0.00072514	0.0017328	0	0.00049322	0	0.00036342	0	0	0	0	0	2.0254e-05	0	0	0	0	0	0	0	0	0.038798	0	0	0.0070932	0.010141	0.0052499	0.00055549	5.4565e-06	0	0	9.9243e-06	0	0	2.5733e-05	0	0
0.0027587	0.0026556	0.0020473	0.001524	0.0024352	0.0024901	0.0013855	0.0033238	0.0026916	0.0021682	0	0.00012427	0	0	0	0.00063003	5.4828e-06	0.00084902	0.00025735	0	0	0.00030736	5.7197e-05	0.00021675	0	0	0	0.0019323	0.00035642	0.00016983	0.00075816	8.8167e-05	0	0.0010992	0.0018405	0	0	0.031417	0.0056151	3.9926e-05	0.0012045	0	0	0	0	0	0	0	0	0
0.002375	0	0.022189	0.00072948	0.0034138	2.3462e-05	0.00087145	0.00022646	0.0015482	0.006546	0	0	0	0	0	0.001541	0	0.0021017	0.00059704	0	0	0	0.00012729	0	0	0	0	0	8.851e-06	0	0	0	0	0.00082854	0.0092337	0.0070932	0.031417	0	0.0042602	0.00025669	0.0005558	0	0	0	0	0	0	0	0	0
0.0047687	0	0.0050321	0.019579	0	0	9.4832e-05	1.1331e-05	0	0	0	0.0010551	0	0	0	0	0	4.2721e-06	0	0	0	2.5931e-05	0	0	0	0	0	0.00037339	0.0002973	0	0	0	0	0	0.00012848	0.010141	0.0056151	0.0042602	0	0	0	0	0	0	0.00023159	0	0	0	0.00028817	0
0	0	0	0	0	0	2.6317e-06	1.8123e-05	0	0	0	0	0	0	0.00030827	0	0	0.000228	0.00059965	0.0015792	0.0011656	0.00011052	4.571e-05	0.00043325	0.0023258	0.013959	0.013265	0.011806	0.0026588	0	0	0	0	0	0.017604	0.0052499	3.9926e-05	0.00025669	0	0	0.005576	0	0	0	0	0	0	0	0	0
7.422e-05	0	0	0.00010521	0	0	0	1.623e-05	0	0	0	0	0	0	0	0	0	1.2187e-05	0	0	0	0	0	0	0	0	0.022028	0.03186	0.00015978	0	0	9.0211e-05	0	0.0010633	0.0088515	0.00055549	0.0012045	0.0005558	0	0.005576	0	0	0	0	0	0	0	0	0	0
0	0	0	9.6354e-05	0	0	0	0	0	0	0	0	0	0	0	0	0	0	0	0	0	0	0	0	0	0	0	0	0	0	0	0	0	0	0	5.4565e-06	0	0	0	0	0	0	0.0088696	0	0.0065721	0.0013418	1.4953e-05	0.0038962	0	0
0	0	0	0	0	0	0	0	0	0	0	0	0	0	0	0	0	0	0	0	0	0	0	0	0	0	0	0	0	0	0	0	0	0	0	0	0	0	0	0	0	0.0088696	0	0	0	0.014302	0	0.0018059	0	0
0	0	0	0	0	0	0	0	0	0	0	0	0	0	0	0	0	0	0	0	0	0	0	0	0	0	0	0	0	0	0	0	0	0	0	0	0	0	0	0	0	0	0	0	0.00044065	0	0	0.0010266	0	0
0	0	0	0.0029905	0	0	0	0	0	0	0	0	0	0	0	0	0	0	0	0	0	0	0	0	0	0	0	0	0	0	0	0	0	0	0	9.9243e-06	0	0	0.00023159	0	0	0.0065721	0	0.00044065	0	0	0	0	0.00052109	0
0	0	0	0	0	0	0	0	0	0	0	0	0	0	0	0	0	0	0	0	0	0	0	0	0	0	0	0	0	0	0	0	0	0	0	0	0	0	0	0	0	0.0013418	0.014302	0	0	0	0.013977	0.012304	0.00027609	0
0	0	0	0	0	0	0	0	0	0	0	0	0	0	0	0	0	0	0	0	0	0	0	0	0	0	0	0	0	0	0	0	0	0	0	0	0	0	0	0	0	1.4953e-05	0	0	0	0.013977	0	0.0022208	0.0053478	0.018095
0	0	0	4.7601e-06	0	0	0	0	0	0	0	0	0	0	0	0	0	0	0	0	0	0	0	0	0	0	0	0	0	0	0	0	0	0	0	2.5733e-05	0	0	0	0	0	0.0038962	0.0018059	0.0010266	0	0.012304	0.0022208	0	0.015977	0.0097799
0	0	0	0	0	0	0	0.01555	0	0.0002842	0.00043501	0.00044117	0.0014014	0.00029153	0	5.305e-06	0	0	0	0	0	0	0	0	0	0	0	0	0	0	0	0	0	0	0	0	0	0	0.00028817	0	0	0	0	0	0.00052109	0.00027609	0.0053478	0.015977	0	0.015654
0	0	0	0	0	0	0	0	0	0	0	0	0	0	0	0	0	0	0	0	0	0	0	0	0	0	0	0	0	0	0	0	0	0	0	0	0	0	0	0	0	0	0	0	0	0	0.018095	0.0097799	0.015654	0
0	0	0	0	0	0	0	0	0	0.0009863	0.00078162	0	0	0	0	0	0	0	0	0	0	0	0	0	0	0	0	0	0	0	0	0	0	0	0	0	0	0	0	0	0	0	0	0	0	0	0.0066511	0	0.0075783	0.037615
0	0	0	0	0	0	0	5.5487e-05	0	0.010792	0.005009	0	0	0.0014786	0	1.4072e-05	0	3.8256e-06	0	5.2172e-05	0	0	0	0	0	0	0	0	0	0	0	0	0	0	0	0	0	0	0	0	0	0	0	0	0	0	0	0	9.8895e-06	0
0	0	0	0.00060727	0	0	0	0	0	0	0	0.0044059	0.00051865	0	0	0	0	0	0	0	0	0	0	0	0	0	0	0	0	0	0	0	0	0	0	0	0	0	0.00079205	0	0	0	0	0	0.0025771	0	0	0	0.0032156	0
0	0	0	0	0	0	0	0.00050619	0	0	0	0.0011139	0.019243	0.00063552	0.00013934	0	0	0	0	0	0	0	0	0	0	0	0	0	0	0	0	0	0	0	0	0	0	0	0	0	0	0	0	0	0	0	0	0	0.0054522	0
0	0	0	0	0	0	0	0.00081108	0	0	8.5132e-06	0	0.0022311	0.016605	0.0095902	0	0	0.00015669	0	0.0001579	0	0	0	0	0	0	0	0	0	0	0	0	0	0	0	0	0	0	0	0	0	0	0	0	0	0	0	0	0.001703	0
0	0	0	0	0	0	0	0	0	0	0	0	0	0.010268	0.045851	0	0	0.00015805	0	0.0021302	0.00074436	1.1252e-05	1.878e-05	0	0	0	0	0	0	0	0	0	0	0	0	0	0	0	0	0	0	0	0	0	0	0	0	0	2.9617e-05	0
0	0	0	0	0	0	0	0	0	6.1719e-05	0.0013901	0	0	0	0	0.00021979	0	1.1028e-06	0	3.7638e-06	0	0	0	0	0	0	0	0	0	0	0	0	0	0	0	0	0	2.2598e-05	0	0	0	0	1.7206e-05	0	9.6121e-06	0	0	6.508e-05	4.3411e-05	0
0	0	0	0	0	0	0	0	0	0	0	0	0	0	0	0	0	0	0	0	0	0	0	0	0	0	0	0	0	0	0	0	0	0	0	0	0	0	0	0	0	0	0	0	0	0	0	0	0	0
0	0	0	0	0	0	0	0	0	0	0.00061585	0	0	2.817e-05	7.6802e-05	0.00023331	0	0.00032926	0	0.00014368	0.00042745	0.00011366	8.8239e-05	0	0	0	0	0	0	0	0	0	0	0	2.7164e-05	0	0	6.0689e-05	0	1.0733e-05	0	0.00022416	0.00031598	0	0.00044213	0.00015321	5.6116e-06	0.00022708	1.9175e-05	0
0	0	0	0	0	0	0	0	0	0	0	0	0	0	0	0	0	0	0	0	0	0	0	0	0	0	0	0	0	0	0	0	0	0	0	0	0	0	0	0	0	6.1611e-06	5.4287e-05	0	8.393e-06	5.0866e-05	0	1.2684e-05	0	0
0	0	0	0	0	0	0	0	0	0	0.00029824	0	9.3241e-06	0.0042391	0.0017796	9.2185e-05	0	0.0016909	0	0.004288	0.00012246	0	1.2049e-05	0	0	0	0	0	0	0	0	0	0	0	0.0012396	0.00053404	0	0	0	2.0161e-05	0	0	0	0	0	0	0	0	0.00035839	0
0	0	0	0	0	0	0	0	0	0	0	0	0	0	0	0	0	0.00036123	0	1.2815e-05	0.00040453	0.001844	0.000218	1.0973e-05	0	0	0	0	0	0	0	0	0	0	0	0	0	0	0	0.00039214	0	1.024e-05	0	0	0	0	0	5.6372e-05	0	0
0	0	0	0	0	0	0	0	0	0	0	0	0	0	0	0	0	0	0	0	0	0	0	0	0	0	0	0	0	0	0	0	0	0	0	0	0	0	0	7.855e-05	0	5.8456e-05	1.6445e-05	0	4.9683e-05	0	0	0.00027264	0	0
1.2655e-06	9.4385e-06	0	0	0	0	0	0	0	0	0	0	0	0	0	0	0	0.0001122	0	0	0	1.2178e-06	0.00014323	0	1.3104e-05	0	0	0	0	0	0	1.2016e-06	0	0	0	0	0	0	0	9.4143e-06	0	0.00015682	0.00099959	0	9.8619e-05	4.9343e-05	0.00021476	0.00036416	4.0788e-06	0
0	1.92e-05	0	0	1.734e-06	0	2.5454e-06	0	0	0	0	0	0	0	0	0	0	0	0	0	0	0	0	0.00024477	0	0	0	0	0	0	0	0	0	0	0	0	0	0	0	0	0	1.4039e-05	5.2422e-05	0	0	0	0	5.3561e-05	0	0
0	0	0	0	0	0	0	0	0	0	0	0	0	0	0	0	0	0	0	0	0	0	0	0	0	0	0	0	0	0	0	0	0	0	0	0	0	0	0	5.1104e-05	0	4.8713e-05	0	0	6.5894e-05	0	0	0	3.6918e-05	0
0	0	0	0	0	0	0	0	0	0	0	0	0	0	0	0	0	0	0	0	0	0	0	0	0	0	0	0	0	0	0	0	0	0	0	0	0	0	0	9.3075e-06	0	0	0	0	0	0	0	0	0	0
0	0	0	0	0	0	0	0	0	0	0	0	0	0	0	0	0	0	0	0	0	0	0	0	0	0	0	0	0	0	0	0	0	0	0	0	0	0	0	0	0	2.7755e-05	0	0	0.00030581	0	0	0	0	0
0	0	0	0	0	0	0	0	0	0	0	0	0	0	0	0	0	0	0	0	0	0	0	0	0	0	0	0	0	0	0	0	0	0	0	0	0	0	0	0	0	0.0016223	0	0	0.00087477	0	0	0	3.7693e-05	0
0	0	0	0	0	0	0	0	0	0	0	0	0	0	0	0	0	0	0	0	0	0	0	0	0	0	0	0	0	0	0	0	0	0	0	0	0	0	0	0	0	0.00073316	0	0	0.0012515	0	2.2182e-06	3.5213e-05	0.00041211	0
0	0	0	0	0	0	0	0	0	0	0	0	0	0	0	0	0	0	0	0	0	0	0	0	0	0	0	0	0	0	0	0	0	0	0	0	0	0	0	0	0	0.00018829	0	0	0.00024396	0	5.6993e-05	3.3662e-06	1.1887e-05	0
0	0	0	0	0	0	0	0	0	0	0	0	0	0	0	0	0	0	0	0	0	0	0	0	0	0	0	0	0	0	0	0	0	0	0	0	0	0	0	0	0	0	0	0	0	0	0	0	0	0
0	0	0	0	0	0	0	0	0	0	0	0	0	0	0	0	0	0	0	0	0	0	0	0	0	0	0	0	0	0	0	0	0	0	0	0	0	0	0	0	0	0.0024879	0.0023248	0	0.00029799	0.00016451	0.00091068	4.2976e-05	0	0
0	0	0	0	0	0	0	0	0	0	0	0	0	0	0	0	0	0	0	0	0	0	0	0	0	0	0	0	0	0	0	0	0	0	0	0	0	0	0	0	0	0	0	0	0	0	0	0	0	0
0	0	0	0	0	0	0	0	0	0	0	0	0	0	0	0	0	0	0	0	0	0	0	0	0	0	0	0	0	0	0	0	0	0	0	0	0	0	0	0	0	0.019521	0.0034031	0	0.0078672	0.0056815	0.020365	0.000316	0.0023152	0
0	0	0	0	0	0	0	0.00027119	0	7.5257e-05	0	0	0	0	0	0	0	0	0	0	0	0	0	0	0	0	0	0	0	0	0	0	0	0	0.0037276	9.0716e-05	0	8.124e-05	0	2.6015e-05	6.3149e-06	7.9864e-05	0	0	9.1962e-06	0	0	0.00080861	0.0069568	0
0	0	0	0.002571	0	0	0	0	0	0.0013044	0.00028207	0.00046977	3.4265e-05	0	0	0.00020208	0	0	0	0	0	0	0	0	0	0	0	0	0	0	0	0	0	0	2.9112e-05	0.00037487	4.659e-06	0	0.0096414	0	0	6.6446e-05	0	0.001096	0.0073595	0	0	0.00097429	0.0014195	0
0	0	0	1.5613e-05	0	0	0	0	0	0	0	0	0	0	0	0	0	0	0	0	0	0	0	0	0	0	0	0	0	0	0	0	0	0	0	0	0	0	0	0	0	0.0020026	0.0070582	0.00041873	0.0040467	0.0025495	0	0.0045255	0.013243	0
0	0	0	0	0	0	0	0	0	0	0	0	0	0	0	0	0	0	0	0	0	0	0	0	0	0	0	0	0	0	0	0	0	0	0	0	0	0	0	0	0	1.6591e-05	0.0011927	0	0	0	0	0.0024603	0.0028977	0
0	0	0	0.00077649	0	0	0	0	0	0	0	0.0027764	5.0506e-05	0	0	0	0	0	0	0	0	0	0	0	0	0	0	0	0	0	0	0	0	0	0	0	0	0	0.0011193	0	0	0	0	0.00052732	0.0087281	0	0	0	4.2737e-05	0
0	0	0	0	0	0	0	0	0	0	0	0	0	0	0	0	0	0	0	0	0	0	0	0	0	0	0	0	0	0	0	0	0	0	0	0	0	9.113e-06	0	0.0021492	0	0	0	0	0	0	0	2.8399e-06	8.5846e-05	0
0	0	0	0	0	0	0	0	0	0	0	0	0	0	0	0	0	0	0	0	0	0	0	0	0	0	0	0	0	0	0	0	0	0	0	0	0	0.00048829	0	0.00041484	0.00010502	2.0454e-05	0	0	0.00017569	0	0	0	0	0
0	0	0	0	1.8733e-05	2.7717e-05	6.6243e-05	0.0019666	0.00043223	0.015764	5.525e-05	0	0	0	0	0.0074424	0	0.0075618	0.0008849	0.00016792	0	0	0.00015198	0	0.00011481	0.00019406	0.00036344	0	0	0	0	0	0	0	0.030272	0.0049705	0.0011549	0.048537	3.5945e-05	0.0055722	0.0030313	0	0	0	0	0	0	0	0.00085375	0
[truncated: 33 more columns]
