# Supplementary material for: Reproducibility of the Structural Brain Connectome Derived from Diffusion Tensor Imaging
Source: PLoS One. 2015 Sep 2;10(9):e0135247. doi: 10.1371/journal.pone.0135247 (PMC4557836; doi:10.1371/journal.pone.0135247)
Supplement: S1 Data — Please refer to the README.txt file within the compressed folder for usage instructions. (ZIP) [file pone.0135247.s001.zip › Subject2_determistic_scanner_A_time_2.csv]

0	0.0063512	9.1984e-06	0.0019496	0.002699	0	0.00034679	0	0	0	0	0	0	0	0	0	0	0.00059255	2.947e-05	0	0	7.8547e-06	0.00042196	0.00056419	0	0	0	0.010227	0	0.00033747	0	0.0052239	6.0997e-06	0.0096938	0	0	0.0084236	0.0016812	0.0028984	0	0	0	0	0	0	0	0	0	0	0
0.0063512	0	0	0	0.0033677	0	0.00024788	4.5947e-05	0	0	0	0	0	0	0	0	0	0.0004684	9.0068e-05	0	0	0	2.101e-05	9.4252e-06	0	0	0	0	0	0	0	0	0	0.0005779	0	0	0.012558	0.0032724	0	0	0	0	0	0	0	0	0	0	0	0
9.1984e-06	0	0	0.0059089	0	0	0.0041729	3.2776e-05	0	0	0	0	0	0	0	0	0	4.1519e-05	1.5269e-06	0	0	0	8.3256e-06	9.9006e-06	0	0	0	0	0	0	0	0	0	0.00022122	0	0.0090701	0.00089909	0.015208	0	0	0	0	0	0	0	0	0	4.3568e-06	0	0
0.0019496	0	0.0059089	0	0	0	0	0.0025643	0	0	0	0.00089909	0	0	0	0	0	1.6951e-05	8.792e-06	0	0	0	0	5.5949e-05	0	0	0	0.0010993	0	0.00010407	0	1.2921e-05	0	1.2505e-05	0	0.0054103	0.007809	0.0041764	0.013012	0	0	3.9547e-05	0	0.00010728	0.0037416	0	0	0.00016179	2.9569e-05	0
0.002699	0.0033677	0	0	0	0.0020562	0.0047421	0.0044832	0	0	0	0	0	0	0	0.00020164	0	0.0016957	8.8674e-05	2.3756e-05	0	0	0	0	0	0	0	0	0	0	0	0	0	0.0053469	0	0	0.018391	0.0025492	0	0	0	0	0	0	0	0	0	0	0	0
0	0	0	0	0.0020562	0	0.00028078	0.0074758	0.013029	0.0059588	0	0	0	0	0	0	0	0	0	0	0	0	0	0	0	0	0	0	0	0	2.2879e-05	5.5157e-05	0	0.019806	0	0	0.0035173	0	0	0	0	0	0	0	0	0	0	0	0	0
0.00034679	0.00024788	0.0041729	0	0.0047421	0.00028078	0	0.015573	0.009812	0.000237	0	0	0	0	0	0	0	4.9585e-05	8.2045e-07	0	0	0	1.6209e-05	3.2544e-05	0	0	0	0	0	0	0	0	0	2.5311e-05	4.5156e-05	0.00055606	0.00092489	0.0013401	0	0	0	0	0	0	0	0	0	0	0	0
0	4.5947e-05	3.2776e-05	0.0025643	0.0044832	0.0074758	0.015573	0	0.010799	0.0035733	0.0010918	0.00089182	0.0066026	0.0031904	0.00020103	0	0	7.9397e-06	0	0.0008089	0	0	0	0	0	0	0	0	0	0	0	0	0	2.3444e-06	0.0042646	0.00030483	0.0027598	0.00044456	9.1519e-06	0	0	0	0	0	0	0	0	2.9583e-06	0.014159	0
0	0	0	0	0	0.013029	0.009812	0.010799	0	0.030648	0	0	0	0	0	0	0	0	0	0	0	0	0	0	0	0	0	0	0	6.6775e-06	0	0	0	0	0.00042066	0	0.0052888	0.00013465	0	0	0	0	0	0	0	0	0	0	0	0
0	0	0	0	0	0.0059588	0.000237	0.0035733	0.030648	0	0.0028731	0	0	0.00028459	0	0.035208	0.0092818	0.00024546	0.0040413	0	0	0	0	0	0	0	0	0	6.2681e-06	0.0033742	0.0010141	2.8065e-05	0	0.0049941	0.0020112	0.0025499	0.0020216	0.00073601	0	0	0	0	0	0	0	0	0	0	0.00033174	0
0	0	0	0	0	0	0	0.0010918	0	0.0028731	0	0	0	0.025853	0	0.0022411	0	0.001781	0	0.0056559	0	0	0	0	0	0	0	0	0	0	0	0	0	0	0.00029944	0.0022265	0	0	0	0	0	0	0	0	0	0	0	0	0.00011062	0
0	0	0	0.00089909	0	0	0	0.00089182	0	0	0	0	0.013377	0.00020498	0.0016571	0	0	0	0	0.00023535	0	0	0	0	0	0	0	0	0	0	0	0	0	0	0	0.00011091	0	0	0	0	0	0	0	0	0.00032692	0	0	0	0.00067755	0
0	0	0	0	0	0	0	0.0066026	0	0	0	0.013377	0	0.011817	0.002584	0	0	8.9675e-06	0	0.0012457	0	0	0	0	0	0	0	0	0	0	0	0	0	0	0	0	0	0	0	0	0	0	0	0	0	0	0	0	0.0030325	0
0	0	0	0	0	0	0	0.0031904	0	0.00028459	0.025853	0.00020498	0.011817	0	0.015996	0	0	2.5938e-06	0	0.0083672	0	0	0	0	0	0	0	0	0	0	0	0	0	0	0	0	0	0	0	0	0	0	0	0	0	0	0	0	0.00022288	0
0	0	0	0	0	0	0	0.00020103	0	0	0	0.0016571	0.002584	0.015996	0	0	0	0.0020694	0	0.010163	0.00034149	0.00047151	0	0.000648	0	0.0032069	0.00012675	0.00089376	9.3824e-06	0	0	0	0	0	0.00024801	0	0	0	0	0.0031352	0	0	0	0	0	0	0	0	8.3628e-07	0
0	0	0	0	0.00020164	0	0	0	0	0.035208	0.0022411	0	0	0	0	0	0.011024	0.010615	0.00046846	0	0	0	0	0	0	0	0	0	0	0	0	0	0	0.0050445	0.00017489	0	0.00057971	0.0041129	0	0	0	0	0	0	0	0	0	0	0	0
0	0	0	0	0	0	0	0	0	0.0092818	0	0	0	0	0	0.011024	0	0.0078254	0.010592	0	0	0	0	0	0	0	0	0	0	0.0061294	0.0133	0.00322	0.0031067	0.004379	0	0	0	0	0	0	0	0	0	0	0	0	0	0	0	0
0.00059255	0.0004684	4.1519e-05	1.6951e-05	0.0016957	0	4.9585e-05	7.9397e-06	0	0.00024546	0.001781	0	8.9675e-06	2.5938e-06	0.0020694	0.010615	0.0078254	0	0.019051	0.010998	0.00090979	0	0.0027736	0	0.0056585	5.8746e-05	0	8.1447e-05	0.0011455	0.00053795	0	0.0033293	0.001151	0.00030634	0.0021912	2.0831e-05	0.0014402	0.00071612	4.0802e-05	0.00037489	0.00011998	0	0	0	0	0	0	0	0	0
2.947e-05	9.0068e-05	1.5269e-06	8.792e-06	8.8674e-05	0	8.2045e-07	0	0	0.0040413	0	0	0	0	0	0.00046846	0.010592	0.019051	0	0	0	0	0.0019747	0	0.003072	0	0	1.9515e-06	0.007582	0.011604	0.00098024	0.0016173	0	1.8607e-06	5.4745e-05	0.0001795	0.00030603	0.00023687	1.5665e-05	1.0802e-06	2.6241e-06	0	0	0	0	0	0	0	0	0
0	0	0	0	2.3756e-05	0	0	0.0008089	0	0	0.0056559	0.00023535	0.0012457	0.0083672	0.010163	0	0	0.010998	0	0	0.003238	0.00041843	0	0.00023046	1.6349e-06	0.00032069	0.00012975	0.00034074	5.2047e-05	0	0	2.2776e-05	0	0	0.00037638	0	0.00013567	3.0007e-05	0	0.0016984	0	0	0	0	0	0	0	0	5.8642e-07	0
0	0	0	0	0	0	0	0	0	0	0	0	0	0	0.00034149	0	0	0.00090979	0	0.003238	0	0.030012	0.00030142	0.0080289	0	0	0	0	0	0	0	0	0	0	0	0	0	0	0	0.00046042	0	0	0	0	0	0	0	0	0	0
7.8547e-06	0	0	0	0	0	0	0	0	0	0	0	0	0	0.00047151	0	0	0	0	0.00041843	0.030012	0	0.0003066	0.015709	0	4.8015e-05	0	0	0	0	0	0	0	1.0341e-05	0	0	8.8571e-05	0	0	0.00037342	0	0	0	0	0	0	0	0	0	0
0.00042196	2.101e-05	8.3256e-06	0	0	0	1.6209e-05	0	0	0	0	0	0	0	0	0	0	0.0027736	0.0019747	0	0.00030142	0.0003066	0	9.2742e-05	0.034299	0	0	1.1024e-05	0.0097552	0.00018809	0	7.8123e-05	0	0.00032552	8.4379e-05	0	0.00020439	0	2.1303e-06	0.00012019	0	0	0	0	0	0	0	0	0	0
0.00056419	9.4252e-06	9.9006e-06	5.5949e-05	0	0	3.2544e-05	0	0	0	0	0	0	0	0.000648	0	0	0	0	0.00023046	0.0080289	0.015709	9.2742e-05	0	0.0056435	0.0029685	0	1.8457e-05	0	0	0	8.7298e-06	0	0.0012927	0	0	0.00026668	0	0.00016682	0.0017982	0	0	0	0	0	0	0	0	0	0
0	0	0	0	0	0	0	0	0	0	0	0	0	0	0	0	0	0.0056585	0.003072	1.6349e-06	0	0	0.034299	0.0056435	0	0.0055496	0.0014759	0.00073034	0.0165	0	0	0	0	0	0.00015252	0	0	0	0	0.0014662	1.1496e-05	0	0	0	0	0	0	0	0	0
0	0	0	0	0	0	0	0	0	0	0	0	0	0	0.0032069	0	0	5.8746e-05	0	0.00032069	0	4.8015e-05	0	0.0029685	0.0055496	0	0.0071831	0.0062231	0.00068054	0	0	0	0	0	0	0	0	0	0	0.010633	0	0	0	0	0	0	0	0	0	0
0	0	0	0	0	0	0	0	0	0	0	0	0	0	0.00012675	0	0	0	0	0.00012975	0	0	0	0	0.0014759	0.0071831	0	0.039466	0.0014042	0	0	0	0	0	0	0	0	0	0	0.02769	0.014316	0	0	0	0	0	0	0	0	0
0.010227	0	0	0.0010993	0	0	0	0	0	0	0	0	0	0	0.00089376	0	0	8.1447e-05	1.9515e-06	0.00034074	0	0	1.1024e-05	1.8457e-05	0.00073034	0.0062231	0.039466	0	0.003436	0.0007677	0	0.0027003	0	0.01343	0.00019845	0.0013778	0.0046346	9.7669e-05	0.00091316	0.01782	0.043873	0	0	0	0	0	0	0	0	0
0	0	0	0	0	0	0	0	0	6.2681e-06	0	0	0	0	9.3824e-06	0	0	0.0011455	0.007582	5.2047e-05	0	0	0.0097552	0	0.0165	0.00068054	0.0014042	0.003436	0	0.023871	0	0	0	6.1223e-06	0.00027676	7.6107e-06	1.2635e-05	3.1795e-06	0	0.0010016	1.3684e-05	0	0	0	0	0	0	0	0	0
0.00033747	0	0	0.00010407	0	0	0	0	6.6775e-06	0.0033742	0	0	0	0	0	0	0.0061294	0.00053795	0.011604	0	0	0	0.00018809	0	0	0	0	0.0007677	0.023871	0	0.0014965	0.0088004	0	0.00051105	0.00049703	0	0.00056589	0	2.5769e-05	4.483e-05	0	0	0	0	0	0	0	0	0	0
0	0	0	0	0	2.2879e-05	0	0	0	0.0010141	0	0	0	0	0	0	0.0133	0	0.00098024	0	0	0	0	0	0	0	0	0	0	0.0014965	0	0.003081	0	0	0	0	0	0	0	0	0	0	0	0	0	0	0	0	0	0
0.0052239	0	0	1.2921e-05	0	5.5157e-05	0	0	0	2.8065e-05	0	0	0	0	0	0	0.00322	0.0033293	0.0016173	2.2776e-05	0	0	7.8123e-05	8.7298e-06	0	0	0	0.0027003	0	0.0088004	0.003081	0	0.005579	0.023882	4.1725e-06	0	0.00060393	0	6.3175e-06	0	3.9981e-05	0	0	0	0	0	0	0	0	0
6.0997e-06	0	0	0	0	0	0	0	0	0	0	0	0	0	0	0	0.0031067	0.001151	0	0	0	0	0	0	0	0	0	0	0	0	0	0.005579	0	0.0051511	0	0	0	0	0	0	0	0	0	0	0	0	0	0	0	0
0.0096938	0.0005779	0.00022122	1.2505e-05	0.0053469	0.019806	2.5311e-05	2.3444e-06	0	0.0049941	0	0	0	0	0	0.0050445	0.004379	0.00030634	1.8607e-06	0	0	1.0341e-05	0.00032552	0.0012927	0	0	0	0.01343	6.1223e-06	0.00051105	0	0.023882	0.0051511	0	5.7446e-05	0	0.0051825	0	0.00010527	0	0.004724	0	0	0	0	0	0	0	0	0
0	0	0	0	0	0	4.5156e-05	0.0042646	0.00042066	0.0020112	0.00029944	0	0	0	0.00024801	0.00017489	0	0.0021912	5.4745e-05	0.00037638	0	0	8.4379e-05	0	0.00015252	0	0	0.00019845	0.00027676	0.00049703	0	4.1725e-06	0	5.7446e-05	0	0.024218	0.0015965	0.015228	0.001553	0.01026	0.00095731	0	0	0	0	0	0	0	0	0
0	0	0.0090701	0.0054103	0	0	0.00055606	0.00030483	0	0.0025499	0.0022265	0.00011091	0	0	0	0	0	2.0831e-05	0.0001795	0	0	0	0	0	0	0	0	0.0013778	7.6107e-06	0	0	0	0	0	0.024218	0	0.0019472	0.0033925	0.00070222	0.00029525	0.00074831	0	0	0	4.1641e-05	0	0	0	0	0
0.0084236	0.012558	0.00089909	0.007809	0.018391	0.0035173	0.00092489	0.0027598	0.0052888	0.0020216	0	0	0	0	0	0.00057971	0	0.0014402	0.00030603	0.00013567	0	8.8571e-05	0.00020439	0.00026668	0	0	0	0.0046346	1.2635e-05	0.00056589	0	0.00060393	0	0.0051825	0.0015965	0.0019472	0	0.0067669	0.0040254	0	0	0	0	0	7.598e-05	0	0	0	0	0
0.0016812	0.0032724	0.015208	0.0041764	0.0025492	0	0.0013401	0.00044456	0.00013465	0.00073601	0	0	0	0	0	0.0041129	0	0.00071612	0.00023687	3.0007e-05	0	0	0	0	0	0	0	9.7669e-05	3.1795e-06	0	0	0	0	0	0.015228	0.0033925	0.0067669	0	0.0070722	6.4782e-05	0.0017921	0	0	0	2.1591e-05	0	0	0	0	0
0.0028984	0	0	0.013012	0	0	0	9.1519e-06	0	0	0	0	0	0	0	0	0	4.0802e-05	1.5665e-05	0	0	0	2.1303e-06	0.00016682	0	0	0	0.00091316	0	2.5769e-05	0	6.3175e-06	0	0.00010527	0.001553	0.00070222	0.0040254	0.0070722	0	0	0.00093639	0	0	0	0.0059349	0	0	0	0	0
0	0	0	0	0	0	0	0	0	0	0	0	0	0	0.0031352	0	0	0.00037489	1.0802e-06	0.0016984	0.00046042	0.00037342	0.00012019	0.0017982	0.0014662	0.010633	0.02769	0.01782	0.0010016	4.483e-05	0	0	0	0	0.01026	0.00029525	0	6.4782e-05	0	0	0.015584	0	0	0	0	0	0	0	0	0
0	0	0	0	0	0	0	0	0	0	0	0	0	0	0	0	0	0.00011998	2.6241e-06	0	0	0	0	0	1.1496e-05	0	0.014316	0.043873	1.3684e-05	0	0	3.9981e-05	0	0.004724	0.00095731	0.00074831	0	0.0017921	0.00093639	0.015584	0	0	0	0	0	0	0	0	0	0
0	0	0	3.9547e-05	0	0	0	0	0	0	0	0	0	0	0	0	0	0	0	0	0	0	0	0	0	0	0	0	0	0	0	0	0	0	0	0	0	0	0	0	0	0	0.021902	0	0.0067307	0.0029306	0.00027511	0.0038193	0	0
0	0	0	0	0	0	0	0	0	0	0	0	0	0	0	0	0	0	0	0	0	0	0	0	0	0	0	0	0	0	0	0	0	0	0	0	0	0	0	0	0	0.021902	0	0	0	0.00053871	1.4179e-05	0.001583	1.0778e-05	0
0	0	0	0.00010728	0	0	0	0	0	0	0	0	0	0	0	0	0	0	0	0	0	0	0	0	0	0	0	0	0	0	0	0	0	0	0	0	0	0	0	0	0	0	0	0	0	0	0	0.00080572	0	0
0	0	0	0.0037416	0	0	0	0	0	0	0	0.00032692	0	0	0	0	0	0	0	0	0	0	0	0	0	0	0	0	0	0	0	0	0	0	0	4.1641e-05	7.598e-05	2.1591e-05	0.0059349	0	0	0.0067307	0	0	0	0	0	0	0.00015218	0
0	0	0	0	0	0	0	0	0	0	0	0	0	0	0	0	0	0	0	0	0	0	0	0	0	0	0	0	0	0	0	0	0	0	0	0	0	0	0	0	0	0.0029306	0.00053871	0	0	0	0.007783	0.013054	0.00010929	0
0	0	0	0	0	0	0	0	0	0	0	0	0	0	0	0	0	0	0	0	0	0	0	0	0	0	0	0	0	0	0	0	0	0	0	0	0	0	0	0	0	0.00027511	1.4179e-05	0	0	0.007783	0	0.0056471	0.0029724	0.033289
0	0	4.3568e-06	0.00016179	0	0	0	2.9583e-06	0	0	0	0	0	0	0	0	0	0	0	0	0	0	0	0	0	0	0	0	0	0	0	0	0	0	0	0	0	0	0	0	0	0.0038193	0.001583	0.00080572	0	0.013054	0.0056471	0	0.012455	0.0092016
0	0	0	2.9569e-05	0	0	0	0.014159	0	0.00033174	0.00011062	0.00067755	0.0030325	0.00022288	8.3628e-07	0	0	0	0	5.8642e-07	0	0	0	0	0	0	0	0	0	0	0	0	0	0	0	0	0	0	0	0	0	0	1.0778e-05	0	0.00015218	0.00010929	0.0029724	0.012455	0	0.010987
0	0	0	0	0	0	0	0	0	0	0	0	0	0	0	0	0	0	0	0	0	0	0	0	0	0	0	0	0	0	0	0	0	0	0	0	0	0	0	0	0	0	0	0	0	0	0.033289	0.0092016	0.010987	0
0	0	0	0	0	0	0	0	0	0.0014735	3.2562e-05	0	0	0	0	0	0	0	0	0	0	0	0	0	0	0	0	0	0	0	0	0	0	0	0	0	0	0	0	0	0	0	0	0	0	0	0.0092472	0	0.0098635	0.040873
0	0	0	0	0	0	0	0.00044696	0	0.0047758	0.0051748	0	0	0.0049894	0.0014907	5.0769e-06	0	0	0	6.7741e-05	0	0	0	0	0	0	0	0	0	0	0	0	0	0	0	0	0	0	0	0	0	0	0	0	0	0	0	0	1.1823e-05	0
0	0	0	0	0	0	0	1.3333e-05	0	0	0	0.00038134	0	0	0	0	0	0	0	0	0	0	0	0	0	0	0	0	0	0	0	0	0	0	0	0	0	0	0.0015893	0	0	0	0	0	0.002328	0	0	0	0.0025915	0
0	0	0	0	0	0	0	0.00083879	0	0	0	0.0028314	0.01996	0.00026695	8.3483e-05	0	0	0	0	2.0069e-06	0	0	0	0	0	0	0	0	0	0	0	0	0	0	0	0	0	0	0	0	0	0	0	0	0	0	0	0	0.0089718	0
0	0	0	0	0	0	0	0.00018815	0	7.2285e-05	4.2772e-05	0	0	0.012635	0.0042854	0.00083127	0	0.0014676	0	0.0071448	0	0	0	0	0	0	0	0	0	0	0	0	0	0	0	0	0	0	0	0	0	0	0	0	0	0	0	0	0.00028759	0
0	0	0	0	0	0	0	0	0	0	0	3.9566e-05	5.7855e-05	0.013551	0.053711	0	0	0.00052347	0	0.0012414	0.00077243	0	0	0	0	0	0	0	0	0	0	0	0	0	0	0	0	0	0	5.925e-05	0	0	0	0	0	0	0	0	0	0
0	0	0	0	0	0	0	0	0	0	0.000886	0	0	3.8196e-05	0	6.0153e-05	0	0	0	0	0	0	0	0	0	0	0	0	0	0	0	0	0	0	0	0	0	0	0	0	0	0	1.6433e-05	0	0	3.4675e-06	0	0	0.00013177	9.6295e-06
0	0	0	0	0	0	0	0	0	0	0	0	0	0	0	0	0	0	0	0	0	0	0	0	0	0	0	0	0	0	0	0	0	0	0	0	0	0	0	0	0	0	0	0	0	0	0	0	0	0
0	0	0	0	0	0	0	0	0	0	0.00012236	0	0	0.00038097	0.00028866	3.9916e-05	0	4.6e-06	0	3.5178e-05	8.2868e-05	0	0	0	0	0	0	0	0	0	0	0	0	0	0	0	0	0	0	0	0	0.00023503	0.00028507	0	2.0291e-05	3.4728e-05	5.9411e-05	0.00033939	0.00022217	0
0	0	0	0	0	0	0	0	0	0	0	0	0	0	0	0	0	0	0	0	0	0	0	0	0	0	0	0	0	0	0	0	0	0	0	0	0	0	0	0	0	3.4769e-05	5.5236e-05	0	2.1918e-05	0.00022655	0.0002033	3.3222e-05	1.8752e-05	0
0	0	0	0	0	0	0	0	0	0	4.8691e-05	0	0	0.0060707	0.0026202	1.455e-05	0	0.00023335	0	0.00086749	7.4567e-06	0	0	0.00019751	0	0	0	0	0	0	0	0	0	0	0	0	0	0	0	0	0	1.1176e-05	2.2073e-05	0	1.2014e-05	0	0	3.5888e-06	0.00036782	0
0	0	0	0	0	0	0	0	0	0	0	0	0	0	0	0	0	0	0	0	0	0.00012503	0	0.0006084	0	0	0	0	0	0	0	0	0	0	0	0	0	0	0	6.871e-05	0	0.0022266	0.00031558	0	0.0009472	1.9753e-05	0	0.00056684	0	0
0	0	0	0	0	0	0	0	0	0	0	0	0	0	0	0	0	0	0	0	0	0	0	0	0	0	0	0	0	0	0	0	0	0	0	0	0	0	0	2.2187e-05	0	0.00016399	4.339e-06	0	9.9291e-05	0	0	0	0	0
0	0	0	0	0	0	0	0	0	0	0	0	0	0	0	0	0	6.5831e-05	0	0	3.2609e-05	4.4551e-06	0.00016366	0	0	0	0	0	0	0	0	0	0	0	0	0	0	0	0	0	0	0.0008814	0.00039622	0	0.0006213	8.6569e-05	0.00024839	0.00024948	0	0
0	0	0	0	0	0	0	0	0	0	0	0	0	0	0	0	0	0	0	0	0	1.7239e-05	0	0	0	0	0	0	0	0	0	0	0	0	0	0	0	0	0	0	0	0.00021873	7.1442e-06	0	5.0112e-05	2.1572e-06	0	3.1427e-05	0	0
0	0	0	0	0	0	0	0	0	0	0	0	0	0	0	0	0	0	0	0	0	0	0	0	0	0	0	0	0	0	0	0	0	0	0	0	0	0	0	0	0	0	0	0	1.0287e-05	0	0	3.4969e-05	2.2985e-06	0
0	0	0	0	0	0	0	0	0	0	0	0	0	0	0	0	0	0	0	0	0	0	0	0	0	0	0	0	0	0	0	0	0	0	0	0	0	0	0	0	0	0	0	0	0	0	0	0	0	0
0	0	0	0	0	0	0	0	0	0	0	0	0	0	0	0	0	0	0	0	0	0	0	0	0	0	0	0	0	0	0	0	0	0	0	0	0	0	0	0	0	0	0	0	0	0	0	0	0	0
0	0	0	0	0	0	0	0	0	0	0	0	0	0	0	0	0	0	0	0	0	0	0	0	0	0	0	0	0	0	0	0	0	0	0	0	0	0	0	0	0	0.00095323	8.6128e-05	0	0.0024389	0	0	0	1.0025e-06	0
0	0	0	0	0	0	0	0	0	0	0	0	0	0	0	0	0	0	0	0	0	0	0	0	0	0	0	0	0	0	0	0	0	0	0	0	0	0	0	0	0	9.295e-05	0	0	0.00024852	0	0	2.4167e-05	8.295e-06	0
0	0	0	0	0	0	0	0	0	0	0	0	0	0	0	0	0	0	0	0	0	0	0	0	0	0	0	0	0	0	0	0	0	0	0	0	0	0	0	0	0	0.0003157	7.7859e-06	0	0.00014163	0	0	0	0	0
0	0	0	0	0	0	0	0	0	0	0	0	0	0	0	0	0	0	0	0	0	0	0	0	0	0	0	0	0	0	0	0	0	0	0	0	0	0	0	0	0	0	0	0	0	0	0	0	0	0
0	0	0	0	0	0	0	0	0	0	0	0	0	0	0	0	0	0	0	0	0	0	0	0	0	0	0	0	0	0	0	0	0	0	0	0	0	0	0	0	0	0.0044578	0.00020052	0	0	0.00016066	0.0010356	6.7686e-06	0	0
0	0	0	0	0	0	0	0	0	0	0	0	0	0	0	0	0	0	0	0	0	0	0	0	0	0	0	0	0	0	0	0	0	0	0	0	0	0	0	0	0	0	0	0	0	0	0	0	0	0
0	0	0	0	0	0	0	0	0	0	0	0	0	0	0	0	0	0	0	0	0	0	0	0	0	0	0	0	0	0	0	0	0	0	0	0	0	0	0	0	0	0.013366	5.6342e-05	0	0.0049234	0.0034248	0.026724	6.4772e-05	0.0012557	0
0	0	0	0	0	0	0	0.00097068	0	0	0	0	0	0	0.00019241	0	0	0	0	1.0145e-05	0.00067661	0	0	0	0	0	0	0	0	0	0	0	0	0	0.00038557	0	0	9.4145e-05	0	0.00047533	0	0.00038669	0.00024152	0.00011366	0	0.0011676	0	0.0070288	0.0042341	0
0	0	0	0.011294	0	0	0	0	0	0.00018729	3.2111e-05	4.0102e-05	0	0	0	0	0	0	0	0	0	0	0	0	0	0	0	0	0	0	0	0	0	0	0.0001732	0.00076139	0	0	0.00098124	0	0	0.00057508	0	0.00073892	0.01248	0	0	0.0021663	0.0014049	0
0	0	0	8.1453e-05	0	0	0	2.4163e-05	0	5.6163e-05	0	0	0	0	0	0	0	0	0	0	0	0	0	0	0	0	0	0	0	0	0	0	0	0	0	0	0	0	0	0	0	0.0045177	0.0084511	9.1411e-05	0.0090057	0.010574	0.00017719	0.0057031	0.011431	0
0	0	0	0	0	0	0	1.5412e-06	0	2.4837e-06	0	0	0	0	0	0	0	0	0	0	0	0	0	0	0	0	0	0	0	0	0	0	0	0	0	0	0	0	0	0	0	0.00037529	5.9096e-05	0	0	0.00015669	0	0.00105	0.0010563	0
0	0	0	0.001675	0	0	0	0	0	0	0	0.00054299	0	0	0	0	0	0	0	0	0	0	0	0	0	0	0	0	0	0	0	0	0	0	0	0	0	0	0.0006217	0	0	0	0	0	0.022327	0	0	0	0.00010615	0
0	0	0	0	0	0	0	0	0	0	0	0	0	0	0	0	0	0	0	0	0	0	3.7639e-06	0	0	0	0	0	0	0	0	0	0	0	4.8159e-05	0	0	0	0	0.0032043	0	0	0	0	0	0	0	2.3029e-05	6.4832e-05	0
0	0	0	0	0	0	0	0	0	0	0	0	0	0	0	0	0	0	0	0	0	0	0	0	0	0	0	0	0	0	0	0	0	0	0	0	0	0	0	0	0	0	0	0	0.0017588	0	0	5.4416e-05	6.7045e-05	0
0	0	0	0	0	0	0	0.00037539	4.2627e-05	0.016154	0.00051582	0	0	0	0.00018266	0.0066434	0	0.0058565	0.00080985	0.00060346	0	0	0.00025082	0	2.033e-05	0.0027212	0.0029287	0	0	0	0	0	0	0	0.043983	0.0048738	0.0002476	0.073618	0.00063582	0.01432	0.00094571	0	0	0	0	0	0	6.5724e-06	0.00026734	0
[truncated: 33 more columns]
