# Supplementary material for: Reproducibility of the Structural Brain Connectome Derived from Diffusion Tensor Imaging
Source: PLoS One. 2015 Sep 2;10(9):e0135247. doi: 10.1371/journal.pone.0135247 (PMC4557836; doi:10.1371/journal.pone.0135247)
Supplement: S1 Data — Please refer to the README.txt file within the compressed folder for usage instructions. (ZIP) [file pone.0135247.s001.zip › Subject2_determistic_scanner_B_time_1.csv]

0	0.019833	0.00023399	0.011463	0.0018994	7.2275e-05	0.00083173	0	0	0	0	0	0	0	0	0	0	9.6401e-06	0	0	1.9033e-05	1.1159e-05	2.2654e-05	5.9671e-05	5.0014e-05	0	0	0.010036	0.00021956	0.00069337	0	0.0026597	0	0.016867	0.00010345	3.6042e-05	0.0048231	0.0010209	0.0031263	0	8.1596e-05	0	0	0	0	0	0	0	0	0
0.019833	0	0	0	0.00049147	0	0.0018333	0.00034896	0	0	0	0	0	0	0	0	0	2.2345e-05	0	0	0	0	0.00051482	0.00086745	0	0	0	0	0	0	0	0	0	0.00032455	7.739e-05	0.0001499	0.0069705	0.0033023	0	0	0	0	0	0	0	0	0	0	0	0
0.00023399	0	0	0.00056595	0	0	0.0012065	0	0	0	0	0	0	0	0	0	0	0	0	0	0	0	2.0873e-05	2.7957e-05	0	0	0	0	0	0	0	0	0	9.1552e-05	0.0016048	0.0012472	0.00025664	0.007028	0.0056144	0	0	0	0	0	0	0	0	0	0	0
0.011463	0	0.00056595	0	0	0	0	0.00047134	0	0	0	0.0053637	0	0	0	0	0	0	0	0	0	0	0	0	0	0	0.00051976	0.002896	0.00011484	2.3129e-05	0	7.0771e-05	0	0.0010556	4.615e-05	0.0036372	0.002063	0	0.006014	0	0	0	0	0.00019041	0.0020645	0	0	2.462e-06	0	0
0.0018994	0.00049147	0	0	0	0.0029601	0.0073598	0.0037357	0	0	0	0	0	0	0	0	0	0.0006476	0.00049143	0.00032036	0	0	0.00049337	8.3853e-05	0	0	0	0	0	0	0	0	0	0.013839	0.0045419	0.00095678	0.021782	0.012913	0	3.4436e-06	0	0	0	0	0	0	0	0	0	0
7.2275e-05	0	0	0	0.0029601	0	0.0016126	0.0081751	0.0097731	0.00849	0	0	0	0	0	1.2007e-05	0	0.0001869	2.0331e-05	0.00028132	0	0	0	0	0	0	0	0	0	0	0	0	0	0.026086	0	0	0.0087775	0.0012296	0	0	0	0	0	0	0	0	0	0	0	0
0.00083173	0.0018333	0.0012065	0	0.0073598	0.0016126	0	0.019676	0.013494	0.00018222	0	0	0	0	0	0	0	0	0	0	0	0	0	8.8933e-07	0	0	0	0	1.7466e-06	0	0	0	0	0	0.001324	0.0027823	3.5962e-05	0.00044359	7.338e-05	0.00027173	0	0	0	0	0	0	0	0	9.6508e-07	0
0	0.00034896	0	0.00047134	0.0037357	0.0081751	0.019676	0	0.017963	0.0029812	0.0014223	0.0048302	0.0098388	0.0011792	6.3096e-05	0	0	0	0	0.00079269	0	0	0	0	0	0	0	0	0	0	0	0	0	2.3536e-06	0.0036456	0.00010711	0.0032946	0.0010268	0	0	0	0	0	0	0	0	0	6.3792e-05	0.012144	0
0	0	0	0	0	0.0097731	0.013494	0.017963	0	0.026976	0	0	0	0	0	5.6662e-05	0	0	0	0	0	0	0	0	0	0	0	0	0	6.8636e-05	0	0	0	5.2312e-06	0	0	0.0018542	0.00018898	0	0	0	0	0	0	0	0	0	0	0	0
0	0	0	0	0	0.00849	0.00018222	0.0029812	0.026976	0	0.0030275	0	0	6.7067e-06	0	0.03314	0.0073543	1.7619e-05	0.0014322	0.00013285	0	0	7.9203e-05	0	0	0	0	0	0.00015553	0.0043135	0.00075921	0	0	0.0061391	0.010605	0.00028705	0.0012049	0.00029232	0	0	0	0	0	0	0	0	0	0	0.0043438	0
0	0	0	0	0	0	0	0.0014223	0	0.0030275	0	0	0	0.02162	0	0.0018349	0	0.00061535	0	0.0050829	0	0	0	0	0	0	0	0	0	0	0	0	0	0	0.0015757	0.0017408	0.00011657	0	0	0	0	0	0	0	0	0	0	0	0.0018583	0
0	0	0	0.0053637	0	0	0	0.0048302	0	0	0	0	0.021887	0.0016052	0	0	0	0	0	0.0002166	0	0	0	0	0	0	0	0	0	0	0	0	0	0	0	0.0001235	0	0	0.0021474	0	0	0	0	0	0.0013393	0	0	0.00019007	0.0026944	0
0	0	0	0	0	0	0	0.0098388	0	0	0	0.021887	0	0.016412	0.00010633	0	0	0	0	0.0022447	0	0	0	0	0	0	0	0	0	0	0	0	0	0	0	0	0	0	0	0	0	0	0	0	0	0	0	0	0.00051654	0
0	0	0	0	0	0	0	0.0011792	0	6.7067e-06	0.02162	0.0016052	0.016412	0	0.024165	0.00032579	0	0.00019149	0	0.0077485	0	0	0	0	0	0	0	0	0	0	0	0	0	0	0.00064393	0	0	0	0	0	1.321e-05	0	0	0	0	0	0	0	0.00058719	0
0	0	0	0	0	0	0	6.3096e-05	0	0	0	0	0.00010633	0.024165	0	0	0	2.3734e-05	0	0.0099595	8.5676e-06	0	0	8.7864e-05	0.00011437	0.011292	0.00067585	0.0011468	0.00015563	0	0	0	0	0	1.1855e-05	0	6.9378e-06	0	0	0.0021941	0	0	0	0	0	0	0	0	0	0
0	0	0	0	0	1.2007e-05	0	0	5.6662e-05	0.03314	0.0018349	0	0	0.00032579	0	0	0.020142	0.0030175	0.00035861	0	0	0	0	0	0	0	0	0	0	1.0317e-05	0	0	0	0.0040527	0	0	0.001906	0.00020212	0	0	0	0	0	0	0	0	0	0	0.00043996	0
0	0	0	0	0	0	0	0	0	0.0073543	0	0	0	0	0	0.020142	0	0.0095747	0.009596	0	0	0	0	0	0	0	0	0	0	0.0052216	0.0076595	0.0041519	0	0.0064377	0	0	0.00034463	0	0	0	0	0	0	0	0	0	0	0	0	0
9.6401e-06	2.2345e-05	0	0	0.0006476	0.0001869	0	0	0	1.7619e-05	0.00061535	0	0	0.00019149	2.3734e-05	0.0030175	0.0095747	0	0.018587	0.0064816	0.0057592	0	0.0055328	1.8604e-05	0.0039445	0.0005885	0	2.585e-05	0.00096167	0.00047606	0.00011161	0.0047263	0.00061981	0.0012527	0.00040729	1.9875e-05	0.00074059	0.00026299	4.757e-05	0.00090475	7.2608e-06	0	0	0	0	0	0	0	0	0
0	0	0	0	0.00049143	2.0331e-05	0	0	0	0.0014322	0	0	0	0	0	0.00035861	0.009596	0.018587	0	0	0	0	0.0066451	0	0.00082639	0	0	0	0.0047569	0.0079151	0.0024142	0.0016278	0	0	0.00025393	3.6522e-06	0.00089168	6.6935e-05	0	2.8914e-05	0	0	0	0	0	0	0	0	0	0
0	0	0	0	0.00032036	0.00028132	0	0.00079269	0	0.00013285	0.0050829	0.0002166	0.0022447	0.0077485	0.0099595	0	0	0.0064816	0	0	0.0020795	0.0008793	4.1037e-06	0.0001991	8.377e-05	0.0023972	2.7603e-06	0.00081605	0.00017242	0	0	0.00064757	0.00013514	0.00045579	2.2893e-05	0	0.0004921	8.3164e-05	0	0.0014568	4.5722e-06	0	0	0	0	0	0	0	0	0
1.9033e-05	0	0	0	0	0	0	0	0	0	0	0	0	0	8.5676e-06	0	0	0.0057592	0	0.0020795	0	0.041494	0.0023787	0.0050843	5.6266e-05	0.00045695	0	0	0	0	0	0	0	0	0	0	0	0	0	0.00011354	0	0	0	0	0	0	0	0	0	0
1.1159e-05	0	0	0	0	0	0	0	0	0	0	0	0	0	0	0	0	0	0	0.0008793	0.041494	0	0.00090115	0.022341	0	0.00034712	0	0	0	0	0	0	0	0	8.9733e-06	0	5.0339e-05	0	0	0.00021914	0	0	0	0	0	0	0	0	0	0
2.2654e-05	0.00051482	2.0873e-05	0	0.00049337	0	0	0	0	7.9203e-05	0	0	0	0	0	0	0	0.0055328	0.0066451	4.1037e-06	0.0023787	0.00090115	0	0.00083384	0.028961	0.00026493	0	0	0.011238	0.0019288	0	0.00034409	0	0.00027553	4.335e-05	3.8217e-06	0.00012313	8.4713e-05	1.5928e-05	2.6667e-05	5.0773e-05	0	0	0	0	0	0	0	0	0
5.9671e-05	0.00086745	2.7957e-05	0	8.3853e-05	0	8.8933e-07	0	0	0	0	0	0	0	8.7864e-05	0	0	1.8604e-05	0	0.0001991	0.0050843	0.022341	0.00083384	0	0.0097826	0.0087751	2.5289e-05	1.1748e-05	1.4144e-05	8.5409e-06	0	3.9907e-06	0	4.3238e-05	1.5338e-05	0	7.2387e-05	0	0	0.0021537	0	0	0	0	0	0	0	0	0	0
5.0014e-05	0	0	0	0	0	0	0	0	0	0	0	0	0	0.00011437	0	0	0.0039445	0.00082639	8.377e-05	5.6266e-05	0	0.028961	0.0097826	0	0.010421	0.00064006	0.00015795	0.0086878	0	0	3.1744e-05	0	0	3.203e-05	0	0	0	2.8867e-05	0.0018329	5.099e-05	0	0	0	0	0	0	0	0	0
0	0	0	0	0	0	0	0	0	0	0	0	0	0	0.011292	0	0	0.0005885	0	0.0023972	0.00045695	0.00034712	0.00026493	0.0087751	0.010421	0	0.016214	0.00037797	0.00031067	0	0	0	0	0	6.8611e-05	0	0	0	0	0.0086405	0	0	0	0	0	0	0	0	0	0
0	0	0	0.00051976	0	0	0	0	0	0	0	0	0	0	0.00067585	0	0	0	0	2.7603e-06	0	0	0	2.5289e-05	0.00064006	0.016214	0	0.010196	0.00093067	0	0	0	0	0	0	0	0.00010682	0	0	0.0096418	0.0058971	0	0	0	0	0	0	0	0	0
0.010036	0	0	0.002896	0	0	0	0	0	0	0	0	0	0	0.0011468	0	0	2.585e-05	0	0.00081605	0	0	0	1.1748e-05	0.00015795	0.00037797	0.010196	0	0.00033935	0	0	0.0010098	0	0.0048376	0.00063027	0	0.0034619	0	0.0058662	0.005444	0.0016441	0	0	0	0	0	0	0	0	0
0.00021956	0	0	0.00011484	0	0	1.7466e-06	0	0	0.00015553	0	0	0	0	0.00015563	0	0	0.00096167	0.0047569	0.00017242	0	0	0.011238	1.4144e-05	0.0086878	0.00031067	0.00093067	0.00033935	0	0.011281	0	4.0132e-05	0	0	0.00051815	2.8755e-05	0	0	0.00043816	0.0025707	0.00052029	0	0	0	0	0	0	0	0	0
0.00069337	0	0	2.3129e-05	0	0	0	0	6.8636e-05	0.0043135	0	0	0	0	0	1.0317e-05	0.0052216	0.00047606	0.0079151	0	0	0	0.0019288	8.5409e-06	0	0	0	0	0.011281	0	0.0011176	0.004588	0	0.00010346	0.0001187	0	1.3801e-05	0	0.00013131	0.00012931	0.00016429	0	0	0	0	0	0	0	0	0
0	0	0	0	0	0	0	0	0	0.00075921	0	0	0	0	0	0	0.0076595	0.00011161	0.0024142	0	0	0	0	0	0	0	0	0	0	0.0011176	0	0.0043444	0	0	0	0	0	0	0	0	0	0	0	0	0	0	0	0	0	0
0.0026597	0	0	7.0771e-05	0	0	0	0	0	0	0	0	0	0	0	0	0.0041519	0.0047263	0.0016278	0.00064757	0	0	0.00034409	3.9907e-06	3.1744e-05	0	0	0.0010098	4.0132e-05	0.004588	0.0043444	0	0.010773	0.026813	0	0	0.00031518	0	4.4771e-05	0	0.00048383	0	0	0	0	0	0	0	0	0
0	0	0	0	0	0	0	0	0	0	0	0	0	0	0	0	0	0.00061981	0	0.00013514	0	0	0	0	0	0	0	0	0	0	0	0.010773	0	0.0056794	0	0	0	0	0	0	0	0	0	0	0	0	0	0	0	0
0.016867	0.00032455	9.1552e-05	0.0010556	0.013839	0.026086	0	2.3536e-06	5.2312e-06	0.0061391	0	0	0	0	0	0.0040527	0.0064377	0.0012527	0	0.00045579	0	0	0.00027553	4.3238e-05	0	0	0	0.0048376	0	0.00010346	0	0.026813	0.0056794	0	0	0	0.0026089	0	0.0017003	3.6382e-05	0.026666	0	0	0	0	0	0	0	0	0
0.00010345	7.739e-05	0.0016048	4.615e-05	0.0045419	0	0.001324	0.0036456	0	0.010605	0.0015757	0	0	0.00064393	1.1855e-05	0	0	0.00040729	0.00025393	2.2893e-05	0	8.9733e-06	4.335e-05	1.5338e-05	3.203e-05	6.8611e-05	0	0.00063027	0.00051815	0.0001187	0	0	0	0	0	0.040777	0.011046	0.0041733	0.00059446	0.010934	0.008777	0	0	0	0	0	0	0	0	0
3.6042e-05	0.0001499	0.0012472	0.0036372	0.00095678	0	0.0027823	0.00010711	0	0.00028705	0.0017408	0.0001235	0	0	0	0	0	1.9875e-05	3.6522e-06	0	0	0	3.8217e-06	0	0	0	0	0	2.8755e-05	0	0	0	0	0	0.040777	0	0.0078563	0.0036703	0.0073348	0.0036088	0.00018577	0	0	0	0	0	0	3.0726e-06	7.9192e-06	0
0.0048231	0.0069705	0.00025664	0.002063	0.021782	0.0087775	3.5962e-05	0.0032946	0.0018542	0.0012049	0.00011657	0	0	0	6.9378e-06	0.001906	0.00034463	0.00074059	0.00089168	0.0004921	0	5.0339e-05	0.00012313	7.2387e-05	0	0	0.00010682	0.0034619	0	1.3801e-05	0	0.00031518	0	0.0026089	0.011046	0.0078563	0	0.023862	0.027438	4.4939e-05	0.0011356	0	0	0	0	0	0	0	0	0
0.0010209	0.0033023	0.007028	0	0.012913	0.0012296	0.00044359	0.0010268	0.00018898	0.00029232	0	0	0	0	0	0.00020212	0	0.00026299	6.6935e-05	8.3164e-05	0	0	8.4713e-05	0	0	0	0	0	0	0	0	0	0	0	0.0041733	0.0036703	0.023862	0	0	0	0.0010666	0	0	0	0	0	0	0	0	0
0.0031263	0	0.0056144	0.006014	0	0	7.338e-05	0	0	0	0	0.0021474	0	0	0	0	0	4.757e-05	0	0	0	0	1.5928e-05	0	2.8867e-05	0	0	0.0058662	0.00043816	0.00013131	0	4.4771e-05	0	0.0017003	0.00059446	0.0073348	0.027438	0	0	0	8.5184e-05	0	0	0	0.00022602	0	0	3.4737e-06	0	0
0	0	0	0	3.4436e-06	0	0.00027173	0	0	0	0	0	0	0	0.0021941	0	0	0.00090475	2.8914e-05	0.0014568	0.00011354	0.00021914	2.6667e-05	0.0021537	0.0018329	0.0086405	0.0096418	0.005444	0.0025707	0.00012931	0	0	0	3.6382e-05	0.010934	0.0036088	4.4939e-05	0	0	0	0.016659	0	0	0	0	0	0	0	0	0
8.1596e-05	0	0	0	0	0	0	0	0	0	0	0	0	1.321e-05	0	0	0	7.2608e-06	0	4.5722e-06	0	0	5.0773e-05	0	5.099e-05	0	0.0058971	0.0016441	0.00052029	0.00016429	0	0.00048383	0	0.026666	0.008777	0.00018577	0.0011356	0.0010666	8.5184e-05	0.016659	0	0	0	0	0	0	0	0	0	0
0	0	0	0	0	0	0	0	0	0	0	0	0	0	0	0	0	0	0	0	0	0	0	0	0	0	0	0	0	0	0	0	0	0	0	0	0	0	0	0	0	0	0.018708	0	0.0066541	0.0004931	6.0621e-05	0.0039842	0	0
0	0	0	0	0	0	0	0	0	0	0	0	0	0	0	0	0	0	0	0	0	0	0	0	0	0	0	0	0	0	0	0	0	0	0	0	0	0	0	0	0	0.018708	0	0	0	6.7118e-05	0	0.00094464	0	0
0	0	0	0.00019041	0	0	0	0	0	0	0	0	0	0	0	0	0	0	0	0	0	0	0	0	0	0	0	0	0	0	0	0	0	0	0	0	0	0	0	0	0	0	0	0	0.0004567	0	0	0.00015336	0	0
0	0	0	0.0020645	0	0	0	0	0	0	0	0.0013393	0	0	0	0	0	0	0	0	0	0	0	0	0	0	0	0	0	0	0	0	0	0	0	0	0	0	0.00022602	0	0	0.0066541	0	0.0004567	0	0	0	0	0.00039048	0
0	0	0	0	0	0	0	0	0	0	0	0	0	0	0	0	0	0	0	0	0	0	0	0	0	0	0	0	0	0	0	0	0	0	0	0	0	0	0	0	0	0.0004931	6.7118e-05	0	0	0	0.0074689	0.017176	0.00098876	0
0	0	0	0	0	0	0	0	0	0	0	0	0	0	0	0	0	0	0	0	0	0	0	0	0	0	0	0	0	0	0	0	0	0	0	0	0	0	0	0	0	6.0621e-05	0	0	0	0.0074689	0	0.0053734	0.0054285	0.0058209
0	0	0	2.462e-06	0	0	0	6.3792e-05	0	0	0	0.00019007	0	0	0	0	0	0	0	0	0	0	0	0	0	0	0	0	0	0	0	0	0	0	0	3.0726e-06	0	0	3.4737e-06	0	0	0.0039842	0.00094464	0.00015336	0	0.017176	0.0053734	0	0.015774	0.010021
0	0	0	0	0	0	9.6508e-07	0.012144	0	0.0043438	0.0018583	0.0026944	0.00051654	0.00058719	0	0.00043996	0	0	0	0	0	0	0	0	0	0	0	0	0	0	0	0	0	0	0	7.9192e-06	0	0	0	0	0	0	0	0	0.00039048	0.00098876	0.0054285	0.015774	0	0.013979
0	0	0	0	0	0	0	0	0	0	0	0	0	0	0	0	0	0	0	0	0	0	0	0	0	0	0	0	0	0	0	0	0	0	0	0	0	0	0	0	0	0	0	0	0	0	0.0058209	0.010021	0.013979	0
0	0	0	0	0	0	0	0	0	0.0011625	0.00020977	0	0	0	0	0	0	0	0	0	0	0	0	0	0	0	0	0	0	0	0	0	0	0	0	0	0	0	0	0	0	0	0	0	0	0	0.010576	0	0.0087088	0.049463
0	0	0	0	0	0	0	0	0	0.0049598	0.0054619	0	4.3976e-05	0.0014041	0	4.0807e-06	0	0	0	4.0577e-06	0	0	0	0	0	0	0	0	0	0	0	0	0	0	0	0	0	0	0	0	0	0	0	0	0	0	0	0	0.00075305	0
0	0	0	0	0	0	0	1.5653e-05	0	0	0	0.0056029	0	0	0	0	0	0	0	0	0	0	0	0	0	0	0	0	0	0	0	0	0	0	0	0	0	0	0.00015035	0	0	0	0	0	0.00079862	0	0	0	0.0038819	0
0	0	0	0	0	0	0	0.00068235	0	0	0	0.00031957	0.026933	0.0027971	0.00047131	0	0	0	0	0	0	0	0	0	0	0	0	0	0	0	0	0	0	0	0	0	0	0	0	0	0	0	0	0	0	0	0	0	0.0083587	0
0	0	0	0	0	0	0	5.1063e-05	0	0.00028419	0.0038478	0	0.00034922	0.011512	0.0046388	0.00040414	0	0	0	0.0015105	0	0	0	0	0	0	0	0	0	0	0	0	0	0	8.5257e-06	0	0	0	0	0	0	0	0	0	0	0	0	0	0.0010163	0
0	0	0	0	2.5627e-05	0	0	0	0	0	6.1507e-05	0	0	0.0033143	0.054428	0.00012562	0	0.00017505	0	0.0044829	0.0014963	0.00022612	0	0	0	0	0	0	0	0	0	0	0	0	0.00096403	0	0.00010824	0	0	0.00035479	0	0	0	0	0	0	0	0	0	0
0	0	0	0	0	0	0	0	0	0	0.00020763	0	0	6.3799e-06	0	1.4652e-05	0	0	0	6.1992e-05	0	0	0	0	0	0	0	0	0	0	0	0	0	0	0	0	0	0	0	0	0	0	0	0	0	2.1213e-05	0	0	5.0577e-05	0.0009133
0	0	0	0	0	0	0	0	0	0	0	0	0	0	0	0	0	0	0	0	0	0	0	0	0	0	0	0	0	0	0	0	0	0	0	0	0	0	0	0	0	0	0	0	0	0	0	0	1.9625e-06	0
0	0	0	0	0	0	0	0	0	0	3.1884e-05	0	0	0	0	3.9372e-06	0	8.5248e-07	0	1.9501e-05	0.00011154	2.9488e-05	0	0	0	0	0	0	0	0	0	0	0	0	0	0	0	0	0	0	0	2.3392e-06	2.8514e-05	0	1.018e-05	6.5171e-05	0	2.6008e-05	0.00014393	0
0	0	0	0	0	0	0	0	0	0	0	0	0	0	0	0	0	0	0	0	0	0	0	0	0	0	0	0	0	0	0	0	0	0	0	0	0	0	0	0	0	3.8225e-06	0	1.4652e-05	2.26e-05	0	0	2.0873e-05	0	0
0	0	0	0	0	0	0	0	0	4.2307e-06	0.00035665	0	6.0655e-06	0.0047362	0.0014486	7.1227e-06	0	0.00027355	0	0.0020065	9.3297e-05	3.3428e-05	0	0	0	0	0	0	0	0	0	0	0	0	5.5758e-05	0	0	0	0	0	0	0	9.2773e-06	0	0	1.89e-05	0	0	0.00016762	0
0	0	0	0	0	0	0	0	0	0	0	0	0	0	3.8801e-05	0	0	1.3369e-06	0	9.4744e-05	0.00019374	6.4329e-06	0	0	0	0	0	0	0	0	0	0	0	0	0	0	0	0	0	1.1886e-05	5.0261e-06	0.00027601	8.0279e-06	0	1.1648e-05	0	0	2.4187e-05	0	0
0	0	0	0	0	0	0	0	0	0	0	0	0	0	0	0	0	0	0	0	2.3515e-05	7.9704e-05	0	3.4288e-05	0	0	0	0	0	0	0	0	0	0	0	0	0	0	0	0.00030304	0	0.00011281	8.6004e-06	0	9.3092e-06	0	0	2.8192e-05	0	0
0	0	0	0	0	0	0	0	0	0	0	0	0	0	0	0	0	0	0	0	0	7.0778e-05	3.3643e-06	0	0	0	0	0	0	0	0	0	0	0	0	0	0	0	0	3.7004e-06	0	9.3702e-05	0.0001148	1.6351e-06	0.00054801	3.0695e-05	0	0.00013451	0	0
0	0	0	0	0	0	0	0	0	0	0	0	0	0	0	0	0	0	0	0	0	8.8277e-05	0	9.467e-05	0	0	0	0	0	0	0	0	0	0	0	0	0	0	0	1.1452e-05	0	0.00013017	0.00016702	0	6.51e-05	0	0	7.6843e-05	0	0
0	0	0	0	0	0	0	0	0	0	0	0	0	0	0	0	0	0	0	0	0	0	0	0	0	0	0	0	0	0	0	0	0	0	0	0	0	0	0	0	0	3.3427e-06	0	0	3.1641e-05	0	0	0	0	0
0	0	0	0	0	0	0	0	0	0	0	0	0	0	0	0	0	0	0	0	0	0	0	0	0	0	0	0	0	0	0	0	0	0	0	0	0	0	0	0	0	0	0	0	0	0	0	0	0	0
0	0	0	0	0	0	0	0	0	0	0	0	0	0	0	0	0	0	0	0	0	0	0	0	0	0	0	0	0	0	0	0	0	0	0	0	0	0	0	0	0	8.4248e-05	0	0	0	0	0	0	0	0
0	0	0	0	0	0	0	0	0	0	0	0	0	0	0	0	0	0	0	0	0	0	0	0	0	0	0	0	0	0	0	0	0	0	0	0	0	0	0	0	0	0.0022013	0	0	0.002086	0	0	0	0	0
0	0	0	0	0	0	0	0	0	0	0	0	0	0	0	0	0	0	0	0	0	0	0	0	0	0	0	0	0	0	0	0	0	0	0	0	0	0	0	0	0	1.515e-05	0	0	1.6407e-05	0	0	0	8.078e-07	0
0	0	0	0	0	0	0	0	0	0	0	0	0	0	0	0	0	0	0	0	0	0	0	0	0	0	0	0	0	0	0	0	0	0	0	0	0	0	0	0	0	4.0521e-05	0	0	0	0	0	0	4.2669e-05	0
0	0	0	0	0	0	0	0	0	0	0	0	0	0	0	0	0	0	0	0	0	0	0	0	0	0	0	0	0	0	0	0	0	0	0	0	0	0	0	0	0	0	0	0	0	0	0	0	0	0
0	0	0	0	0	0	0	0	0	0	0	0	0	0	0	0	0	0	0	0	0	0	0	0	0	0	0	0	0	0	0	0	0	0	0	0	0	0	0	0	0	0.0029752	0.0013693	7.283e-06	0.00033701	0.0015141	8.4939e-06	0.00047946	0.00014049	0
0	0	0	0	0	0	0	0	0	0	0	0	0	0	0	0	0	0	0	0	0	0	0	0	0	0	0	0	0	0	0	0	0	0	0	0	0	0	0	0	0	0	0	0	0	5.7961e-05	6.0259e-05	0	5.594e-06	0
0	0	0	0	0	0	0	0	0	0	0	0	0	0	0	0	0	0	0	0	0	0	0	0	0	0	0	0	0	0	0	0	0	0	0	0	0	0	0	0	0	0.010981	0.0025638	0.00016597	0.005371	0.026092	0.027624	0.00099674	0.0022781	0
0	0	0	0	0	0	0	0.00034116	0	3.1583e-05	3.7156e-06	0	0	0	0	0	0	0	0	0	0	0	0	0	0	0	0	0	0	0	0	0	0	0	0.0070203	0.0052396	3.6056e-05	0	1.2561e-05	0.0020224	0.00014689	0	5.7444e-05	0.00014179	0	0.0006486	0	0.0020655	0.00098656	0
0	0	2.8761e-05	0.0045662	0	0	0	0	0	0.00017979	0	4.6055e-05	0	0	0	0	0	0	0	0	0	0	0	0	0	0	0	0	0	0	0	0	0	0	0.00029576	0.0032212	0	0	0.0012574	0	0	8.1338e-05	1.2025e-05	7.1786e-05	0.0089638	3.7021e-05	0	0.00079468	0.0011218	0
0	0	0	0	0	0	0	0.00012774	0	0	0	0	0	0	0	0	0	0	0	0	0	0	0	0	0	0	0	0	0	0	0	0	0	0	0	0	0	0	0	0	0	0.00027971	0.00076486	0.00012512	0.00063845	0.0019697	0	0.0019356	0.0067707	0
0	0	0	0	0	0	0	0	0	0	0	0	0	0	0	0	0	0	0	0	0	0	0	0	0	0	0	0	0	0	0	0	0	0	0	0	0	0	0	0	0	0	0.00089983	0.00019791	4.626e-05	0.0032017	0	0.00070804	0.0036639	0
0	0	0	0.00095955	0	0	0	0	0	0	0	0.0014988	0	0	0	0	0	0	0	0	0	0	0	0	0	0	0	0	0	0	0	0	0	0	0	0	0	0	0.00019866	0	0	0.00049104	0	0	0.018043	0	0	2.9336e-05	0	0
0	0	0	0	0	0	0	0.0001559	0	0	0	0	0	0	0	0	0	0	0	0	2.4645e-05	0.00048965	0	2.9262e-05	0	0	0	0	0	0	0	0	0	0	0.00015277	0	0	0	0	0.0062096	0.00026153	0	0	0	0	0	0	0	0.00010859	0
0	0	0	0	0	0	0	0	0	0	0	0	0	0	0	0	0	0	0	0	0	0	0	0	0	0	0	0	0	0	0	0	0	0	6.3362e-05	0	0	0	0	0	0	0.00076306	0	0	0.0012552	0	0	0	0	0
0.00020156	0.0001781	0.0011152	0.00018643	0.0010132	1.196e-05	3.0657e-05	0.0013732	0.00033292	0.015092	0.0023492	0	0	0.00064571	0.0017596	0.00049438	0	0.0019764	0.00018128	0.0018388	4.7255e-05	0	0.00035482	0	3.6061e-05	0.00081328	0.0010658	0.00085981	0.00011637	0	0	0	0	0	0.017893	0.00099507	0.0045234	0.047233	0.00034699	0.0053838	0.003442	0	0	0	0	1.1609e-05	0	1.812e-06	0.00034599	0
[truncated: 33 more columns]
