# Supplementary material for: Reproducibility of the Structural Brain Connectome Derived from Diffusion Tensor Imaging
Source: PLoS One. 2015 Sep 2;10(9):e0135247. doi: 10.1371/journal.pone.0135247 (PMC4557836; doi:10.1371/journal.pone.0135247)
Supplement: S1 Data — Please refer to the README.txt file within the compressed folder for usage instructions. (ZIP) [file pone.0135247.s001.zip › Subject2_probabilistic_scanner_A_time_1.csv]

0	1.2821e+05	25930	65406	76177	11183	19405	1699.6	63.843	556.52	79.949	2328	72.186	58.299	709.32	594.04	2887	28543	10128	1439	4555.3	28180	42518	46858	4511.3	1031.8	1322.1	1.6164e+05	45968	33051	701.6	1.0334e+05	2079.4	3.2761e+05	33148	23007	4.5348e+05	22286	87003	20963	50206	1414.6	58.448	1921	10768	22.396	11.545	975.16	788.42	2.1721
1.2821e+05	0	1271	113.54	76929	8354.5	42155	10300	137.91	591.15	103.71	31.032	621.74	73.025	511.27	475.91	1643.4	13074	3364.6	1002	3220.4	30529	41882	41019	844.96	209.86	29.592	502.52	6083.9	11761	744.11	14386	941.57	73926	62015	39678	3.0457e+05	52173	719.43	6825.5	3823.6	140.05	68.297	477.02	238.21	46.81	14.427	582.5	2071.8	0.98772
25930	1271	0	35617	189.65	133.48	15283	2612	143.36	281.08	43.396	1443.7	112.05	25.883	194.43	192.67	129.87	588.77	101.75	325.29	170.23	1206	687.8	1193.1	101.85	50.654	58.769	3810.8	1126.8	508.88	95.063	725.49	113.35	3704.2	41987	1.0494e+05	92570	1.1601e+05	81618	16595	7362.5	2583.3	45.098	24400	14751	20.856	5.2797	4104.9	1698.4	5.4468
65406	113.54	35617	0	55.594	35.405	3552.1	29958	9.0443	28.555	28.303	58239	2331.5	114.28	132.65	43.129	186.04	753.23	103.24	207.07	348.35	2490.5	1955.5	2993	375.66	179.84	469.14	48266	4034.5	311.98	16.244	4292.4	84.777	14510	9579.4	91350	34968	6832.1	1.7707e+05	4852.3	10441	12534	51.197	55085	1.7019e+05	27.005	15.625	13802	19902	1.1135
76177	76929	189.65	55.594	0	61681	1.0823e+05	58509	2343	3763.6	587.9	21.621	688.54	466.74	3209.1	6174.6	39646	26767	15002	2992.7	1328.3	7878.3	27571	12055	1248.2	73.556	61.72	138.92	3041.8	5997	8163.3	37713	11698	2.9e+05	1.9443e+05	53279	8.558e+05	1.4633e+05	454.12	12854	5109.6	100.9	79.744	14.643	210.89	191.08	204.32	560.94	6762.9	19.309
11183	8354.5	133.48	35.405	61681	0	35602	1.3918e+05	3.361e+05	1.0876e+05	716.82	1.7702	500.46	383.04	1320.3	17957	61558	7487.2	29372	1496.3	49.034	150.59	366.1	151.34	130.65	24.225	50.568	65.653	1609.6	21261	1.217e+05	27365	9923.1	3.7689e+05	65110	24943	3.8165e+05	22959	332	10576	1875.1	25.533	24.556	3.7384	34.368	49.046	206.49	134.5	4170.9	78.391
19405	42155	15283	3552.1	1.0823e+05	35602	0	2.2e+05	1.0078e+05	9899	610.41	140.51	491.14	159.83	354.76	2436.1	2400.5	5047.9	6185.8	1699.5	352.36	2479.7	4206.9	4310.5	249.12	38.106	53.812	354.4	1069.6	3584.1	12208	2874	177.95	8646.4	1.333e+05	1.3073e+05	1.1086e+05	47018	5176.5	20358	2422.8	1580.3	138.12	3823.6	4040.9	141.62	298.26	7941.3	18619	62.42
1699.6	10300	2612	29958	58509	1.3918e+05	2.2e+05	0	1.2123e+05	65292	35336	21530	1.3135e+05	90075	49409	4619.1	5444.1	7595.1	5088.5	71425	885.38	594.29	1038.2	1245.7	62.593	25.396	39.75	225.76	403.33	1976.3	17017	2603	241.16	4734.1	1.4708e+05	79048	1.2205e+05	72981	6446.9	15923	1968.2	3821	1748.4	14889	22413	2023	4873	39844	5.3384e+05	3675
63.843	137.91	143.36	9.0443	2343	3.361e+05	1.0078e+05	1.2123e+05	0	3.7455e+05	370.85	0.12537	40.541	89.626	67.194	16051	2943.9	12009	29840	260.99	10.938	74.994	132.52	51.612	30.59	6.9126	11.545	11.395	5136.5	18691	12566	897.36	35.232	1105.7	48210	14785	40705	30409	41.087	4484.4	660.6	12.869	5.432	1.1572	7.4088	27.64	137.98	73.215	2344.9	102.67
556.52	591.15	281.08	28.555	3763.6	1.0876e+05	9899	65292	3.7455e+05	0	41880	1.8681	55.118	20027	270.52	4.0317e+05	51133	91279	2.055e+05	3174.6	15.892	74.587	665.72	90.91	131.32	111.41	133.26	12.631	21966	1.1478e+05	57746	14631	2306.4	62659	3.9751e+05	51223	1.5509e+05	1.2605e+05	127.86	40633	5876.8	353.17	369.55	4.9133	37.767	619.29	789.32	431.42	9313	190.65
79.949	103.71	43.396	28.303	587.9	716.82	610.41	35336	370.85	41880	0	80.076	4977.4	3.6069e+05	9466.5	22176	2735.4	12627	269.53	1.6019e+05	102.05	40.361	78.798	45.577	15.654	63.151	47.484	22.55	50.082	73.464	405.26	1698.1	618.8	1036.5	39562	28203	6796.7	4758.9	170.67	1934.1	982.18	1158.2	1689.9	21.355	148.21	2222.6	3294.9	1702.3	20140	413.23
2328	31.032	1443.7	58239	21.621	1.7702	140.51	21530	0.12537	1.8681	80.076	0	1.8712e+05	55514	85154	1.748	7.4408	18.289	1.4364	8910.3	178.73	52.373	10.81	475.4	1.9182	6.2664	3.6193	156.91	11.387	0.92545	4.2366	10.202	14.572	50.026	137.13	16617	212.46	79.625	57248	48.103	106.73	1453.4	22.989	25442	77217	8.1052	4.1205	1043.9	28881	0.36644
72.186	621.74	112.05	2331.5	688.54	500.46	491.14	1.3135e+05	40.541	55.118	4977.4	1.8712e+05	0	3.3262e+05	3.5258e+05	18.378	41.432	97.113	28.756	1.183e+05	3254.9	558.33	31.346	3176	6.1231	37.607	2.2335	0.91065	4.179	10.726	76.363	78.378	23.386	166.85	1907.3	1229.7	2683.1	1356.3	517.28	188.44	38.166	39.335	106.74	364.8	622.42	73.583	658.85	630.59	76258	11.531
58.299	73.025	25.883	114.28	466.74	383.04	159.83	90075	89.626	20027	3.6069e+05	55514	3.3262e+05	0	2.8024e+05	6190.4	1532.3	7020.1	112.2	2.0777e+05	2051.5	305.07	31.203	660.16	6.5348	29.829	13.646	6.9568	19.307	26.391	212.38	2577	772.27	567.55	5889.9	5298.5	1968.3	981.23	53.319	427.77	189.56	337.74	754.18	18.495	71.166	928.65	910.57	802.11	31835	140.97
709.32	511.27	194.43	132.65	3209.1	1320.3	354.76	49409	67.194	270.52	9466.5	85154	3.5258e+05	2.8024e+05	0	168.93	2422.1	45848	1023.9	3.0949e+05	81503	11816	4876.3	8178.7	395.52	19061	1155.4	486.1	374.96	530.68	6219.6	20117	6207.9	2826	38751	5005	9525.2	3729.9	169.29	17484	1789.8	1126.6	798.77	55.525	878.81	840.65	254.33	530.57	2887.9	21.074
594.04	475.91	192.67	43.129	6174.6	17957	2436.1	4619.1	16051	4.0317e+05	22176	1.748	18.378	6190.4	168.93	0	1.825e+05	1.1508e+05	80000	8331.2	8.5962	45.79	484.28	57.811	55.828	129.33	107.2	8.503	8809.3	48029	19758	6991.1	4316.9	1.1687e+05	2.0262e+05	37979	1.2208e+05	43538	242.09	20276	5713.3	287.93	249.65	4.0693	25.508	302.98	528.15	393.86	850.84	17.278
2887	1643.4	129.87	186.04	39646	61558	2400.5	5444.1	2943.9	51133	2735.4	7.4408	41.432	1532.3	2422.1	1.825e+05	0	1.5008e+05	1.702e+05	8334.7	13.255	13.792	168.14	22.021	238.75	95.45	8.2758	16.241	20388	86021	1.1582e+05	96845	35227	1.4973e+05	24945	12844	2.1763e+05	15304	1445.2	4575.9	3975	137.69	66.525	2.9696	127.87	64.549	113.43	120.06	501.6	8.3867
28543	13074	588.77	753.23	26767	7487.2	5047.9	7595.1	12009	91279	12627	18.289	97.113	7020.1	45848	1.1508e+05	1.5008e+05	0	3.6602e+05	2.3708e+05	51516	9843.8	63365	10023	86378	3893.4	172.58	552.91	46492	76055	12371	1.6883e+05	12438	45585	2.2595e+05	37841	1.534e+05	54335	2357.3	36882	23976	8013.2	2202.2	72.195	11339	1058.5	435.13	1937.9	3422.7	70.727
10128	3364.6	101.75	103.24	15002	29372	6185.8	5088.5	29840	2.055e+05	269.53	1.4364	28.756	112.2	1023.9	80000	1.702e+05	3.6602e+05	0	2873.8	119.82	109.43	74805	250.25	1.1174e+05	785.6	44.191	171.32	1.8512e+05	2.7339e+05	1.7448e+05	1.3644e+05	930.7	19344	26540	1905.7	45727	11794	421.71	7794.1	4106.4	342.86	79.407	2.0769	357.04	57.982	22.39	79.148	344.95	5.9822
1439	1002	325.29	207.07	2992.7	1496.3	1699.5	71425	260.99	3174.6	1.6019e+05	8910.3	1.183e+05	2.0777e+05	3.0949e+05	8331.2	8334.7	2.3708e+05	2873.8	0	1.7277e+05	23936	3340.7	26454	2040.3	32114	770.97	1038.3	1418.6	1372.5	2432.8	22069	3698.2	3519.6	67159	24988	12079	3356.2	484.97	39816	2019	8036.3	2726	87.57	10678	2167	907.16	2866.4	12175	120.31
4555.3	3220.4	170.23	348.35	1328.3	49.034	352.36	885.38	10.938	15.892	102.05	178.73	3254.9	2051.5	81503	8.5962	13.255	51516	119.82	1.7277e+05	0	2.9927e+05	11879	1.2186e+05	3842.5	15348	294.58	939.54	1459.1	2195.7	67.213	3627.9	54.115	2705.9	41290	732.04	11875	1731.4	931.67	75959	4475.6	1357.1	575.5	17.251	2144	213.81	24.108	288.66	823.81	2.3854
28180	30529	1206	2490.5	7878.3	150.59	2479.7	594.29	74.994	74.587	40.361	52.373	558.33	305.07	11816	45.79	13.792	9843.8	109.43	23936	2.9927e+05	0	20044	2.4684e+05	4690.7	14952	248.94	2748.7	5575.1	11603	40.569	15091	7.4298	12959	38841	2344.7	72245	1340.7	4963.4	70775	8498	783.75	272.48	19.361	861.8	59.122	8.279	119.7	171.92	0.59289
42518	41882	687.8	1955.5	27571	366.1	4206.9	1038.2	132.52	665.72	78.798	10.81	31.346	31.203	4876.3	484.28	168.14	63365	74805	3340.7	11879	20044	0	22759	2.9999e+05	1827.3	186.06	1153.6	1.1141e+05	37572	481.43	69071	21.354	47176	37887	1887.4	1.6115e+05	11425	3785.5	23305	30073	970.66	243.35	13.445	1161.3	110.87	13.668	201.52	305.12	2.543
46858	41019	1193.1	2993	12055	151.34	4310.5	1245.7	51.612	90.91	45.577	475.4	3176	660.16	8178.7	57.811	22.021	10023	250.25	26454	1.2186e+05	2.4684e+05	22759	0	56707	20496	159.15	2390.9	14683	28788	39.451	32933	8.2979	21672	21090	1923.7	94428	1208.9	5120.5	28378	8443.9	990.06	155.94	21.11	931.93	51.191	8.0543	114.11	158.83	0.87913
4511.3	844.96	101.85	375.66	1248.2	130.65	249.12	62.593	30.59	131.32	15.654	1.9182	6.1231	6.5348	395.52	55.828	238.75	86378	1.1174e+05	2040.3	3842.5	4690.7	2.9999e+05	56707	0	30529	2682	6188	1.8493e+05	4966.7	2157.2	10303	56.495	2307.3	3506.2	365.97	5940.1	757.04	678.8	51566	2148.5	46.102	11.318	1.6758	59.18	6.2295	1.7124	7.7284	17.563	0.43911
1031.8	209.86	50.654	179.84	73.556	24.225	38.106	25.396	6.9126	111.41	63.151	6.2664	37.607	29.829	19061	129.33	95.45	3893.4	785.6	32114	15348	14952	1827.3	20496	30529	0	15317	36269	7132.3	392.53	30.128	227.57	79.631	363.96	2596.8	201.49	1873.9	783.49	359.85	1.0337e+05	1289.9	18.885	13.876	0.41334	15.692	7.8157	6.9156	6.5923	21.896	0.94028
1322.1	29.592	58.769	469.14	61.72	50.568	53.812	39.75	11.545	133.26	47.484	3.6193	2.2335	13.646	1155.4	107.2	8.2758	172.58	44.191	770.97	294.58	248.94	186.06	159.15	2682	15317	0	43336	1551.7	26.746	31.022	106.81	10.352	2499.2	3367.8	989.9	834.98	307.64	1075.5	53650	33101	12.504	9.543	3.2936	20.479	6.6358	4.1859	6.8369	25.472	0.94385
1.6164e+05	502.52	3810.8	48266	138.92	65.653	354.4	225.76	11.395	12.631	22.55	156.91	0.91065	6.9568	486.1	8.503	16.241	552.91	171.32	1038.3	939.54	2748.7	1153.6	2390.9	6188	36269	43336	0	7680.6	3716.6	33.396	20321	20.973	1.1871e+05	16024	3284	57304	1038.7	43897	44174	1.1892e+05	111.45	37.525	140.31	722.74	14.216	4.1543	34.541	39.332	0.13921
45968	6083.9	1126.8	4034.5	3041.8	1609.6	1069.6	403.33	5136.5	21966	50.082	11.387	4.179	19.307	374.96	8809.3	20388	46492	1.8512e+05	1418.6	1459.1	5575.1	1.1141e+05	14683	1.8493e+05	7132.3	1551.7	7680.6	0	1.1039e+05	20772	37761	239.62	16157	11760	1510.8	39068	5874.3	4813.5	37762	23214	224.12	66.444	14.213	447.27	19.937	5.0604	49.871	66.525	1.1014
33051	11761	508.88	311.98	5997	21261	3584.1	1976.3	18691	1.1478e+05	73.464	0.92545	10.726	26.391	530.68	48029	86021	76055	2.7339e+05	1372.5	2195.7	11603	37572	28788	4966.7	392.53	26.746	3716.6	1.1039e+05	0	1.6363e+05	1.3595e+05	137.49	31217	8600.5	1237	48455	11144	688.37	5771	3397	148.6	42.993	1.6588	280.02	17.188	8.7031	40.12	141.77	3.7816
701.6	744.11	95.063	16.244	8163.3	1.217e+05	12208	17017	12566	57746	405.26	4.2366	76.363	212.38	6219.6	19758	1.1582e+05	12371	1.7448e+05	2432.8	67.213	40.569	481.43	39.451	2157.2	30.128	31.022	33.396	20772	1.6363e+05	0	1.6899e+05	3054.9	51659	35043	9561.6	51906	8381.2	229.37	4581.7	1189.7	127.77	61.797	2.4764	204.39	46.849	72.356	66.991	698.38	17.501
1.0334e+05	14386	725.49	4292.4	37713	27365	2874	2603	897.36	14631	1698.1	10.202	78.378	2577	20117	6991.1	96845	1.6883e+05	1.3644e+05	22069	3627.9	15091	69071	32933	10303	227.57	106.81	20321	37761	1.3595e+05	1.6899e+05	0	88608	3.4331e+05	18444	5656.5	1.1393e+05	10980	2297.9	3363.6	6627.1	684.39	206.5	9.6258	1056.2	138.05	78.131	205.79	726.35	13.784
2079.4	941.57	113.35	84.777	11698	9923.1	177.95	241.16	35.232	2306.4	618.8	14.572	23.386	772.27	6207.9	4316.9	35227	12438	930.7	3698.2	54.115	7.4298	21.354	8.2979	56.495	79.631	10.352	20.973	239.62	137.49	3054.9	88608	0	89157	7271	6373.4	37315	7610.4	1767	944.81	2980	72.235	65.221	5.9298	160.5	28.04	16.901	25.893	91.037	3.2407
3.2761e+05	73926	3704.2	14510	2.9e+05	3.7689e+05	8646.4	4734.1	1105.7	62659	1036.5	50.026	166.85	567.55	2826	1.1687e+05	1.4973e+05	45585	19344	3519.6	2705.9	12959	47176	21672	2307.3	363.96	2499.2	1.1871e+05	16157	31217	51659	3.4331e+05	89157	0	16564	7198.4	6.3461e+05	17204	10341	4803.8	17783	206.3	76.71	26.46	521.15	50.25	49.234	118.44	678.99	3.7984
33148	62015	41987	9579.4	1.9443e+05	65110	1.333e+05	1.4708e+05	48210	3.9751e+05	39562	137.13	1907.3	5889.9	38751	2.0262e+05	24945	2.2595e+05	26540	67159	41290	38841	37887	21090	3506.2	2596.8	3367.8	16024	11760	8600.5	35043	18444	7271	16564	0	7.5182e+05	4.3891e+05	3.8274e+05	65464	7.9131e+05	2.1763e+05	2037.7	802.35	376.41	1668.3	934.27	633.54	922.5	12069	117.73
23007	39678	1.0494e+05	91350	53279	24943	1.3073e+05	79048	14785	51223	28203	16617	1229.7	5298.5	5005	37979	12844	37841	1905.7	24988	732.04	2344.7	1887.4	1923.7	365.97	201.49	989.9	3284	1510.8	1237	9561.6	5656.5	6373.4	7198.4	7.5182e+05	0	89758	1.1682e+05	81320	2.6738e+05	36759	8795.9	313.93	68951	73539	374.52	345.95	16723	15711	56.237
4.5348e+05	3.0457e+05	92570	34968	8.558e+05	3.8165e+05	1.1086e+05	1.2205e+05	40705	1.5509e+05	6796.7	212.46	2683.1	1968.3	9525.2	1.2208e+05	2.1763e+05	1.534e+05	45727	12079	11875	72245	1.6115e+05	94428	5940.1	1873.9	834.98	57304	39068	48455	51906	1.1393e+05	37315	6.3461e+05	4.3891e+05	89758	0	4.5443e+05	45506	81232	90035	910.72	411.78	598.22	1488.8	404.29	380.95	907.79	12350	108.09
22286	52173	1.1601e+05	6832.1	1.4633e+05	22959	47018	72981	30409	1.2605e+05	4758.9	79.625	1356.3	981.23	3729.9	43538	15304	54335	11794	3356.2	1731.4	1340.7	11425	1208.9	757.04	783.49	307.64	1038.7	5874.3	11144	8381.2	10980	7610.4	17204	3.8274e+05	1.1682e+05	4.5443e+05	0	28207	82080	80998	355.94	226.89	901.16	480.37	290.42	255.45	323.63	5811.7	109.14
87003	719.43	81618	1.7707e+05	454.12	332	5176.5	6446.9	41.087	127.86	170.67	57248	517.28	53.319	169.29	242.09	1445.2	2357.3	421.71	484.97	931.67	4963.4	3785.5	5120.5	678.8	359.85	1075.5	43897	4813.5	688.37	229.37	2297.9	1767	10341	65464	81320	45506	28207	0	40752	48492	5657.6	132.37	72394	1.3918e+05	66.905	31.375	3754.6	8311.7	1.7628
20963	6825.5	16595	4852.3	12854	10576	20358	15923	4484.4	40633	1934.1	48.103	188.44	427.77	17484	20276	4575.9	36882	7794.1	39816	75959	70775	23305	28378	51566	1.0337e+05	53650	44174	37762	5771	4581.7	3363.6	944.81	4803.8	7.9131e+05	2.6738e+05	81232	82080	40752	0	1.5784e+05	4183.6	1496.1	164.95	7014.4	333.05	100.09	738.39	1996.6	50.004
50206	3823.6	7362.5	10441	5109.6	1875.1	2422.8	1968.2	660.6	5876.8	982.18	106.73	38.166	189.56	1789.8	5713.3	3975	23976	4106.4	2019	4475.6	8498	30073	8443.9	2148.5	1289.9	33101	1.1892e+05	23214	3397	1189.7	6627.1	2980	17783	2.1763e+05	36759	90035	80998	48492	1.5784e+05	0	519.39	260.32	424.66	1579.9	109.48	50.396	143.42	345.41	15.485
1414.6	140.05	2583.3	12534	100.9	25.533	1580.3	3821	12.869	353.17	1158.2	1453.4	39.335	337.74	1126.6	287.93	137.69	8013.2	342.86	8036.3	1357.1	783.75	970.66	990.06	46.102	18.885	12.504	111.45	224.12	148.6	127.77	684.39	72.235	206.3	2037.7	8795.9	910.72	355.94	5657.6	4183.6	519.39	0	96182	5611.2	74043	33084	5556.2	45794	3382.1	389.61
58.448	68.297	45.098	51.197	79.744	24.556	138.12	1748.4	5.432	369.55	1689.9	22.989	106.74	754.18	798.77	249.65	66.525	2202.2	79.407	2726	575.5	272.48	243.35	155.94	11.318	13.876	9.543	37.525	66.444	42.993	61.797	206.5	65.221	76.71	802.35	313.93	411.78	226.89	132.37	1496.1	260.32	96182	0	200.83	440.54	1.0392e+05	2241.1	27306	4756	146.62
1921	477.02	24400	55085	14.643	3.7384	3823.6	14889	1.1572	4.9133	21.355	25442	364.8	18.495	55.525	4.0693	2.9696	72.195	2.0769	87.57	17.251	19.361	13.445	21.11	1.6758	0.41334	3.2936	140.31	14.213	1.6588	2.4764	9.6258	5.9298	26.46	376.41	68951	598.22	901.16	72394	164.95	424.66	5611.2	200.83	0	59379	34.504	18.167	12380	2984.9	1.0151
10768	238.21	14751	1.7019e+05	210.89	34.368	4040.9	22413	7.4088	37.767	148.21	77217	622.42	71.166	878.81	25.508	127.87	11339	357.04	10678	2144	861.8	1161.3	931.93	59.18	15.692	20.479	722.74	447.27	280.02	204.39	1056.2	160.5	521.15	1668.3	73539	1488.8	480.37	1.3918e+05	7014.4	1579.9	74043	440.54	59379	0	452.77	291.49	3470.1	28908	42.125
22.396	46.81	20.856	27.005	191.08	49.046	141.62	2023	27.64	619.29	2222.6	8.1052	73.583	928.65	840.65	302.98	64.549	1058.5	57.982	2167	213.81	59.122	110.87	51.191	6.2295	7.8157	6.6358	14.216	19.937	17.188	46.849	138.05	28.04	50.25	934.27	374.52	404.29	290.42	66.905	333.05	109.48	33084	1.0392e+05	34.504	452.77	0	1.16e+05	1.0734e+05	12641	3948.2
11.545	14.427	5.2797	15.625	204.32	206.49	298.26	4873	137.98	789.32	3294.9	4.1205	658.85	910.57	254.33	528.15	113.43	435.13	22.39	907.16	24.108	8.279	13.668	8.0543	1.7124	6.9156	4.1859	4.1543	5.0604	8.7031	72.356	78.131	16.901	49.234	633.54	345.95	380.95	255.45	31.375	100.09	50.396	5556.2	2241.1	18.167	291.49	1.16e+05	0	78368	1.0492e+05	1.7202e+05
975.16	582.5	4104.9	13802	560.94	134.5	7941.3	39844	73.215	431.42	1702.3	1043.9	630.59	802.11	530.57	393.86	120.06	1937.9	79.148	2866.4	288.66	119.7	201.52	114.11	7.7284	6.5923	6.8369	34.541	49.871	40.12	66.991	205.79	25.893	118.44	922.5	16723	907.79	323.63	3754.6	738.39	143.42	45794	27306	12380	3470.1	1.0734e+05	78368	0	1.388e+05	67629
788.42	2071.8	1698.4	19902	6762.9	4170.9	18619	5.3384e+05	2344.9	9313	20140	28881	76258	31835	2887.9	850.84	501.6	3422.7	344.95	12175	823.81	171.92	305.12	158.83	17.563	21.896	25.472	39.332	66.525	141.77	698.38	726.35	91.037	678.99	12069	15711	12350	5811.7	8311.7	1996.6	345.41	3382.1	4756	2984.9	28908	12641	1.0492e+05	1.388e+05	0	1.5149e+05
2.1721	0.98772	5.4468	1.1135	19.309	78.391	62.42	3675	102.67	190.65	413.23	0.36644	11.531	140.97	21.074	17.278	8.3867	70.727	5.9822	120.31	2.3854	0.59289	2.543	0.87913	0.43911	0.94028	0.94385	0.13921	1.1014	3.7816	17.501	13.784	3.2407	3.7984	117.73	56.237	108.09	109.14	1.7628	50.004	15.485	389.61	146.62	1.0151	42.125	3948.2	1.7202e+05	67629	1.5149e+05	0
55.132	18.053	17.758	43.968	95.203	222.18	245.14	21705	1486.9	48460	32838	3.2454	213.1	13766	349.24	2889.6	259.65	1673.6	130.42	2689.7	31.065	17.528	92.255	48.126	40.29	477.89	206.46	73.295	47.995	58.644	60.292	261.35	37.084	157.17	5381.4	2843.3	2218.5	2565.1	50.455	1112.2	694	4227.1	3432.1	54.861	543.34	5028.9	84542	11675	2.1849e+05	3.2599e+05
31.181	36.585	22.028	35.995	203.31	231.19	166.16	17557	325.71	1.4462e+05	4.3736e+05	119.02	4675.7	2.695e+05	12963	21232	961.18	4571.2	149.57	42878	115.07	17.859	35.708	22.637	14.882	87.713	76.115	31.54	30.301	40.821	116.36	972.65	248.38	391.26	14900	8990.4	4201.4	4156.3	45.839	1331.2	619.33	758.61	1151.1	30.034	122.3	1378.1	1146.1	1034.3	33886	276.39
738.73	19.111	376.36	26702	16.12	0.5568	56.657	8024	0	2.3133	45.47	49069	6484.8	764.47	1538	0.026269	1.0407	151.02	3.7519	913.54	6024.3	609.42	42.345	72.149	0.97636	2.6063	2.2547	44.06	8.1807	1.6547	6.5437	16.818	3.3798	22.875	158.66	5225.5	87.169	23.355	20429	156.71	46.09	429.1	7.3096	2898.8	68834	6.4207	3.3612	82.463	43055	5.2239
56.383	85.48	140.62	2425	133.95	192.86	140.34	19906	15.07	28.909	695.37	17104	56579	11868	6770.7	6.1091	5.892	558.4	18.9	4192.8	15120	1685.7	220.83	126.68	7.7399	24.524	5.0569	6.9177	6.1655	6.2411	37.827	55.047	8.1346	19.647	910.86	586.36	413.81	286.58	2259	556.18	35.146	66.67	46.683	104.97	2406.4	48.459	183.5	72.092	63962	4.8257
67.644	65.652	22.46	343.62	387.55	291.8	155.31	32983	62.781	21259	2.0425e+05	4427.5	16311	2.0371e+05	54709	3981	1071.6	6150.6	109.01	47790	6930.6	1158.1	354.02	213.71	12.199	42.904	5.2318	6.2498	21.909	27.546	227.94	2425.4	716.7	447.12	5513.2	4469.9	1691.2	967.46	241.86	925.55	188.06	274.01	587.93	31.751	529.68	639.04	404.35	560.19	63800	102.31
870.04	664.55	156.21	335.02	2476.1	898.71	236.55	1378.8	32.839	263.34	11557	4330.1	8344.4	77254	3.6406e+05	381.61	1946.4	67622	1405.5	2.5735e+05	1.5115e+05	29345	24979	4091.5	540.19	3846.1	58.448	297.42	565.26	672.38	5250.8	18645	4381	2438	52078	4016.2	8897.2	3173.8	407.7	45813	1679.5	1973.9	1124.4	42.15	1559.8	1222.2	339.41	571.33	8395.2	22.305
63.732	19.899	20.877	48.753	147.89	175.94	121.37	2194.4	298.38	3197.6	69799	4.321	51.643	23632	941.3	18424	1779.6	3305.5	77.908	22540	18.658	9.0269	45.316	19.745	22.798	200.52	323.69	71.633	29.101	31.496	80.624	777.6	205.62	327.1	2430.4	1846.5	1759.7	1118.7	68.554	441.13	535.7	4675.3	5052.9	41.918	321.85	7199.7	16636	7155.2	23227	43475
167.52	39.353	84.797	207.38	253.94	182.26	147.33	1591.7	38.14	1406.5	13443	10.809	66.901	3514.5	1145.8	4984.4	1779.1	7943.3	162.1	11336	27.971	15.064	34.199	25.353	10.238	55.4	40.806	92.093	64.064	48.729	199.53	1946	426.85	406.64	5456.1	2374.1	2409.7	1113.6	479.11	681.59	657.58	34431	27976	360.49	2933.9	33528	58160	38641	34173	13408
1662.1	986.88	417.31	388.73	2438.3	974.97	754.86	2495.3	95.018	1847.1	33767	33.476	109.23	10138	40912	6447.2	8548.2	1.0603e+05	4495.1	2.1103e+05	37209	4347	11740	1459.3	558.27	320.86	97.584	213.89	2072.6	1725.9	3264.3	22035	3251.6	3346.2	30366	7068.2	12763	3456.4	488.38	14343	2085.2	45058	11943	294.52	21174	13233	8038.5	9774.5	13517	1431.9
223.34	141.5	68.787	93.329	290.57	76.819	107.85	633.6	45.055	843.98	1340.6	8.2513	17.33	339.61	3282.9	129.39	402.27	16145	636.22	28632	904.78	169.95	343.95	181.77	65.37	64.316	42.262	56.395	276.46	253.66	422.18	2628.2	293.29	377.81	6701.3	766.37	1788.6	701.09	88.317	1861.6	434.98	21944	6478	115	5255.2	5883.6	2642.3	4165.3	4197.1	3759.7
2218.8	1435	361.21	742.61	3425.1	1255	1060.7	8911	190.64	4077.2	99936	1953.4	3853	82605	2.2942e+05	21939	7361.7	2.0683e+05	8762.3	4.8832e+05	1.6703e+05	32994	43468	6274.5	1674.3	3216.4	79.502	516.48	2498.7	1941.4	5697	34955	4155.5	4245.6	82026	10323	18708	4903.9	741.01	62734	2986.9	11642	4287.7	152.12	12289	4217.3	1939.4	5021	51122	198.83
2011.5	1708.8	274.71	361.29	617.39	30.52	278.35	354.93	11.635	22.838	314.79	130.86	143.05	911.71	55269	18.086	23.072	83677	1953.1	78313	2.36e+05	55786	69198	7650.1	1377.6	4844.2	73.051	639.5	1852.9	1121.9	88.432	1558.6	32.204	1212.1	76208	1200.7	8240.1	616.97	594.76	1.5005e+05	1926.2	20642	7885.5	297.54	27736	2698.7	251.1	3830.1	3274.1	10.922
1011	880.33	822.6	670.95	334.45	38.447	524.03	994.68	12.092	39.952	265.19	131.49	107.2	380.94	3354.4	22.423	32.925	12549	407.61	9326.3	47356	23595	17239	13549	444.81	792.45	39.821	209.78	834.16	499.68	86.258	784.26	51.577	542.15	38520	4099.1	3487.1	380.11	733.45	1.013e+05	1079.6	67492	24194	1085.8	1.0321e+05	6017.9	590.43	11249	8120.6	42.132
1238.2	772.58	225.8	400.13	497.29	49.411	426.69	1185.5	16.35	122.86	281.82	41.689	50.909	125.81	2379.4	67.005	100.6	46240	1496.4	28790	36118	9234.4	28194	3612.5	562.99	132.62	22.507	131.59	1310.4	980.66	144.99	1941.3	102.02	840.01	21086	1225.9	4587.5	575.67	307.73	41181	953.1	74162	21555	424.02	48960	25619	2678.6	16661	8686	295.58
1645.6	1414.3	311.35	333.57	518.44	20.742	360.24	560.81	5.3821	61.433	112.07	47.239	55.324	171.36	1009.3	53.453	33.066	2110.6	106.74	2891.2	9156.6	10658	2774.7	24091	633.46	299.95	15.001	117.47	399.41	857.38	37.675	1621.2	30.257	899.53	11590	1792.7	2960.9	126.83	304.34	28857	372.15	28431	4761.5	353.13	41539	895.69	188.16	3646.5	3855.4	13.271
266.97	169.85	59.22	173.58	123.91	19.002	98.184	350.28	2.5712	35.423	140.45	17.85	20.85	65.151	1232.5	10.848	55.447	7186.4	290.21	9984.3	2458.9	1003.8	904.88	2199.4	107.3	31.689	6.9705	97.993	254.78	201.72	77.657	641	48.129	218.17	1816.7	345.52	736.7	115.35	140.38	3465.9	428.67	7802.1	2064	124.42	9439.6	1610.3	388.7	1885.9	2114.1	43.655
11.904	10.294	1.7822	3.1696	7.7922	2.8477	2.2997	6.4416	0.18208	9.7739	106.67	0.74545	1.907	107.88	1721	8.6521	6.6983	368.23	15.672	1168.9	1677.6	1006.2	173.69	120.25	48.7	286.09	5.953	40.657	25.786	6.712	13.48	43.687	14.616	11.023	2500.5	28.371	61.035	22.072	7.3595	6057.6	24.882	97.514	54.813	9.8263	107.27	48.147	15.346	21.93	24.913	2.3567
37.098	13.415	97.27	80.896	26.241	12.788	34.096	70.175	7.3336	162.73	253.28	8.8988	11.723	121.41	1645.2	150.43	84.32	661.18	38.333	1285.7	1349.6	811.28	159.09	98.572	39.41	208.56	10.476	119.59	39.079	19.261	38.391	104.17	96.819	80.247	2373.9	320.99	459.34	599.02	129.31	6071.1	1614.4	1172.4	324.75	65.805	1594.3	399.61	77.089	197.12	231.2	3.2238
150.26	79.496	587.72	622.11	71.965	21.548	226.9	463.07	1.2918	39.676	134.67	86.671	50.18	74.901	1423.2	18.108	38.623	2800.6	95.83	3722.1	2292.9	1373.5	367.29	422.9	37.905	187.7	13.463	174.28	112.23	77.326	102.12	307.28	116.83	121.16	2512.5	1457.2	402.69	187.88	660.9	8232.9	908.64	30238	2524.9	546.56	22893	2867.2	622.42	1328.6	1727.3	24.096
345.12	100.57	58.866	246.25	309.99	100.07	161.36	1069.4	18.953	148.97	569.41	27.913	54.547	201.05	3425.7	35.589	368.82	12807	511.64	23245	1280.9	350.83	626.88	452.2	69.503	25.751	20.044	274.1	310.55	228.9	494.92	2269.8	402.15	480.27	3413.1	545.88	1433.5	391.05	339.04	4439.3	1283.2	11085	4443.5	166.68	8703.9	6040.3	10662	4251.6	7910.1	8111.1
208.98	83.736	50.182	361.53	351.21	138.29	96.483	2424.9	134.85	379.48	828.6	37.816	39.935	334.46	6775.4	46.539	405.14	12858	488.9	34691	866.75	302.69	462.16	438.9	47.189	15.62	8.6471	77.731	173.63	187.08	732.43	3018.2	605.07	472.98	4355.2	567.86	1613.9	549.94	162.6	2262.4	510.26	38256	7345.7	298.18	10240	6363.9	28433	5468.5	15104	37441
14.877	9.4495	8.2539	5.1469	32.324	19.459	6.0357	578.31	172.5	77.353	339.01	0.30316	5.4605	148.94	1409.1	9.9377	35.657	969.49	31.577	3235.1	64.538	10.77	10.424	4.0967	0.9911	5.6759	7.3402	6.0141	7.4894	12.359	122.6	293.09	64.527	43.732	901.05	118.77	242.72	134.93	16.509	120.33	63.183	525.97	373.8	5.3066	108.63	1272.6	14048	703.76	5117.7	27081
378.04	186.03	124.02	421.14	507.32	169.57	210.69	1805.9	51.965	1079.9	3099.9	36.047	70.65	800.31	12867	324.7	864.05	22412	995.88	58703	2070	649.69	1087.8	720.83	70.734	52.528	24.806	104.14	338.37	354.34	1022.3	4884.6	747.89	691.63	10163	1625.5	3011.4	1079.7	378.39	3267.7	811.33	1.8939e+05	50550	433.01	19395	78134	61217	27631	20550	4756.8
30.14	9.5049	21.106	25.285	25.059	15.143	6.107	60.425	5.9487	57.141	415.85	1.3023	4.7221	112.46	1054.8	49.324	117.87	700.94	15.637	1597.5	47.307	8.9057	11.047	4.8121	1.1948	10.055	8.2649	23.785	7.0795	5.6857	62.502	233.43	129.78	44.255	1019.6	327.28	261.09	194.49	165.05	116.15	169.1	665.7	896.36	17.34	118.13	1986.6	3383	639.87	769.78	44.726
285.64	114.32	229.83	1438.4	364.8	241.03	336.75	6597.4	211.84	8042.1	25180	204.58	302.69	5280.5	1609.9	4202.6	797.24	9259.7	362.77	10330	1927.7	820.69	1059	801.65	50.432	30.984	17.054	157.62	245.59	201.42	228.26	929.43	181.5	516.34	3493.4	2353.8	1895.6	717.76	565.05	5051.5	786.77	3.7987e+05	1.6471e+05	1855.9	45997	3.4445e+05	2.4125e+05	62521	57894	2550
2693.2	2872.1	2608.7	3034	5948.4	1984.2	7764.7	64602	860.09	25702	52966	638.56	5596.5	19009	34310	4373.1	3464.1	67190	2091.8	1.3728e+05	48814	18153	22211	3213.7	766.8	1363.4	518.59	1314.1	2241.5	1701	3618.2	13769	3962.5	3675.9	62726	16871	21466	13980	3313.8	1.2424e+05	8389.4	48112	1.0455e+05	5057.3	60689	1.2594e+05	33327	1.1939e+05	2.8519e+05	4756.5
7265.6	2432.1	7797.5	80822	3384.2	759.46	15295	62671	550.72	21891	49745	27462	3898.5	21929	10102	7449	2005.5	8010	264.68	25808	812.12	438.53	590.29	578.43	53.87	175.81	179.28	961.62	227.16	158.28	513.67	2165.9	681.9	1449.7	8112.9	48569	7758.8	4894.4	78532	2329.7	3388.1	52373	78049	52811	1.1556e+05	63458	7129.2	1.2029e+05	1.5265e+05	382.62
1085.8	690.33	1100	3320.8	1981.4	1183.3	2317.5	41002	1485.1	29121	84795	553.57	2311.7	20717	13518	10268	3129	35454	1601.4	65664	6871.8	2634.9	3653.1	2074.9	225.69	440.92	345.55	539.73	1170	1055.2	1400.2	5202.9	1330.5	2119.8	12858	9336	9956.8	9205	1998.2	14635	3910.3	4.6992e+05	3.6487e+05	10334	1.6088e+05	3.8501e+05	1.1091e+05	2.3142e+05	3.1387e+05	9142
346.92	524.1	874.25	881.41	1005.5	642.37	1529.5	18176	1239.6	22087	37763	185.83	1982.7	11430	14489	2968.5	1065.7	12005	759.78	34448	1861.7	395.23	1054.8	236.84	129.73	781.35	923.01	267.12	478.82	603.3	1158.8	2751.1	1334.1	927.1	7710.5	5583.7	10767	24566	865.3	5834.9	5083.9	25807	76040	6032.6	20802	50248	9434.5	48404	1.1653e+05	5059.3
4449.5	90.37	3266.3	41809	52.074	10.973	504.67	2212.8	4.2312	15.808	124.4	25992	1029.2	84.537	426.54	21.722	36.072	2195.9	67.84	2054	669.91	355.19	274.06	331.9	16.222	20.618	20.499	724.37	110.03	47.16	72.839	222.42	101.4	210.87	526.46	11066	575.15	254.97	95805	2052.8	1600.5	18433	187.27	60448	1.6689e+05	151.59	242.11	4408.2	4120.4	23.028
3950.1	1071.2	663.85	2239.4	1570.6	429.89	1273.4	5957.3	99.632	3956.8	6730.2	143.08	528	2385.3	11630	797.05	1388	55896	1751.2	59803	29711	17572	9895.8	4734.6	1178.1	2369.7	402.23	5163.6	2810.6	1534.4	1753.9	7945.8	1393.9	3190.6	74089	4346.1	9633.4	2976.9	5576.9	2.043e+05	21289	13440	16830	1991.6	77588	25867	5660.6	20219	32659	614.12
831.14	431.94	3552.3	2350.5	673.11	201.19	1172.5	2520.3	159.02	1954.4	3914.1	211.44	335.1	1313.2	7808	884.78	549.45	15383	653.48	28163	3767.6	1412.1	1421.6	962.81	120.97	160.25	117.22	1675.7	693.84	528.7	841.13	2297.1	1124.3	1060	8083.9	8327.9	5581	9844.6	2958.2	13806	12168	11869	13109	2271.3	61014	14482	3006.5	6879	9606.9	608.74
12047	30573	23817	3492.1	1.1322e+05	30458	35986	88694	69086	7.5659e+05	1.4054e+05	136.02	2626.2	31079	67325	3.0822e+05	42050	3.6464e+05	48910	1.1608e+05	7679.5	4012	39329	3703.4	3492	1015.5	1931.9	1561.2	22955	15598	20781	40992	26230	35456	1.4719e+06	2.1143e+05	6.4457e+05	1.3861e+06	16207	77529	2.0121e+05	19144	35110	571.07	4310.7	34712	12793	23676	1.0435e+05	5203
[truncated: 33 more columns]
