# Supplementary material for: Reproducibility of the Structural Brain Connectome Derived from Diffusion Tensor Imaging
Source: PLoS One. 2015 Sep 2;10(9):e0135247. doi: 10.1371/journal.pone.0135247 (PMC4557836; doi:10.1371/journal.pone.0135247)
Supplement: S1 Data — Please refer to the README.txt file within the compressed folder for usage instructions. (ZIP) [file pone.0135247.s001.zip › Subject2_probabilistic_scanner_A_time_2.csv]

0	1.1008e+05	19450	21588	64350	3257.1	13703	388.65	78.865	860.28	156.27	38.256	21.496	272.25	2951.3	1835.5	5108.1	33810	24331	3136.9	7032.4	54664	84965	80315	14555	2987.9	194.28	38010	9178.5	23494	1551.5	60851	1336.1	1.804e+05	16893	7360.9	4.2955e+05	16156	17779	19291	8755.3	239.07	36.152	150.34	1340.6	49.261	21.646	72.044	88.434	0.34002
1.1008e+05	0	798.3	126.5	82920	2585.9	25685	6049.2	146.81	562.04	109.28	7.9211	40.801	137.05	1924.3	1639.9	2592.4	13682	8128.6	1269.6	1108.8	7373	29658	7803.4	1974.9	167.89	63.876	110.2	1456.5	3858.9	1257.7	10495	821.47	23843	63899	26819	2.8428e+05	63077	341.16	1800	669.89	63.935	46.809	16.901	95.116	79.432	40.455	421.25	862.38	1.5195
19450	798.3	0	40634	260.9	45.318	19221	4165.2	171.86	170.46	17.318	406.79	227.53	22.749	392	60.397	58.552	1050	579.77	156.67	539.4	3982.9	3340.7	3989.1	719.23	445.08	35.835	419.98	311.32	708.93	54.477	1032.2	66.074	3726.1	45252	87637	91829	95674	26091	4750	732.76	1617.2	14.016	33190	23715	25.507	7.3317	2725.4	3864.8	1.0063
21588	126.5	40634	0	139.07	15.52	2269.4	34099	63.647	70.181	23.855	16013	1890.6	112.44	236.97	36.449	41.193	940.47	484.96	248.21	214.39	1531	2963.6	1339	240.35	173.33	24.501	7134.8	877.34	1894.8	17.615	2422.9	21.163	5331.3	14398	1.6708e+05	53073	19937	1.1014e+05	3842.4	4055.3	9286.6	9.1829	64698	2.0114e+05	56.888	14.05	12445	24601	1.2027
64350	82920	260.9	139.07	0	80520	72649	52921	3096.4	8392.3	1586.7	16.041	186.12	2224.2	7439.3	24931	40253	30787	15117	5934.8	513.72	865.67	17157	749.56	2371.5	192.57	259.54	151.77	9206.7	11874	32421	33778	7216	2.4954e+05	1.2077e+05	28500	9.1491e+05	63410	303.47	2228.4	1465.1	102.64	45.964	40.969	143.51	190.06	503.85	711.14	3496.7	19.301
3257.1	2585.9	45.318	15.52	80520	0	31123	1.6229e+05	3.1997e+05	1.0593e+05	1259.1	0.52225	75.28	876.99	969.55	22094	25911	5344.5	23924	1299.2	29.171	87.657	543.57	109	151.04	22.232	22.867	40.392	9599.5	42221	1.6002e+05	15772	1864.9	2.4735e+05	37749	18948	2.3237e+05	16430	36.994	1867	403.93	13.48	7.9567	0.17543	16.918	38.95	429.16	179.89	3291	174.11
13703	25685	19221	2269.4	72649	31123	0	2.5303e+05	1.0297e+05	7669.3	89.672	13.641	167.31	88.397	522.22	638.48	1958.4	2205.4	4460	520.18	197.19	1383.6	4538.7	1928.4	459.42	63.416	9.7797	51.83	1180.1	6604.4	5817.3	1579.9	92.94	2022.3	71489	62685	70395	34229	1774.7	2198	245.7	630.58	262.18	2142.1	2305.2	630.48	627.88	7190.1	15940	64.024
388.65	6049.2	4165.2	34099	52921	1.6229e+05	2.5303e+05	0	1.3046e+05	42808	29130	18645	1.2214e+05	75810	8412	2441	2186.7	2469.8	3704.3	51508	326.08	147.15	606.57	319.98	101.29	30.997	24.902	58.185	616.16	3776.1	8443.3	1294.7	155.82	1633.6	1.6084e+05	48951	1.0521e+05	59658	2457.6	2128.3	457.06	2242.5	920.6	8676.3	14442	4262.2	5549.9	41065	5.44e+05	2733.8
78.865	146.81	171.86	63.647	3096.4	3.1997e+05	1.0297e+05	1.3046e+05	0	3.1629e+05	141.27	0.76911	23.446	63.979	122.37	16679	4439.7	7749.1	24523	138.85	7.7841	25.707	324.67	28.409	33.851	8.1954	26.619	10.722	5505.6	25031	11767	776.18	28.153	871.82	55930	3856.2	32117	34636	130.32	3469.3	227.12	17.199	9.3346	0.63577	9.4423	25.838	251.4	82.832	2398.3	87.78
860.28	562.04	170.46	70.181	8392.3	1.0593e+05	7669.3	42808	3.1629e+05	0	29001	3.7308	117.93	27103	368.34	4.6115e+05	68607	59210	1.3027e+05	3677.8	8.6101	15.867	1397.2	29.989	401.34	110.15	116.05	16.178	46322	1.2697e+05	66323	18655	2486	53734	1.7918e+05	15937	1.0873e+05	1.4054e+05	114.77	49969	3354.1	205.51	70.458	5.091	202.02	129.03	212.74	100.29	6377.8	88.017
156.27	109.28	17.318	23.855	1586.7	1259.1	89.672	29130	141.27	29001	0	875.22	9808.7	3.7924e+05	5737.7	22052	4740.2	21013	226.28	1.8611e+05	82.023	9.1219	41.636	15.308	9.5047	60.627	28.623	7.7527	52.443	100.58	449.21	1016.4	559.84	1628.1	46711	15447	8749.8	6547.2	27.477	2021.8	609.94	430.38	316.39	16.296	371.4	922.32	1552.6	497.99	13367	233.04
38.256	7.9211	406.79	16013	16.041	0.52225	13.641	18645	0.76911	3.7308	875.22	0	3.3305e+05	48390	20529	22.754	18.741	257.66	3.2586	36515	929.23	49.595	3.5445	117.01	1.0403	2.2799	4.0468	14.706	3.3525	6.6896	22.903	108.36	61.461	24.387	275.68	2640.1	175.19	90.921	20689	76.727	47.38	336.15	4.0901	2168.7	37549	32.005	18.945	107.25	12840	0.38246
21.496	40.801	227.53	1890.6	186.12	75.28	167.31	1.2214e+05	23.446	117.93	9808.7	3.3305e+05	0	2.6872e+05	74422	235.69	103.94	1557.6	21.139	1.6368e+05	3981.7	225.54	4.3599	492.22	6.0823	29.05	25.701	13.681	10.734	13.188	107.43	508.69	254.93	84.78	1630.1	922.14	632.62	430.21	244.84	119.88	106.15	53.961	33.14	479.01	583.58	547.39	519.17	533.02	78576	87.201
272.25	137.05	22.749	112.44	2224.2	876.99	88.397	75810	63.979	27103	3.7924e+05	48390	2.6872e+05	0	1.4952e+05	8163.8	5592.1	9979.5	205.92	2.4433e+05	2040.2	115.98	26.717	268.2	16.039	56.028	24.551	10.906	84.883	224.27	1238.6	4022.3	2476.1	1783.9	10260	6847.9	4933.6	2007.8	31.443	651.08	350.89	325.12	203.49	19.637	305.77	576.81	873.98	348.17	29637	140.03
2951.3	1924.3	392	236.97	7439.3	969.55	522.22	8412	122.37	368.34	5737.7	20529	74422	1.4952e+05	0	172.22	4522.6	55152	1982.4	2.9242e+05	54612	7703.3	3909.4	8488.4	14209	1.2298e+05	45712	19189	10459	2880.4	22714	49296	9817.4	4851.7	37296	9364	32229	28657	495.02	65996	17170	1564	643.54	46.731	1232.9	1022.4	924.34	352.73	1810.7	54.554
1835.5	1639.9	60.397	36.449	24931	22094	638.48	2441	16679	4.6115e+05	22052	22.754	235.69	8163.8	172.22	0	1.7637e+05	1.3479e+05	52450	12424	3.1432	6.4432	532.29	14.728	95.817	82.439	22.478	6.0773	27941	73996	37327	7725.5	3506.1	1.1912e+05	90024	8487.2	1.9064e+05	72700	55.011	23715	5511.6	261.55	107.26	5.2423	202.47	230.65	755.54	161.71	753.38	88.369
5108.1	2592.4	58.552	41.193	40253	25911	1958.4	2186.7	4439.7	68607	4740.2	18.741	103.94	5592.1	4522.6	1.7637e+05	0	1.7594e+05	1.8916e+05	9743.6	44.219	8.5744	609.87	24.607	362.65	122.47	79.774	23.705	27377	1.1361e+05	1.7901e+05	95293	34362	1.1728e+05	12112	6761.5	1.2074e+05	10862	70.72	2583.1	1289.4	74.504	32.043	1.7009	109.02	88.176	106.65	77.402	242.97	7.3166
33810	13682	1050	940.47	30787	5344.5	2205.4	2469.8	7749.1	59210	21013	257.66	1557.6	9979.5	55152	1.3479e+05	1.7594e+05	0	3.9647e+05	2.619e+05	47546	14937	59477	13495	1.3643e+05	5215.1	1328.6	2013.9	37871	40719	13271	1.1894e+05	22532	38789	92145	9946.2	1.7527e+05	46654	1325.2	49041	25788	6450.8	1021.9	19.862	7877.5	1516.7	823.51	1046.4	1687.4	42.01
24331	8128.6	579.77	484.96	15117	23924	4460	3704.3	24523	1.3027e+05	226.28	3.2586	21.139	205.92	1982.4	52450	1.8916e+05	3.9647e+05	0	3284.6	303.95	137.87	98138	431.79	1.0005e+05	649.38	59.182	746.56	1.9782e+05	3.9317e+05	1.7438e+05	1.7848e+05	701.51	29105	19259	1516.9	75827	11422	607.36	7323.3	12201	866.73	118.37	2.9316	897.87	174.32	79.673	126.21	172.43	4.4303
3136.9	1269.6	156.67	248.21	5934.8	1299.2	520.18	51508	138.85	3677.8	1.8611e+05	36515	1.6368e+05	2.4433e+05	2.9242e+05	12424	9743.6	2.619e+05	3284.6	0	1.1355e+05	13778	3975	13004	17543	60580	16701	9077	11260	2332.4	5791.1	38874	9587.5	6058.4	61911	13698	24777	9702.1	276.41	68065	6148.6	3328.7	702.16	30.076	3844.9	1394.7	1207.9	991.78	6294.7	85.446
7032.4	1108.8	539.4	214.39	513.72	29.171	197.19	326.08	7.7841	8.6101	82.023	929.23	3981.7	2040.2	54612	3.1432	44.219	47546	303.95	1.1355e+05	0	3.5879e+05	13963	1.4072e+05	9153.2	24173	3725.4	2210.7	3647	2663.2	328.36	2572	38.885	3851.4	27574	397.52	15647	687.74	403.56	94788	3802	1408.5	287.95	7.0382	2933	339.29	73.734	182.59	518.78	2.3897
54664	7373	3982.9	1531	865.67	87.657	1383.6	147.15	25.707	15.867	9.1219	49.595	225.54	115.98	7703.3	6.4432	8.5744	14937	137.87	13778	3.5879e+05	0	22846	2.5474e+05	10974	20906	1707.2	3866.8	6824.2	15261	38.791	15590	2.7564	25944	33835	1533.7	90422	660.91	2839.5	1.238e+05	10601	661.22	194.29	2.2814	948.11	215.43	15.139	66.83	42.319	0.34012
84965	29658	3340.7	2963.6	17157	543.57	4538.7	606.57	324.67	1397.2	41.636	3.5445	4.3599	26.717	3909.4	532.29	609.87	59477	98138	3975	13963	22846	0	23273	3.4351e+05	1063.6	151.5	6333	1.4818e+05	62321	1245.5	62286	168.11	59981	51256	2641.7	2.8977e+05	4534.1	4604.2	40409	51220	991.83	175.95	3.5306	1186.9	247.17	42.131	128.88	102.78	1.7563
80315	7803.4	3989.1	1339	749.56	109	1928.4	319.98	28.409	29.989	15.308	117.01	492.22	268.2	8488.4	14.728	24.607	13495	431.79	13004	1.4072e+05	2.5474e+05	23273	0	73930	32781	1363.5	3201	18192	31988	50.349	37031	23.568	31992	31183	1249.2	99102	367.64	1882.6	75440	4876	1222.6	224.11	2.7816	848.48	220.66	27.013	93.097	51.109	1.2619
14555	1974.9	719.23	240.35	2371.5	151.04	459.42	101.29	33.851	401.34	9.5047	1.0403	6.0823	16.039	14209	95.817	362.65	1.3643e+05	1.0005e+05	17543	9153.2	10974	3.4351e+05	73930	0	70343	6056.4	4021.9	1.9537e+05	16867	3409.7	20150	150.69	8051.5	12016	1145.3	24381	1808.2	477.93	84207	3904	196.53	32.193	0.44548	171.86	46.03	16.194	22.284	18.465	0.66459
2987.9	167.89	445.08	173.33	192.57	22.232	63.416	30.997	8.1954	110.15	60.627	2.2799	29.05	56.028	1.2298e+05	82.439	122.47	5215.1	649.38	60580	24173	20906	1063.6	32781	70343	0	64547	36762	28064	3855.5	651.72	1298.5	88.586	2373.3	7499	763.82	6543.2	1102.3	649.96	2.1124e+05	5072.2	31.334	14.065	0.51152	53.72	18.029	12.615	4.5989	24.614	3.6522
194.28	63.876	35.835	24.501	259.54	22.867	9.7797	24.902	26.619	116.05	28.623	4.0468	25.701	24.551	45712	22.478	79.774	1328.6	59.182	16701	3725.4	1707.2	151.5	1363.5	6056.4	64547	0	62644	6652.4	192.72	1388.6	1581.8	90.265	708.7	2533.2	290.82	1295.6	1533.6	177.68	1.2385e+05	14178	5.662	3.0203	0.94504	8.8599	5.8273	7.0154	2.6063	35.249	2.867
38010	110.2	419.98	7134.8	151.77	40.392	51.83	58.185	10.722	16.178	7.7527	14.706	13.681	10.906	19189	6.0773	23.705	2013.9	746.56	9077	2210.7	3866.8	6333	3201	4021.9	36762	62644	0	19435	2593.1	287.42	18865	19.913	1.1029e+05	20586	3105.6	50460	1511.5	19226	1.083e+05	3.2712e+05	41.983	16.574	15.218	208.78	19.219	16.068	4.6748	9.371	0.6756
9178.5	1456.5	311.32	877.34	9206.7	9599.5	1180.1	616.16	5505.6	46322	52.443	3.3525	10.734	84.883	10459	27941	27377	37871	1.9782e+05	11260	3647	6824.2	1.4818e+05	18192	1.9537e+05	28064	6652.4	19435	0	1.2193e+05	14504	30741	1939.8	18334	18386	2929.9	40840	7342.5	1754.2	74848	32033	189.09	23.544	0.69578	223.02	39.553	17.027	24.148	47.068	1.1737
23494	3858.9	708.93	1894.8	11874	42221	6604.4	3776.1	25031	1.2697e+05	100.58	6.6896	13.188	224.27	2880.4	73996	1.1361e+05	40719	3.9317e+05	2332.4	2663.2	15261	62321	31988	16867	3855.5	192.72	2593.1	1.2193e+05	0	2.3364e+05	1.1198e+05	1368.3	55081	12729	1708.1	82895	6127.3	2126.1	22307	8136.9	185.21	36.284	1.0974	237.7	35.112	22.881	24.413	98.561	2.0718
1551.5	1257.7	54.477	17.615	32421	1.6002e+05	5817.3	8443.3	11767	66323	449.21	22.903	107.43	1238.6	22714	37327	1.7901e+05	13271	1.7438e+05	5791.1	328.36	38.791	1245.5	50.349	3409.7	651.72	1388.6	287.42	14504	2.3364e+05	0	1.51e+05	3142.8	78283	7758.7	2521.4	1.2301e+05	7707.1	51.628	3441.3	1071.9	76.388	27.932	2.3006	145.65	43.688	53.069	27.412	124.63	7.5505
60851	10495	1032.2	2422.9	33778	15772	1579.9	1294.7	776.18	18655	1016.4	108.36	508.69	4022.3	49296	7725.5	95293	1.1894e+05	1.7848e+05	38874	2572	15590	62286	37031	20150	1298.5	1581.8	18865	30741	1.1198e+05	1.51e+05	0	1.0622e+05	3.1548e+05	24936	12943	1.6059e+05	13654	2662.8	10867	21725	571.05	119.5	5.7525	678.73	195.79	175.21	139.47	309.52	10.762
1336.1	821.47	66.074	21.163	7216	1864.9	92.94	155.82	28.153	2486	559.84	61.461	254.93	2476.1	9817.4	3506.1	34362	22532	701.51	9587.5	38.885	2.7564	168.11	23.568	150.69	88.586	90.265	19.913	1939.8	1368.3	3142.8	1.0622e+05	0	1.0701e+05	6375.8	9579.5	17913	2301	86.404	444.5	459.92	50.459	18.773	3.6173	77.629	58.735	41.439	19.957	48.741	5.0515
1.804e+05	23843	3726.1	5331.3	2.4954e+05	2.4735e+05	2022.3	1633.6	871.82	53734	1628.1	24.387	84.78	1783.9	4851.7	1.1912e+05	1.1728e+05	38789	29105	6058.4	3851.4	25944	59981	31992	8051.5	2373.3	708.7	1.1029e+05	18334	55081	78283	3.1548e+05	1.0701e+05	0	15256	4685.9	4.797e+05	5245.3	7097.7	16985	33703	237.49	43.868	6.1568	362.91	90.587	66.253	37.855	147.12	3.9719
16893	63899	45252	14398	1.2077e+05	37749	71489	1.6084e+05	55930	1.7918e+05	46711	275.68	1630.1	10260	37296	90024	12112	92145	19259	61911	27574	33835	51256	31183	12016	7499	2533.2	20586	18386	12729	7758.7	24936	6375.8	15256	0	5.5475e+05	3.5726e+05	2.8678e+05	42577	8.2267e+05	1.3309e+05	1854.7	600.77	263.01	2224.3	1162.7	1568.5	1672.2	12308	204.4
7360.9	26819	87637	1.6708e+05	28500	18948	62685	48951	3856.2	15937	15447	2640.1	922.14	6847.9	9364	8487.2	6761.5	9946.2	1516.9	13698	397.52	1533.7	2641.7	1249.2	1145.3	763.82	290.82	3105.6	2929.9	1708.1	2521.4	12943	9579.5	4685.9	5.5475e+05	0	58053	69102	50528	81333	10584	3132.4	186.5	18230	84503	496.49	460.95	4100.3	7746.7	86.461
4.2955e+05	2.8428e+05	91829	53073	9.1491e+05	2.3237e+05	70395	1.0521e+05	32117	1.0873e+05	8749.8	175.19	632.62	4933.6	32229	1.9064e+05	1.2074e+05	1.7527e+05	75827	24777	15647	90422	2.8977e+05	99102	24381	6543.2	1295.6	50460	40840	82895	1.2301e+05	1.6059e+05	17913	4.797e+05	3.5726e+05	58053	0	3.5258e+05	41205	75599	85877	1507.2	374.95	181.4	2785.6	661.47	700.57	772.63	5768.7	70.202
16156	63077	95674	19937	63410	16430	34229	59658	34636	1.4054e+05	6547.2	90.921	430.21	2007.8	28657	72700	10862	46654	11422	9702.1	687.74	660.91	4534.1	367.64	1808.2	1102.3	1533.6	1511.5	7342.5	6127.3	7707.1	13654	2301	5245.3	2.8678e+05	69102	3.5258e+05	0	24412	64407	62748	407.55	193.06	223.82	1194.8	295.21	386.94	309.17	2726.8	58.381
17779	341.16	26091	1.1014e+05	303.47	36.994	1774.7	2457.6	130.32	114.77	27.477	20689	244.84	31.443	495.02	55.011	70.72	1325.2	607.36	276.41	403.56	2839.5	4604.2	1882.6	477.93	649.96	177.68	19226	1754.2	2126.1	51.628	2662.8	86.404	7097.7	42577	50528	41205	24412	0	27245	18509	1104.7	24.879	10878	64197	28.051	8.512	553.19	2950.7	0.92961
19291	1800	4750	3842.4	2228.4	1867	2198	2128.3	3469.3	49969	2021.8	76.727	119.88	651.08	65996	23715	2583.1	49041	7323.3	68065	94788	1.238e+05	40409	75440	84207	2.1124e+05	1.2385e+05	1.083e+05	74848	22307	3441.3	10867	444.5	16985	8.2267e+05	81333	75599	64407	27245	0	1.3633e+05	3153.3	563.88	31.721	4897.4	588.48	225.87	373.89	496.61	15.488
8755.3	669.89	732.76	4055.3	1465.1	403.93	245.7	457.06	227.12	3354.1	609.94	47.38	106.15	350.89	17170	5511.6	1289.4	25788	12201	6148.6	3802	10601	51220	4876	3904	5072.2	14178	3.2712e+05	32033	8136.9	1071.9	21725	459.92	33703	1.3309e+05	10584	85877	62748	18509	1.3633e+05	0	479.85	200.09	31.202	450.13	228.45	128.75	42.151	111.09	5.6583
239.07	63.935	1617.2	9286.6	102.64	13.48	630.58	2242.5	17.199	205.51	430.38	336.15	53.961	325.12	1564	261.55	74.504	6450.8	866.73	3328.7	1408.5	661.22	991.83	1222.6	196.53	31.334	5.662	41.983	189.09	185.21	76.388	571.05	50.459	237.49	1854.7	3132.4	1507.2	407.55	1104.7	3153.3	479.85	0	89599	6021.4	76958	62726	7977.9	48409	2435	84.412
36.152	46.809	14.016	9.1829	45.964	7.9567	262.18	920.6	9.3346	70.458	316.39	4.0901	33.14	203.49	643.54	107.26	32.043	1021.9	118.37	702.16	287.95	194.29	175.95	224.11	32.193	14.065	3.0203	16.574	23.544	36.284	27.932	119.5	18.773	43.868	600.77	186.5	374.95	193.06	24.879	563.88	200.09	89599	0	44.773	3262.8	64218	1072.7	20976	2861.7	68.681
150.34	16.901	33190	64698	40.969	0.17543	2142.1	8676.3	0.63577	5.091	16.296	2168.7	479.01	19.637	46.731	5.2423	1.7009	19.862	2.9316	30.076	7.0382	2.2814	3.5306	2.7816	0.44548	0.51152	0.94504	15.218	0.69578	1.0974	2.3006	5.7525	3.6173	6.1568	263.01	18230	181.4	223.82	10878	31.721	31.202	6021.4	44.773	0	38458	82.511	9.0649	8657.5	2192.8	1.6715
1340.6	95.116	23715	2.0114e+05	143.51	16.918	2305.2	14442	9.4423	202.02	371.4	37549	583.58	305.77	1232.9	202.47	109.02	7877.5	897.87	3844.9	2933	948.11	1186.9	848.48	171.86	53.72	8.8599	208.78	223.02	237.7	145.65	678.73	77.629	362.91	2224.3	84503	2785.6	1194.8	64197	4897.4	450.13	76958	3262.8	38458	0	952.8	507.44	3687.2	22846	48.744
49.261	79.432	25.507	56.888	190.06	38.95	630.48	4262.2	25.838	129.03	922.32	32.005	547.39	576.81	1022.4	230.65	88.176	1516.7	174.32	1394.7	339.29	215.43	247.17	220.66	46.03	18.029	5.8273	19.219	39.553	35.112	43.688	195.79	58.735	90.587	1162.7	496.49	661.47	295.21	28.051	588.48	228.45	62726	64218	82.511	952.8	0	1.433e+05	1.0457e+05	38645	5276.2
21.646	40.455	7.3317	14.05	503.85	429.16	627.88	5549.9	251.4	212.74	1552.6	18.945	519.17	873.98	924.34	755.54	106.65	823.51	79.673	1207.9	73.734	15.139	42.131	27.013	16.194	12.615	7.0154	16.068	17.027	22.881	53.069	175.21	41.439	66.253	1568.5	460.95	700.57	386.94	8.512	225.87	128.75	7977.9	1072.7	9.0649	507.44	1.433e+05	0	1.0939e+05	87748	2.5553e+05
72.044	421.25	2725.4	12445	711.14	179.89	7190.1	41065	82.832	100.29	497.99	107.25	533.02	348.17	352.73	161.71	77.402	1046.4	126.21	991.78	182.59	66.83	128.88	93.097	22.284	4.5989	2.6063	4.6748	24.148	24.413	27.412	139.47	19.957	37.855	1672.2	4100.3	772.63	309.17	553.19	373.89	42.151	48409	20976	8657.5	3687.2	1.0457e+05	1.0939e+05	0	98540	66883
88.434	862.38	3864.8	24601	3496.7	3291	15940	5.44e+05	2398.3	6377.8	13367	12840	78576	29637	1810.7	753.38	242.97	1687.4	172.43	6294.7	518.78	42.319	102.78	51.109	18.465	24.614	35.249	9.371	47.068	98.561	124.63	309.52	48.741	147.12	12308	7746.7	5768.7	2726.8	2950.7	496.61	111.09	2435	2861.7	2192.8	22846	38645	87748	98540	0	1.3514e+05
0.34002	1.5195	1.0063	1.2027	19.301	174.11	64.024	2733.8	87.78	88.017	233.04	0.38246	87.201	140.03	54.554	88.369	7.3166	42.01	4.4303	85.446	2.3897	0.34012	1.7563	1.2619	0.66459	3.6522	2.867	0.6756	1.1737	2.0718	7.5505	10.762	5.0515	3.9719	204.4	86.461	70.202	58.381	0.92961	15.488	5.6583	84.412	68.681	1.6715	48.744	5276.2	2.5553e+05	66883	1.3514e+05	0
7.5066	10.1	5.1166	11.233	85.692	147	93.27	25549	1372.2	29502	41666	2.6136	427.29	17689	441.12	3251.4	182.55	865.73	73.535	2074.1	6.6317	1.5862	83.416	5.5071	11.781	205.16	236.11	7.5567	24.38	53.129	39.282	155.19	31.223	82.015	2829.4	1199.3	1047.6	1143.3	10.865	673.97	213.28	934.46	491.46	18.726	376.64	2181	70592	3646.4	2.2398e+05	3.3339e+05
110.62	64.247	10.426	28.983	994.69	605.02	78.177	12702	379.26	1.0393e+05	3.8116e+05	359.63	3207.1	2.4939e+05	13437	24089	6590.2	6654.3	189.31	60358	143.73	5.1319	39.882	14.718	11.792	100.22	66.403	5.0522	59.155	84.353	363.1	917.54	454.02	1336.6	13337	7319.8	4485.4	3468.1	16.64	1291.9	335.98	395.91	337.94	17.822	288.06	795.67	877.84	539.12	10310	131.7
17.337	1.5816	29.465	3849.2	3.8029	1.7548	4.477	5164.4	0.1273	1.8331	305.45	27083	15021	3306	1958.8	15.219	2.6634	70.98	7.3544	2555.5	2309.8	45.899	2.1488	5.4951	1.7015	8.7083	6.4019	6.5547	3.445	5.3812	2.2885	35.607	2.7632	14.828	88.775	437.51	165.36	43.581	2113.5	28.74	50.803	11.973	0.97307	33.571	18049	5.4633	11.55	14.224	20576	0.29983
8.2567	15.701	66.907	555.99	45.232	14.765	48.087	21633	3.0894	42.02	2048.7	16198	79612	17243	5545.9	113.66	9.1089	278.16	21.272	8801	6312.1	125.6	5.7585	12.716	13.194	10.722	32.803	12.31	10.079	9.8571	16.447	91.529	10.809	23.018	426.95	221.4	378.84	280.82	278.51	79.388	182.47	19.294	13.265	64.053	853.53	103.52	148.56	111.71	55076	17.672
105.56	55.538	12.995	86.729	927.97	458.44	55.058	36035	35.432	25426	2.3299e+05	4187.5	26830	2.5118e+05	57020	6979.5	2638.3	4961.9	117.92	80810	4328.5	152.64	28.631	38.601	13.89	37.506	21.318	8.3905	37.161	65.657	467.44	1135.9	641.04	766.49	4762.5	2658.4	2385	1248.9	40.105	410.91	288.57	222.45	153.63	14.382	355.68	393.66	711.01	218.05	49144	85.94
2219.9	1154.2	181.29	161.49	5424.8	823.68	245.22	2301.4	115.1	396.33	21215	5335.5	18761	87099	3.7368e+05	456.84	4543.3	75016	2293.8	2.4746e+05	74221	13787	12829	6348.9	840.88	2887.2	1482.1	951.71	921.8	1951.8	13060	38828	9797.5	4102.3	41732	11320	27086	20435	306.37	28994	12838	2438.5	901.27	50.81	2017	1484.8	1275.3	594.51	7435.5	75.189
55.551	30.677	5.9725	31.327	541.15	318.14	149.93	3755.7	393.42	3071.2	45743	9.4746	133.1	12922	852.25	9479.1	3931.8	3160.6	120.32	13547	6.1704	3.3701	108.74	12.661	18.261	683.98	259.17	14.858	29.018	45.735	158.51	600.46	198.21	714.79	4214.7	2977.9	1813	779.81	17.973	532.41	273.22	1943.8	951.93	37.505	1119.5	4285.6	10337	2747.9	16463	54788
309.05	147.79	31.874	154.75	1397.3	787.97	170.56	1641.3	111.36	2743.4	29587	13.931	140.15	13338	13755	23441	7150.7	18039	687.35	31284	64.103	45.985	301.95	94.138	83.561	114.54	23.477	41.277	276.67	482.14	894.55	5356.3	1279	2248.4	28250	14441	7663.4	2739.5	100.8	3213	930.85	7326.3	3702.5	143.72	7039.7	12765	39016	5043.7	10643	6681.2
6017.3	2096.4	267.79	438.88	7307.6	1361	700.56	3157.5	211.9	3625.9	22317	29.261	256.04	12288	52689	2780.3	13577	2.2373e+05	20117	2.4337e+05	34758	5157.8	15274	2442.9	4794	609.34	105.21	659.14	4701.2	5896.4	8924.3	62685	9696.5	9784.5	59306	21124	37423	9844.8	507.13	33274	10164	24063	4958.6	147.63	21124	9376.9	7214.4	4695.2	7951.9	3164.3
867.76	249.87	56.453	169.95	444.98	96.863	105.26	727	43.551	943.03	564.5	6.8684	39.524	806.83	9582.7	117.89	352.31	33658	2967.6	23871	1183.9	218.24	1178.8	170.47	583.29	132.59	27.437	181.71	821.94	1041.1	940.18	5432.6	509.04	964.26	15357	1363.1	6836.9	2439.9	128.62	9265.2	2669.2	29283	5162.1	89.9	13110	7910.6	5330.1	3501.2	2586.7	8504.2
7440.6	2850.3	298.4	445.99	9220.1	1856.3	866.81	9582.6	231.9	2511.5	1.9709e+05	4247.9	18742	1.5406e+05	2.1367e+05	29690	19973	2.6522e+05	21536	5.8989e+05	72611	10970	23712	4587.7	5235.3	1515.4	536.76	1047.2	4962.8	6700	14237	62054	7255.9	12555	87266	27864	58624	17999	568.99	31231	16563	7693.2	1851.6	112.2	8393.1	3051	3187.4	2053.1	34650	146.78
1574.5	668.37	102.04	221.99	427.13	14.202	83.674	163.84	5.7533	13.466	32.67	22.474	56.749	151.37	51320	2.2135	14.205	51469	668.47	57390	84550	21263	29713	11164	2000.1	2793.8	459.98	705.68	1088	888.51	134.51	948.66	19.31	1477.4	47274	168.62	9646.9	653.65	276.93	96846	2944.7	21274	5310.3	79.601	24255	5275.4	678.43	2291.6	1271.7	16.785
651.59	128.98	90.431	660.04	85.307	10.397	66.075	372.87	9.5069	26.406	44.013	22.975	50.715	64.206	5723.8	4.0418	10.519	14610	175.99	8924.5	44334	15527	18014	8614.1	558.91	1039.1	243.78	352.63	672.39	671.92	41.368	293.38	12.265	574.79	41621	149.31	2474.8	212.09	340.03	1.1012e+05	855.51	56747	15916	226.24	93807	17579	1701.1	7729.1	3101.9	49.309
952.81	222.45	77.566	644.8	174.83	11.577	115.71	504.91	10.795	59.629	52.196	22.52	51.386	51.098	4096	12.563	24.732	26266	633.1	12890	23161	6620.5	19627	2792.8	653.11	271.79	53.058	188.42	730.47	891.98	66.66	763.22	29.014	822	21007	183.93	3793.8	284.82	249	43593	806.29	70042	14458	184.56	83498	25113	5567.7	12668	4710.6	64.271
726.64	94.467	53.263	377.12	35.617	5.4457	37.29	254.57	3.4898	19.574	17.982	11.874	29.175	36.459	958.82	2.2645	6.9496	1890	105.88	1520.6	9163.6	6153.4	1890.1	16635	326.37	175.03	30.475	42.407	140.11	182.16	16.936	334.85	7.8476	287.56	2847.9	67.454	1064.2	59.964	119.16	8677.4	161.31	40941	5672.1	83.638	56551	4610.6	401.08	3789.6	1910.3	24.772
147.84	48.335	14.604	105.57	75.342	8.6424	36.754	414.22	3.8079	49.99	19.107	5.5173	39.006	21.617	499.76	5.0113	16.345	4989.8	448.9	3440.7	2040.9	382.93	619.3	526.32	176.34	18.064	3.5466	39.82	178.07	167.54	49.858	372.66	11.693	155.4	774.3	97.868	610.73	78.23	144.37	2559.6	225.67	8162.7	1256.1	45.678	10028	1996.5	737.55	1881.5	2074.7	44.414
25.074	8.5898	2.5029	3.4029	36.342	14.717	4.4528	20.481	1.7453	40.136	331.39	4.2293	8.702	91.884	986.48	36.574	57.042	580.63	50.327	942.63	901.59	247.77	157.81	164.8	28.019	63.232	19.296	11.01	21.169	20.492	67.514	205.35	60.573	41.508	1008	128.43	208.1	153.92	11.556	3261.1	163.38	531.2	165.77	32.638	495.59	257.06	119.74	117.89	86.518	8.4269
24.651	7.5514	5.6454	15.627	38.319	15.616	24.793	289.76	6.446	51.952	330.96	5.3303	47.136	90.82	1035.5	42.375	43.868	504.41	40.062	796.39	1205.9	332.23	195.43	185.51	35.935	127.64	33.953	28.024	25.449	22.306	58.7	147.84	52.161	32.721	1263.9	130.72	172.57	175.61	20.43	5358.9	178.8	1907.9	579.22	273.09	1248.4	981.85	198.1	1258.4	1082.6	20.143
38.064	20.778	31.634	248.84	56.256	26.876	72.391	1147.5	17.432	29.295	34.823	24.543	194.46	24.009	389.25	6.4027	10.846	1358.4	148.71	746.22	1283.6	335.9	216.47	220.19	41.755	111.9	23.801	17.812	31.669	35.532	63.795	135.98	20.588	44.694	391.45	95.112	190.16	90.033	230.06	2635.3	127.86	21473	1957.3	330.32	35226	3829	814.13	3192	4692.5	79.599
461.96	177.81	31.66	150.33	274.24	33.284	106.51	1207.6	27.84	289.31	329.37	8.5532	119.4	347.66	3071.6	81.465	182.9	16299	1819	11823	3967.9	540.79	1264	463.3	385.72	56.216	9.4061	72.886	508.97	543.81	261.44	1847.7	142	588.87	3505.9	699.45	2450.3	636.34	212.79	6502.1	879.71	11774	2584.6	109.65	12818	7073.5	7399.3	4077	6352.6	2347.9
243.91	95.033	20.779	90.677	227.44	56.608	62.68	1242.9	158.51	615.67	1385.7	4.3765	60.716	1429.1	6304.6	329.41	481.48	10723	939.85	11935	1842.5	339.69	649.48	345.23	171.46	41.491	13.166	37.49	240.03	321.98	327.67	1966.6	276.7	408.96	5973.6	1712.3	2311.8	879.56	62.648	2861.9	716.45	22322	3509	59.776	9872.8	18084	54890	7144.8	8267.4	10459
43.019	30.931	4.2073	15.464	81.197	33.786	15.551	1252.5	394.8	772.18	1382.6	1.6533	29.632	948.09	3820.5	87.788	161.39	2179.1	118.56	3502.1	210.39	12.852	43.529	11.926	18.794	28.277	24.219	36.72	45.045	70.574	166.79	712.72	248.66	111.87	3344.5	944.5	899.84	632.9	20.697	616.22	404.44	915.22	526.86	25.689	962.91	3527.4	23020	1893.9	4584.1	4728.9
754.98	295.91	83.603	423.04	1281.7	358	340.99	2171	101.69	604.72	7861.4	36.8	292.01	10588	20543	1531.4	2639.3	31963	2342.7	40421	2696.6	460.54	1223.3	568.81	399.2	193.36	58.038	185.11	896.94	1071.6	1348.9	8762.2	1818.5	1797.2	33049	16952	9752.9	3579.4	242.57	8651.9	2662.5	1.1211e+05	20049	299.78	34985	60473	56608	15201	15622	956.86
35.86	20.803	7.8931	10.978	109.09	47.293	17.504	189.3	11.535	54.155	865	5.9619	43.257	1207.5	2755.4	141.57	207.48	1544.3	58.023	2230	109.69	12.42	35.086	10.168	14.823	24.694	11.935	28.797	65.469	58.497	156.15	511.9	336.42	158.29	3944.2	2596.1	765.4	447.96	38.896	946.82	326.88	446.1	526.79	22.043	527.48	1560.3	2787.6	311.98	980.31	54.77
151.94	74.816	43.749	417.7	348.97	252.19	206.14	6439.9	310.41	2470.3	8334.8	46.476	814.74	4030.3	1568.8	5408.9	771.16	5671.4	612.56	4889	1554.9	541.76	700.05	449.12	128.42	38.445	11.165	25.852	143.18	165.58	143.74	577.21	95.421	426.52	4260.5	1956	2190.9	895.16	130.6	2850.8	407.82	2.1443e+05	31645	262.88	59179	2.6936e+05	3.6842e+05	22373	43052	3286.7
1441.4	906.07	1155.8	1513.1	4084.8	1469.8	3782.8	62080	1692	12919	48988	329.44	6795.4	20973	24380	4912.3	3976.6	42910	2718.7	47092	43232	10328	16000	4147.2	979.64	1169	377.21	535.79	1309.8	1543.9	2365.6	9205	2431.8	2362.1	56038	10506	12705	8957.4	1727.2	1.1494e+05	3935.1	59150	71226	7245.5	22631	1.0155e+05	27537	1.3439e+05	2.3814e+05	5536.9
700.94	1206.2	4124.7	85665	5438.8	1273.9	9716	58109	1907.7	11514	37162	11753	3753.8	22557	11523	7729.9	3835.7	8273.7	526.64	20376	616.46	158.23	269.3	172.63	73.078	184.3	169.31	101.69	154.76	333.34	872.8	2798.4	1422.8	1323.6	20097	40036	8827.7	5941.7	24317	2239.6	767.98	46674	18797	29009	1.7493e+05	62967	9158.8	92923	1.3083e+05	566.39
873.88	414.69	580.18	5651.9	1517.3	926.42	1041.2	37073	2758.9	17555	27033	653.45	4857.6	15123	10390	6806.3	2294.5	25391	2900.8	23930	7027.7	2253.4	2957.2	2011.8	528.87	345.74	261.35	152.74	635.69	821.45	1209.5	4686.3	993.47	1439.1	12043	7055	7782.4	4850.6	1416.5	11349	2352.1	4.0601e+05	2.56e+05	15495	3.6173e+05	3.5829e+05	1.45e+05	1.577e+05	1.9915e+05	8876
266.85	206.72	244.48	417.91	1069.7	638.19	520.78	19416	2127.2	14751	21944	74.307	2436.8	11921	10574	1944.2	1599.1	6679.2	749.25	12866	1002.2	157.69	633.6	95.61	109.98	643.26	915.24	132.18	177.9	324.7	1215.7	3652.3	1691.5	800.4	7958.3	5350	5073.9	8716.1	354.47	3395	3376	39684	66386	9521	6573.3	64429	11481	51483	76820	4076.5
200.9	46.148	500.78	14248	31.293	5.1143	48.918	324.01	1.0273	34.41	90.989	18830	1418.5	158.53	538.76	24.668	31.175	1354	160.39	779.85	763.92	270.8	224.16	209.48	38.424	17.154	0.92931	89.376	38.607	54.283	47.223	153.31	42.905	96.815	646.61	2225.9	645.7	229.51	21050	1257.8	280.77	2990.9	97.899	7669.9	1.4533e+05	141.36	155.94	1409.9	3458.5	15.734
862.28	369.62	174.4	864.84	683.81	204.41	833.14	10772	382.72	5503.5	4731.3	85.019	1005	2656.4	5205.2	850.99	594.58	31549	2831	13110	27087	5836.4	7907.4	3281.7	1327.7	1282.5	392.69	735.26	1414.8	1209.2	638.38	2873.5	440.48	1129.2	23534	2210.6	4659.3	2730.6	1950.7	1.0552e+05	3349.3	19994	7833.4	2629.7	31257	19515	4752.4	30713	40267	1151.2
280.65	218	181.66	504.5	440.7	132.43	309.18	3907.1	106.46	1193.8	2044.1	59.743	651.5	1037.8	6636	471	483.45	9146.4	1042.3	8764.1	5514	1271.9	947.37	847	234.77	438.08	110.14	148.09	258.02	291.85	751.12	1964.7	637.07	508.67	3973.8	1645.3	2541.9	2896.4	589.55	9836.8	2451.9	11460	9670.8	1925.3	28011	16960	4465.1	13305	14953	381.01
9155.9	19028	29055	7901.5	51539	33871	23312	1.1714e+05	1.0254e+05	6.8847e+05	1.7926e+05	286.26	4575.5	56562	80494	2.3419e+05	31309	2.3949e+05	30490	1.1047e+05	4733.4	2708.3	18682	3455.3	2959.3	2483	1031.6	2916.8	8086.9	12941	21692	50373	15498	18541	1.0887e+06	1.4979e+05	4.4565e+05	1.3243e+06	7117.8	93524	1.1146e+05	22907	23933	662.32	8104.4	30174	11487	17221	80944	6006.5
[truncated: 33 more columns]
