# Supplementary material for: Reproducibility of the Structural Brain Connectome Derived from Diffusion Tensor Imaging
Source: PLoS One. 2015 Sep 2;10(9):e0135247. doi: 10.1371/journal.pone.0135247 (PMC4557836; doi:10.1371/journal.pone.0135247)
Supplement: S1 Data — Please refer to the README.txt file within the compressed folder for usage instructions. (ZIP) [file pone.0135247.s001.zip › Subject2_probabilistic_scanner_B_time_1.csv]

0	1.1398e+05	5298.8	24073	40172	7412.5	5073.1	115.42	13.292	72.386	27.888	403.1	6.7612	6.8762	132.1	105.11	14.501	4722.5	499.7	550.38	4749.1	26422	45003	55531	6693.3	676.96	207.71	1.2647e+05	15661	27168	17.966	89169	13.799	2.4996e+05	46233	21102	2.6008e+05	16208	49190	27078	28392	293	40.935	301.47	1265.7	5.5633	1.359	65.12	11.991	0.10976
1.1398e+05	0	390.49	11.025	59098	1828.6	27213	3576.5	18.503	35.552	31.469	8.6374	60.424	19.831	187.41	33.688	16.762	2379	222.7	398.42	3917.2	44649	26775	49155	2640.9	280.35	1.6869	78.539	872.8	2148.3	15.704	5121.8	19.044	54222	44508	39270	2.768e+05	50341	1262.9	7979	567.85	41.888	149.9	89.818	40.551	780.8	2.9705	102.09	878.15	0.2875
5298.8	390.49	0	7750.5	30.445	17.17	7987.6	928.21	4.7526	27.202	7.417	2990.7	15.113	3.0766	17.582	15.397	3.2504	55.467	6.7583	28.49	205.24	487.86	265.41	891.49	202.33	44.571	2.2746	171.49	111.54	200.93	1.4037	138.49	5.4197	1115.1	19954	51564	22619	31011	47924	1476	560.62	1208.2	0.33384	23492	27041	1.974	0.18449	1245.8	656.09	0
24073	11.025	7750.5	0	9.75	1.5718	2261.3	6976.2	1.4126	2.7629	1.2693	21605	105.94	2.5459	11.767	2.3303	0.60401	78.817	6.4144	37.113	92.878	211.74	259.48	250.89	140.67	52.84	59.546	20573	1347.3	889	0.33148	2648.2	1.1251	10386	2079.7	42051	16995	1250.1	62343	702.76	3005.1	3098.4	13.812	8328.1	42880	9.3047	0.32702	1446	1271.9	0.074087
40172	59098	30.445	9.75	0	43558	69198	44563	858.18	355.57	203.56	28.398	1785.3	142.36	1850.3	596.38	481.68	15870	2050.7	3389.7	9308.5	44211	52219	28918	623.64	113.86	8.4646	67.9	1967.4	2628	2454.8	20377	865.31	2.3497e+05	1.6727e+05	63209	5.4159e+05	1.1256e+05	95.004	14896	1016.6	34.009	99.399	12.203	57.781	672.2	221.16	89.265	5497.2	0.96687
7412.5	1828.6	17.17	1.5718	43558	0	23629	1.2825e+05	1.9835e+05	82468	284.53	2.0404	583.9	165.4	1613.7	7671.2	21831	2694.4	2395.8	1661.2	290.03	215.07	575.52	105.23	33.521	9.6065	8.755	17.38	638.31	11292	58729	8698.7	487.31	2.1609e+05	29394	18686	1.6651e+05	20837	8.3163	938.99	289.5	6.2705	14.788	1.4441	27.562	19.444	566.5	6.7667	3018.8	7.4026
5073.1	27213	7987.6	2261.3	69198	23629	0	2.1636e+05	80227	5537.6	53.755	1032.4	686.49	43.051	181.52	106.92	434.62	271.71	171.16	140.93	294.39	900.64	1026.2	2422.1	467.24	45.851	2.432	35.211	257.18	1144.3	1473.8	527.08	12.462	2193.1	44994	55324	25992	17282	4191.9	6022.6	234.77	272.7	127.91	13550	15247	774.97	879.96	8818.4	9869.9	1.8192
115.42	3576.5	928.21	6976.2	44563	1.2825e+05	2.1636e+05	0	1.1525e+05	39575	13424	16079	86614	58851	7090.6	1357.2	3609.3	444.15	699.82	20250	56.671	117.74	69.771	173.07	51.724	23.447	4.4219	10.746	100.96	1315.1	9102.2	819.31	46.719	885.38	84843	23952	55987	59461	920.01	4548	266.08	77.202	1670.6	7129.9	5909.1	3865.7	12137	12480	3.5539e+05	184.81
13.292	18.503	4.7526	1.4126	858.18	1.9835e+05	80227	1.1525e+05	0	2.2021e+05	55.494	0.080602	14.408	17.393	5.6402	21179	2408.7	5553.5	9752	15.511	3.6947	15.01	21.984	18.327	2.4374	1.6088	0.54208	1.096	3018.1	15776	9912.6	377.73	5.479	614.82	16637	3309.5	22868	18951	2.2743	1067.1	259.66	0.089152	0.66024	0	0.19875	2.2158	163.88	1.4883	1848	2.502
72.386	35.552	27.202	2.7629	355.57	82468	5537.6	39575	2.2021e+05	0	22956	0.066721	29.509	17541	59.797	2.6125e+05	69057	12755	40610	1180.7	15.567	25.479	555.67	42.101	13.431	53.809	33.737	3.6746	14542	89706	30297	7162.6	1111.8	43134	1.9262e+05	12797	1.5429e+05	1.9706e+05	15.648	42818	6787.3	1.4839	8.1007	0.99135	4.8819	27.423	19.834	13.847	29026	14.415
27.888	31.469	7.417	1.2693	203.56	284.53	53.755	13424	55.494	22956	0	64.557	3160	2.9254e+05	4375	11781	437.81	8449	22.117	1.0242e+05	12.661	17.972	27.715	28.822	7.4366	42.698	1.4131	4.6251	8.438	50.781	167.39	1884.8	2180.1	2805.1	66089	12686	11083	10177	13.723	2612.7	1980.4	50.619	293.84	11.034	48.838	389.75	86.333	106.11	7806.2	2.8832
403.1	8.6374	2990.7	21605	28.398	2.0404	1032.4	16079	0.080602	0.066721	64.557	0	1.2725e+05	37471	14095	0.39677	0.061093	24.035	1.1272	6092.6	24.27	16.856	23.499	21.641	5.4781	5.3293	3.2678	137.92	40.634	14.5	2.2858	34.959	33.057	92.757	364.89	4490.7	632.43	47.031	33669	135.7	275.24	366.6	91.203	7538.1	41415	53.909	7.1072	781.65	16621	0
6.7612	60.424	15.113	105.94	1785.3	583.9	686.49	86614	14.408	29.509	3160	1.2725e+05	0	3.4685e+05	81478	24.247	16.383	208.8	5.044	98565	142.01	13.534	2.1402	99.432	8.2318	19.562	14.283	9.2583	2.9799	9.1906	26.678	546.15	336.82	174.8	2191.9	430.22	1318.5	1531.7	12.641	285.77	75.904	3.0764	39.599	167.71	67.874	389.33	3818	112.88	61394	8.0992
6.8762	19.831	3.0766	2.5459	142.36	165.4	43.051	58851	17.393	17541	2.9254e+05	37471	3.4685e+05	0	1.1937e+05	5793.3	632.37	6660.1	15.299	1.533e+05	148.43	12.62	3.5691	135.6	15.442	36.97	15.547	10.695	9.2874	47.024	198.51	1983.2	3332.9	1357.4	5840.6	8390.5	3053.6	2393.3	12.536	735.53	524.22	25.445	144.8	2.4627	22.217	170.24	69.482	41.197	28978	2.2909
132.1	187.41	17.582	11.767	1850.3	1613.7	181.52	7090.6	5.6402	59.797	4375	14095	81478	1.1937e+05	0	30.46	98.048	12420	367.81	2.7393e+05	74486	22167	2068.5	5469.5	11292	59096	9633.6	13940	3233.7	714.92	1348.6	27615	12222	6386.9	18210	3560.6	15108	9733.6	67.491	97964	4053	262.53	701.3	30.705	512.77	386.87	31.387	108.15	479.36	0.88763
105.11	33.688	15.397	2.3303	596.38	7671.2	106.92	1357.2	21179	2.6125e+05	11781	0.39677	24.247	5793.3	30.46	0	1.6221e+05	76258	31548	4852.1	6.8542	7.0035	93.334	16.987	6.6496	33.431	1.1734	2.4098	4890.3	41939	11624	3331	1351.3	78224	93742	5196.5	88988	30960	25.207	9051.6	5800.2	9.9343	35.874	0.51868	5.8185	53.883	29.57	19.096	215.12	0.99555
14.501	16.762	3.2504	0.60401	481.68	21831	434.62	3609.3	2408.7	69057	437.81	0.061093	16.383	632.37	98.048	1.6221e+05	0	1.3533e+05	1.2355e+05	1667.8	3.822	11.68	61.053	2.546	2.0129	6.9864	0.16049	0.38804	2518.2	94136	1.2018e+05	52898	11784	81227	5386.2	4615.6	23109	2571.3	6.757	809.49	539.28	2.6605	7.6581	0.18584	2.6552	10.415	10.399	3.4852	108.02	0.669
4722.5	2379	55.467	78.817	15870	2694.4	271.71	444.15	5553.5	12755	8449	24.035	208.8	6660.1	12420	76258	1.3533e+05	0	2.7287e+05	1.7473e+05	36735	2602	52486	1408.6	1.0146e+05	2799.5	95.192	446.34	35608	38853	16228	1.3095e+05	20092	39127	55389	14575	81000	25341	670.46	29067	9235.8	937.67	980.31	27.766	1500.3	652.82	43.048	216.49	268.25	0.74346
499.7	222.7	6.7583	6.4144	2050.7	2395.8	171.16	699.82	9752	40610	22.117	1.1272	5.044	15.299	367.81	31548	1.2355e+05	2.7287e+05	0	3553.8	125.7	44.721	46694	20.262	18604	33.529	5.0022	60.906	1.0099e+05	1.9944e+05	1.0358e+05	37762	187.88	3705.9	5693.8	286.34	10557	2741.8	66.187	1351.7	1806	76.944	53.965	1.3499	206.68	28.264	0.72666	18.4	66.187	0.031179
550.38	398.42	28.49	37.113	3389.7	1661.2	140.93	20250	15.511	1180.7	1.0242e+05	6092.6	98565	1.533e+05	2.7393e+05	4852.1	1667.8	1.7473e+05	3553.8	0	69343	9303.5	1740.9	5887.3	12386	33295	2917.7	4769.5	4849.3	4631.1	5456.5	77254	17642	13645	35896	6956.7	29159	11327	146.04	88383	4116.5	1196.2	1640.3	60.031	2669.7	1323.8	124.47	632.6	2871.2	3.6741
4749.1	3917.2	205.24	92.878	9308.5	290.03	294.39	56.671	3.6947	15.567	12.661	24.27	142.01	148.43	74486	6.8542	3.822	36735	125.7	69343	0	2.2359e+05	24922	66183	7577.4	5268.1	205.8	704.17	2441.4	3201.4	226.77	15704	5.1365	11308	35426	509.09	37381	2807.3	757.46	47774	4219.9	387.76	367	3.4194	464.2	108.42	0.88454	23.469	20.962	0
26422	44649	487.86	211.74	44211	215.07	900.64	117.74	15.01	25.479	17.972	16.856	13.534	12.62	22167	7.0035	11.68	2602	44.721	9303.5	2.2359e+05	0	19545	1.5745e+05	6265.7	2251.6	26.459	492.38	2941.8	3265.1	21.49	8487.3	2.6437	36972	34841	1241	1.2232e+05	1172.5	1414.5	45839	5943.3	296.02	277.5	0.39178	205.78	32.395	1.0269	15.492	11.192	0
45003	26775	265.41	259.48	52219	575.52	1026.2	69.771	21.984	555.67	27.715	23.499	2.1402	3.5691	2068.5	93.334	61.053	52486	46694	1740.9	24922	19545	0	17943	1.9374e+05	516.38	18.163	379.08	1.0201e+05	29712	439.33	47721	4.5687	72557	13034	512.07	1.247e+05	3026	1715.6	10216	4348.4	45.627	31.214	0.14421	45.892	8.8744	0	2.4571	5.0907	0
55531	49155	891.49	250.89	28918	105.23	2422.1	173.07	18.327	42.101	28.822	21.641	99.432	135.6	5469.5	16.987	2.546	1408.6	20.262	5887.3	66183	1.5745e+05	17943	0	46973	9242.8	68.239	204.25	4895.9	7655.7	4.1716	13064	1.6671	39454	19818	1138.9	1.0854e+05	234.06	725.14	26437	1741.1	661.26	524.75	1.9154	333.5	60.615	2.2222	34.972	13.535	0.10494
6693.3	2640.9	202.33	140.67	623.64	33.521	467.24	51.724	2.4374	13.431	7.4366	5.4781	8.2318	15.442	11292	6.6496	2.0129	1.0146e+05	18604	12386	7577.4	6265.7	1.9374e+05	46973	0	34975	4551.8	5969	71301	3458.6	114.3	3475.6	2.5395	3561.3	6573.2	816.7	10885	382.44	458.64	60966	2665.6	37.624	33.963	0.092529	40.788	5.7023	0.46287	2.132	4.7169	0.06154
676.96	280.35	44.571	52.84	113.86	9.6065	45.851	23.447	1.6088	53.809	42.698	5.3293	19.562	36.97	59096	33.431	6.9864	2799.5	33.529	33295	5268.1	2251.6	516.38	9242.8	34975	0	29192	25733	4586.3	169.71	4.0453	159.96	119.04	341.03	3802.5	445.55	1647.8	300.6	251.58	86137	924.97	1.5435	3.3268	0	3.5974	2.3035	0.67784	0.22639	6.792	0.28435
207.71	1.6869	2.2746	59.546	8.4646	8.755	2.432	4.4219	0.54208	33.737	1.4131	3.2678	14.283	15.547	9633.6	1.1734	0.16049	95.192	5.0022	2917.7	205.8	26.459	18.163	68.239	4551.8	29192	0	21334	1354.2	8.2408	1.5463	47.081	1.1122	979.29	872.68	67.694	260.95	85.45	391.74	26139	13764	0	0	0	0.69614	0.20731	0	0	2.259	0.17074
1.2647e+05	78.539	171.49	20573	67.9	17.38	35.211	10.746	1.096	3.6746	4.6251	137.92	9.2583	10.695	13940	2.4098	0.38804	446.34	60.906	4769.5	704.17	492.38	379.08	204.25	5969	25733	21334	0	10315	986.54	4.2544	18804	8.9778	95527	20545	992.44	1.025e+05	1569.8	47367	44453	1.5579e+05	20.58	2.2465	7.1288	125.5	1.3068	0	0.59334	1.3137	1.4333
15661	872.8	111.54	1347.3	1967.4	638.31	257.18	100.96	3018.1	14542	8.438	40.634	2.9799	9.2874	3233.7	4890.3	2518.2	35608	1.0099e+05	4849.3	2441.4	2941.8	1.0201e+05	4895.9	71301	4586.3	1354.2	10315	0	51047	11230	22268	47.005	10561	16360	2026	19354	2178.2	2904.1	32566	34710	55.152	38.051	0.86376	174.38	16.376	1.095	8.0084	13.557	0.28374
27168	2148.3	200.93	889	2628	11292	1144.3	1315.1	15776	89706	50.781	14.5	9.1906	47.024	714.92	41939	94136	38853	1.9944e+05	4631.1	3201.4	3265.1	29712	7655.7	3458.6	169.71	8.2408	986.54	51047	0	1.0402e+05	53441	130.84	29861	3035.8	615.4	31138	2121.3	1396.1	2411.8	2821.6	27.728	23.169	0.61493	62.719	10.582	0.36543	5.191	104.58	0.23568
17.966	15.704	1.4037	0.33148	2454.8	58729	1473.8	9102.2	9912.6	30297	167.39	2.2858	26.678	198.51	1348.6	11624	1.2018e+05	16228	1.0358e+05	5456.5	226.77	21.49	439.33	4.1716	114.3	4.0453	1.5463	4.2544	11230	1.0402e+05	0	65717	607.16	35424	2339.7	930.17	19527	2509.2	2.7699	181.45	195.44	8.2912	19.483	1.085	24.434	11.282	5.9981	3.6326	128.57	0.86216
89169	5121.8	138.49	2648.2	20377	8698.7	527.08	819.31	377.73	7162.6	1884.8	34.959	546.15	1983.2	27615	3331	52898	1.3095e+05	37762	77254	15704	8487.3	47721	13064	3475.6	159.96	47.081	18804	22268	53441	65717	0	1.5138e+05	3.1124e+05	15305	2512.8	1.1364e+05	6926.4	2047.2	5677	5522	286.08	384.06	17.949	597.28	322.85	33.991	151.46	179.48	1.2132
13.799	19.044	5.4197	1.1251	865.31	487.31	12.462	46.719	5.479	1111.8	2180.1	33.057	336.82	3332.9	12222	1351.3	11784	20092	187.88	17642	5.1365	2.6437	4.5687	1.6671	2.5395	119.04	1.1122	8.9778	47.005	130.84	607.16	1.5138e+05	0	1.1972e+05	4579	5822.8	14006	4350.6	20.839	1074.9	1323.4	33.994	271.66	14.012	43.262	187.9	15.177	37.175	49.58	0.73052
2.4996e+05	54222	1115.1	10386	2.3497e+05	2.1609e+05	2193.1	885.38	614.82	43134	2805.1	92.757	174.8	1357.4	6386.9	78224	81227	39127	3705.9	13645	11308	36972	72557	39454	3561.3	341.03	979.29	95527	10561	29861	35424	3.1124e+05	1.1972e+05	0	11178	3676.5	4.1583e+05	2692.2	16874	6818.6	18214	84.767	135.54	7.0561	202.61	99.539	19.741	35.558	91.852	0
46233	44508	19954	2079.7	1.6727e+05	29394	44994	84843	16637	1.9262e+05	66089	364.89	2191.9	5840.6	18210	93742	5386.2	55389	5693.8	35896	35426	34841	13034	19818	6573.2	3802.5	872.68	20545	16360	3035.8	2339.7	15305	4579	11178	0	6.6717e+05	3.8658e+05	3.5939e+05	46688	7.1514e+05	3.2971e+05	348.79	536.05	47.9	3801.5	564.45	393.61	179.87	7069.1	19.734
21102	39270	51564	42051	63209	18686	55324	23952	3309.5	12797	12686	4490.7	430.22	8390.5	3560.6	5196.5	4615.6	14575	286.34	6956.7	509.09	1241	512.07	1138.9	816.7	445.55	67.694	992.44	2026	615.4	930.17	2512.8	5822.8	3676.5	6.6717e+05	0	57029	50169	43703	1.8375e+05	13037	2076.4	283.56	12118	36610	512.95	506.54	1335.7	2594.7	3.6391
2.6008e+05	2.768e+05	22619	16995	5.4159e+05	1.6651e+05	25992	55987	22868	1.5429e+05	11083	632.43	1318.5	3053.6	15108	88988	23109	81000	10557	29159	37381	1.2232e+05	1.247e+05	1.0854e+05	10885	1647.8	260.95	1.025e+05	19354	31138	19527	1.1364e+05	14006	4.1583e+05	3.8658e+05	57029	0	4.3513e+05	58747	1.0933e+05	68489	320.84	353.98	19.493	811.21	250.77	507.01	99.719	4109.7	3.2463
16208	50341	31011	1250.1	1.1256e+05	20837	17282	59461	18951	1.9706e+05	10177	47.031	1531.7	2393.3	9733.6	30960	2571.3	25341	2741.8	11327	2807.3	1172.5	3026	234.06	382.44	300.6	85.45	1569.8	2178.2	2121.3	2509.2	6926.4	4350.6	2692.2	3.5939e+05	50169	4.3513e+05	0	9852.7	1.2815e+05	72666	127.13	193.32	6.1364	255.67	133.86	346.42	43.671	3084.6	7.8489
49190	1262.9	47924	62343	95.004	8.3163	4191.9	920.01	2.2743	15.648	13.723	33669	12.641	12.536	67.491	25.207	6.757	670.46	66.187	146.04	757.46	1414.5	1715.6	725.14	458.64	251.58	391.74	47367	2904.1	1396.1	2.7699	2047.2	20.839	16874	46688	43703	58747	9852.7	0	30436	17785	1605.7	20.478	17284	33947	5.0924	0	867.83	693.84	0.18534
27078	7979	1476	702.76	14896	938.99	6022.6	4548	1067.1	42818	2612.7	135.7	285.77	735.53	97964	9051.6	809.49	29067	1351.7	88383	47774	45839	10216	26437	60966	86137	26139	44453	32566	2411.8	181.45	5677	1074.9	6818.6	7.1514e+05	1.8375e+05	1.0933e+05	1.2815e+05	30436	0	2.6533e+05	584.08	469.56	10.558	2684.4	108.47	32.927	53.361	422.1	14.155
28392	567.85	560.62	3005.1	1016.6	289.5	234.77	266.08	259.66	6787.3	1980.4	275.24	75.904	524.22	4053	5800.2	539.28	9235.8	1806	4116.5	4219.9	5943.3	4348.4	1741.1	2665.6	924.97	13764	1.5579e+05	34710	2821.6	195.44	5522	1323.4	18214	3.2971e+05	13037	68489	72666	17785	2.6533e+05	0	33.506	86.427	5.698	223.75	37.853	1.5203	9.2138	49.238	5.3571
293	41.888	1208.2	3098.4	34.009	6.2705	272.7	77.202	0.089152	1.4839	50.619	366.6	3.0764	25.445	262.53	9.9343	2.6605	937.67	76.944	1196.2	387.76	296.02	45.627	661.26	37.624	1.5435	0	20.58	55.152	27.728	8.2912	286.08	33.994	84.767	348.79	2076.4	320.84	127.13	1605.7	584.08	33.506	0	71832	1221.3	35141	18426	1871.1	15517	46.168	0.73679
40.935	149.9	0.33384	13.812	99.399	14.788	127.91	1670.6	0.66024	8.1007	293.84	91.203	39.599	144.8	701.3	35.874	7.6581	980.31	53.965	1640.3	367	277.5	31.214	524.75	33.963	3.3268	0	2.2465	38.051	23.169	19.483	384.06	271.66	135.54	536.05	283.56	353.98	193.32	20.478	469.56	86.427	71832	0	37.418	16.442	36928	86.44	7283.5	1543.1	2.1952
301.47	89.818	23492	8328.1	12.203	1.4441	13550	7129.9	0	0.99135	11.034	7538.1	167.71	2.4627	30.705	0.51868	0.18584	27.766	1.3499	60.031	3.4194	0.39178	0.14421	1.9154	0.092529	0	0	7.1288	0.86376	0.61493	1.085	17.949	14.012	7.0561	47.9	12118	19.493	6.1364	17284	10.558	5.698	1221.3	37.418	0	18236	23.363	4.8497	4369.8	464.54	0
1265.7	40.551	27041	42880	57.781	27.562	15247	5909.1	0.19875	4.8819	48.838	41415	67.874	22.217	512.77	5.8185	2.6552	1500.3	206.68	2669.7	464.2	205.78	45.892	333.5	40.788	3.5974	0.69614	125.5	174.38	62.719	24.434	597.28	43.262	202.61	3801.5	36610	811.21	255.67	33947	2684.4	223.75	35141	16.442	18236	0	45.397	8.9144	671.11	6190.7	1.5112
5.5633	780.8	1.974	9.3047	672.2	19.444	774.97	3865.7	2.2158	27.423	389.75	53.909	389.33	170.24	386.87	53.883	10.415	652.82	28.264	1323.8	108.42	32.395	8.8744	60.615	5.7023	2.3035	0.20731	1.3068	16.376	10.582	11.282	322.85	187.9	99.539	564.45	512.95	250.77	133.86	5.0924	108.47	37.853	18426	36928	23.363	45.397	0	53051	53602	21591	643.15
1.359	2.9705	0.18449	0.32702	221.16	566.5	879.96	12137	163.88	19.834	86.333	7.1072	3818	69.482	31.387	29.57	10.399	43.048	0.72666	124.47	0.88454	1.0269	0	2.2222	0.46287	0.67784	0	0	1.095	0.36543	5.9981	33.991	15.177	19.741	393.61	506.54	507.01	346.42	0	32.927	1.5203	1871.1	86.44	4.8497	8.9144	53051	0	53868	78782	95318
65.12	102.09	1245.8	1446	89.265	6.7667	8818.4	12480	1.4883	13.847	106.11	781.65	112.88	41.197	108.15	19.096	3.4852	216.49	18.4	632.6	23.469	15.492	2.4571	34.972	2.132	0.22639	0	0.59334	8.0084	5.191	3.6326	151.46	37.175	35.558	179.87	1335.7	99.719	43.671	867.83	53.361	9.2138	15517	7283.5	4369.8	671.11	53602	53868	0	1.2527e+05	61226
11.991	878.15	656.09	1271.9	5497.2	3018.8	9869.9	3.5539e+05	1848	29026	7806.2	16621	61394	28978	479.36	215.12	108.02	268.25	66.187	2871.2	20.962	11.192	5.0907	13.535	4.7169	6.792	2.259	1.3137	13.557	104.58	128.57	179.48	49.58	91.852	7069.1	2594.7	4109.7	3084.6	693.84	422.1	49.238	46.168	1543.1	464.54	6190.7	21591	78782	1.2527e+05	0	1.0816e+05
0.10976	0.2875	0	0.074087	0.96687	7.4026	1.8192	184.81	2.502	14.415	2.8832	0	8.0992	2.2909	0.88763	0.99555	0.669	0.74346	0.031179	3.6741	0	0	0	0.10494	0.06154	0.28435	0.17074	1.4333	0.28374	0.23568	0.86216	1.2132	0.73052	0	19.734	3.6391	3.2463	7.8489	0.18534	14.155	5.3571	0.73679	2.1952	0	1.5112	643.15	95318	61226	1.0816e+05	0
5.8365	1.3471	1.2745	0.83328	34.836	219.09	60.887	11735	339.16	30593	14140	2.2755	335.9	5642.1	55.847	790.74	77.809	202.02	30.475	826.29	0.44126	1.4921	3.6162	10.735	7.1669	10.902	4.8173	4.5168	4.145	43.061	25.944	47.262	21.497	127.15	2053.8	3063.3	904.97	845.62	7.6966	696.25	123.39	47.129	265.16	17.016	84.849	785.36	54402	2815.6	1.3508e+05	3.1095e+05
2.0533	7.703	2.2047	4.7643	49.404	59.179	22.363	4510.3	24.151	60453	2.1625e+05	30.421	2386	1.3508e+05	1217.3	5975.3	257.56	2747.5	4.8394	12162	1.9191	0.98919	2.6987	14.616	5.7411	5.5272	1.9703	2.131	3.2736	20.473	78.421	345.48	746.54	865.17	7146.3	6871.3	2072.1	1671.5	4.785	522.36	311.11	29.599	245.24	27.036	31.667	503.17	38.001	152.19	21534	1.6114
97.7	2.0728	726.62	14130	14.727	2.2802	299.59	18106	0	0.9316	58.531	38377	12044	1242.4	574.35	1.7568	0.031178	19.609	1.4541	1315.9	202.69	27.635	0.72553	6.4979	0.94933	1.4539	1.6116	9.1985	2.4238	2.8864	0.80177	45.438	5.649	15.577	70.313	2372.3	71.697	17.166	6360.3	18.385	12.451	156.62	4.8399	1120.8	34770	18.166	5.2605	132.82	18191	0
2.0733	9.1507	2.161	431.52	456.19	164.96	159.04	30873	3.4839	20.196	786.44	5858.8	90923	13231	4238.4	7.6287	3.251	94.631	15.608	7456	579.73	79.74	3.5871	12.45	2.3406	5.3829	2.452	12.959	4.9056	8.2985	8.9185	246.01	39.973	45.716	770.77	88.967	407.82	415.85	17.483	99.161	44.102	5.0307	19.221	9.5502	139.87	54.136	1866	11.694	67147	1.8072
7.8037	13.789	2.3867	73.762	85.774	92.643	24.702	27735	17.917	18481	1.5399e+05	656.98	22000	1.8373e+05	20248	3557.6	321.67	4226.4	19.379	57611	378.54	73.543	4.4611	17.338	8.2869	19.53	8.037	11.454	8.6333	29.213	100.2	1013.8	1777.8	665	3599	5539.7	1591.8	1261.7	12.695	411.18	299.93	22.957	111.97	1.8456	28.321	117.99	37.156	31.766	43468	1.255
137.34	103.96	16.168	38.317	1112.2	1323.5	40.767	586.99	4.6246	215.02	15849	656.57	6612	35722	2.4619e+05	710.12	267.06	21560	286.71	1.8335e+05	1.1967e+05	40510	4970.4	2485.1	499.33	1101.6	424	621.21	235.15	745.57	1308.1	30645	16012	8195.7	25260	5825.4	17629	11630	56.356	22791	3453.2	463.44	1053.1	38.578	719.08	589.97	43.862	157.97	1700.9	1.8775
5.3342	5.4386	2.0188	1.6759	54.121	59.864	53.686	599.63	12.468	475.33	26973	3.3929	72.272	12919	415.15	7021.5	799.89	4153.4	6.71	10188	0.44315	0.66747	0.50896	5.5984	3.2247	2.2821	1.3256	1.2606	3.4467	30.643	107.79	291.1	284.28	634.27	3215.9	4760.4	1346.8	605.63	7.975	512.2	143.02	160.5	863.27	16.149	100.56	1889.7	3992.5	1514.2	7344.8	71923
5.129	4.49	0.94609	1.4448	83.442	69.365	46.641	396.49	3.74	133.27	5305.9	3.2548	83.044	3679.8	1820.1	4642.5	466.6	4054.9	13.193	8433.3	1.6929	1.2403	3.5831	5.5931	1.3257	24.022	0.1364	4.879	2.8265	73.69	172.14	2093.5	1182.1	1138.1	4456.3	2777.9	2162.7	1176.2	3.7626	496.89	234.76	348.82	1484.8	17.718	103.9	3077.5	4592.5	1271.6	6132.2	1473.6
159.26	162.7	33.095	111.87	793.32	199.85	55.133	199.25	6.4898	235.47	6674.6	21.545	52.61	2980	5413.9	2307.7	326.41	56488	2103.8	55485	32302	4399.9	2525.2	323.28	473.93	27.182	2.3488	46.665	2154	726.95	223.63	13320	1304.6	2144.5	15895	2999.9	6081.2	1261.4	69.885	7963.8	876.56	9588.5	11512	317.16	9835.9	8356.5	522.48	2816.6	2086.3	38.345
60.041	69.018	26.101	80.586	332.49	36.812	19.301	94.416	1.1233	7.5715	52.018	15.451	22	30.535	533.24	8.1185	2.475	18426	1065.1	16889	1856	113.22	218.45	20.04	149.43	6.0176	0.45581	23.976	983.25	305.31	58.181	5662.3	148.85	675.93	5403.7	150.53	2263.2	362.98	43.494	2214.5	343.91	7694.2	10319	326.18	7074.7	7985.9	243.15	2104.5	1085.1	166.39
818.01	722.73	49.787	102.14	5380.6	3729.6	202.51	4247.2	23.827	777.37	72277	656.55	13421	80741	1.2924e+05	6260.7	1183.5	2.0993e+05	13524	5.8672e+05	1.3741e+05	17802	7890.9	1859	1234.1	364.76	80.002	311.64	6841.1	4967.3	2551.3	1.2801e+05	20877	22778	71962	16841	54532	17790	267.18	16324	8726.9	3598.7	6816.4	213.88	4485.3	5855.4	548.95	2445.9	14753	24.67
268.36	366.4	47.941	103.49	566.53	16.377	20.292	17.444	0.21801	3.3815	7.2111	10.637	4.1936	9.7591	34854	2.1709	1.923	48184	1127.4	43662	2.098e+05	52967	13394	3924.3	551.89	264.19	3.4721	46.108	1320	422.8	54.663	1247.4	4.3889	683.27	29512	144.22	3183.1	223.38	94.571	56283	555.55	9651.9	8373.9	90.03	9343.5	1936.9	16.838	442.26	68.562	0.038671
1529.5	1603.5	149.92	239.48	1037.5	20.661	73.061	30.125	0.72449	4.2887	12.729	11.619	7.2737	12.107	10955	6.1161	3.4395	17285	459.87	15666	1.1727e+05	61244	13644	11717	510.52	503.61	2.9666	39.05	935.5	372.34	40.839	1033.8	6.2431	1240.7	77759	329.55	5205.1	187.41	212.8	1.5926e+05	586.21	17830	15858	97.562	15527	2521.3	16.478	793.66	98.006	0.071815
210.1	146.51	89.164	300.14	397.96	14.377	31.191	64.4	0.78456	6.3329	9.7809	27.175	5.1918	6.6508	912.71	4.749	3.6442	21948	855.17	14180	23203	4125.9	2775.6	434.85	290.11	9.1086	0.22646	17.913	1125.6	341.24	34.297	1139.3	5.5026	504.93	5407.8	132.23	1691.4	120.21	93.638	9216.5	186.49	24665	16278	254.29	26887	6937.7	59.109	1697.1	307.54	1.974
2166.6	2212.6	201.36	407.19	1287.8	2.2027	59.054	25.31	0.62536	6.5754	11.482	7.3493	3.0366	8.3225	1119.7	3.8918	0.97968	1177.4	31.772	1301.4	3416.2	5386.3	650.5	16379	999.16	27.673	0.66537	6.1208	192.87	178.27	2.5757	316.33	1.2451	953.01	4608.9	196.54	2769.4	65.469	37.888	8581.7	181	47953	23861	100.53	22398	2780.5	8.9354	1907.5	76.781	0
27.475	18.248	25.565	66.681	34.744	3.8783	7.3997	17.406	0.30439	1.6782	8.5644	3.1454	9.7853	4.6681	101.56	5.184	2.1578	3078.1	115.59	1351.3	877.12	143.24	80.608	197.09	38.933	2.1855	0.92664	4.7254	101.21	27.325	4.4621	135.4	5.1535	41.415	334.8	39.763	168.93	28.182	18.229	1049.2	52.976	4895.5	857.18	14.524	3935.9	195.42	12.316	152.73	84.151	0.93269
1.112	13.427	0	0.95189	24.749	1.3102	6.3609	2.2764	0	0.55365	52.402	0	0.5216	56.037	393.65	9.9688	2.3791	29.921	2.5886	167.28	450.4	329.81	6.7349	91.739	4.0819	53.075	0.84721	3.0311	4.8778	0.58669	0.25962	9.2113	19.027	3.1375	1563.5	155.79	19.965	13.962	0.80668	3917.4	117.02	10.952	13.023	0.79943	24.996	2.6552	0	1.7318	0.58481	0
1.948	3.3965	10.233	12.521	13.913	0.26734	5.5573	1.8079	0.39328	1.6805	12.314	8.4832	0.44866	4.1729	68.822	2.4281	0.33223	11.793	2.672	48.433	129.32	113.07	0.91661	33.656	2.305	28.448	0	1.4246	2.4168	0.39769	0.68694	6.5957	6.4017	2.0671	651.08	98.934	14.846	14.989	20.554	1688	64.33	662.1	5.9903	4.7141	1149.4	45.542	6.2402	6.9706	6.2416	0
55.743	6.7065	76.751	398.46	46.782	14.2	32.711	25.071	1.4363	2.1545	16.615	110.7	8.9409	20.981	80.013	2.5751	1.4965	207.65	34.66	377.16	87.52	24.979	9.012	19.029	5.488	2.4628	1.1284	23.527	42.406	10.132	4.3292	90.571	25.22	29.275	1774.2	181.68	144.76	68.009	399.69	1256.6	158.63	27795	93.151	72.649	40261	272.37	26.122	98.369	116.04	0.21704
77.657	50.314	24.739	94.033	175.05	28.443	40.263	148.58	1.9986	11.254	228.85	19.02	34.887	100.68	503.38	50.07	11.021	13557	632.75	7477.2	2616.6	251.59	254.07	191.86	119.77	4.8623	1.4595	23.799	594.11	159.57	40.517	962.71	160.86	286.97	1710.9	270.98	1038.3	260.15	86.574	4401.7	272.87	3729.3	1809.9	77.783	8539.4	1477.8	965.21	455.07	1516.9	380.78
11.45	6.7621	27.509	53.677	60.531	48.3	9.3944	333.39	2.8251	30.391	969.42	2.4087	68.868	479.35	1464.9	253.32	53.23	2167.3	84.58	6026.5	173.94	53.377	16.289	47.621	10.613	9.8051	0.046842	1.2878	58.116	36.816	52.621	1770.8	754.74	586.92	2324.2	860.83	1211.2	642.94	7.3705	335.22	129.16	6590.4	1429.1	33.443	1821.3	1026.3	6448.7	678.45	6100.1	2717.6
0	0.088818	0.20308	0	3.2499	3.3148	1.4576	37.087	2.377	14.723	70.78	0.20837	5.6379	58.067	152.37	12.075	2.8541	89.997	1.4645	398.08	1.8856	0.05228	0.69128	0.72162	0.051706	2.346	0	0	0.98925	2.2916	7.4019	152.71	76.03	50.211	235.5	67.918	108.28	91.87	0	24.123	21.317	6.9284	47.343	1.4852	6.3593	57.225	1206.8	58.984	1033.2	894.82
77.531	29.59	305.71	707.29	297.92	155.17	76.75	582.58	3.1403	73.984	2776	54.186	211.81	1819.4	4050	801.11	194.42	9030.4	452.15	21908	628.46	159.44	73.057	203.87	45.517	33.437	2.391	9.894	241.78	233.39	260.95	6843.6	1986	2117.2	7862.5	3268.4	4456.2	2263	73.227	1520.5	527.4	1.0214e+05	42688	632.74	30481	40712	8626.9	7140	9308.3	294.08
3.8329	1.877	6.298	1.0489	44.77	37.918	1.9605	17.441	0.63754	8.2442	657.25	1.9796	41.043	334.51	1258.6	61.256	31.555	757.55	11.429	2822.3	5.2807	0.54479	2.4911	0.82263	0.79716	8.1974	1.3263	3.0924	3.1108	27.258	67.406	1004.2	1117.3	433.07	1762.5	953.79	915.46	785.29	3.3695	174.31	185.55	134.83	811.4	26.608	74.098	957.49	248.65	196.58	250.87	4.3601
122.8	79.225	533.79	1264.5	192.46	158.98	245.7	5446.1	66.049	658.96	1763.4	128.59	1027.4	1098.8	938.29	741.68	77.546	1868.2	131.57	3760.7	537.62	372.29	45.433	720.43	45.964	2.6724	0.2188	8.8523	105.61	52.829	56.813	860.21	508.66	360.25	1742	1281	933.2	517.8	141.05	1018.8	113.95	2.1394e+05	1.4975e+05	1409.1	60900	2.5301e+05	1.9845e+05	19765	35154	485.04
1700.5	842.65	665.05	833.44	6642.9	2139.7	3563.3	30047	423.16	8387.4	57264	943.49	7003	23666	8755.3	9102.7	2124	27815	1250.9	50469	56459	18704	6245.9	1774.1	450.88	385.69	41.559	707.27	1417.9	607.36	727.92	11939	5389.6	5028.5	74038	27689	19496	12048	2362.1	1.0791e+05	10712	3397.3	18724	4431.7	11308	61358	9211.3	28108	1.0336e+05	736.05
3663.8	665.8	3269.4	39730	15568	935.07	9429	13563	130.16	5671.9	30351	16285	6130.2	14536	2273.9	11944	2491	6951.9	88.503	11601	86.859	42.523	26.702	59.162	14.228	31.162	13.054	66.676	54.98	207.22	742.25	2667	2262.7	4092.1	34622	48082	15212	11696	31063	2858.7	1330.8	9145.3	17227	21233	74724	75424	2522.3	28041	48208	30.145
447.86	215.38	1407.3	3807.3	1691.6	1644.8	1334.3	36429	760.69	11173	24334	942.39	4230.6	10617	12767	2854.2	583.61	20873	2896.9	59523	3275.8	1006.5	311.13	1180.1	231.23	65.616	18.929	60.485	1750.1	811.21	713.85	14919	4704.4	3763.6	20547	11697	10489	5858.3	913.92	11099	2060.6	1.6582e+05	3.3597e+05	15963	2.1746e+05	2.9164e+05	31156	71224	1.3969e+05	3464.7
41.542	92.804	86.837	77.186	1964.8	974.62	870.55	22831	733.33	11193	25661	198.35	2894.5	11880	3967.3	1577.3	358.93	2765.7	193.4	10147	81.514	19.619	26.259	55.268	40.385	70.992	42.024	19.188	81.109	114	448.21	2320.7	2590.7	1045	10569	9387.7	5915	8883	233.05	4165.4	1759.8	3212.1	20964	10611	3964	33580	2477.9	15554	69825	2335
818.13	19.555	1220.2	8281.2	36.708	12.734	279.53	97.231	0	1.297	15.938	11119	130.78	9.0163	352.65	1.288	2.0005	391.82	62.965	968.7	186.08	80.237	17.497	84.064	11.703	2.9083	1.531	123.07	69.916	21.752	16.374	210.62	35.943	104.07	1696.3	2707.1	543.73	106.22	24084	899.71	243.12	1596.4	11.865	10828	60844	14.977	4.7198	634.33	122.91	0.83547
1519.7	586.8	105.07	206.89	1623	203	470.94	1282.3	41.499	1595.4	4696.9	177.89	297.31	2159.4	3474.3	595.52	122.67	12842	1444	13046	33452	18308	4128.1	2868	531.04	469.47	39.601	817.16	2109.2	628.2	146.08	7314	625.72	1824.8	79044	4644.2	7990.2	4265.8	1687.7	1.7347e+05	11263	2105.1	1129	310.72	6496.5	2265.4	399.59	1166.1	3985.4	414.15
337.63	104.84	495.77	478.52	417.98	263.32	164.76	459.43	17.61	815.78	3532	361.72	163.1	1795.4	4170.2	300.99	75.742	4657.4	784.19	12832	1219.3	380.69	99.234	390.58	117.25	39.581	17.59	172.21	589.1	223.28	184.16	3420.4	1134.6	882.21	25374	2775.1	3095.9	2115.7	2045.2	17548	2423	10710	1650.6	459.78	49579	1317.9	123.88	522.67	1155.9	490.31
13006	52708	19928	960.74	80646	40008	19825	94105	36943	6.0544e+05	2.1016e+05	183.14	3467.2	54579	30444	1.7477e+05	8171.9	69014	7341.6	71790	12917	8060.5	8122.9	3032.2	601.87	392.29	147.23	2629.4	5951.6	3118.2	5816.8	35067	20546	11802	1.117e+06	1.7619e+05	7.3007e+05	1.4559e+06	3711.6	60368	1.2239e+05	1368.8	8372	746.03	1516.3	17348	1725.8	4211.9	30925	2329.1
[truncated: 33 more columns]
