# Supplementary material for: Reproducibility of the Structural Brain Connectome Derived from Diffusion Tensor Imaging
Source: PLoS One. 2015 Sep 2;10(9):e0135247. doi: 10.1371/journal.pone.0135247 (PMC4557836; doi:10.1371/journal.pone.0135247)
Supplement: S1 Data — Please refer to the README.txt file within the compressed folder for usage instructions. (ZIP) [file pone.0135247.s001.zip › Subject3_determistic_scanner_A_time_1.csv]

0	0.012142	0.0075827	0.011427	0.00030751	0	0.0010144	0	0	0	0	0	0	0	0	0	0	0	0	0	0	0	0	0	0	0	0	0.0094299	0	3.9905e-05	0	0.0021416	0	0.020398	0	0	7.1994e-05	0	0.00025393	0	0.00013395	5.6536e-05	0	0	0.00051672	0	0	0	0	0
0.012142	0	0.00028702	0	0.0028482	0	0.0025131	0	0	0	0	0	0	0	0	0	0.00031959	0.00012515	0.00026053	5.2296e-05	0	0.00040257	3.1656e-05	0.00093587	0	0	0	0.00023333	0	0.00011988	0.00018345	0.00081453	0.00012704	0.0030954	0.0022797	1.4424e-05	0.0063286	0.0015356	0	0	0	0	0	0	0	0	0	0	0	0
0.0075827	0.00028702	0	0.00099676	0	0	2.2846e-05	0	0	0	0	0	0	0	0	0	0	0	0	0	0	1.4504e-05	4.4744e-06	1.1551e-05	0	0	0	0.010797	1.451e-05	1.0776e-05	0	0.00039126	0	1.4205e-05	0	0.0013014	0.0028658	0	0.0066323	0	0	0	0	0	0	0	0	0	0	0
0.011427	0	0.00099676	0	0	0	0	0.00061419	0	0	0	0.0057081	0.00071557	4.0245e-05	4.2417e-06	0	0	0	0	2.675e-05	0	0	0	0	0	0	1.2238e-05	0.0017396	0	0	0	3.3752e-06	0	0.0022573	0	0.0025664	5.6905e-05	0	0.0060963	0	2.3678e-05	0.00057119	0	0	0.011244	0	0	0	0	0
0.00030751	0.0028482	0	0	0	0.0048998	0.0057879	0.00070558	0	1.1401e-05	0	0	0	0	0	0	0.001662	0	0	0	0	0	0	0	0	0	0	0	0	0.00010229	1.9671e-05	0.00075357	0.00047986	0.010708	0.00064478	0.00015885	0.015425	0.0011938	0	0	0	0	0	0	0	0	0	0	0	0
0	0	0	0	0.0048998	0	0.00038589	0.011463	0.018716	0.018798	0	0	3.3578e-05	0	0	0	0.00021603	0	0	0	0	0	0	0	0	0	0	0	0	9.291e-05	0	0	0	0.0033321	0	0	0.0024417	0	0	0	0	0	0	0	0	0	0	0	0	0
0.0010144	0.0025131	2.2846e-05	0	0.0057879	0.00038589	0	0.028119	0.0027229	0	0	0	0.00056924	0	0	0	0.00010904	1.4999e-06	1.9324e-06	0	0	2.0901e-05	1.2338e-05	4.946e-05	0	0	0	0.00045624	0	4.4604e-05	1.9346e-06	0.00049284	1.1459e-05	0.0005052	0.0027776	0.003401	0.0054982	0.00080995	2.8923e-05	0	0	0	0	0	0	0	0	0	0	0
0	0	0	0.00061419	0.00070558	0.011463	0.028119	0	0.012651	0.0036688	0.0052804	0.0053416	0.011119	0.0048498	4.5686e-05	0	2.4556e-06	0	0	0.00011096	0	0	0	0	0	0	0	0	0	0	0	0	0	1.6346e-05	0.00037146	0.00023991	0.0023816	5.7637e-05	0	0	0	0	0	0	0	0	0	0	0.0080137	0
0	0	0	0	0	0.018716	0.0027229	0.012651	0	0.03079	0	0	0	0	0	0	0	0	0	0	0	0	0	0	0	0	0	0	0	0	0	0	0	0	0	0	0	0	0	0	0	0	0	0	0	0	0	0	0	0
0	0	0	0	1.1401e-05	0.018798	0	0.0036688	0.03079	0	0.0070343	0	0	0	0	0.023899	0.012626	0.0014136	0.0011197	0	0	0	0	0	0	0	0	0	0	0	0	0	0	0.0057311	0.0056301	0.0010014	0.0013652	0.00038837	0	0	0	0	0	0	0	0	0	0	0.0002686	0
0	0	0	0	0	0	0	0.0052804	0	0.0070343	0	0	0	0.049026	0.00020661	0.0014889	0	0	0	0.0028934	0	0	0	3.3847e-06	0	0	0	0	0	0	0	0	0	0	0.0039959	0.0052591	0	9.7151e-06	0	0	0	0	0	0	0	0	0	0	0.0016986	0
0	0	0	0.0057081	0	0	0	0.0053416	0	0	0	0	0.024914	0.00078095	0.00049189	0	0	0	0	0.00033618	0	0	0	0	0	0	0	2.3361e-05	0	0	0	0	0	0.00045967	0	0	0.0008991	0	0.0020916	0	0.00022018	1.1014e-05	0	0	0.0038032	0	0	0	0.0029894	0
0	0	0	0.00071557	0	3.3578e-05	0.00056924	0.011119	0	0	0	0.024914	0	0.01029	0.00072462	0	0	0	0	0.00051388	0	0	0	0	0	0	0	0	0	0	0	0	0	0	7.9121e-05	0	0.00055444	0	8.7108e-05	0	0	0	0	0	0.00027947	0	0	0	0.0019652	0
0	0	0	4.0245e-05	0	0	0	0.0048498	0	0	0.049026	0.00078095	0.01029	0	0.019429	3.2581e-06	0	0.0034861	0	0.013433	0	0	0	0	0	0	0	0	0	0	0	0	0	0	0.00015415	0.00051205	0	0	0	0	0	0	0	0	0	0	0	0	0.00011025	0
0	0	0	4.2417e-06	0	0	0	4.5686e-05	0	0	0.00020661	0.00049189	0.00072462	0.019429	0	0	0	0.00092946	0	0.020679	0.00080374	0.001634	0	0.010803	4.9498e-05	0.00090592	0	0	0	0	0	0	0	0	0.00095158	3.2447e-05	0	0	0	0.01334	0.00010817	0	0	0	0	0	0	0	0	0
0	0	0	0	0	0	0	0	0	0.023899	0.0014889	0	0	3.2581e-06	0	0	0.013125	0.0090436	0.0012867	0	0	0	0	0	0	0	0	0	0	0	0	0	0	0.0053905	0.0020576	0.00031991	0.00022065	0.00021757	0	0	0	0	0	0	0	0	0	0	0	0
0	0.00031959	0	0	0.001662	0.00021603	0.00010904	2.4556e-06	0	0.012626	0	0	0	0	0	0.013125	0	0.0056975	0.0080869	0	0	0	0	0	0	0	0	0	0	0.0011562	0.0036628	0.0053245	0.0011674	0.0020132	6.6979e-05	0.00010311	0.0048033	0.001906	0	0	0	0	0	0	0	0	0	0	0	0
0	0.00012515	0	0	0	0	1.4999e-06	0	0	0.0014136	0	0	0	0.0034861	0.00092946	0.0090436	0.0056975	0	0.024452	0.010933	0.0086589	0.0024147	0.0011753	0.0021187	9.0012e-05	1.5153e-05	0	5.3894e-06	1.5029e-05	0.00042381	7.8631e-05	0.00055491	0	0	0.0043416	0.0017512	0.00018498	0.00064467	1.068e-05	0	0	0	0	0	0	0	0	0	0	0
0	0.00026053	0	0	0	0	1.9324e-06	0	0	0.0011197	0	0	0	0	0	0.0012867	0.0080869	0.024452	0	5.8621e-05	0	0	0.00043774	0	3.536e-05	0	0	0	0.0028328	0.012693	0.00082432	0.00046206	0	3.1323e-05	0.00022834	0.00016689	0.0026458	0.0016796	0	0	3.8257e-06	0	0	0	0	0	0	0	0	0
0	5.2296e-05	0	2.675e-05	0	0	0	0.00011096	0	0	0.0028934	0.00033618	0.00051388	0.013433	0.020679	0	0	0.010933	5.8621e-05	0	0.0093661	0.0022167	0.0016464	0.00048586	0	0.00022253	0	0	0	2.5814e-05	0	0.00019376	0	0	0.001051	9.1921e-05	2.7676e-06	0.00023888	0	0.0021139	0	0	0	0	0	0	0	0	6.6792e-05	0
0	0	0	0	0	0	0	0	0	0	0	0	0	0	0.00080374	0	0	0.0086589	0	0.0093661	0	0.022179	0.00069915	0.0047697	0	5.2716e-05	0	0	0	0	0	0	0	0	0	0	0	0	0	0.00011377	0	0	0	0	0	0	0	0	1.7912e-05	0
0	0.00040257	1.4504e-05	0	0	0	2.0901e-05	0	0	0	0	0	0	0	0.001634	0	0	0.0024147	0	0.0022167	0.022179	0	0.0031775	0.0080858	0	5.6621e-05	0	0	0	0.00020415	0	0.00022358	0	0.00045695	0	0	1.6508e-05	0	0	0.00014091	0	0	0	0	0	0	0	0	0	0
0	3.1656e-05	4.4744e-06	0	0	0	1.2338e-05	0	0	0	0	0	0	0	0	0	0	0.0011753	0.00043774	0.0016464	0.00069915	0.0031775	0	0.0045258	0.014031	0.00041835	0	2.2146e-06	0.0059744	0.00034619	0	5.1903e-05	0	0.00029052	0.00055421	4.9209e-05	0.00032709	0.00022045	4.7304e-06	1.1172e-05	2.9251e-06	0	0	0	0	0	0	0	0	0
0	0.00093587	1.1551e-05	0	0	0	4.946e-05	0	0	0	3.3847e-06	0	0	0	0.010803	0	0	0.0021187	0	0.00048586	0.0047697	0.0080858	0.0045258	0	0.0066272	0.0061551	0	0	0	4.968e-05	0	8.1216e-05	0	0.00077505	0	2.2593e-06	3.2139e-05	0	0	0.0018773	0	0	0	0	0	0	0	0	0	0
0	0	0	0	0	0	0	0	0	0	0	0	0	0	4.9498e-05	0	0	9.0012e-05	3.536e-05	0	0	0	0.014031	0.0066272	0	0.011903	0.0017042	0.00050083	0.019511	0	0	0	0	1.7007e-05	0.00060955	3.6004e-05	8.05e-06	1.0121e-05	3.4834e-05	0.0038824	0.00050985	0	0	0	0	0	0	0	0	0
0	0	0	0	0	0	0	0	0	0	0	0	0	0	0.00090592	0	0	1.5153e-05	0	0.00022253	5.2716e-05	5.6621e-05	0.00041835	0.0061551	0.011903	0	0.00036139	0	0	0	0	0	0	0	0.00013345	0	5.0365e-06	0	0	0.0044523	0	0	0	0	0	0	0	0	0	0
0	0	0	1.2238e-05	0	0	0	0	0	0	0	0	0	0	0	0	0	0	0	0	0	0	0	0	0.0017042	0.00036139	0	0.0038358	0.0019008	0	0	0	0	0.0031122	0.0055817	0.00017576	0.00020613	0	0.0023526	0.032267	0.011197	0	0	0	7.0818e-05	0	0	0	0	0
0.0094299	0.00023333	0.010797	0.0017396	0	0	0.00045624	0	0	0	0	2.3361e-05	0	0	0	0	0	5.3894e-06	0	0	0	0	2.2146e-06	0	0.00050083	0	0.0038358	0	0.0090107	0.0013777	0	0.00015619	0	0.02017	0.0017056	0.00048767	0.007642	0	0.021122	0.0029548	0.0019171	0	0	0	0.00031918	0	0	0	0	0
0	0	1.451e-05	0	0	0	0	0	0	0	0	0	0	0	0	0	0	1.5029e-05	0.0028328	0	0	0	0.0059744	0	0.019511	0	0.0019008	0.0090107	0	0.017067	0	0.0025639	0	0.00082097	0.00027293	3.9214e-05	0.00032949	8.1963e-05	0.0019532	0.0023205	0.0004944	0	0	0	4.4893e-06	0	0	0	0	0
3.9905e-05	0.00011988	1.0776e-05	0	0.00010229	9.291e-05	4.4604e-05	0	0	0	0	0	0	0	0	0	0.0011562	0.00042381	0.012693	2.5814e-05	0	0.00020415	0.00034619	4.968e-05	0	0	0	0.0013777	0.017067	0	0.018056	0.022476	0	3.5537e-05	0	2.4655e-05	0.0037538	0.0011371	1.2059e-05	0	0	0	0	0	0	0	0	0	0	0
0	0.00018345	0	0	1.9671e-05	0	1.9346e-06	0	0	0	0	0	0	0	0	0	0.0036628	7.8631e-05	0.00082432	0	0	0	0	0	0	0	0	0	0	0.018056	0	0.0046107	0	0	0.0001076	8.5731e-05	2.2698e-05	0.00037125	3.7907e-05	0	0	0	0	0	0	0	0	0	0	0
0.0021416	0.00081453	0.00039126	3.3752e-06	0.00075357	0	0.00049284	0	0	0	0	0	0	0	0	0	0.0053245	0.00055491	0.00046206	0.00019376	0	0.00022358	5.1903e-05	8.1216e-05	0	0	0	0.00015619	0.0025639	0.022476	0.0046107	0	0.015001	0.018065	4.7058e-05	9.1216e-05	0.00062074	0.00011264	0.00043259	0	0	0	0	0	0	0	0	0	0	0
0	0.00012704	0	0	0.00047986	0	1.1459e-05	0	0	0	0	0	0	0	0	0	0.0011674	0	0	0	0	0	0	0	0	0	0	0	0	0	0	0.015001	0	0.0078259	0	3.8805e-05	8.9174e-05	0	0.00039477	0	0	0	0	0	0	0	0	0	0	0
0.020398	0.0030954	1.4205e-05	0.0022573	0.010708	0.0033321	0.0005052	1.6346e-05	0	0.0057311	0	0.00045967	0	0	0	0.0053905	0.0020132	0	3.1323e-05	0	0	0.00045695	0.00029052	0.00077505	1.7007e-05	0	0.0031122	0.02017	0.00082097	3.5537e-05	0	0.018065	0.0078259	0	0.0002882	0.00065415	0.0077802	0.00021575	0.0046236	0	0.003157	0	0	0	0.00017535	0	0	0	0	0
0	0.0022797	0	0	0.00064478	0	0.0027776	0.00037146	0	0.0056301	0.0039959	0	7.9121e-05	0.00015415	0.00095158	0.0020576	6.6979e-05	0.0043416	0.00022834	0.001051	0	0	0.00055421	0	0.00060955	0.00013345	0.0055817	0.0017056	0.00027293	0	0.0001076	4.7058e-05	0	0.0002882	0	0.05041	0.0025572	0.0091806	0.00034855	0.029617	0.010696	0	0	0	0.00069518	0	0	0	0	0
0	1.4424e-05	0.0013014	0.0025664	0.00015885	0	0.003401	0.00023991	0	0.0010014	0.0052591	0	0	0.00051205	3.2447e-05	0.00031991	0.00010311	0.0017512	0.00016689	9.1921e-05	0	0	4.9209e-05	2.2593e-06	3.6004e-05	0	0.00017576	0.00048767	3.9214e-05	2.4655e-05	8.5731e-05	9.1216e-05	3.8805e-05	0.00065415	0.05041	0	0.013454	0.012359	0.026234	0	0.00016358	0	0	0	0.00019171	0	0	0	0	0
7.1994e-05	0.0063286	0.0028658	5.6905e-05	0.015425	0.0024417	0.0054982	0.0023816	0	0.0013652	0	0.0008991	0.00055444	0	0	0.00022065	0.0048033	0.00018498	0.0026458	2.7676e-06	0	1.6508e-05	0.00032709	3.2139e-05	8.05e-06	5.0365e-06	0.00020613	0.007642	0.00032949	0.0037538	2.2698e-05	0.00062074	8.9174e-05	0.0077802	0.0025572	0.013454	0	0.0064119	0.04232	0.00028887	0.0019185	0	0	0	0	0	0	0	6.642e-05	0
0	0.0015356	0	0	0.0011938	0	0.00080995	5.7637e-05	0	0.00038837	9.7151e-06	0	0	0	0	0.00021757	0.001906	0.00064467	0.0016796	0.00023888	0	0	0.00022045	0	1.0121e-05	0	0	0	8.1963e-05	0.0011371	0.00037125	0.00011264	0	0.00021575	0.0091806	0.012359	0.0064119	0	0.0065099	0	0.000131	0	0	0	0	0	0	0	0	0
0.00025393	0	0.0066323	0.0060963	0	0	2.8923e-05	0	0	0	0	0.0020916	8.7108e-05	0	0	0	0	1.068e-05	0	0	0	0	4.7304e-06	0	3.4834e-05	0	0.0023526	0.021122	0.0019532	1.2059e-05	3.7907e-05	0.00043259	0.00039477	0.0046236	0.00034855	0.026234	0.04232	0.0065099	0	0	0.009708	0	0	0	0.0037715	0	0	0	0	0
0	0	0	0	0	0	0	0	0	0	0	0	0	0	0.01334	0	0	0	0	0.0021139	0.00011377	0.00014091	1.1172e-05	0.0018773	0.0038824	0.0044523	0.032267	0.0029548	0.0023205	0	0	0	0	0	0.029617	0	0.00028887	0	0	0	0.029632	0	0	0	0	0	0	0	0	0
0.00013395	0	0	2.3678e-05	0	0	0	0	0	0	0	0.00022018	0	0	0.00010817	0	0	0	3.8257e-06	0	0	0	2.9251e-06	0	0.00050985	0	0.011197	0.0019171	0.0004944	0	0	0	0	0.003157	0.010696	0.00016358	0.0019185	0.000131	0.009708	0.029632	0	0	0	0	0.00018645	0	0	0	0	0
5.6536e-05	0	0	0.00057119	0	0	0	0	0	0	0	1.1014e-05	0	0	0	0	0	0	0	0	0	0	0	0	0	0	0	0	0	0	0	0	0	0	0	0	0	0	0	0	0	0	0.010692	0.0069248	0.019428	0	0	0.011197	0	0
0	0	0	0	0	0	0	0	0	0	0	0	0	0	0	0	0	0	0	0	0	0	0	0	0	0	0	0	0	0	0	0	0	0	0	0	0	0	0	0	0	0.010692	0	0	0	0.006408	0	0.00050597	0	0
0	0	0	0	0	0	0	0	0	0	0	0	0	0	0	0	0	0	0	0	0	0	0	0	0	0	0	0	0	0	0	0	0	0	0	0	0	0	0	0	0	0.0069248	0	0	0.0094063	0	0	0	0.00031816	0
0.00051672	0	0	0.011244	0	0	0	0	0	0	0	0.0038032	0.00027947	0	0	0	0	0	0	0	0	0	0	0	0	0	7.0818e-05	0.00031918	4.4893e-06	0	0	0	0	0.00017535	0.00069518	0.00019171	0	0	0.0037715	0	0.00018645	0.019428	0	0.0094063	0	0	0	0	0.0040353	0
0	0	0	0	0	0	0	0	0	0	0	0	0	0	0	0	0	0	0	0	0	0	0	0	0	0	0	0	0	0	0	0	0	0	0	0	0	0	0	0	0	0	0.006408	0	0	0	0.010439	0.0080698	0.00018176	0
0	0	0	0	0	0	0	0	0	0	0	0	0	0	0	0	0	0	0	0	0	0	0	0	0	0	0	0	0	0	0	0	0	0	0	0	0	0	0	0	0	0	0	0	0	0.010439	0	0.0053141	0.0077298	0.0034038
0	0	0	0	0	0	0	0	0	0	0	0	0	0	0	0	0	0	0	0	0	0	0	0	0	0	0	0	0	0	0	0	0	0	0	0	0	0	0	0	0	0.011197	0.00050597	0	0	0.0080698	0.0053141	0	0.022213	0.0079616
0	0	0	0	0	0	0	0.0080137	0	0.0002686	0.0016986	0.0029894	0.0019652	0.00011025	0	0	0	0	0	6.6792e-05	1.7912e-05	0	0	0	0	0	0	0	0	0	0	0	0	0	0	0	6.642e-05	0	0	0	0	0	0	0.00031816	0.0040353	0.00018176	0.0077298	0.022213	0	0.027534
0	0	0	0	0	0	0	0	0	0	0	0	0	0	0	0	0	0	0	0	0	0	0	0	0	0	0	0	0	0	0	0	0	0	0	0	0	0	0	0	0	0	0	0	0	0	0.0034038	0.0079616	0.027534	0
0	0	0	0	0	0	0	0.0002239	0	0.00072254	0.0064968	0	0	3.0682e-06	0	7.5391e-05	0	0	0	0	0	0	0	0	0	0	0	0	0	0	0	0	0	0	0.00053555	0.00046594	0	0	0	0	0	0	0	0	0	0	0.014157	0.00033104	0.0058916	0.048356
0	0	0	0	0	0	0	0.00011992	0	0.00071788	0.027481	0	0	0.0025995	9.2231e-05	0.00081991	0	0	0	0.00052524	0	0	0	0	0	0	0	0	0	0	0	0	0	0	0.0015882	0.0023773	0	0	0	0	0	0	0	0	0	0	0	0	7.3991e-05	0
0	0	0	0.0095348	0	0	0	1.8732e-05	0	0	0	0.02958	9.1284e-05	0	0	0	0	0	0	0.00011029	0	0	0	0	0	0	0	0	0	0	0	0	0	0.00017418	0	0	0	0	4.8334e-05	0	0	0.0002062	0	0	0.011216	0	0	0	0.0025985	0
0	0	0	0	0	0	0	0.0019014	0	0	2.5141e-05	0.0028298	0.039108	0.0026026	3.6438e-05	0	0	0	0	0.001042	0.00024122	0	0	0	0	0	0	0	0	0	0	0	0	0	0	0	9.7509e-05	0	0	0	0	0	0	0	0	0	0	0	0.020224	0
0	0	0	9.5307e-06	0	0	0	0.00082201	0	0	0.0061242	6.6282e-05	0.0011518	0.025966	0.0028093	0	0	0	0	0.0015521	3.727e-05	0	0	0	0	0	0	0	0	0	0	0	0	0	0	0	0	0	0	0	0	0	0	0	0	0	0	0	0.0010198	0
0	0	0	0	0	0	0	0	0	0	5.4415e-05	0	0	0.0038554	0.048881	0	0	9.3025e-05	0	0.001685	0	0	0	0	1.4635e-05	0	0	0	0	0	0	0	0	0	0	0	0	0	0	0.00045764	0	0	0	0	0	0	0	0	2.8361e-05	0
0	0	0	0	0	0	0	0	0	0.0019498	0.0039443	0	0	0	0	0.0019458	0	0	0	2.8946e-05	0	0	0	0	0	0	0	0	0	0	0	0	0	0	4.5009e-05	6.2901e-06	0	0	0	0	0	0	0	0	0	0	0	0	7.463e-05	0
0	0	0	0	0	0	0	0	0	0	0	0	0	0	0	0	0	0	0	0	0	0	0	0	0	0	0	0	0	0	0	0	0	0	0	0	0	0	0	0	0	0	0	0	0	0	9.6482e-06	5.5676e-05	0.00026236	0
0	0	0	0	0	0	1.3519e-06	0	0	0	0.00020789	0	6.5277e-06	0.00017219	0.0001844	1.8563e-05	0	0.00035272	0	0.0036578	0.00023952	4.2889e-06	0	7.4239e-06	0	0	0	0	0	0	0	0	0	0	0	0	0	0	0	2.0528e-06	0	0	0	0	2.3581e-05	0	0	3.826e-06	0	0
0	0	0	0	0	0	0	0	0	0	0	0	0	0	0	0	0	0	0	0	0	0	0	0	0	0	0	0	0	0	0	0	0	0	0	0	0	0	0	0	0	9.3119e-06	0.00011639	2.4584e-05	3.2458e-05	1.2353e-05	0	0.00015315	1.188e-06	0
0	0	0	0	0	0	0	8.7452e-06	0	0	0.001593	0	8.9306e-06	0.0028552	0.0019279	0.00011987	0	0.0021482	0	0.026465	0.0013098	0	0	0	0	0	0	0	0	0	0	0	0	0	1.5265e-05	0	0	0	0	0	0	5.0643e-06	0	0	4.3105e-06	0	0	0	8.2724e-05	0
0	0	0	0	0	0	0	0	0	0	0	0	0	0	0.0002907	0	0	0.00026621	0	0.00016375	0.0014662	0.0026308	0	0.0018341	0	3.9967e-05	0	0	0	0	0	0	0	0	0	0	0	0	0	9.2898e-05	0	0	0	0	0	0	0	0	0	0
0	0	0	4.5922e-05	0	0	0	0	0	0	0	0	0	0	0	0	0	0	0	0	0	0	0	0	0	0	0	0	0	0	0	0	0	0	0	0	0	0	0	0	0	2.0421e-06	0	9.0573e-05	0.0011155	0	0	0	0	0
0	0	0	0	0	0	0	0	0	0	0	0	0	0	0	0	0	0	0	0	0	6.5167e-05	0.00026193	0	0	0	0	0	0	0	0	0	0	0	0	0	0	0	0	0	0	0	0	0	0	0	0	0	0	0
0	0	0	0	0	0	0	0	0	0	1.3504e-06	0	0	0	0	0	0	0	0	0	0	0	0	3.8175e-05	0	0	0	0	0	0	0	0	0	0	0	0	0	0	0	0	0	0	0	0	0	0	0	0	0	0
0	0	0	0	0	0	0	0	0	0	0	0	0	0	0	0	0	0	0	0	0	0	0	0	0	0	0	0	0	0	0	0	0	0	0	0	0	0	0	0	0	0	0	0	0	0	0	0	0	0
0	0	0	0	0	0	0	0	0	0	0	0	0	0	0	0	0	0	0	0	0	0	0	0	0	0	0	0	0	0	0	0	0	0	0	0	0	0	0	0	0	0.00010626	0	0	0	0	0	0	0	0
0	0	0	0	0	0	0	0	0	0	0	0	0	0	0	0	0	0	0	0	0	0	0	0	0	0	0	0	0	0	0	0	0	0	0	0	0	0	0	0	0	0.0014412	0	0	0.00044521	0	0	0	0	0
0	0	0	0	0	0	1.0978e-06	0	0	0	0	1.2495e-05	0	0	0	0	0	0	0	0	0	0	0	0	0	0	0	0	0	0	0	0	0	0	0	0	0	0	0	0	0	0.0036902	0	0.0009303	0.004729	0	0	3.2341e-05	0	0
0	0	0	0	0	0	0	0	0	0	0	0	0	0	0	0	0	0	0	0	0	0	0	0	0	0	0	0	0	0	0	0	0	0	0	0	0	0	0	0	0	0.00011169	0	0.00017526	6.8432e-05	0	0	1.5086e-06	0	0
0	0	0	0	0	0	0	4.456e-06	0	0	0	0	0	0	0	0	0	0	0	0	0	0	0	0	0	0	0	0	0	0	0	0	0	0	0	0	0	0	0	0	0	0.00010745	0	3.528e-05	9.1377e-05	0	2.6036e-05	7.6759e-05	1.7684e-05	0
0	0	0	0	0	0	0	0	0	0	0	0	0	0	0	0	0	0	0	0	0	0	0	0	0	0	0	0	0	0	0	0	0	0	0	0	0	0	0	0	0	0	0	0	0	0	0	0	7.8657e-06	0
0	0	0	0	0	0	0	0	0	0	0	0	0	0	0	0	0	0	0	0	0	0	0	0	0	0	0	0	0	0	0	0	0	0	0	0	1.46e-06	0	0	0	0	0.0013587	0.0011779	0.00017112	0.00019749	0.00043771	0.00014943	0.0016602	3.5504e-06	0
0	0	0	0	0	0	0	0	0	0	0	0	0	0	0	0	0	0	0	0	0	0	0	0	0	0	0	0	0	0	0	0	0	0	0	0	0	0	0	0	0	0	0	0	0	0	2.2637e-05	1.9664e-05	1.7565e-06	0
0	0	0	0	0	0	0	2.9963e-05	0	0	0	0	5.5057e-05	0	0	0	0	0	0	0	0	0	0	0	0	0	0	0	0	0	0	0	0	0	0	0	0.00011657	9.1752e-06	0	0	0	0.021109	0.0027821	5.3507e-05	0.0055542	0.013356	0.012639	0.0011754	0.0022591	0
0	0	0	0	0	0	6.1383e-05	0.00044909	0	4.9404e-05	0.00096486	0	0.00072829	0	0	0	0	0	0	0	0	0	0	0	0	0	0	0	0	0	0	0	0	0	0.013497	4.161e-05	0.00029164	5.2607e-05	0	1.7922e-05	0	0.00024083	0	0	0.00041314	0	0	5.1499e-06	0.00032526	0
5.8124e-05	0	0	0.0043924	0	0	0.00015311	8.4748e-05	0	2.538e-05	0.0011551	0.00026601	4.8445e-05	0	0	7.2095e-05	0	0	0	0	0	0	0	0	0	0	0	0	0	0	0	0	0	0.00024654	0.000483	0.003386	7.0987e-05	0	6.2629e-05	0	0	5.1067e-05	0	0	0.00080591	0	0	0.00052724	3.4464e-06	0
0	0	0	0	0	0	0	0.0010223	0	0	0.00019525	0	0.00072807	0	0	0	0	0	0	0	0	0	0	0	0	0	0	0	0	0	0	0	0	0	3.9573e-06	0	8.6602e-06	0	0	0	0	0.00030497	0.00012271	0.00025256	0.0061469	9.5441e-05	0.00038846	0.0049804	0.0045802	0
0	0	0	0	0	0	0	4.3958e-05	0	0	4.2569e-05	0	0.0012438	0	0	0	0	0	0	1.2652e-05	0	0	0	0	0	0	0	0	0	0	0	0	0	0	0.0001322	0	9.6703e-05	0	0	0	0	0	0	0	0.00034938	0	0	1.3307e-05	0.00069351	0
0	0	0	6.9432e-05	0	0	0	0	0	0	0	0.0011743	0	0	0	0	0	0	0	8.9921e-05	0	0	0	0	0	0	0	0	0	0	0	0	0	0	0	0	0	0	0.00011312	0	0	0	0	0	0.0024826	0	0	0	0	0
0	0	0	0	0	0	0	0	0	0	0	0	0	0	0	0	0	0	0	7.5543e-05	0	6.3963e-05	0	3.8024e-05	0	0	0	0	0	0	0	0	0	0	0	0	0	0	0	0.0014151	0	0.00048099	0	0	0	0	0	0	0	0
0	0	0	0	0	0	0	0	0	0	0	0	0	0	0	0	0	0	0	0	0	0	0	0	0	0	0	0	0	0	0	0	0	0	0	0	0	0	0	0	0	0.0079062	0	0	0.010109	0	0	0	0	0
0	1.0381e-05	0	0	3.9839e-06	7.0785e-05	0	0.00080872	0	0.011632	0.0068404	0	5.285e-05	0	1.2447e-05	0.011235	0	0.0093154	0.0022695	0.0022838	0	0	0.00028935	0	0.00010955	0	0.0003298	0.00031108	3.4398e-05	0.00052743	0	0	0	6.8688e-05	0.019422	0.00067433	0.001793	0.030176	0	0.00014785	0.00090028	0	0	0	0	0	0	0	0.0004838	0
[truncated: 33 more columns]
