# Supplementary material for: Reproducibility of the Structural Brain Connectome Derived from Diffusion Tensor Imaging
Source: PLoS One. 2015 Sep 2;10(9):e0135247. doi: 10.1371/journal.pone.0135247 (PMC4557836; doi:10.1371/journal.pone.0135247)
Supplement: S1 Data — Please refer to the README.txt file within the compressed folder for usage instructions. (ZIP) [file pone.0135247.s001.zip › Subject3_determistic_scanner_A_time_2.csv]

0	0.016818	0.00044433	0.010747	1.9236e-05	0	0.00128	0	0	0	0	0.0019357	0.00010103	0	0	0	3.498e-05	0	4.5535e-06	0	0	4.6701e-05	2.7613e-05	0.00049239	0	0	3.8616e-05	0.0062506	0	0.0004498	0	0.0012416	0.00021978	0.016811	0	0.00010426	0.00022117	0	0.0018837	0	0.0018138	0	0	0	0.00040882	0	0	0	0	0
0.016818	0	0	0	0.0029171	0	0.00053342	0	0	0	0	0	0	0	0	0	3.4735e-05	0.00037189	0.00018739	0.00071971	0	0.00036842	0.00027764	0.0013397	4.6624e-05	0.00050929	0	0	0	2.9546e-06	0	7.8541e-05	0	0.0008719	5.5415e-06	0	0.0047554	5.5168e-05	0	0	0	0	0	0	0	0	0	0	0	0
0.00044433	0	0	0.00097002	0	0	6.263e-05	0	0	0	0	0	0	0	0	0	0	0	0	0	0	0	0	0	0	0	0	2.2063e-05	1.245e-05	1.1731e-05	0	8.6868e-06	0	0.00099684	0	0.00085419	0.0098896	0	0.0051775	0	0	0	0	0	0	0	0	0	0	0
0.010747	0	0.00097002	0	0	0	0	0.00034839	0	0	0	0.0016116	0.0010193	0	0	0	0	3.4845e-06	0	1.2942e-05	0	0	6.1649e-06	0	1.9509e-06	0	0	0.002435	7.3084e-05	0	4.4828e-06	6.5433e-05	0	0.0026948	0.00055438	0.0017005	0.0018623	0.00019116	0.0099254	0.00019505	0.0019037	0	0	0	0.0064209	0	0	0	0	0
1.9236e-05	0.0029171	0	0	0	0.0042909	0.0055786	0	0	8.3116e-05	0	0	0	0	0	0	0.001788	0.000427	0.001336	0.00074431	0	0	0.00017529	0	8.6911e-05	0	0	0	1.0136e-05	0.0006386	0.00079651	0.00060401	0	0.0080461	0	0	0.016647	0.0030855	0	0	0	0	0	0	0	0	0	0	0	0
0	0	0	0	0.0042909	0	0.0054305	0.005588	0.0069528	0.014925	0	0	0.00031147	0	0	0	8.7611e-06	0	0.0003967	0	0	0	0	0	0	0	0	0	0	1.7163e-05	6.7407e-06	0	0	0.010517	0	0	0.0022036	0.003455	0	0	0	0	3.4183e-06	0	0	3.099e-05	5.103e-06	0	0	0
0.00128	0.00053342	6.263e-05	0	0.0055786	0.0054305	0	0.021847	0.0050198	1.2748e-05	3.0599e-06	0.00038115	0.00012398	0	0	3.4246e-05	5.4867e-05	3.3446e-05	5.6588e-05	1.7549e-05	0	5.5746e-05	1.9698e-05	0.0006572	6.3094e-05	3.9877e-05	0	4.9535e-05	4.2824e-05	0.0002417	1.2471e-05	0.00012765	0	0.00036147	0.0074074	0.0030754	0.0077679	0.0034987	2.6007e-05	0.00030512	3.2847e-06	0	0	0	0	0	0	0	4.5152e-05	0
0	0	0	0.00034839	0	0.005588	0.021847	0	0.011437	0.0040042	0.0032216	0.0023277	0.0040798	0.0057858	0.00040273	0	0	0	0	0.00028152	0	0	0	0	0	0	0	0	0	0	0	0	0	8.0935e-06	0.00050107	0	0.0029995	0.00085315	0	1.8356e-06	0	0	0	0	1.66e-06	0	0	0	0.0095727	0
0	0	0	0	0	0.0069528	0.0050198	0.011437	0	0.038145	0	0	0	0	0	0	0	0	0	0	0	0	0	0	0	0	0	0	0	0	0	0	0	0	0	0	0	0	0	0	0	0	0	0	0	0	0	0	0	0
0	0	0	0	8.3116e-05	0.014925	1.2748e-05	0.0040042	0.038145	0	0.00064757	0	0	0	0	0.024324	0.012161	0.0015239	0.00013893	0	0	0	0	0	0	0	0	0	0	0	0	6.5614e-05	0	0.010729	0.0067015	0.003509	0.00067119	0.0017821	0	0.0029682	0	0	0	0	0	0	0	0	0	0
0	0	0	0	0	0	3.0599e-06	0.0032216	0	0.00064757	0	0	0	0.023044	0	0.00020778	0	0	0	0.0031119	0	0	0	0	0	0	0	0	0	0	0	0	0	0	0.0013865	0.0040076	0	0	0	0	0	0	0	0	0	0	0	0	0	0
0.0019357	0	0	0.0016116	0	0	0.00038115	0.0023277	0	0	0	0	0.01786	0.0018903	0.00075025	0	0	0	0	0.00010075	0	0	1.9096e-06	0	0	0	0	0.00041579	0	0	0	0	0	0.00078676	0	0	0.0023391	0	0.0052712	0	0	0	0	0	0.00080085	0	0	0	0.0014847	0
0.00010103	0	0	0.0010193	0	0.00031147	0.00012398	0.0040798	0	0	0	0.01786	0	0.0083307	0.00034752	0	0	0	0	0.00059074	0	0	0	0	0	0	0	1.1416e-05	0	0	0	0	0	2.4564e-05	0	0	0.00017111	0	0.0009203	0	0	0	0	0	0	6.6794e-06	0	0	0.0074091	0
0	0	0	0	0	0	0	0.0057858	0	0	0.023044	0.0018903	0.0083307	0	0.017961	0	0	0.0004708	0	0.009107	0	0	0	0	0	0	0	0	0	0	0	0	0	0	0	0	0	0	0	0	0	0	0	0	0	0	0	0	0.0034312	0
0	0	0	0	0	0	0	0.00040273	0	0	0	0.00075025	0.00034752	0.017961	0	0	0	0.00099699	0	0.020896	0.002027	0.00063351	0	0.0031589	3.2758e-05	0.0049379	0.00093524	9.5215e-05	0.00010505	0	0	0	0	0	0	0	0	3.5892e-05	0	0.012074	0.0001104	0	0	0	0	0	0	0	0	0
0	0	0	0	0	0	3.4246e-05	0	0	0.024324	0.00020778	0	0	0	0	0	0.013032	0.0071653	0.00084017	0	0	0	0	0	0	0	0	0	0	0	0	7.8507e-06	0	0.0013994	0.001452	1.026e-05	0.0035122	0.0026546	0	0.0022938	0.00014527	0	0	0	0	0	0	0	0	0
3.498e-05	3.4735e-05	0	0	0.001788	8.7611e-06	5.4867e-05	0	0	0.012161	0	0	0	0	0	0.013032	0	0.011082	0.0056756	0	0	0	0	0	0	0	0	0	0	0.0006401	0.003319	0.0033507	9.6044e-05	0.001518	0	0	0.0048462	0	0	0	0	0	0	0	0	0	0	0	0	0
0	0.00037189	0	3.4845e-06	0.000427	0	3.3446e-05	0	0	0.0015239	0	0	0	0.0004708	0.00099699	0.0071653	0.011082	0	0.023562	0.012023	0.0039385	0.0019407	0.0019192	0.0011955	0	0	0	0	0	0.00013408	0.00024448	0.0008406	2.454e-05	4.176e-05	0.0013325	0.00041321	0.00095007	0.00089437	0.00031884	0.00027025	8.542e-05	0	0	0	0	0	0	0	0	0
4.5535e-06	0.00018739	0	0	0.001336	0.0003967	5.6588e-05	0	0	0.00013893	0	0	0	0	0	0.00084017	0.0056756	0.023562	0	0.00093969	0	0	0.001408	0	2.8361e-05	0	0	0	0.0048625	0.011831	0.0076386	0.0033601	0	4.2353e-05	7.9008e-06	0	0.0036394	0.0006082	0.00012303	5.6932e-06	0	0	0	0	0	0	0	0	0	0
0	0.00071971	0	1.2942e-05	0.00074431	0	1.7549e-05	0.00028152	0	0	0.0031119	0.00010075	0.00059074	0.009107	0.020896	0	0	0.012023	0.00093969	0	0.0058206	0.0013891	0	0.0010693	1.007e-05	0.0015613	0.00010518	1.8098e-05	5.5308e-05	1.9078e-06	0	0.00080677	4.9083e-05	4.4059e-06	0.00010142	2.0609e-05	0.00081673	0.0018554	0.00034261	0.0014539	8.2602e-05	0	0	0	0	0	0	0	0	0
0	0	0	0	0	0	0	0	0	0	0	0	0	0	0.002027	0	0	0.0039385	0	0.0058206	0	0.022401	0.00083641	0.0088655	0	2.747e-05	0	0	0	0	0	0	0	0	1.1141e-05	0	0	0	2.5914e-05	4.6128e-05	0	0	0	0	0	0	0	0	0	0
4.6701e-05	0.00036842	0	0	0	0	5.5746e-05	0	0	0	0	0	0	0	0.00063351	0	0	0.0019407	0	0.0013891	0.022401	0	0.0022492	0.0142	7.4575e-05	0.00099302	0	0	6.4328e-05	1.5806e-05	0	0	0	4.7559e-06	0	0	4.8033e-05	0	0	0.0026919	0	0	0	0	0	0	0	0	0	0
2.7613e-05	0.00027764	0	6.1649e-06	0.00017529	0	1.9698e-05	0	0	0	0	1.9096e-06	0	0	0	0	0	0.0019192	0.001408	0	0.00083641	0.0022492	0	0.0033554	0.0090271	7.0386e-05	0	0	0.0031863	0.0010322	6.0042e-06	0.00057477	0	0.00011377	0	0	0.00055185	1.9848e-05	0.00017898	0.00068488	2.5289e-06	0	0	0	0	0	0	0	0	0
0.00049239	0.0013397	0	0	0	0	0.0006572	0	0	0	0	0	0	0	0.0031589	0	0	0.0011955	0	0.0010693	0.0088655	0.0142	0.0033554	0	0.011327	0.0069339	0	0	0.00019768	7.7189e-05	0	0.00013915	0	5.9152e-05	1.0415e-05	0	3.0063e-05	0	0	0.0015696	0	0	0	0	0	0	0	0	0	0
0	4.6624e-05	0	1.9509e-06	8.6911e-05	0	6.3094e-05	0	0	0	0	0	0	0	3.2758e-05	0	0	0	2.8361e-05	1.007e-05	0	7.4575e-05	0.0090271	0.011327	0	0.021638	0.007356	0.0014372	0.017124	0	0	1.9338e-06	0	0.00056705	1.2824e-05	0	3.8837e-05	4.0882e-05	4.0848e-05	0.0050111	0	0	0	0	0	0	0	0	0	0
0	0.00050929	0	0	0	0	3.9877e-05	0	0	0	0	0	0	0	0.0049379	0	0	0	0	0.0015613	2.747e-05	0.00099302	7.0386e-05	0.0069339	0.021638	0	0.008134	0	1.0712e-05	0	0	0	0	0	0	0	0	0	0	0.0090572	0	0	0	0	0	0	0	0	0	0
3.8616e-05	0	0	0	0	0	0	0	0	0	0	0	0	0	0.00093524	0	0	0	0	0.00010518	0	0	0	0	0.007356	0.008134	0	0.013516	0.010843	0	0	0	0	0	0.0031211	0	0	0	0	0.016405	0.0097374	0	0	0	0	0	0	0	0	0
0.0062506	0	2.2063e-05	0.002435	0	0	4.9535e-05	0	0	0	0	0.00041579	1.1416e-05	0	9.5215e-05	0	0	0	0	1.8098e-05	0	0	0	0	0.0014372	0	0.013516	0	0.0024545	0.00088376	0	0.00032327	0	0.020546	0.00067642	1.561e-05	0.00040615	0.0018969	0.0060068	0.0094258	0.068476	0	0	0	0	0	0	0	0	0
0	0	1.245e-05	7.3084e-05	1.0136e-05	0	4.2824e-05	0	0	0	0	0	0	0	0.00010505	0	0	0	0.0048625	5.5308e-05	0	6.4328e-05	0.0031863	0.00019768	0.017124	1.0712e-05	0.010843	0.0024545	0	0.017936	0	7.1708e-05	0	0.00061678	0.001007	0	0.00093448	1.8458e-05	0	0.0033419	0.0019509	0	0	0	0	0	0	0	0	0
0.0004498	2.9546e-06	1.1731e-05	0	0.0006386	1.7163e-05	0.0002417	0	0	0	0	0	0	0	0	0	0.0006401	0.00013408	0.011831	1.9078e-06	0	1.5806e-05	0.0010322	7.7189e-05	0	0	0	0.00088376	0.017936	0	0.0038814	0.0087853	0	0.00034108	1.9116e-05	0	0.0060314	0	0	0	0.00011578	0	0	0	0	0	0	0	0	0
0	0	0	4.4828e-06	0.00079651	6.7407e-06	1.2471e-05	0	0	0	0	0	0	0	0	0	0.003319	0.00024448	0.0076386	0	0	0	6.0042e-06	0	0	0	0	0	0	0.0038814	0	0.0088584	0	0	0	0	0.0013771	0.00034047	0	0	0.00012912	0	0	0	0	0	0	0	0	0
0.0012416	7.8541e-05	8.6868e-06	6.5433e-05	0.00060401	0	0.00012765	0	0	6.5614e-05	0	0	0	0	0	7.8507e-06	0.0033507	0.0008406	0.0033601	0.00080677	0	0	0.00057477	0.00013915	1.9338e-06	0	0	0.00032327	7.1708e-05	0.0087853	0.0088584	0	0.01761	0.01172	0	0	0.00066014	8.5028e-05	1.092e-05	0	3.6514e-05	0	0	0	0	0	0	0	0	0
0.00021978	0	0	0	0	0	0	0	0	0	0	0	0	0	0	0	9.6044e-05	2.454e-05	0	4.9083e-05	0	0	0	0	0	0	0	0	0	0	0	0.01761	0	0.011049	0	0	0	0	0	0	0	0	0	0	0	0	0	0	0	0
0.016811	0.0008719	0.00099684	0.0026948	0.0080461	0.010517	0.00036147	8.0935e-06	0	0.010729	0	0.00078676	2.4564e-05	0	0	0.0013994	0.001518	4.176e-05	4.2353e-05	4.4059e-06	0	4.7559e-06	0.00011377	5.9152e-05	0.00056705	0	0	0.020546	0.00061678	0.00034108	0	0.01172	0.011049	0	0.00074243	7.6901e-05	0.0040408	0	0.0020867	0	0.012596	0	0	0	0	0	0	0	0	0
0	5.5415e-06	0	0.00055438	0	0	0.0074074	0.00050107	0	0.0067015	0.0013865	0	0	0	0	0.001452	0	0.0013325	7.9008e-06	0.00010142	1.1141e-05	0	0	1.0415e-05	1.2824e-05	0	0.0031211	0.00067642	0.001007	1.9116e-05	0	0	0	0.00074243	0	0.037357	0.0019105	0.0036705	0.0022258	0.031988	0.0066213	0	0	0	0	0	0	0	0	0
0.00010426	0	0.00085419	0.0017005	0	0	0.0030754	0	0	0.003509	0.0040076	0	0	0	0	1.026e-05	0	0.00041321	0	2.0609e-05	0	0	0	0	0	0	0	1.561e-05	0	0	0	0	0	7.6901e-05	0.037357	0	0.0092904	0.012038	0.0097607	0.0019306	0	0	0	0	0	0	0	0	0	0
0.00022117	0.0047554	0.0098896	0.0018623	0.016647	0.0022036	0.0077679	0.0029995	0	0.00067119	0	0.0023391	0.00017111	0	0	0.0035122	0.0048462	0.00095007	0.0036394	0.00081673	0	4.8033e-05	0.00055185	3.0063e-05	3.8837e-05	0	0	0.00040615	0.00093448	0.0060314	0.0013771	0.00066014	0	0.0040408	0.0019105	0.0092904	0	0.002174	0.028032	8.7444e-06	2.1391e-05	0	0	0	0	3.3843e-05	0	0	0	0
0	5.5168e-05	0	0.00019116	0.0030855	0.003455	0.0034987	0.00085315	0	0.0017821	0	0	0	0	3.5892e-05	0.0026546	0	0.00089437	0.0006082	0.0018554	0	0	1.9848e-05	0	4.0882e-05	0	0	0.0018969	1.8458e-05	0	0.00034047	8.5028e-05	0	0	0.0036705	0.012038	0.002174	0	0.0070402	2.0667e-05	0.0013267	0	0	0	0	0	0	0	3.537e-05	0
0.0018837	0	0.0051775	0.0099254	0	0	2.6007e-05	0	0	0	0	0.0052712	0.0009203	0	0	0	0	0.00031884	0.00012303	0.00034261	2.5914e-05	0	0.00017898	0	4.0848e-05	0	0	0.0060068	0	0	0	1.092e-05	0	0.0020867	0.0022258	0.0097607	0.028032	0.0070402	0	0.0034474	0.0022647	0	0	0	0	0	0	0	0	0
0	0	0	0.00019505	0	0	0.00030512	1.8356e-06	0	0.0029682	0	0	0	0	0.012074	0.0022938	0	0.00027025	5.6932e-06	0.0014539	4.6128e-05	0.0026919	0.00068488	0.0015696	0.0050111	0.0090572	0.016405	0.0094258	0.0033419	0	0	0	0	0	0.031988	0.0019306	8.7444e-06	2.0667e-05	0.0034474	0	0.028716	0	0	0	0	0	0	0	9.9881e-06	0
0.0018138	0	0	0.0019037	0	0	3.2847e-06	0	0	0	0	0	0	0	0.0001104	0.00014527	0	8.542e-05	0	8.2602e-05	0	0	2.5289e-06	0	0	0	0.0097374	0.068476	0.0019509	0.00011578	0.00012912	3.6514e-05	0	0.012596	0.0066213	0	2.1391e-05	0.0013267	0.0022647	0.028716	0	0	0	0	0	0	0	0	3.9356e-05	0
0	0	0	0	0	0	0	0	0	0	0	0	0	0	0	0	0	0	0	0	0	0	0	0	0	0	0	0	0	0	0	0	0	0	0	0	0	0	0	0	0	0	0.017103	0.00013381	0.016698	3.8053e-05	0	0.011707	0	0
0	0	0	0	0	3.4183e-06	0	0	0	0	0	0	0	0	0	0	0	0	0	0	0	0	0	0	0	0	0	0	0	0	0	0	0	0	0	0	0	0	0	0	0	0.017103	0	0	0	0.0055476	0	1.7254e-05	0	0
0	0	0	0	0	0	0	0	0	0	0	0	0	0	0	0	0	0	0	0	0	0	0	0	0	0	0	0	0	0	0	0	0	0	0	0	0	0	0	0	0	0.00013381	0	0	0.0087932	0	0	0	0	0
0.00040882	0	0	0.0064209	0	0	0	1.66e-06	0	0	0	0.00080085	0	0	0	0	0	0	0	0	0	0	0	0	0	0	0	0	0	0	0	0	0	0	0	0	0	0	0	0	0	0.016698	0	0.0087932	0	0	0	0.00016999	0.00027227	0
0	0	0	0	0	3.099e-05	0	0	0	0	0	0	6.6794e-06	0	0	0	0	0	0	0	0	0	0	0	0	0	0	0	0	0	0	0	0	0	0	0	3.3843e-05	0	0	0	0	3.8053e-05	0.0055476	0	0	0	0.0041897	0.011543	2.46e-06	0
0	0	0	0	0	5.103e-06	0	0	0	0	0	0	0	0	0	0	0	0	0	0	0	0	0	0	0	0	0	0	0	0	0	0	0	0	0	0	0	0	0	0	0	0	0	0	0	0.0041897	0	0.0069103	0.0067196	0.0033538
0	0	0	0	0	0	0	0	0	0	0	0	0	0	0	0	0	0	0	0	0	0	0	0	0	0	0	0	0	0	0	0	0	0	0	0	0	0	0	0	0	0.011707	1.7254e-05	0	0.00016999	0.011543	0.0069103	0	0.017527	0.0083056
0	0	0	0	0	0	4.5152e-05	0.0095727	0	0	0	0.0014847	0.0074091	0.0034312	0	0	0	0	0	0	0	0	0	0	0	0	0	0	0	0	0	0	0	0	0	0	0	3.537e-05	0	9.9881e-06	3.9356e-05	0	0	0	0.00027227	2.46e-06	0.0067196	0.017527	0	0.030359
0	0	0	0	0	0	0	0	0	0	0	0	0	0	0	0	0	0	0	0	0	0	0	0	0	0	0	0	0	0	0	0	0	0	0	0	0	0	0	0	0	0	0	0	0	0	0.0033538	0.0083056	0.030359	0
0	0	0	0	0	0	0	0.00028888	0	0.0014232	0.0021985	0	0	0	0	0	0	0	0	0	0	0	0	0	0	0	0	0	0	0	0	0	0	0	0	2.5638e-05	0	0	0	0	2.0991e-06	0	0	0	0	0	0.0098191	0.00082972	0.0027015	0.040151
0	0	0	0	0	0	0	0.0012108	0	0.00032028	0.011824	0	0	0.0011693	0	4.895e-05	0	3.668e-05	0	7.2156e-06	0	0	0	0	0	0	0	0	0	0	0	0	0	0	2.305e-05	2.2432e-05	0	0	0	0	0	0	0	0	0	0	0	0	2.5005e-05	0
0	0	0	0.0011279	0	0	0	6.7824e-05	0	0	0	0.017423	0	0	0	0	0	0	0	0	0	0	0	0	0	0	0	0	0	0	0	0	0	0	0	0	0	0	0	0	0	0	0	0	0.0053926	0	0	0	0.00039625	0
4.4765e-06	0	0	0	0	0	0	0.0012171	0	0	0	0.0035521	0.040637	0.0032188	0	0	0	0	0	0	0	0	0	0	0	0	0	0	0	0	0	0	0	5.1869e-06	0	0	6.7823e-06	0	4.3529e-05	0	0	0	0	0	0	0	0	0	0.019563	0
0	0	0	0	0	0	0	0.0023215	0	0.00011621	0.0041154	0	0.00026208	0.023837	0.0017631	0	0	0	0	0.0024941	0	0	0	0	0	0	0	0	0	0	0	0	0	0	0	0	0	0	0	0	0	0	0	0	0	0	0	0	0.0044897	0
0	0	0	0	0	0	0	0	0	0	0	0	0	0.00048153	0.03649	0	0	9.4322e-06	0	0.00029744	0	0	0	0.00015927	0	0	0	0	0	0	0	0	0	0	0	0	0	0	0	0.0029751	0	1.3155e-05	0	0	0	0	0	0	3.027e-06	0
0	0	0	0	0	0	1.7608e-05	0	0	0	0.00029768	0	0	0	0	8.2483e-05	0	2.416e-05	0	4.2417e-06	0	0	0	0	0	0	0	0	0	0	0	0	0	0	7.4751e-05	0.00010815	0	0	0	0	0	0	0	0	0	0	0	0	3.7066e-06	0
0	0	0	0	0	1.7604e-06	0	0.00011321	0	0	0	0	6.2417e-06	0.00032285	0	0	0	0	0	0	0	0	0	0	0	0	0	0	0	0	0	0	0	0	0	0	1.8258e-05	6.9049e-06	0	0	0	0	7.163e-05	0	0	6.5341e-06	0.00023072	2.1575e-05	0.00010917	0
0	0	0	0	0	0	2.8223e-06	1.3103e-05	0	0	7e-05	0	0	0	0.00051842	1.0058e-05	0	0.00096851	0	0.0022061	0.00012902	1.4295e-05	8.4892e-07	1.837e-05	0	0	0	0	0	0	0	0	0	0	0.00042936	1.6691e-05	0	1.6043e-05	0	0	0	0	0	0	0.00039233	1.3795e-06	2.6007e-05	1.4518e-06	0	0
0	0	0	0	0	0	0	3.8011e-05	0	0	0	0	8.2066e-06	0.00014121	0	0	0	0	0	0	0	0	0	0	0	0	0	0	0	0	0	0	0	0	0	0	3.4635e-06	0	0	0	3.8587e-06	0	0.0002255	0	0.00027828	0.00019329	0.00019795	0.00022039	6.3203e-05	0
0	0	0	0	0	0	0	0	0	0	3.7719e-05	0	0	0.0024397	0.0033188	1.5075e-06	0	0.0002097	0	0.0072329	0	0	0	6.4199e-05	0	0	0	0	0	0	0	0	0	0	6.2936e-05	0	0	5.9165e-05	0	1.9777e-06	0	0	0	0	0	0	0	0	0.00058428	0
0	4.353e-05	0	0	0	0	5.9609e-06	0	0	0	0	0	0	0	0.00051512	0	0	4.0432e-05	0	2.099e-05	0.00049133	0.0056236	0	0.0015527	0	0	0	0	0	0	0	0	0	0	0	0	0	0	0	1.7284e-05	0	0	0	0	0	0	0	0	0	0
0	0	0	0	0	0	0	0	0	0	0	0	0	0	0.00019911	0	0	0	0	7.6663e-06	3.3625e-06	0	0	1.2017e-05	0	0	0	0	0	0	0	0	0	0	0	0	0	0	0	0	0	0	0	0	0.00033677	0	0	0	0	0
0	0	0	0	0	0	0	0	0	0	0	0	0	0	2.595e-06	0	0	0	0	1.1641e-05	2.115e-05	0.0003296	6.7871e-05	0	0	0	0	0	0	0	0	0	0	0	0	0	0	0	0	0	0	1.0257e-05	0	2.6925e-05	0.00011631	0	0	0.00011531	0	0
0	0	0	2.335e-05	0	0	0	0	0	0	0	0	0	0	9.6807e-06	0	0	0	0	0	0	0	0	2.1552e-05	0	0	0	0	0	0	0	0	0	0	0	0	0	0	0	1.3375e-05	0	0	0	0	0.00092371	0	0	0	0	0
0	0	0	0	0	0	0	0	0	0	0	0	0	0	0	0	0	0	0	0	0	0	0	0	0	0	0	0	0	0	0	0	0	0	0	0	0	0	0	0	0	0	5.0187e-06	0	0	1.5487e-06	1.8765e-05	1.2906e-06	0	0
0	0	0	0	0	0	0	0	0	0	0	0	0	0	7.0337e-05	0	0	0	0	1.5299e-05	0	0	0	0	0	0	0	0	0	0	0	0	0	0	0	0	0	0	0	0	0	0.00062033	4.7256e-06	0	0	0	0	1.8268e-06	0	0
0	0	0	0	0	0	0	0	0	0	0	0	0	0	0	0	0	0	0	0	0	0	0	0	0	0	0	0	0	0	0	0	0	0	0	0	0	0	0	0	0	0.0050356	0	0	7.845e-05	0	0	0	0	0
0	0	0	3.2247e-05	0	0	0	0	0	0	0	0	0	0	0	0	0	0	0	0	0	0	0	0	0	0	0	0	0	0	0	0	0	0	0	0	0	0	0	0	0	0.0020964	1.0364e-05	1.7431e-05	0.0012405	0	3.3412e-05	1.9544e-06	0	0
0	0	0	0	0	0	0	0	0	0	0	0	0	0	0	0	0	0	0	0	0	0	0	0	0	0	0	0	0	0	0	0	0	0	0	0	0	0	0	0	0	0	3.3015e-06	0	0	0	1.1573e-05	0	0	0
0	0	0	4.7095e-06	0	0	0	9.2882e-06	0	0	0	0	0	0	0	0	0	0	0	0	0	0	0	0	0	0	0	0	0	0	0	0	0	0	0	0	0	0	0	0	0	0.00052396	0	0	0.00011803	0	0.00013087	9.6109e-05	6.5956e-05	0
0	0	0	0	0	0	0	3.4345e-06	0	0	0	0	7.3012e-06	0	0	0	0	0	0	0	0	0	0	0	0	0	0	0	0	0	0	0	0	0	0	0	2.9144e-06	0	0	0	0	0	1.2704e-05	0	0	0	0	1.3312e-06	6.8389e-06	0
0	0	0	2.1411e-06	0	8.9133e-06	0	6.3415e-06	0	0	0	0	7.1341e-05	0	0	0	0	0	0	0	0	0	0	0	0	0	0	0	0	0	0	0	0	0	0	0	5.8442e-05	4.9812e-06	0	0	0	0.002684	0.00048603	3.3256e-06	0.00012106	0.00024903	0.00050848	9.3114e-05	4.4609e-05	0
0	0	0	0	0	0	0	0	0	0	0	0	0	0	0	0	0	0	0	0	0	0	0	0	0	0	0	0	0	0	0	0	0	0	0	0	0	0	0	0	0	0	0	0	0	3.273e-05	9.8322e-05	0	0	0
0	0	0	5.8027e-05	0	6.5237e-05	2.584e-05	8.3744e-06	0	0	0	0	0.00081128	0	0	0	0	0	0	0	0	0	0	0	0	0	0	0	0	0	0	0	0	0	0	0	0.00011203	3.2385e-05	0	0	0	0.014054	0.00056487	0	0.0070894	0.016371	0.016732	0.00045794	0.00027822	0
0	0	0	0.0005124	0	0	5.4436e-05	0.0020823	0	5.0274e-05	0	0	0.00037446	0	0	0	0	0	0	0	0	0	0	0	0	0	0	0	0	0	0	0	0	0	0.013551	0.00029289	0.0031013	0.0020261	0	7.1398e-05	0	0.00031058	0	0	0.0058927	0	0	0.00029426	0.00067392	0
0	0	0.00046969	0.0011797	0	0	0.00017605	3.5691e-05	0	0.00023828	0.00031983	0	0	0	0	0	0	0	0	0	0	0	0	0	0	0	0	0	0	0	0	0	0	0	0.0011522	0.00088117	0	5.6965e-05	0	0	0	1.0879e-05	0	0	0.00057599	0	0	1.174e-05	0	0
0	0	0	0.00014027	0	7.6428e-06	3.27e-05	0.0014366	0	0	0	0	0.0013748	0.00024333	0	0	0	0	0	0	0	0	0	0	0	0	0	0	0	0	0	0	0	0	5.7463e-05	0	0.0014542	0.0011345	0	0	0	6.8037e-05	0.0012399	0.00012115	0.0066308	0	1.0905e-05	0.0036393	0.006536	0
0	0	0	0	0	0	1.258e-05	0.00053975	0	4.0465e-06	0	0	0.00063118	0	0	3.5573e-05	0	0	0	0	0	0	0	0	0	0	0	0	0	0	0	0	0	0	1.2094e-05	0	0.00064267	0.0010364	0	0.00030705	0.0025888	0	3.7384e-05	0	0.00029053	0	0	0.00019221	0.0019241	0
0	0	0	0.00013463	0	0	0	0	0	0	0	0	0	0	0	0	0	0	0	0	0	0	0	0	0	0	0	0	0	0	0	0	0	0	0	0	0	0	0	0	0	0.0016866	0	0	0.0030506	0	0	0	0	0
0	0	0	0.00012379	0	0	0	4.8869e-05	0	0	0	0	0	0	0.00034064	0	0	0	0	0	0	0.00010514	0	0.00042796	0	0	0	0	0	0	0	0	0	0	0	0	0	0	0	0.00257	0	0.010392	0	0	0.00014868	0	0	0	0	0
0	0	0	0.000512	0	0	0	4.7699e-05	0	0	0	0	0	0	0	1.0289e-05	0	0	0	0	0	0	0	0	0	0	0	0	0	0	0	0	0	0	0	0	0	0	0	0	0.00024645	0.010504	0	0	0.0071661	0	0	0	0	0
0	0	0	0	1.0155e-05	0	1.4152e-05	0.0014689	0	0.019503	0.004064	0	0	0	0.00015507	0.01001	0	0.0084419	0.00055965	0.00081758	0	0	3.0312e-05	0	0.00028666	0	2.6085e-05	0.00029601	0	0	1.6448e-05	3.9386e-06	0	0	0.023245	0.0020611	0.00028727	0.051451	0.00073299	0.0033262	0.012028	0	0	0	3.205e-05	0	0	0	0.001427	0
[truncated: 33 more columns]
