# Supplementary material for: Reproducibility of the Structural Brain Connectome Derived from Diffusion Tensor Imaging
Source: PLoS One. 2015 Sep 2;10(9):e0135247. doi: 10.1371/journal.pone.0135247 (PMC4557836; doi:10.1371/journal.pone.0135247)
Supplement: S1 Data — Please refer to the README.txt file within the compressed folder for usage instructions. (ZIP) [file pone.0135247.s001.zip › Subject3_determistic_scanner_B_time_1.csv]

0	0.020398	0.0015268	0.01731	0.00080043	0	0.0011487	0	0	0	0	0	0	0	0	0	1.0676e-05	8.3915e-06	0	0	0	0	1.2212e-05	0	4.7732e-06	0	0	0.0052121	0	3.0731e-05	0	0.0023989	0	0.023162	0	0.00039188	0.00075461	0	0.0015367	0	0.0015599	0	0	0	0.00085943	0	0	0	0	0
0.020398	0	0	0	0.0013099	0	0.0014414	0	0	0	0	0	0	0	0	0	0	6.1812e-05	7.4119e-06	0	0	6.2962e-05	0.00010819	0.00011527	1.0494e-05	0	0	0	0	0	0	0.00025279	0	0.0028789	0.00047033	0	0.001177	0	0	0	0.00040998	0	0	0	1.7938e-06	0	0	0	0	0
0.0015268	0	0	0.0011951	0	0	0	0	0	0	0	0	0	0	0	0	0	2.372e-05	0	2.097e-06	0	0	0	0	0	0	0	0.0045997	0	0	0	0.00018924	0	0.00012379	0	0.0010146	0.0051509	0	0.0052355	0	0.00021678	0	0	0	0	0	0	0	0	0
0.01731	0	0.0011951	0	0	0	0	0	0	0	0	0.0052973	1.2289e-05	0	0	0	0	0	0	0	0	0	0	0	0	0	0	0.0053248	0	0	0	0	0	0.0014812	0	0.00040317	0.00059484	0	0.0087297	0	0	0.0024953	0	0	0.0078652	0	0	1.4358e-05	0	0
0.00080043	0.0013099	0	0	0	0.0091897	0.0042611	6.4417e-06	0	0	0	0	0	0	0	4.8343e-05	0.0012296	0.00035211	5.1218e-05	7.8164e-06	0	0	0.00015014	0	1.098e-05	0	0	0	3.6074e-06	3.3817e-06	0	0.00015306	0	0.011848	0.0021122	2.6872e-05	0.020296	0.0010496	1.0079e-05	3.3352e-05	5.4995e-06	0	0	0	0	0	0	0	0	0
0	0	0	0	0.0091897	0	0.00056636	0.0037575	0.018875	0.012372	0	0	0	0	0	0	2.5056e-05	0	0	0	0	0	0	0	0	0	0	0	0	0	0	0	0	0.011131	6.544e-05	0	0.00089274	0.0001512	0	0	0	0	0	0	0	0	0	0	1.314e-06	0
0.0011487	0.0014414	0	0	0.0042611	0.00056636	0	0.024212	0.0052099	0	0	0	0.0001506	0	0	1.0418e-05	1.8911e-06	2.9449e-06	9.354e-07	8.4321e-07	0	1.1407e-05	4.2143e-05	8.1348e-06	0	0	0	5.0903e-05	0	1.7948e-06	0	0.00033663	0	0.00092174	0.0015058	0.00059946	0.0043426	0.0002276	0	8.1957e-05	2.6981e-05	0	0	0	0	0	2.0022e-06	0	1.9466e-05	0
0	0	0	0	6.4417e-06	0.0037575	0.024212	0	0.014377	0.0061837	0.0012108	0.0042312	0.0030386	0.0027297	0	0	4.247e-06	0	0	1.3004e-06	0	0	0	0	0	0	0	0	0	0	0	0	0	1.0629e-05	0.00013594	0	0.0002633	0.00050781	0	0	0	0	0	0	1.4949e-05	0	1.2525e-05	0	0.010125	0
0	0	0	0	0	0.018875	0.0052099	0.014377	0	0.043032	0	0	0	0	0	0	0	0	0	0	0	0	0	0	0	0	0	0	0	0	0	0	0	0	0	0	0	0	0	0	0	0	0	0	0	0	0	0	0	0
0	0	0	0	0	0.012372	0	0.0061837	0.043032	0	0.0058752	0	0	0	0	0.02821	0.0073386	2.361e-05	9.121e-05	0	0	0	0	0	0	0	0	0	0	0	0	6.219e-05	0	0.010165	0.0018867	0.0014711	0.00032437	0.00011559	0	0	9.1607e-06	0	0	0	0	0	0	0	2.7526e-05	0
0	0	0	0	0	0	0	0.0012108	0	0.0058752	0	0	0	0.022829	0	0.00089919	0	0	0	0.0037972	0	0	0	0	0	0	0	0	0	0	0	0	0	0	0.0012343	0.0032717	0	0	0	0	0	0	0	0	0	0	0	0	0.0004952	0
0	0	0	0.0052973	0	0	0	0.0042312	0	0	0	0	0.03555	0.0024961	0	0	0	0	0	0	0	0	0	0	0	0	0	0	0	0	0	0	0	0.0022792	0	0	0	0	0.01828	0	0	0	0	0	0.0057085	0	0	0	0.0017856	0
0	0	0	1.2289e-05	0	0	0.0001506	0.0030386	0	0	0	0.03555	0	0.016779	0	0	0	0	0	0	0	0	0	0	0	0	0	0	0	0	0	0	0	0	0	0	0	0	0	0	0	0	0	0	0	0	0	0	0.0012796	0
0	0	0	0	0	0	0	0.0027297	0	0	0.022829	0.0024961	0.016779	0	0.014008	0	0	0	0	0.0058541	0	0	0	0	0	0	0	0	0	0	0	0	0	0	0	0	0	0	0	0	0	0	0	0	0	0	0	0	0.00068099	0
0	0	0	0	0	0	0	0	0	0	0	0	0	0.014008	0	0	0	0.00033025	2.5208e-05	0.014178	0.0034577	1.4466e-05	0	0.0049724	0.00022695	0.0037665	8.3552e-05	0	2.6217e-05	0	0	0	0	0	8.6483e-06	0	3.0243e-05	0.00021601	0	0.0039032	1.3869e-05	0	0	0	0	0	0	0	0	0
0	0	0	0	4.8343e-05	0	1.0418e-05	0	0	0.02821	0.00089919	0	0	0	0	0	0.013796	0.011372	0.0011114	0	0	0	0	0	0	0	0	0	0	1.4375e-05	0	0	0	0.0031369	8.097e-05	3.2434e-05	0.0025332	0.0051338	0.00074642	1.2483e-05	4.3614e-05	0	0	0	0	0	0	0	0	0
1.0676e-05	0	0	0	0.0012296	2.5056e-05	1.8911e-06	4.247e-06	0	0.0073386	0	0	0	0	0	0.013796	0	0.012668	0.0051031	0	0	0	0	0	0	0	0	0	0	0.0026384	0.0012075	0.0073749	0.00022583	0.00047483	0	2.3386e-06	0.0059836	0	2.946e-06	0	0	0	0	0	0	0	0	0	0	0
8.3915e-06	6.1812e-05	2.372e-05	0	0.00035211	0	2.9449e-06	0	0	2.361e-05	0	0	0	0	0.00033025	0.011372	0.012668	0	0.026728	0.0089087	0.0033545	0.00026214	0.0030464	0.00061731	0.00017956	1.4046e-05	0	0	0.0001153	6.1505e-05	0.00046894	0.00069373	0	0.00014917	6.5427e-06	0.00013888	0.00025268	0.0012539	0.00026569	9.7731e-05	0.00034322	0	0	0	0	0	0	0	0	0
0	7.4119e-06	0	0	5.1218e-05	0	9.354e-07	0	0	9.121e-05	0	0	0	0	2.5208e-05	0.0011114	0.0051031	0.026728	0	0.00045689	0	0	0.0040723	0	0.00051397	0	2.2067e-06	0	0.0015743	0.013202	0.0066657	0.0017085	0	6.6925e-06	0	5.9825e-06	0.0022331	0.00089281	1.4765e-05	4.5651e-05	7.7081e-06	0	0	0	0	0	0	0	0	0
0	0	2.097e-06	0	7.8164e-06	0	8.4321e-07	1.3004e-06	0	0	0.0037972	0	0	0.0058541	0.014178	0	0	0.0089087	0.00045689	0	0.0056335	0.0034715	0.00011052	0.00060146	1.9094e-06	0.00057517	0	0	0	1.7615e-06	1.6783e-05	0.00036383	0	0	3.2216e-05	4.2738e-05	0.00024856	0.00099171	0.00010891	0.0023371	9.0275e-05	0	0	0	0	0	0	0	0	0
0	0	0	0	0	0	0	0	0	0	0	0	0	0	0.0034577	0	0	0.0033545	0	0.0056335	0	0.030282	0.0016628	0.0076423	0	0	0	0	0	0	0	0	0	0	0	0	0	0	0	1.0194e-05	0	0	0	0	0	0	0	0	0	0
0	6.2962e-05	0	0	0	0	1.1407e-05	0	0	0	0	0	0	0	1.4466e-05	0	0	0.00026214	0	0.0034715	0.030282	0	0.00080172	0.018979	0.00028007	0	0	0	0.00019642	3.1641e-05	0	0	0	9.0751e-05	0	0	0	0	0	0.0021017	0	0	0	0	2.3685e-06	0	0	0	0	0
1.2212e-05	0.00010819	0	0	0.00015014	0	4.2143e-05	0	0	0	0	0	0	0	0	0	0	0.0030464	0.0040723	0.00011052	0.0016628	0.00080172	0	0.009201	0.0089053	6.1597e-06	0	0	0.004319	0.0030524	0	7.8726e-05	0	0.00026278	0	3.3829e-05	0.00013519	0.00025757	0.00024943	3.4722e-05	0.00013681	9.2846e-07	0	0	3.858e-06	0	0	0	0	0
0	0.00011527	0	0	0	0	8.1348e-06	0	0	0	0	0	0	0	0.0049724	0	0	0.00061731	0	0.00060146	0.0076423	0.018979	0.009201	0	0.017816	0.0018097	0	0	0.0013126	0.00010352	0	0	0	1.9648e-05	0	0	7.603e-06	0	0	0.0013969	0	3.8198e-05	0	0	0.00014815	0	0	6.1646e-06	0	0
4.7732e-06	1.0494e-05	0	0	1.098e-05	0	0	0	0	0	0	0	0	0	0.00022695	0	0	0.00017956	0.00051397	1.9094e-06	0	0.00028007	0.0089053	0.017816	0	0.036762	0.002619	0.00085215	0.022162	0.00056527	0	1.9702e-05	0	2.4503e-05	0.0011945	2.234e-06	2.4552e-06	0.00041655	1.1573e-05	0.009359	0.00096832	0	0	0	1.6889e-06	0	0	0	0	0
0	0	0	0	0	0	0	0	0	0	0	0	0	0	0.0037665	0	0	1.4046e-05	0	0.00057517	0	0	6.1597e-06	0.0018097	0.036762	0	0.0021606	0.00010143	0.00066444	5.8998e-05	0	0	0	0	0	0	0	0	0	0.0071454	0	0	0	0	0	0	0	0	0	0
0	0	0	0	0	0	0	0	0	0	0	0	0	0	8.3552e-05	0	0	0	2.2067e-06	0	0	0	0	0	0.002619	0.0021606	0	0.017056	0.0040725	0	0	0	0	0	0.0003054	0	0	5.746e-05	0	0.035849	0.011766	0	0	0	0	0	0	0	0	0
0.0052121	0	0.0045997	0.0053248	0	0	5.0903e-05	0	0	0	0	0	0	0	0	0	0	0	0	0	0	0	0	0	0.00085215	0.00010143	0.017056	0	0.0023089	0.0032288	0	2.9225e-05	0	0.029525	0.0015087	0.00051411	0.00014997	0.00067597	0.0065625	0.021426	0.028386	0	0	0	0.00018882	0	0	0	0	0
0	0	0	0	3.6074e-06	0	0	0	0	0	0	0	0	0	2.6217e-05	0	0	0.0001153	0.0015743	0	0	0.00019642	0.004319	0.0013126	0.022162	0.00066444	0.0040725	0.0023089	0	0.021648	6.3055e-05	0.00045445	0	0.00016606	0.0047952	5.4828e-06	4.3707e-05	0.00030277	0	0.0025291	0.0017338	0	0	0	9.6116e-05	0	0	0	0	0
3.0731e-05	0	0	0	3.3817e-06	0	1.7948e-06	0	0	0	0	0	0	0	0	1.4375e-05	0.0026384	6.1505e-05	0.013202	1.7615e-06	0	3.1641e-05	0.0030524	0.00010352	0.00056527	5.8998e-05	0	0.0032288	0.021648	0	0.0064554	0.0097315	0	0.00033559	0	1.4255e-05	0.0061712	6.3441e-06	5.3548e-05	2.5484e-05	0.00051712	0	0	0	7.4132e-06	0	0	0	0	0
0	0	0	0	0	0	0	0	0	0	0	0	0	0	0	0	0.0012075	0.00046894	0.0066657	1.6783e-05	0	0	0	0	0	0	0	0	6.3055e-05	0.0064554	0	0.0052899	0	0	0	0	0.00057876	0	0	0	0	0	0	0	0	0	0	0	0	0
0.0023989	0.00025279	0.00018924	0	0.00015306	0	0.00033663	0	0	6.219e-05	0	0	0	0	0	0	0.0073749	0.00069373	0.0017085	0.00036383	0	0	7.8726e-05	0	1.9702e-05	0	0	2.9225e-05	0.00045445	0.0097315	0.0052899	0	0.018994	0.023024	0	0	1.8135e-05	0	0	0	0	0	0	0	0	0	0	0	0	0
0	0	0	0	0	0	0	0	0	0	0	0	0	0	0	0	0.00022583	0	0	0	0	0	0	0	0	0	0	0	0	0	0	0.018994	0	0.0031857	0	0	0	0	0	0	0	0	0	0	0	0	0	0	0	0
0.023162	0.0028789	0.00012379	0.0014812	0.011848	0.011131	0.00092174	1.0629e-05	0	0.010165	0	0.0022792	0	0	0	0.0031369	0.00047483	0.00014917	6.6925e-06	0	0	9.0751e-05	0.00026278	1.9648e-05	2.4503e-05	0	0	0.029525	0.00016606	0.00033559	0	0.023024	0.0031857	0	0.00035345	0.00020831	0.0042772	0.0003285	0.0055183	0.00070185	0.011185	0.00021891	0	0	0.0020125	0	0	0	0	0
0	0.00047033	0	0	0.0021122	6.544e-05	0.0015058	0.00013594	0	0.0018867	0.0012343	0	0	0	8.6483e-06	8.097e-05	0	6.5427e-06	0	3.2216e-05	0	0	0	0	0.0011945	0	0.0003054	0.0015087	0.0047952	0	0	0	0	0.00035345	0	0.03267	0.0032662	0.0034138	0.0014977	0.026623	0.011241	0	0	0	0	0	0	0	7.2946e-06	0
0.00039188	0	0.0010146	0.00040317	2.6872e-05	0	0.00059946	0	0	0.0014711	0.0032717	0	0	0	0	3.2434e-05	2.3386e-06	0.00013888	5.9825e-06	4.2738e-05	0	0	3.3829e-05	0	2.234e-06	0	0	0.00051411	5.4828e-06	1.4255e-05	0	0	0	0.00020831	0.03267	0	0.021535	0.001182	0.018982	0.00024716	0.00046537	0	0	0	8.685e-06	0	0	0	0	0
0.00075461	0.001177	0.0051509	0.00059484	0.020296	0.00089274	0.0043426	0.0002633	0	0.00032437	0	0	0	0	3.0243e-05	0.0025332	0.0059836	0.00025268	0.0022331	0.00024856	0	0	0.00013519	7.603e-06	2.4552e-06	0	0	0.00014997	4.3707e-05	0.0061712	0.00057876	1.8135e-05	0	0.0042772	0.0032662	0.021535	0	0.01416	0.018965	2.7169e-05	0.0023905	0	0	0	0.00051006	0	0	0	2.6598e-05	0
0	0	0	0	0.0010496	0.0001512	0.0002276	0.00050781	0	0.00011559	0	0	0	0	0.00021601	0.0051338	0	0.0012539	0.00089281	0.00099171	0	0	0.00025757	0	0.00041655	0	5.746e-05	0.00067597	0.00030277	6.3441e-06	0	0	0	0.0003285	0.0034138	0.001182	0.01416	0	0.0043443	0	0.0018617	0	0	0	0	0	0	0	3.3614e-05	0
0.0015367	0	0.0052355	0.0087297	1.0079e-05	0	0	0	0	0	0	0.01828	0	0	0	0.00074642	2.946e-06	0.00026569	1.4765e-05	0.00010891	0	0	0.00024943	0	1.1573e-05	0	0	0.0065625	0	5.3548e-05	0	0	0	0.0055183	0.0014977	0.018982	0.018965	0.0043443	0	0	0.0034807	0	0	0	0.0036661	0	0	0	0	0
0	0	0	0	3.3352e-05	0	8.1957e-05	0	0	0	0	0	0	0	0.0039032	1.2483e-05	0	9.7731e-05	4.5651e-05	0.0023371	1.0194e-05	0.0021017	3.4722e-05	0.0013969	0.009359	0.0071454	0.035849	0.021426	0.0025291	2.5484e-05	0	0	0	0.00070185	0.026623	0.00024716	2.7169e-05	0	0	0	0.016135	0	0	0	4.4166e-05	0	0	0	0	0
0.0015599	0.00040998	0.00021678	0	5.4995e-06	0	2.6981e-05	0	0	9.1607e-06	0	0	0	0	1.3869e-05	4.3614e-05	0	0.00034322	7.7081e-06	9.0275e-05	0	0	0.00013681	0	0.00096832	0	0.011766	0.028386	0.0017338	0.00051712	0	0	0	0.011185	0.011241	0.00046537	0.0023905	0.0018617	0.0034807	0.016135	0	0	0	0	0	0	0	0	0	0
0	0	0	0.0024953	0	0	0	0	0	0	0	0	0	0	0	0	0	0	0	0	0	0	9.2846e-07	3.8198e-05	0	0	0	0	0	0	0	0	0	0.00021891	0	0	0	0	0	0	0	0	0.018886	0	0.007606	0.0008818	0	0.0041172	0	0
0	0	0	0	0	0	0	0	0	0	0	0	0	0	0	0	0	0	0	0	0	0	0	0	0	0	0	0	0	0	0	0	0	0	0	0	0	0	0	0	0	0.018886	0	0	0	0.0030525	0	0.00025012	0	0
0	0	0	0	0	0	0	0	0	0	0	0	0	0	0	0	0	0	0	0	0	0	0	0	0	0	0	0	0	0	0	0	0	0	0	0	0	0	0	0	0	0	0	0	0	0	0	0	0	0
0.00085943	1.7938e-06	0	0.0078652	0	0	0	1.4949e-05	0	0	0	0.0057085	0	0	0	0	0	0	0	0	0	2.3685e-06	3.858e-06	0.00014815	1.6889e-06	0	0	0.00018882	9.6116e-05	7.4132e-06	0	0	0	0.0020125	0	8.685e-06	0.00051006	0	0.0036661	4.4166e-05	0	0.007606	0	0	0	0	0	0	0.0025371	0
0	0	0	0	0	0	0	0	0	0	0	0	0	0	0	0	0	0	0	0	0	0	0	0	0	0	0	0	0	0	0	0	0	0	0	0	0	0	0	0	0	0.0008818	0.0030525	0	0	0	0.0068535	0.0079092	0.00041853	0
0	0	0	0	0	0	2.0022e-06	1.2525e-05	0	0	0	0	0	0	0	0	0	0	0	0	0	0	0	0	0	0	0	0	0	0	0	0	0	0	0	0	0	0	0	0	0	0	0	0	0	0.0068535	0	0.0049918	0.0036631	0.0015431
0	0	0	1.4358e-05	0	0	0	0	0	0	0	0	0	0	0	0	0	0	0	0	0	0	0	6.1646e-06	0	0	0	0	0	0	0	0	0	0	0	0	0	0	0	0	0	0.0041172	0.00025012	0	0	0.0079092	0.0049918	0	0.013187	0.0083639
0	0	0	0	0	1.314e-06	1.9466e-05	0.010125	0	2.7526e-05	0.0004952	0.0017856	0.0012796	0.00068099	0	0	0	0	0	0	0	0	0	0	0	0	0	0	0	0	0	0	0	0	7.2946e-06	0	2.6598e-05	3.3614e-05	0	0	0	0	0	0	0.0025371	0.00041853	0.0036631	0.013187	0	0.023238
0	0	0	0	0	0	0	0	0	0	0	0	0	0	0	0	0	0	0	0	0	0	0	0	0	0	0	0	0	0	0	0	0	0	0	0	0	0	0	0	0	0	0	0	0	0	0.0015431	0.0083639	0.023238	0
0	0	0	0	0	0	3.5767e-05	0.0001994	0	0.0029097	0.00041002	0	0	0	0	6.5267e-05	0	5.986e-07	6.445e-07	0	0	0	0	0	0	0	0	0	0	0	0	0	0	0	6.7803e-05	0.00027426	0	5.1261e-05	0	0	1.9102e-06	0	0	0	0	0	0.0047764	0.0017025	0.0046639	0.031226
0	0	0	0	0	0	1.2302e-05	2.9146e-05	0	0.001249	0.0073291	0	0	0.00051743	0	6.5354e-05	0	0	0	0	0	0	0	0	0	0	0	0	0	0	0	0	0	0	0.0001181	5.2836e-05	0	0	0	0	0	0	0	0	0	0	0	0	0.00011422	0
0	0	0	0.0054765	0	0	0.00012157	0.00059663	0	0	0	0.014962	8.1481e-05	0	0	0	0	0	0	1.5021e-05	0	0	0	1.6257e-05	0	0	0	0	2.624e-05	2.3642e-06	0	0	0	0.00025507	0	0.00025857	0	0	0.0024048	6.9521e-06	0	0	0	0	0.0069981	0	0	0	0.0049485	0
0	0	0	0	0	0	1.8295e-05	0.0015926	0	0	0	0.007934	0.053746	0.00079204	0	0	0	0	0	0	0	0	0	0	0	0	0	0	0	0	0	0	0	0	0	0	0	0	0	4.2162e-06	0	0	0	0	0	0	0.00030235	6.5437e-05	0.031743	0
0	0	0	0	0	0	0	0.0018777	0	3.5925e-05	0.0044057	0	0.0022431	0.025938	0.0001327	0.00012587	0	0.0013982	0	0.0031401	0	0	0	0	0	0	0	0	0	0	0	0	0	0	0	0	0	0	0	5.2113e-05	0	0	0	0	0	0	0	0	0.002602	0
0	0	0	0	0	0	0	0	0	0	0	0	0	0.0063568	0.032707	0	0	7.4061e-05	1.5316e-05	0.0014675	0	0	0	0	0	0	0	0	0	0	0	0	0	0	0	0	0	7.6452e-05	0	0	0	0	0	0	0	0	0	0	0	0
0	0	0	0	0	0	1.0958e-05	1.2612e-06	0	6.1069e-05	2.3773e-05	0	0	0	0	0	0	0	0	0	0	0	0	0	0	0	0	0	0	0	0	0	0	0	3.3079e-06	0.00016971	0	0	0	0	0	0	0	0	0	0	4.0337e-06	0	5.3092e-05	0
0	0	0	0	0	0	8.9637e-07	8.22e-07	0	0	0	0	0	0	0	0	0	0	0	0	0	0	0	0	0	0	0	0	0	0	0	0	0	0	0	0	0	0	0	0	0	0	1.6347e-05	0	0	0.00010396	0	0.00010532	0.000331	0
0	0	0	0	2.9047e-06	2.3483e-05	3.7286e-05	0	0	0	3.2411e-05	0	0	7.2107e-06	0.00068412	0	0	0.00011563	0	0.00061948	0.0005138	3.8476e-06	0	0.00015869	0	0	0	0	0	0	0	0	0	0	4.5112e-05	0.00020684	0	2.1532e-06	0	0.00013345	0	0	0	0	0	4.0024e-06	0	0.00022421	4.5376e-06	0
0	0	0	0	1.7296e-05	2.1867e-05	6.0026e-05	2.3983e-06	0	0	0	0	0	0	0	0	0	0	0	0	0	0	0	0	0	0	0	0	0	0	0	0	0	0	3.6481e-05	0	1.06e-05	9.9139e-06	0	0	0	0	0.00023977	0	1.7001e-05	7.0398e-05	0	0.00034372	0	0
0	0	0	0	0	0	0	0	0	0	0.0018961	5.1919e-06	0.00014416	0.0013574	0.0022118	0	0	0.0016213	3.3991e-05	0.010834	0	0	0	0	0	0	0	0	0	0	0	0	0	0	6.747e-05	2.9165e-05	1.3841e-05	0.00026036	0	0.00026347	7.6166e-06	0	0	0	0	0	0	9.5951e-07	2.7281e-05	0
0	0	0	0	0	0	0	0	0	0	0	0	0	0	0.0012723	0	0	1.6169e-06	0	0.00021613	2.8092e-05	0.00052476	4.94e-05	0.0020119	0	0	0	0	0	0	0	0	0	0	0	0	0	0	0	3.3823e-05	0	2.2956e-05	0	0	6.9543e-05	0	0	0	0	0
0	0	0	0	0	0	0	0	0	0	0	0	0	0	4.7849e-05	0	0	1.199e-05	0	0	0	0	5.2721e-05	0.010349	2.4584e-05	0	0	0	2.7545e-05	0	0	0	0	0	0	0	0	0	0	3.2095e-05	0	1.3442e-05	0	0	1.1793e-05	0	0	0	0	0
0	0	0	0	0	0	5.4628e-07	0	0	0	0	0	0	0	5.2212e-06	0	0	0	0	0	0	2.7036e-05	0.00045682	0.00036995	0	0	0	0	0	0	0	0	0	0	0	0	0	0	0	0	0	1.1364e-06	0	0	3.605e-06	0	0	2.7498e-05	0	0
0	0	0	0	0	0	0	0	0	0	0	0	0	0	2.2771e-05	0	0	0	0	0	0	0.0014571	0.0031969	0.00085344	0	0	0	0	0	0	0	0	0	0	0	0	0	0	0	0	0	0.00020966	0	0	0.00062203	0	0	5.8716e-06	0	0
0	0	0	0	0	0	0	0	0	0	0	0	0	0	0	0	0	0	0	0	0	0.00013577	0.0014239	0.00032135	0	0	0	0	0	0	0	0	0	0	0	0	0	0	0	0	0	0	0	0	0	0	0	0	0	0
0	0	0	0	0	0	0	0	0	0	0	0	0	0	0	0	0	0	0	0	0	0	0	0	0	0	0	0	0	0	0	0	0	0	0	0	0	0	0	0	0	0	0	0	0	0	0	0	0	0
0	0	0	0	0	0	0	0	0	0	0	0	0	0	1.9717e-05	0	0	0	0	0	0	0	0	0	0	0	0	0	0	0	0	0	0	0	0	0	0	0	0	0	0	0	0	0	0	0	0	0	0	0
2.3749e-05	0	0	8.3185e-05	0	0	0	0	0	0	0	0	0	0	0	0	0	0	0	0	0	0	1.6246e-06	0	0	0	0	1.2168e-05	0	0	0	0	0	0.00012916	0	0	0	0	0	0	0	0.0011672	0	0	0.0020198	0	0	0	0	0
0	0	0	0	0	0	0	0	0	0	0	0	0	0	0	0	0	0	0	0	0	0	1.1925e-06	0	0	0	0	0	0	0	0	0	0	0	0	0	0	0	0	0	0	4.9472e-05	0	0	0	0	0	1.6147e-06	0	0
0	0	0	0	0	0	0	0	0	0	1.0066e-06	0	0	0	0	0	0	0	0	0	0	0	0	0	0	0	0	0	0	0	0	0	0	0	5.1622e-06	0	0	0	0	0	0	0.0005924	0.0005411	0	0	0	0	6.1436e-05	0	0
0	0	0	0	0	0	0	0	0	0	0	0	0	0	0	0	0	0	0	0	0	0	0	0	0	0	0	0	0	0	0	0	0	0	5.06e-06	0	0	0	0	0	0	0	0	0	0	0	0	0	0	0
2.7116e-06	0	0	1.0698e-05	7.9675e-06	1.5079e-05	4.2771e-05	4.2216e-06	0	0	0	0	0	0	0	0	0	0	0	0	0	0	3.8612e-06	1.7894e-06	0	0	0	0	0	0	0	0	0	2.1079e-05	2.343e-06	0	0	0	0	5.6077e-06	0	0.0038999	0.00024601	0	0.00027889	0.00011254	0.0012128	0.00028992	6.0818e-05	0
0	0	0	0	0	0	0	0	0	0	0	0	0	0	0	0	0	0	0	0	0	0	0	0	0	0	0	0	0	0	0	0	0	0	0	0	0	0	0	0	0	0	0	0	0	0	0.00011526	0	0	0
0	1.0865e-05	0	0	0.00022193	0.00018983	0.00067494	0.00017194	0	0	0	0	0	0	0	0	0	0	0	0	0	0	5.0288e-06	5.7678e-05	3.9865e-06	0	0	0	1.9717e-05	7.3273e-06	0	0	0	1.1104e-05	0.00027141	0	0.00015181	0.0003238	3.2702e-05	2.9058e-05	0	0.012829	0.0019892	0	0.010448	0.010273	0.012334	0.00025998	0.00081477	0
0	0	0	0	0	3.5976e-06	0.00032388	0.00078931	0	0	0	0	0	0	0	0	3.4736e-05	0	0	0	0	0	0	0	0	0	0	0	0	0	0	0	0	0.00016368	0.0093216	6.8898e-05	0.00016078	0.00013747	0	6.0671e-06	0	0	0.0012188	0	0	7.2332e-06	0	0.0023621	3.4481e-05	0
0	0	1.4955e-05	0	0	0	0.00039557	0	0	0	0	0	0	0	0	0	0	0	0	0	0	0	1.4203e-06	2.8595e-05	5.1025e-06	0	0	0	9.1131e-06	2.2361e-06	0	0	0	0	5.6959e-05	0.0011613	0	0	0	4.092e-05	0	0	0	0	0.00024287	0	0	0.00065908	0	0
0	3.5108e-06	0	0	0.00049844	0.00042023	0.00089672	0.00044123	0	0	0	0	0	0	0	0	0	0	0	0	0	0	5.8748e-06	6.9623e-05	1.6883e-06	0	0	0	3.9643e-06	2.2397e-06	0	0	0	3.5211e-06	0.00062898	0	8.8921e-05	0.00050302	8.7616e-06	6.1864e-06	0	4.0838e-05	0.00022039	0	0.0031699	0.0023433	0.00023311	0.0063308	0.0057673	0
0	0	0	0	0	0.00087155	1.915e-05	0.00048929	0	1.6803e-06	0	0	0	0	0	2.0271e-05	2.0277e-05	0	1.8752e-06	0	0	0	0	0	0	0	0	0	0	0	0	0	0	9.5258e-06	5.5687e-05	0	6.33e-06	0.0014371	0	0	0	0	0.00066508	0	0.00036292	0.00017226	0	0.0016019	0.00038656	0
0	0	0	5.1474e-05	0	0	0	0	0	0	0	0.0030237	0	0	0	0	0	0	0	0	0	0	4.8484e-06	5.0208e-05	0	0	0	0	1.7199e-06	0	0	0	0	0.00022308	1.2009e-05	0	0	0	0.00094248	6.7045e-05	0	1.4567e-05	0	0	0.00041156	0	0	7.9844e-05	0	0
0	0	0	0	0	0	0	0	0	2.9012e-06	0	0	0	0	0.00011165	3.4304e-05	0	1.5451e-06	0	0	0	0	0	0	0.00011659	8.0133e-06	9.9308e-05	0	5.3966e-05	0	0	0	0	0	0	0	0	0	0	0.0054265	7.4287e-05	0	0	0	0	0	0	2.4744e-06	0	0
0	0	0	0	0	0	0	0	0	0	0	0	0	0	0	0	0	0	0	0	0	0	0	3.1097e-06	0	0	0	0	0	0	0	0	0	0	0	0	0	0	0	0	0	0.0068986	0	0	0.0019964	0	0	0	0	0
0	0	0	0	0	0.00010829	3.1876e-06	0.0010168	0	0.020376	0.0087111	0	0	0	0.00030614	0.0040275	1.0619e-05	0.0020145	0.0015641	0.0063664	0	0	1.1685e-05	0	0.00027644	6.014e-05	0.0001671	0	0.00077362	1.5053e-05	0	0	0	1.1872e-05	0.041975	0.0042473	0.0032065	0.042188	0.00032083	0.0036937	0.0022727	0	0	0	0	0	0	4.8036e-06	0.001662	0
[truncated: 33 more columns]
