# Supplementary material for: Reproducibility of the Structural Brain Connectome Derived from Diffusion Tensor Imaging
Source: PLoS One. 2015 Sep 2;10(9):e0135247. doi: 10.1371/journal.pone.0135247 (PMC4557836; doi:10.1371/journal.pone.0135247)
Supplement: S1 Data — Please refer to the README.txt file within the compressed folder for usage instructions. (ZIP) [file pone.0135247.s001.zip › Subject3_probabilistic_scanner_A_time_1.csv]

0	2.4593e+05	58986	52437	31684	171.63	15538	269.25	1.9029	116.41	46.567	383.31	46.755	16.203	962.23	203.3	2233.5	1039.7	2282.8	1523	97.825	1056.5	2517.4	812.62	598.68	68.071	87.44	98193	2986.5	10398	1755.6	1.5768e+05	6689.3	3.2405e+05	1920	6463.5	61590	779.65	10367	139.58	2261.5	961.85	3.2454	182.8	4417.5	2.4289	15.324	24.749	82.779	2.8565
2.4593e+05	0	1095.3	89.505	1.106e+05	349.71	26459	1039.7	4.9881	507.63	452.39	148.24	488.48	175.1	4855.3	1199.4	17989	7081.1	25963	7256.4	1531.5	17422	36077	8238.9	5330.6	719.48	47.258	13527	7224.8	26058	25897	1.3341e+05	89275	4.26e+05	39388	83670	4.1408e+05	40628	2600.3	1112.7	777.2	23.051	350.06	16.412	88.918	129.41	54.261	431.19	947.19	1.3214
58986	1095.3	0	79183	114.19	116.31	16832	8453.6	1.1874	6.4661	38.456	5780.4	3215.7	152.46	95.639	14.112	79.648	228.14	515.77	174.6	452.75	5044.5	3083.2	2948	281.37	28.62	249.49	2.1872e+05	8065.2	7252.9	669.29	32451	453.18	98753	1629.4	1.1241e+05	1.065e+05	4915.4	72347	184.95	290.96	766.28	24.005	23797	43816	42.517	548.35	929.42	4393.3	3.3653
52437	89.505	79183	0	23.402	18.398	672.78	47885	3.5141	14.673	174.14	69633	15786	2447.5	473.51	6.3088	25.365	211.64	185.46	1066.8	56.372	318.55	512.4	218.32	70.598	9.1266	113.29	30789	1281.2	674.63	48.953	8941.6	28.1	32225	682.42	1.1466e+05	16771	424.91	44458	631.93	1429.4	14625	31.961	90821	3.1126e+05	32.764	361.97	3488	13485	9.2442
31684	1.106e+05	114.19	23.402	0	1.0554e+05	81438	11107	831.5	7911	1461.2	153.2	2966.9	646.65	2922.7	10313	89388	4623.1	7036.8	5248.2	66.952	106.71	2573.6	132.98	1032.7	153.38	53.291	43.258	1078	6458.1	29613	94859	1.7383e+05	5.6706e+05	1.1166e+05	1.265e+05	6.3619e+05	84257	2434.1	1131.5	1044.3	22.556	50.77	40.449	155.77	479.65	2575.2	1119.3	2683	103.48
171.63	349.71	116.31	18.398	1.0554e+05	0	50718	1.5632e+05	3.5583e+05	94982	1293.3	51.528	12143	2704.3	167.16	5655	43491	865.98	24616	427.78	2.6412	8.012	35.741	7.0561	19.211	1.6094	5.1664	3.3176	181.61	6687.1	4815.1	3910.4	2545.6	96234	32105	33661	37019	16577	49.591	377.42	117.7	69.619	81.908	50.481	227.57	241.81	10897	2922.8	21875	1649.3
15538	26459	16832	672.78	81438	50718	0	2.8881e+05	54662	2374.9	1133.6	2884.2	24298	633.97	1226.6	2128.7	16133	3564	8067.6	3784.9	983.33	10657	18860	8667.1	1456.1	92.85	31.102	11449	4848.3	15736	6899.1	40037	13288	1.0796e+05	1.2035e+05	2.3849e+05	2.8406e+05	72548	11581	1857.2	353.8	1345.2	1936.2	1558.3	6901.1	3622.9	33524	31047	73585	1921.6
269.25	1039.7	8453.6	47885	11107	1.5632e+05	2.8881e+05	0	1.8234e+05	1.1207e+05	30019	92296	3.0851e+05	1.0705e+05	7196.6	2401.1	5155	1256.7	4128.3	38705	279.31	172.92	701.28	185.29	95.319	5.9313	6.546	252.84	151.69	1246.6	1231.7	1848.1	1294.8	17734	1.0422e+05	65585	1.0854e+05	75807	1120	1175.7	266.46	1336.9	1825	22925	63426	9827.6	41084	36468	5.4455e+05	5068.1
1.9029	4.9881	1.1874	3.5141	831.5	3.5583e+05	54662	1.8234e+05	0	2.704e+05	8411.9	4.1791	1433	3336.5	18.869	1289.7	2353.1	221.08	6088.2	44.393	0.77449	1.5004	4.9272	0.77007	2.7129	0.13143	0.52658	0.092602	18.652	262.52	31.141	16.611	12.385	398.51	5232.8	906.91	3206	4134.5	4.4406	129.19	34.616	8.0509	21.359	3.5025	30.6	45.686	1373.3	479.22	10450	476.7
116.41	507.63	6.4661	14.673	7911	94982	2374.9	1.1207e+05	2.704e+05	0	1.6133e+05	25.195	799.12	75347	469.59	3.9544e+05	63486	30182	1.1392e+05	2741.3	8.4492	16.165	179.23	18.145	109.46	3.2973	17.795	2.5431	1091.9	28914	7448.7	4588.4	3781.6	58042	1.7168e+05	19532	94753	1.4547e+05	203.64	24627	3765.9	24.091	56.407	10.769	182.26	49.394	333.5	215.57	43712	647.53
46.567	452.39	38.456	174.14	1461.2	1293.3	1133.6	30019	8411.9	1.6133e+05	0	4175.5	14792	1.189e+06	1.2459e+05	39544	8536.6	36680	2081.2	3.4753e+05	276.51	106.19	154.77	213.92	68.345	11.829	66.065	42.809	265.35	2577.2	6587.4	6971.5	1057.4	4957	3.3206e+05	1.0771e+05	37061	1.0079e+05	2595.6	16461	3713.2	102.5	106.86	141.05	883.78	164.94	200.88	233.79	56752	748.15
383.31	148.24	5780.4	69633	153.2	51.528	2884.2	92296	4.1791	25.195	4175.5	0	3.5108e+05	56316	11544	33.963	72.593	427.46	559.56	20779	576.73	2626.7	1894.8	1196.4	193.95	30.259	65.519	1955.6	749.12	406.69	234.19	577.8	254.34	6228.6	978.04	1519.6	7984	406.44	26181	130.41	543.58	2884.6	599.93	34189	61682	225.98	1438.2	1763.5	67317	11.364
46.755	488.48	3215.7	15786	2966.9	12143	24298	3.0851e+05	1433	799.12	14792	3.5108e+05	0	1.2342e+05	26419	246.74	428.05	787.3	144.32	57138	650.42	77.864	39.202	235.67	13.756	2.3556	7.8542	109.38	37.849	153.82	318.24	317.22	377.74	2132.7	17017	20847	16882	18586	1211.5	282.03	178.27	435.74	2174.7	5765.3	10237	10498	55185	17551	1.8048e+05	2487.6
16.203	175.1	152.46	2447.5	646.65	2704.3	633.97	1.0705e+05	3336.5	75347	1.189e+06	56316	1.2342e+05	0	1.8893e+05	14886	2413.1	15529	1335.5	4.6176e+05	1650.9	233.52	62.416	1283.5	36.66	12.057	25.914	27.366	132.38	1341.3	2300.7	2306.3	301.73	1783.9	90359	26665	15672	38531	716.93	4672.6	1391.2	71.758	212.72	649.01	1567.9	221.81	552.57	276.46	90788	437.52
962.23	4855.3	95.639	473.51	2922.7	167.16	1226.6	7196.6	18.869	469.59	1.2459e+05	11544	26419	1.8893e+05	0	464.59	3106.4	76901	19343	5.2724e+05	59119	40483	3042.9	85746	3431.8	27267	1431.6	222.81	5274.3	7193.6	13460	36764	2212.6	13295	81543	8719.2	18234	14617	3436.1	83414	8338.9	298.77	451.15	569.79	2153.8	644.12	168.19	705.81	1659	40.943
203.3	1199.4	14.112	6.3088	10313	5655	2128.7	2401.1	1289.7	3.9544e+05	39544	33.963	246.74	14886	464.59	0	1.6763e+05	1.3013e+05	69068	3928.3	5.9565	18.637	391.45	15.919	236.94	4.8358	38.391	8.1484	2561.4	35381	14225	9868.8	13112	93979	1.2186e+05	18457	1.3133e+05	1.1793e+05	645.18	25740	5136.6	5.9361	4.781	5.7715	75.917	8.5389	120.42	61.549	1172.1	14.6
2233.5	17989	79.648	25.365	89388	43491	16133	5155	2353.1	63486	8536.6	72.593	428.05	2413.1	3106.4	1.6763e+05	0	1.5978e+05	84468	21334	55.583	34.656	278.73	67.389	227.36	14.974	49.369	28.129	2307.6	24000	74902	1.7637e+05	29354	1.6716e+05	55624	25455	3.1437e+05	77807	4830.2	10127	5204.9	27.972	26.225	56.259	294.5	36.582	258.08	204.49	944.29	21.825
1039.7	7081.1	228.14	211.64	4623.1	865.98	3564	1256.7	221.08	30182	36680	427.46	787.3	15529	76901	1.3013e+05	1.5978e+05	0	6.2275e+05	3.072e+05	51115	50064	42014	57086	8157.4	901.74	516.83	441.6	24905	37302	43095	69095	3459.2	26436	1.2115e+05	26813	54455	35071	6094.5	22399	12980	467.59	312.18	305.96	3495	480.67	137.63	1085.8	667.46	28.725
2282.8	25963	515.77	185.46	7036.8	24616	8067.6	4128.3	6088.2	1.1392e+05	2081.2	559.56	144.32	1335.5	19343	69068	84468	6.2275e+05	0	36345	758.32	396.59	51292	1026.6	19777	795.81	635.62	689.67	1.0461e+05	2.0444e+05	57845	49667	763.25	59082	60035	6214.8	1.3784e+05	69512	14421	7829.1	14967	59.874	27.594	56.726	1150.4	23.334	78.71	133.31	1800.3	22.859
1523	7256.4	174.6	1066.8	5248.2	427.78	3784.9	38705	44.393	2741.3	3.4753e+05	20779	57138	4.6176e+05	5.2724e+05	3928.3	21334	3.072e+05	36345	0	1.0916e+05	35707	7477.5	35429	2272.8	6775.9	789.29	351.25	7422.8	24667	44557	1.0884e+05	5241.8	28803	2.5028e+05	30828	44739	28715	4839.5	64638	13602	907.08	772.64	883.78	6568	1113.4	370.01	2233	6842.4	91.428
97.825	1531.5	452.75	56.372	66.952	2.6412	983.33	279.31	0.77449	8.4492	276.51	576.73	650.42	1650.9	59119	5.9565	55.583	51115	758.32	1.0916e+05	0	3.0903e+05	12606	1.4623e+05	642.18	3263.7	221	193.38	1960.5	1770.1	319.35	2786.3	51.372	7985.9	9972	863.93	10683	409.02	5768.7	26879	4042	35.784	19.039	20.074	318.8	21.015	6.5069	24.052	842.4	0.78509
1056.5	17422	5044.5	318.55	106.71	8.012	10657	172.92	1.5004	16.165	106.19	2626.7	77.864	233.52	40483	18.637	34.656	50064	396.59	35707	3.0903e+05	0	1.497e+05	3.2962e+05	3212.3	4635.2	1089	1877.1	15274	18853	724.46	16285	19.249	72508	62174	6247.3	99561	779.08	52427	86560	26324	51.509	4.9265	20.964	588.66	3.2137	1.596	9.2426	73.261	1.71
2517.4	36077	3083.2	512.4	2573.6	35.741	18860	701.28	4.9272	179.23	154.77	1894.8	39.202	62.416	3042.9	391.45	278.73	42014	51292	7477.5	12606	1.497e+05	0	66147	2.1036e+05	16172	2063.6	2207	2.6632e+05	64946	7285.6	33882	82.71	98098	86710	8120.2	1.605e+05	14059	38733	29046	34443	64.887	15.439	17.716	1549.1	8.994	12.022	67.866	154.82	1.4576
812.62	8238.9	2948	218.32	132.98	7.0561	8667.1	185.29	0.77007	18.145	213.92	1196.4	235.67	1283.5	85746	15.919	67.389	57086	1026.6	35429	1.4623e+05	3.2962e+05	66147	0	64120	39892	856.83	1041.8	17848	15102	513.18	14962	46.519	38404	26944	3511.5	52704	644.97	20071	85650	14742	36.947	2.4592	7.9493	360.16	3.0178	2.7193	7.5147	36.538	0.3094
598.68	5330.6	281.37	70.598	1032.7	19.211	1456.1	95.319	2.7129	109.46	68.345	193.95	13.756	36.66	3431.8	236.94	227.36	8157.4	19777	2272.8	642.18	3212.3	2.1036e+05	64120	0	42926	6259.6	1301.8	3.3481e+05	14326	1120.4	6633.7	52.465	15401	11554	1362.5	27314	4217.1	5817.1	73893	13016	8.551	4.979	4.2883	222.26	6.5087	3.1092	16.836	38.833	0.86735
68.071	719.48	28.62	9.1266	153.38	1.6094	92.85	5.9313	0.13143	3.2973	11.829	30.259	2.3556	12.057	27267	4.8358	14.974	901.74	795.81	6775.9	3263.7	4635.2	16172	39892	42926	0	12206	183.89	7971.9	630.65	194.41	679.22	11.284	1710.8	2625.8	198.71	3676	962.16	1269.3	1.0618e+05	3517.5	0.95766	0	2.6581	36.706	1.2972	0.49751	1.6883	3.0811	0
87.44	47.258	249.49	113.29	53.291	5.1664	31.102	6.546	0.52658	17.795	66.065	65.519	7.8542	25.914	1431.6	38.391	49.369	516.83	635.62	789.29	221	1089	2063.6	856.83	6259.6	12206	0	22129	10291	196.76	66.494	391.59	62.35	7545.1	10462	678.85	5562.3	917.9	5247	82113	86042	5.8562	10.152	2.4117	179.35	4.4673	1.6146	2.8174	5.4904	0.19907
98193	13527	2.1872e+05	30789	43.258	3.3176	11449	252.84	0.092602	2.5431	42.809	1955.6	109.38	27.366	222.81	8.1484	28.129	441.6	689.67	351.25	193.38	1877.1	2207	1041.8	1301.8	183.89	22129	0	29995	7514	439.29	33313	47.919	1.8852e+05	3021.3	31168	1.3453e+05	804.68	1.0522e+05	7124.7	76144	85.831	9.1592	719.73	1640	2.7142	5.0874	6.783	84.988	0.26102
2986.5	7224.8	8065.2	1281.2	1078	181.61	4848.3	151.69	18.652	1091.9	265.35	749.12	37.849	132.38	5274.3	2561.4	2307.6	24905	1.0461e+05	7422.8	1960.5	15274	2.6632e+05	17848	3.3481e+05	7971.9	10291	29995	0	1.5696e+05	3765.8	21246	285.57	46357	16493	5224.5	57312	8830.1	19424	46276	40135	60.11	13.101	28.301	837.27	8.979	8.8164	33.473	86.146	0.59141
10398	26058	7252.9	674.63	6458.1	6687.1	15736	1246.6	262.52	28914	2577.2	406.69	153.82	1341.3	7193.6	35381	24000	37302	2.0444e+05	24667	1770.1	18853	64946	15102	14326	630.65	196.76	7514	1.5696e+05	0	2.3103e+05	1.8182e+05	1580	74891	22903	6069.1	1.7403e+05	63593	5844.5	9479.9	4463.6	42.524	22.618	36.951	287.06	38.309	76.433	118.91	1012.8	12.762
1755.6	25897	669.29	48.953	29613	4815.1	6899.1	1231.7	31.141	7448.7	6587.4	234.19	318.24	2300.7	13460	14225	74902	43095	57845	44557	319.35	724.46	7285.6	513.18	1120.4	194.41	66.494	439.29	3765.8	2.3103e+05	0	2.0321e+05	10915	97614	53048	17828	2.3165e+05	68526	6681.4	6946.2	6185.6	42.97	67.363	127.71	419.13	63.247	144.13	146.41	318.16	13.743
1.5768e+05	1.3341e+05	32451	8941.6	94859	3910.4	40037	1848.1	16.611	4588.4	6971.5	577.8	317.22	2306.3	36764	9868.8	1.7637e+05	69095	49667	1.0884e+05	2786.3	16285	33882	14962	6633.7	679.22	391.59	33313	21246	1.8182e+05	2.0321e+05	0	1.5816e+05	3.5879e+05	58083	23818	2.6413e+05	60197	21358	6414	10310	89.489	64.982	154.83	1093.8	82.187	104.43	305.97	552.16	9.5075
6689.3	89275	453.18	28.1	1.7383e+05	2545.6	13288	1294.8	12.385	3781.6	1057.4	254.34	377.74	301.73	2212.6	13112	29354	3459.2	763.25	5241.8	51.372	19.249	82.71	46.519	52.465	11.284	62.35	47.919	285.57	1580	10915	1.5816e+05	0	1.9462e+05	6517.7	10015	2.5021e+05	39653	19026	726.53	2723.5	5.3157	18.814	15.604	100.21	24.088	147.7	82.517	173.42	4.2604
3.2405e+05	4.26e+05	98753	32225	5.6706e+05	96234	1.0796e+05	17734	398.51	58042	4957	6228.6	2132.7	1783.9	13295	93979	1.6716e+05	26436	59082	28803	7985.9	72508	98098	38404	15401	1710.8	7545.1	1.8852e+05	46357	74891	97614	3.5879e+05	1.9462e+05	0	36017	51636	8.4027e+05	69282	1.174e+05	12407	54322	753.31	217.39	395.17	3826.6	155.6	1899.1	1395.6	3655.9	144.18
1920	39388	1629.4	682.42	1.1166e+05	32105	1.2035e+05	1.0422e+05	5232.8	1.7168e+05	3.3206e+05	978.04	17017	90359	81543	1.2186e+05	55624	1.2115e+05	60035	2.5028e+05	9972	62174	86710	26944	11554	2625.8	10462	3021.3	16493	22903	53048	58083	6517.7	36017	0	7.0555e+05	1.6123e+05	2.2364e+05	16295	4.3463e+05	1.1819e+05	735.59	1114	627.02	4182.8	2322.1	8963.5	4797.9	41530	1750.5
6463.5	83670	1.1241e+05	1.1466e+05	1.265e+05	33661	2.3849e+05	65585	906.91	19532	1.0771e+05	1519.6	20847	26665	8719.2	18457	25455	26813	6214.8	30828	863.93	6247.3	8120.2	3511.5	1362.5	198.71	678.85	31168	5224.5	6069.1	17828	23818	10015	51636	7.0555e+05	0	1.3721e+05	1.7069e+05	78694	29644	12487	7148.7	388.19	11881	53849	1822.8	12671	4482.1	19129	1123.8
61590	4.1408e+05	1.065e+05	16771	6.3619e+05	37019	2.8406e+05	1.0854e+05	3206	94753	37061	7984	16882	15672	18234	1.3133e+05	3.1437e+05	54455	1.3784e+05	44739	10683	99561	1.605e+05	52704	27314	3676	5562.3	1.3453e+05	57312	1.7403e+05	2.3165e+05	2.6413e+05	2.5021e+05	8.4027e+05	1.6123e+05	1.3721e+05	0	4.2494e+05	1.8746e+05	39252	80603	411.06	584.12	505.44	3243.8	992.55	9041.3	4951	27085	1075
779.65	40628	4915.4	424.91	84257	16577	72548	75807	4134.5	1.4547e+05	1.0079e+05	406.44	18586	38531	14617	1.1793e+05	77807	35071	69512	28715	409.02	779.08	14059	644.97	4217.1	962.16	917.9	804.68	8830.1	63593	68526	60197	39653	69282	2.2364e+05	1.7069e+05	4.2494e+05	0	64018	51798	76882	114.56	311.28	228.83	1977.4	875.22	6734.3	2033.7	27130	1187.7
10367	2600.3	72347	44458	2434.1	49.591	11581	1120	4.4406	203.64	2595.6	26181	1211.5	716.93	3436.1	645.18	4830.2	6094.5	14421	4839.5	5768.7	52427	38733	20071	5817.1	1269.3	5247	1.0522e+05	19424	5844.5	6681.4	21358	19026	1.174e+05	16295	78694	1.8746e+05	64018	0	3434.4	55319	6948.2	61.819	940.2	19633	35.308	64.471	65.583	361.09	3.8701
139.58	1112.7	184.95	631.93	1131.5	377.42	1857.2	1175.7	129.19	24627	16461	130.41	282.03	4672.6	83414	25740	10127	22399	7829.1	64638	26879	86560	29046	85650	73893	1.0618e+05	82113	7124.7	46276	9479.9	6946.2	6414	726.53	12407	4.3463e+05	29644	39252	51798	3434.4	0	1.6557e+05	135.76	78.186	155.84	1540.1	136.8	106.08	182.38	1172.8	29.585
2261.5	777.2	290.96	1429.4	1044.3	117.7	353.8	266.46	34.616	3765.9	3713.2	543.58	178.27	1391.2	8338.9	5136.6	5204.9	12980	14967	13602	4042	26324	34443	14742	13016	3517.5	86042	76144	40135	4463.6	6185.6	10310	2723.5	54322	1.1819e+05	12487	80603	76882	55319	1.6557e+05	0	80.583	157.48	46.316	2686.1	125.15	42.779	56.294	344.65	14.067
961.85	23.051	766.28	14625	22.556	69.619	1345.2	1336.9	8.0509	24.091	102.5	2884.6	435.74	71.758	298.77	5.9361	27.972	467.59	59.874	907.08	35.784	51.509	64.887	36.947	8.551	0.95766	5.8562	85.831	60.11	42.524	42.97	89.489	5.3157	753.31	735.59	7148.7	411.06	114.56	6948.2	135.76	80.583	0	1.0373e+05	56907	1.9927e+05	10598	3036.5	1.4502e+05	7673.2	83.683
3.2454	350.06	24.005	31.961	50.77	81.908	1936.2	1825	21.359	56.407	106.86	599.93	2174.7	212.72	451.15	4.781	26.225	312.18	27.594	772.64	19.039	4.9265	15.439	2.4592	4.979	0	10.152	9.1592	13.101	22.618	67.363	64.982	18.814	217.39	1114	388.19	584.12	311.28	61.819	78.186	157.48	1.0373e+05	0	72.275	296.17	73681	7258	37820	9962.4	52.653
182.8	16.412	23797	90821	40.449	50.481	1558.3	22925	3.5025	10.769	141.05	34189	5765.3	649.01	569.79	5.7715	56.259	305.96	56.726	883.78	20.074	20.964	17.716	7.9493	4.2883	2.6581	2.4117	719.73	28.301	36.951	127.71	154.83	15.604	395.17	627.02	11881	505.44	228.83	940.2	155.84	46.316	56907	72.275	0	2.9381e+05	52.636	1395.6	22334	6900.1	41.146
4417.5	88.918	43816	3.1126e+05	155.77	227.57	6901.1	63426	30.6	182.26	883.78	61682	10237	1567.9	2153.8	75.917	294.5	3495	1150.4	6568	318.8	588.66	1549.1	360.16	222.26	36.706	179.35	1640	837.27	287.06	419.13	1093.8	100.21	3826.6	4182.8	53849	3243.8	1977.4	19633	1540.1	2686.1	1.9927e+05	296.17	2.9381e+05	0	256.62	4086.3	5007.6	63193	192.56
2.4289	129.41	42.517	32.764	479.65	241.81	3622.9	9827.6	45.686	49.394	164.94	225.98	10498	221.81	644.12	8.5389	36.582	480.67	23.334	1113.4	21.015	3.2137	8.994	3.0178	6.5087	1.2972	4.4673	2.7142	8.979	38.309	63.247	82.187	24.088	155.6	2322.1	1822.8	992.55	875.22	35.308	136.8	125.15	10598	73681	52.636	256.62	0	79584	53088	19180	174.26
15.324	54.261	548.35	361.97	2575.2	10897	33524	41084	1373.3	333.5	200.88	1438.2	55185	552.57	168.19	120.42	258.08	137.63	78.71	370.01	6.5069	1.596	12.022	2.7193	3.1092	0.49751	1.6146	5.0874	8.8164	76.433	144.13	104.43	147.7	1899.1	8963.5	12671	9041.3	6734.3	64.471	106.08	42.779	3036.5	7258	1395.6	4086.3	79584	0	88299	1.3686e+05	1.1229e+05
24.749	431.19	929.42	3488	1119.3	2922.8	31047	36468	479.22	215.57	233.79	1763.5	17551	276.46	705.81	61.549	204.49	1085.8	133.31	2233	24.052	9.2426	67.866	7.5147	16.836	1.6883	2.8174	6.783	33.473	118.91	146.41	305.97	82.517	1395.6	4797.9	4482.1	4951	2033.7	65.583	182.38	56.294	1.4502e+05	37820	22334	5007.6	53088	88299	0	3.8354e+05	75613
82.779	947.19	4393.3	13485	2683	21875	73585	5.4455e+05	10450	43712	56752	67317	1.8048e+05	90788	1659	1172.1	944.29	667.46	1800.3	6842.4	842.4	73.261	154.82	36.538	38.833	3.0811	5.4904	84.988	86.146	1012.8	318.16	552.16	173.42	3655.9	41530	19129	27085	27130	361.09	1172.8	344.65	7673.2	9962.4	6900.1	63193	19180	1.3686e+05	3.8354e+05	0	1.9524e+05
2.8565	1.3214	3.3653	9.2442	103.48	1649.3	1921.6	5068.1	476.7	647.53	748.15	11.364	2487.6	437.52	40.943	14.6	21.825	28.725	22.859	91.428	0.78509	1.71	1.4576	0.3094	0.86735	0	0.19907	0.26102	0.59141	12.762	13.743	9.5075	4.2604	144.18	1750.5	1123.8	1075	1187.7	3.8701	29.585	14.067	83.683	52.653	41.146	192.56	174.26	1.1229e+05	75613	1.9524e+05	0
7.1576	32.834	62.809	114.05	758.5	7867.4	1437	43179	9455.6	1.2269e+05	1.8157e+05	83.187	2895.7	91170	565.2	12885	1402.1	4400.3	2488.8	3990.4	9.7616	17.213	50.615	20.18	72.004	9.0334	16.819	4.0718	118.63	2093.5	628.01	454.21	83.056	2215.3	1.1303e+05	24366	24601	38120	197.18	3730	1166.4	2837.5	2130.5	442.85	1506.9	5443.6	78112	18870	1.2664e+05	3.0749e+05
30.213	288.07	37.076	169.16	815.04	953.8	926.92	17061	2006.7	1.5354e+05	2.1735e+06	2841	13006	1.0931e+06	55567	62763	5997.1	25155	1489.2	1.7259e+05	402.97	88.35	111.12	108.62	57.236	9.2317	74.276	28.044	207.03	2131.1	4604.3	3388.9	596.26	3063.4	2.9892e+05	1.0613e+05	25847	80921	2152.1	13790	3098.2	103.93	48.064	65.237	996.65	75.973	244.44	127.2	22925	280.06
2346.4	23.638	12293	1.3572e+05	54.171	58.501	1545.9	51182	3.5014	20.547	2370.6	1.05e+05	15813	4423.4	1956.3	9.4304	20.573	199.94	99.484	6652.8	3052.9	505.24	305.83	205.07	31.665	1.6888	19.601	434.65	176.16	87.704	64.15	163.81	18.112	1948.4	1260.8	30014	1476.7	192.88	33056	206.75	152.38	30185	96.144	38691	1.9139e+05	55.868	594.01	579.86	1.1951e+05	11.705
87.566	305.04	2715	12263	1815.7	5724.2	20380	1.6637e+05	527.04	295.49	13878	89971	2.7062e+05	38118	13706	138.81	255.8	229.98	95.703	27159	10905	654.7	47.146	129.27	10.972	6.3068	14.85	79.138	24.337	114.12	265.22	281.16	212.55	1619.5	14260	15691	10350	11408	1393.8	715.16	249.18	5026.6	1313.4	4812.8	27250	5064.4	33348	10007	2.6422e+05	1442.8
23.11	120.44	81.354	1396.1	544.77	4471.8	451.16	98832	2448.9	54727	8.0805e+05	11851	50321	6.8028e+05	74050	10106	1737.3	6741.6	942.35	1.6509e+05	11507	766.88	79.591	299.05	21.299	6.4341	20.963	16.725	87.627	962.27	1614.5	1707.9	207.62	1446.7	67427	21498	13461	32788	604.9	4386.4	1144.3	1199	151.76	314.14	5393.5	179.11	1022.2	234.51	1.2255e+05	377.01
325.92	2265.9	68.668	389.01	1181.1	152.76	703.44	5221.5	16.698	355.74	1.5574e+05	4539.6	14529	1.1993e+05	5.2591e+05	1559.7	2197.8	61369	10338	4.353e+05	48260	12913	1441.2	24349	928.61	2887.2	372.71	150.38	2105.1	3986.1	8265	16171	1024.8	6264.6	64913	6361.6	10471	8650.2	2057.2	29380	4878.1	989.77	275.64	404.08	2818.8	397.4	176.9	451.99	19220	29.26
4.3332	22.163	176.08	211.41	152.35	771.56	1011.9	2731.9	525.88	28318	70578	135.32	753.1	19664	794.02	19402	1177.8	3331.7	536.01	4553.3	6.8898	5.5701	17.013	11.885	57.58	11.597	5.3506	2.0218	52.998	816.92	579.14	464.24	59.719	539.2	39245	8069	5343.2	10899	135.34	1520.3	796.97	1171	1834.4	534.69	1477.4	2609	21067	4193.2	8514.5	5120
15.436	209.31	329.37	682.6	269.91	724.47	1523.8	2138	413.07	1859.7	4432.9	304.43	912.08	2137.1	6190.2	701.47	2209.5	8007.2	511.63	15046	30.819	8.2593	39.999	29.455	107.56	39.682	13.801	5.8118	279.7	1758.1	2957.7	2223.1	57.185	790.88	11921	1962.9	4849.4	8662.6	260.09	1141.5	946.07	1261.1	2960.6	1538.8	5168	3494.4	41904	6108.7	9220.9	9438.4
248.5	1172.5	141.35	578.18	795.45	232.78	1370.8	1148.8	72.708	3832.8	73817	295.22	345.83	15552	1.3781e+05	3070.4	7209.5	3.0882e+05	11134	4.9434e+05	75297	64332	51761	32819	1280.5	1012.3	102	79.754	1926.3	5368.1	8171.7	18166	676.18	6519.2	46375	6482.5	10836	7042.4	1744.6	21209	2778.8	2636.6	577.37	1563.4	15869	684.93	643.05	2415.6	2094.4	1102.1
99.022	330.91	439.39	2621.3	209.14	658.95	886.86	2951.8	623.39	2754.9	3544.7	1900.5	675.82	2388.1	10065	756.52	1286.2	44224	6387.4	46455	586.42	489.89	4249.9	293.39	277.28	30.929	45.935	81.805	578.79	1652.7	1713.6	2652.6	58.908	2001.2	20610	2342	5517.5	7343.1	1433.6	8341.6	1767.8	9376.5	7068.7	14798	79043	7722.3	8030.4	21365	8074.5	7966.2
747.99	3859.1	103.9	618.48	2574.6	384.62	2492.9	13261	58.268	4274	4.9916e+05	5570	16783	2.9157e+05	5.0239e+05	7168	12214	2.7001e+05	29903	1.3099e+06	74797	16639	6412.4	7429.2	1186.8	299.39	325.13	249.62	4887.1	13526	22858	53829	2302	16756	1.7705e+05	20994	28298	17833	3391.9	31726	9060.1	1222.6	792.36	844.86	7374.7	1067.5	450.29	2302.1	21030	117.76
81.648	436.25	251.77	207.15	45.004	5.5449	391.6	92.72	1.1563	24.775	249.86	220.14	231.92	887.17	91353	11.793	45.553	74466	1267	1.5109e+05	78188	63542	14776	45482	844.44	1741.5	107.6	74.523	1006.3	946.11	170.52	1401.5	23.613	2599.7	4680.5	463.03	3605.6	257.93	1505.7	17860	1582.5	1113.2	24.363	494.05	3876.3	25.194	28.939	89.788	120.75	2.0589
61.163	280.88	528.09	1010.3	9.0872	11.866	273.76	53.608	1.0064	5.3462	35.038	748.68	54.551	133.53	48481	1.095	8.5286	12411	298.81	37874	43878	45237	24161	37557	702.79	2028.3	86.785	69.494	654.34	509.7	29.442	558.57	5.3578	1537.7	1806.6	990.74	2024.5	83.178	1622	17882	839.41	6436.9	26.213	3806.2	22773	11.085	103.26	276.33	98.398	6.0519
96.294	395.54	500.47	1808	13.753	10.492	528.23	215.85	5.9437	59.504	152.85	1188.4	74.867	60.926	4955.5	26.683	62.317	1.17e+05	2540.5	36284	53969	58717	81787	7835.1	980.41	197.63	47.325	92.752	1021.3	894.57	102.52	940.99	8.3603	3067.3	8739.7	1481.2	4235	261.39	1803.9	10991	1838.5	10185	460.39	6586.7	56437	294.17	99.584	2471	625.72	21.29
24.237	51.389	147.32	445.63	7.0716	9.9427	107.4	67.802	4.9177	97.569	94.236	190.4	27.701	161.43	20820	43.192	18.343	2672.1	98.234	17562	12163	5411.5	994.88	13342	400.5	494.5	31.98	12.539	199.64	152.54	16.929	188.03	3.5591	384.92	395.76	409.27	540.03	290.32	335.52	4933.6	132	1824.2	21.398	928.11	6949.2	25.066	17.599	81.765	96.212	4.5948
22.838	49.922	47.943	370.46	29.712	23.85	166.96	182.37	6.6803	42.99	129.67	192.16	92.35	66.381	1820.8	17.324	91.192	8467.2	1298.2	8105	802.65	802.66	1518.2	1843.9	296.39	39.692	15.552	17.433	143.48	139.57	164.09	355.67	11.499	373.88	2053.4	324.59	463.92	204.93	358.03	3626.8	240.12	2645	486.34	895.51	10768	754.65	167.96	1448.2	449.99	26.926
2.8562	8.8458	2.6693	41.354	6.2617	1.4328	8.322	13.314	0.69185	10.488	19.05	15.654	11.725	49.015	4165.1	8.8654	4.3697	586.04	84.465	2540.2	2593.3	1252.8	93.243	1844.4	30.822	157.67	5.0081	2.6749	12.603	11.83	17.428	40.095	3.7647	30.942	238.5	26.306	59.767	81.822	38.63	1746.7	36.083	1119.7	71.202	115.86	748.42	123.27	17.083	135.39	30.151	0.95781
4.8649	5.9785	9.6429	144.08	13.39	6.7861	8.5573	33.652	4.9264	170.45	94.778	87.027	15.89	54.121	864.93	84.043	14.924	221.99	80.65	547.17	342.76	194.76	34.107	247.88	9.0256	44.066	1.8543	10.952	11.994	31.292	40.879	19.698	3.5302	39.348	99.231	120.43	223.5	749.66	190.71	408.29	46.881	13662	39.492	108.79	2334.7	130.35	24.924	64.001	34.887	3.8551
2054.6	41.599	1106.3	31213	37.899	66.762	251.02	351.42	6.2149	42.448	249.32	8250.8	348.31	129.97	885.24	26.859	83.695	1380.3	536.14	1990.4	278.12	439.64	312.23	420.71	36.27	25.436	24.37	223.42	107.49	84.005	235.65	256.1	29.428	517.55	414.44	14535	856.94	264.34	51315	2392	315.24	1.1732e+05	470.58	5023.9	85424	258.91	501.16	2928.6	514.17	47.601
30.057	37.244	96.907	616.05	31.197	69.63	124.86	268.45	46.848	205.11	320.63	164.48	79.381	241.98	842.77	48.74	264.17	3096.5	936.29	3456.6	440.43	265.05	388.97	782.35	65.751	13.475	3.3801	5.0108	88.014	188.77	328.4	420.93	18.025	238.49	1584.5	481.48	530.79	547.75	304.26	3225.9	186.74	1143	363.03	2050.2	8789.5	459.26	1257.5	1294.7	710.41	207.26
108.93	91.787	240.81	2625.3	247.94	996.24	2894.7	2849.8	549.33	1367.5	1590.4	431.67	1527	1808.7	3654.3	279.52	1142.9	4798.7	833.29	11087	146.79	63.335	119.57	96.247	39.093	5.3412	8.7592	10.345	120.98	696.7	1341.7	1532.3	78.362	664.97	8459.5	2443	2647	3494.8	990.57	1730.2	381	8794.3	3170.5	9766.3	32463	2912.5	72544	18854	14753	5874.1
36.606	226.08	203.18	690.36	506.33	1302	4365.9	1646.5	184.5	200.73	2939.7	285.98	2756.3	1027.6	9935.2	93.131	1169.4	6918.6	412.94	19372	162.18	37.775	50.614	34.834	35.191	12.285	21.631	12.918	208.83	866.72	2605.7	2084.2	145.72	952.8	18005	2945.5	3489.7	4167.9	520.25	1039.6	597.62	2511.9	3835.4	11521	15097	2587.8	1.3174e+05	11528	15143	9060.9
670.05	345.67	937.9	12456	360.04	511.09	2608.2	2872.5	87.522	334.68	5302.5	1632.3	1955	1612.9	15498	211.33	2598.4	16853	1074.3	44430	402.82	137.44	221.3	150.72	126.59	12.114	31.879	39.623	459.69	1839.7	3342.6	3815.1	101.24	1536.2	27678	8627.3	4710.4	4208.6	6117.3	2764.4	857.7	99023	39771	12241	48690	29186	50152	56000	16968	967.39
13.959	66.183	254.81	1029.1	73.647	126.14	331.41	758.72	22.436	72.832	660.5	641.79	1518.5	406.61	3082.4	43.987	164.1	1417.8	139.99	5107.1	94.518	22.593	22.494	16.105	27.231	17.633	21.466	13.466	52.979	191.16	500.38	406.43	46.87	266.17	4000.5	523.96	705.79	1694.4	298.4	507.83	371.25	2458.3	10232	5408.6	6259.7	17197	8584.6	7634.5	3332.1	82.433
2319.4	156.89	4289.9	42565	370.27	1092.7	6723.6	8744	138.43	256.35	928.1	7022.3	7360.1	627.22	2611.4	95.92	301.03	2917.8	389.78	7059.8	152.31	188.22	240.72	136.29	41.634	4.1729	12.044	143.92	155.32	283.01	510.37	721.05	43.889	1342.9	6252	22828	2408.4	1533.5	22540	927.39	328.14	2.7528e+05	97390	50011	1.7534e+05	1.8049e+05	1.5123e+05	1.501e+05	47870	906.18
325.55	2595.3	436.26	1521.3	5403.8	26791	61890	87472	6225	69464	2.2695e+05	4605.7	74498	97731	31967	13987	3553	20504	7461.2	95524	1969.5	1670.7	2329.3	1304.4	445.58	63.863	257.13	568.34	1767.1	3183.5	6302.1	9917.3	1282.3	11005	91757	43741	28975	37439	7162.3	14368	4743.2	5323.1	28078	1947.8	51865	15313	12109	25530	1.3859e+05	4431
3562.8	5052.1	38225	1.0427e+05	7763.9	15461	1.051e+05	95026	2173.8	41697	1.5094e+05	8567.5	64629	56851	15986	15744	2760.6	7655.8	1807.8	32000	364.03	1164.1	1237.2	576.04	202.84	23.666	81.056	456.32	589.42	1600	2863.5	3003.3	1049.5	7811.4	84135	92617	27906	29366	42380	3339.9	1731.4	9465.5	33911	59091	97500	14304	10043	44403	1.2973e+05	1622.8
762.8	638.42	9571.7	47633	2296.8	8852	25931	64949	3555.4	21063	30816	12974	47377	31338	13043	3726.3	2234.5	12297	4764.1	35413	799.09	577.5	922.52	420.19	228.03	33.455	67.949	359.72	673.87	3389.9	3116.6	4055.5	357.41	4783.2	32102	22944	19197	38644	8843.5	5724.3	3121	68186	1.7919e+05	1.7411e+05	3.3407e+05	2.0148e+05	88433	2.5902e+05	2.1092e+05	3795.1
138.31	843.31	1639.1	1323.8	2683.6	13421	16670	57807	7202.8	78932	1.7901e+05	2407.9	57983	1.2402e+05	15798	15145	4876.1	9537.1	11066	31741	715.43	369.83	516.69	179.5	274.15	55.83	98.675	95.379	901.55	9512.6	6032	4334.4	921.6	4326.8	67432	37333	50249	1.8664e+05	1186.2	8923.5	10723	2688.1	37548	5500.6	21915	13140	14722	20396	1.1694e+05	2544
437.74	59.71	9102.9	10969	54.132	24.591	772.63	916.54	5.1317	275.17	1865.7	12262	1036.5	743.55	3168.2	144.82	143.28	1504.9	329.77	4905.5	258.96	385.32	277.77	161.27	32.377	3.8222	50.58	592.37	233.07	172.55	520.79	492.82	72.443	2162.9	3450.9	4558.8	1457.5	585.83	22992	712.54	549.21	8515.8	255.1	4744.3	41764	121.57	920.75	280.38	630.54	31.785
91.331	311.26	37.005	639.22	272.04	482.49	2645.5	1970.6	118.23	7220.6	18704	349.97	1996.8	8622	45107	1097.4	457.36	12212	2963.1	21539	20670	33246	2223.2	69345	1112.3	2280.4	278.61	285.98	1000.9	666.08	895.22	1495.6	161.1	3739.8	12749	4364	3592.8	4650.4	4657.9	70687	2874.5	3269.3	1026.3	570.26	26793	955.01	898.62	1337.2	3545.1	88.954
178.7	191.34	741.32	1927	192.75	364.31	1261.6	957.15	52.063	1089.3	3643.2	2460.1	1693.3	2093.7	4783.7	291.67	327.74	4234.9	1352.9	9408.6	548.82	547.93	726.25	385.8	126.3	49.241	137.53	466.34	379.42	328.73	864.08	1001.3	173.56	2031.1	3902.9	2178.7	2117.5	3798.3	5926.6	3261	2683.3	27610	987.62	1085.1	83165	726.78	1072.5	655.35	1581.6	100.32
824.98	5556.4	271.68	814	17935	25734	17842	1.1732e+05	16892	6.6833e+05	1.1088e+06	1002.5	24499	4.1778e+05	65589	4.8299e+05	1.325e+05	1.1782e+05	1.3732e+05	1.5732e+05	2648.1	5473.7	19133	3014.3	6291.9	2753.4	1188.1	362.14	11647	90412	1.0396e+05	80217	23173	44630	1.0602e+06	2.6063e+05	4.6337e+05	1.5885e+06	4918.6	1.0267e+05	75553	2718.1	5389.6	3492.3	10944	6158	7752.9	8136.8	1.1396e+05	3675.6
[truncated: 33 more columns]
