# Supplementary material for: Reproducibility of the Structural Brain Connectome Derived from Diffusion Tensor Imaging
Source: PLoS One. 2015 Sep 2;10(9):e0135247. doi: 10.1371/journal.pone.0135247 (PMC4557836; doi:10.1371/journal.pone.0135247)
Supplement: S1 Data — Please refer to the README.txt file within the compressed folder for usage instructions. (ZIP) [file pone.0135247.s001.zip › Subject3_probabilistic_scanner_A_time_2.csv]

0	2.0662e+05	21648	31781	65460	798.63	32533	576.36	64.143	4195.2	139.92	8307.2	850.67	74.612	5424.1	8192.7	37266	11070	9166.6	5583.1	6780.5	37420	71958	55189	18226	9122	1170.9	1.2179e+05	29601	45047	10890	1.3419e+05	9755.7	6.2567e+05	15194	9553.2	2.5533e+05	866.53	31743	14480	2798.6	142.61	14.105	50.527	1928.5	22.815	38.062	133.67	262.69	5.1058
2.0662e+05	0	376.7	106.76	96131	1084	25759	599.18	39.445	1527.4	119.1	169.92	172.14	37.446	7988.4	3006.4	11603	7153.4	5274.4	5968.9	33085	1.4993e+05	96863	1.4249e+05	23964	21037	146.86	7786.9	10457	20986	5528.1	49085	5533.1	3.4675e+05	67298	38602	3.1929e+05	43782	1375.2	41190	2707.1	50.92	66.59	14.764	150.53	61.064	74.084	552.11	409.96	19.984
21648	376.7	0	64304	11.045	9.4027	6635.2	1029.1	3.9285	7.4734	14.512	3237.3	247.6	20.496	312.02	14.792	43.51	125.89	35.774	124.96	236.67	1137.6	801.16	1237.9	487.11	1112.9	48.378	7898	1314.5	917.12	66.834	1048.7	22.138	8662.9	2393.5	75245	47590	5276.8	27887	1305.1	1461.7	1125.5	20.867	13124	42888	11.91	8.1852	720.31	2646.6	2.3342
31781	106.76	64304	0	49.253	107.15	2095.9	32345	41.215	408.23	247.09	60539	12318	1620.3	3025.5	430.52	589.23	2330.2	631.13	5053.3	1406.6	9840.2	2847.1	2735.9	383.83	114.72	377.71	23335	3395.3	501.82	654.32	3749.2	55.417	14969	11096	1.1944e+05	26433	2596.8	1.1014e+05	12864	8697.4	8512.8	113.84	40979	2.7002e+05	105.9	207.88	3234.9	13861	24.969
65460	96131	11.045	49.253	0	76313	64659	8972.3	1345.7	51376	1131.1	14.618	1377.7	330.68	7082.8	92770	1.5109e+05	24432	43403	11632	4366.9	21301	44968	18820	8340.8	1505.9	424.18	153.37	10416	54928	97559	52168	23134	6.6563e+05	1.4868e+05	47998	9.5072e+05	1.0405e+05	269.24	11265	875.74	48.277	47.43	4.1731	151.23	149.51	1589.3	907	1664	83.244
798.63	1084	9.4027	107.15	76313	0	53952	1.1264e+05	3.49e+05	1.373e+05	278.09	16.327	4348	251.33	797.3	18141	40526	3837.7	25202	914.2	38.258	309.26	1058.9	274.87	223.95	55.723	107.7	35.48	2593	17028	17325	3869.1	936.06	1.6283e+05	65103	23528	88802	20778	102.15	4307.6	742.9	88.897	95.793	12.772	193.15	535.84	8024.3	2291.6	14107	2792.9
32533	25759	6635.2	2095.9	64659	53952	0	3.1339e+05	92680	14694	1715.5	6796	31157	1097.8	4980.9	13502	18299	9445.5	9493.8	7762.6	3047.8	14146	29879	19606	6106.1	2756.9	379.9	3774.6	6185.7	13586	8236.7	17839	1122.2	82565	2.6126e+05	3.5098e+05	3.461e+05	1.1394e+05	9132	23689	2172.6	2114.3	1912.3	3371.8	21655	4487.3	22610	94473	1.2783e+05	2549.9
576.36	599.18	1029.1	32345	8972.3	1.1264e+05	3.1339e+05	0	1.7197e+05	1.0029e+05	19259	70048	2.0195e+05	87695	10040	4370.5	3630.3	2311	4351.2	16899	315.63	1098.4	1273.1	873.82	269.79	76.146	165.06	115.15	880.1	3930.1	2223	865.29	47.741	19059	1.7195e+05	87716	1.0149e+05	83406	3675.9	7908.7	2443.5	1269.1	616.27	5659.5	49513	5363.5	23653	27171	4.5796e+05	3622.2
64.143	39.445	3.9285	41.215	1345.7	3.49e+05	92680	1.7197e+05	0	3.2007e+05	97.897	1.9601	707.62	157.65	85.324	17717	2498.8	2590	6801.4	111.91	2.8342	16.422	88.21	14.62	16.981	4.2408	8.3548	4.2756	244.81	740.71	151.67	45.899	5.0994	2592.2	6305	1501.1	7756.8	6559.4	11.184	525.23	487.86	45.535	39.45	4.6848	71.893	251.19	2437.7	460.24	6873.4	478.45
4195.2	1527.4	7.4734	408.23	51376	1.373e+05	14694	1.0029e+05	3.2007e+05	0	30916	8.8241	633.24	37585	415.23	4.2951e+05	45534	29893	55606	2032.2	16.688	27.308	973.86	29.968	129.88	24.837	13.127	26.275	2353.3	13383	6870.2	7834.6	1846.3	1.4496e+05	2.5497e+05	38202	2.3351e+05	2.3271e+05	87.474	47587	44016	97.131	143.42	4.0155	93.299	317.16	747.35	391.19	14756	167.91
139.92	119.1	14.512	247.09	1131.1	278.09	1715.5	19259	97.897	30916	0	2143.3	12187	5.8218e+05	30684	20243	4171.8	24609	184.05	1.9741e+05	140.14	75.635	64.87	34.54	20.035	16.559	14.256	57.482	84.629	322.85	2117.7	1859.9	57.854	1768.3	1.0034e+05	51359	19908	56901	1102.7	15687	11740	49.089	120.84	8.2953	147.4	266.96	208.7	162.09	14908	25.146
8307.2	169.92	3237.3	60539	14.618	16.327	6796	70048	1.9601	8.8241	2143.3	0	2.244e+05	91328	17214	7.4146	21.866	167.63	34.85	10728	325.68	877.96	479.1	404.72	82.288	61.365	94.014	6734.5	714.17	83.255	34.96	522.73	18.836	4692.4	743.67	2838.3	20601	231.34	1.953e+05	496.69	2249.1	835.63	190.22	15804	55559	140.6	157.65	2475.3	35588	2.2456
850.67	172.14	247.6	12318	1377.7	4348	31157	2.0195e+05	707.62	633.24	12187	2.244e+05	0	1.9138e+05	33550	307.38	251.64	423.48	212.1	40036	587.52	413.17	157.08	174.79	49.262	40.257	74.954	721.5	176.14	249.4	399.37	177.17	9.2671	1563.1	46871	21866	16842	24711	48062	2450.1	1545.6	418.33	533.65	1319.5	6984.6	7354.1	20425	11598	1.8844e+05	948.74
74.612	37.446	20.496	1620.3	330.68	251.33	1097.8	87695	157.65	37585	5.8218e+05	91328	1.9138e+05	0	1.2406e+05	8806.3	2039.2	13016	100.59	2.259e+05	1477.5	679.24	52.036	183	8.8538	10.098	11.974	34.237	29.464	144.29	918.06	615.88	25.266	453.71	12164	6374.8	4523.8	8212.6	3252.6	1838.2	1699.3	74.061	96.648	129.17	804.83	348.71	334.01	248.32	74100	33.677
5424.1	7988.4	312.02	3025.5	7082.8	797.3	4980.9	10040	85.324	415.23	30684	17214	33550	1.2406e+05	0	1009.3	7096.7	87750	15864	4.6268e+05	1.1629e+05	1.0495e+05	16202	1.0531e+05	15890	64234	37093	3905.1	13446	7383.7	30381	31623	1926.6	12713	77754	17611	38501	36639	12246	2.3958e+05	28174	2387.2	2438.8	348.93	6955	2149.9	1127.3	3902.2	5290.8	50.932
8192.7	3006.4	14.792	430.52	92770	18141	13502	4370.5	17717	4.2951e+05	20243	7.4146	307.38	8806.3	1009.3	0	1.7973e+05	1.4676e+05	32788	3304	10.401	18.836	1066.8	19.77	144.49	9.724	6.2804	17.996	3581.1	13828	24291	19188	5746.9	2.1599e+05	1.3377e+05	14455	3.4406e+05	1.2177e+05	254.04	26289	29935	12.946	5.516	1.3171	30.42	40.818	305.33	131.81	1051.1	28.292
37266	11603	43.51	589.23	1.5109e+05	40526	18299	3630.3	2498.8	45534	4171.8	21.866	251.64	2039.2	7096.7	1.7973e+05	0	1.6482e+05	1.0847e+05	28433	39.936	38.98	901.25	35.388	178.19	31.943	14.808	85.251	6329.7	24139	84990	98031	25104	3.0832e+05	28541	5889.2	2.8935e+05	26840	1312	6210.5	9532.1	78.07	44.009	9.5164	283.9	63.549	389.18	292.91	1037.5	37.872
11070	7153.4	125.89	2330.2	24432	3837.7	9445.5	2311	2590	29893	24609	167.63	423.48	13016	87750	1.4676e+05	1.6482e+05	0	6.0114e+05	3.2532e+05	50279	35965	54543	27341	11529	1550.3	1161.9	3067.8	44009	32979	44023	90500	5157.4	35150	2.0198e+05	29343	1.4506e+05	75583	6625.1	32735	39086	843.97	466.32	64.081	2809.4	433.81	387.53	1721.1	2637.6	27.283
9166.6	5274.4	35.774	631.13	43403	25202	9493.8	4351.2	6801.4	55606	184.05	34.85	212.1	100.59	15864	32788	1.0847e+05	6.0114e+05	0	58950	1041.4	397.36	94211	401.46	30350	811.84	1160.4	711.21	1.7784e+05	2.8622e+05	1.0414e+05	82233	622.22	90064	17923	3083.2	1.6515e+05	27546	3146.4	11237	12086	70.305	35.37	7.283	411.17	72.466	256.99	265.48	885.71	49.169
5583.1	5968.9	124.96	5053.3	11632	914.2	7762.6	16899	111.91	2032.2	1.9741e+05	10728	40036	2.259e+05	4.6268e+05	3304	28433	3.2532e+05	58950	0	1.2372e+05	92760	32695	36760	12832	16325	9990.6	2661.3	18613	19839	82788	1.135e+05	8782.7	25557	2.0902e+05	38210	70532	47174	12639	1.005e+05	27688	2586.5	1661.9	220.83	8796.6	1490.9	953.65	5382.9	9950.3	46.941
6780.5	33085	236.67	1406.6	4366.9	38.258	3047.8	315.63	2.8342	16.688	140.14	325.68	587.52	1477.5	1.1629e+05	10.401	39.936	50279	1041.4	1.2372e+05	0	3.7348e+05	13658	1.9506e+05	1780.9	6976.9	1499.4	797.15	2598.5	2028.9	793.23	4555.6	72.177	19940	29635	3852.6	17067	1527.6	4477.4	59869	3342.6	129.59	79.194	14.479	613.24	79.961	56.067	208.08	397.57	1.046
37420	1.4993e+05	1137.6	9840.2	21301	309.26	14146	1098.4	16.422	27.308	75.635	877.96	413.17	679.24	1.0495e+05	18.836	38.98	35965	397.36	92760	3.7348e+05	0	1.8353e+05	4.4986e+05	9679.2	11063	586.36	4293.3	17175	10445	375.63	18380	30.938	96458	1.2953e+05	19629	85471	1582	29738	1.5627e+05	16959	207.23	58.838	42.62	2032.9	65.348	149.94	254.73	428.43	7.8986
71958	96863	801.16	2847.1	44968	1058.9	29879	1273.1	88.21	973.86	64.87	479.1	157.08	52.036	16202	1066.8	901.25	54543	94211	32695	13658	1.8353e+05	0	1.1393e+05	3.2004e+05	6104.7	1453.7	6554.4	4.0855e+05	1.2772e+05	3119.7	1.4802e+05	63.337	1.4981e+05	70379	11825	1.6291e+05	10638	8258.2	25903	41863	195.43	53.99	31.388	2199.9	49.46	84.764	446.8	516.99	8.7109
55189	1.4249e+05	1237.9	2735.9	18820	274.87	19606	873.82	14.62	29.968	34.54	404.72	174.79	183	1.0531e+05	19.77	35.388	27341	401.46	36760	1.9506e+05	4.4986e+05	1.1393e+05	0	1.3915e+05	70104	1200	1797.9	88723	30933	391.05	30250	27.237	1.0391e+05	69012	11266	68596	833.67	6162.2	1.4396e+05	8655.4	84.846	24.421	11.295	625.15	36.968	73.171	159.2	300.1	9.5859
18226	23964	487.11	383.83	8340.8	223.95	6106.1	269.79	16.981	129.88	20.035	82.288	49.262	8.8538	15890	144.49	178.19	11529	30350	12832	1780.9	9679.2	3.2004e+05	1.3915e+05	0	68832	17035	2028.7	3.5619e+05	49701	2929.8	52344	45.536	28386	16129	3176.9	28320	3407.4	2155.3	75822	10371	18.966	8.9699	4.0093	141.41	8.114	21.509	55.011	70.485	3.546
9122	21037	1112.9	114.72	1505.9	55.723	2756.9	76.146	4.2408	24.837	16.559	61.365	40.257	10.098	64234	9.724	31.943	1550.3	811.84	16325	6976.9	11063	6104.7	70104	68832	0	15107	954.88	9282.8	3951.2	604.99	4901.5	48.195	9830.9	7436.9	1739.9	10085	763.69	757.67	1.2065e+05	8090.6	10.024	4.1336	2.1464	34.6	12.463	11.33	17.386	20.553	1.2228
1170.9	146.86	48.378	377.71	424.18	107.7	379.9	165.06	8.3548	13.127	14.256	94.014	74.954	11.974	37093	6.2804	14.808	1161.9	1160.4	9990.6	1499.4	586.36	1453.7	1200	17035	15107	0	35095	19502	234.95	838.59	1255.8	77.69	2273.2	8122.4	2260.7	1879.6	1952.1	1650.7	1.4637e+05	29403	4.907	3.6961	0	17.866	14.592	46.175	16.658	25.957	6.8153
1.2179e+05	7786.9	7898	23335	153.37	35.48	3774.6	115.15	4.2756	26.275	57.482	6734.5	721.5	34.237	3905.1	17.996	85.251	3067.8	711.21	2661.3	797.15	4293.3	6554.4	1797.9	2028.7	954.88	35095	0	31153	3650.9	232.63	23377	126.09	1.5244e+05	10750	4803.7	39942	12636	89048	23878	1.2172e+05	22.839	20.969	7.9769	351.27	21.807	9.1826	16.02	53.131	3.5948
29601	10457	1314.5	3395.3	10416	2593	6185.7	880.1	244.81	2353.3	84.629	714.17	176.14	29.464	13446	3581.1	6329.7	44009	1.7784e+05	18613	2598.5	17175	4.0855e+05	88723	3.5619e+05	9282.8	19502	31153	0	1.987e+05	5823	29672	247.19	44609	37523	9377.3	57078	12036	10438	97832	78243	30.835	18.533	2.5801	181.79	33.815	90.724	111.64	187.61	10.609
45047	20986	917.12	501.82	54928	17028	13586	3930.1	740.71	13383	322.85	83.255	249.4	144.29	7383.7	13828	24139	32979	2.8622e+05	19839	2028.9	10445	1.2772e+05	30933	49701	3951.2	234.95	3650.9	1.987e+05	0	1.6271e+05	1.2523e+05	2381.2	1.6812e+05	14224	2379.3	1.706e+05	13686	1759.9	10205	10844	74.842	36.758	4.0632	187.11	61.822	299.21	230.6	656.45	51.678
10890	5528.1	66.834	654.32	97559	17325	8236.7	2223	151.67	6870.2	2117.7	34.96	399.37	918.06	30381	24291	84990	44023	1.0414e+05	82788	793.23	375.63	3119.7	391.05	2929.8	604.99	838.59	232.63	5823	1.6271e+05	0	1.9655e+05	17134	2.0579e+05	23798	3909.9	2.0267e+05	32060	3697.9	8215.1	14521	246.41	303.54	32.027	890.06	240.38	420.52	455.51	918.57	27.851
1.3419e+05	49085	1048.7	3749.2	52168	3869.1	17839	865.29	45.899	7834.6	1859.9	522.73	177.17	615.88	31623	19188	98031	90500	82233	1.135e+05	4555.6	18380	1.4802e+05	30250	52344	4901.5	1255.8	23377	29672	1.2523e+05	1.9655e+05	0	1.4837e+05	3.5325e+05	25632	10137	1.4513e+05	21440	12246	14516	22796	258.67	172.73	22.344	1097.3	161.06	173.79	572.51	940.33	12.881
9755.7	5533.1	22.138	55.417	23134	936.06	1122.2	47.741	5.0994	1846.3	57.854	18.836	9.2671	25.266	1926.6	5746.9	25104	5157.4	622.22	8782.7	72.177	30.938	63.337	27.237	45.536	48.195	77.69	126.09	247.19	2381.2	17134	1.4837e+05	0	1.3502e+05	581.44	380.2	46819	1875.5	580.42	449.88	1164.7	6.2044	7.0715	2.6207	29.393	7.809	6.3638	12.087	17.895	1.4199
6.2567e+05	3.4675e+05	8662.9	14969	6.6563e+05	1.6283e+05	82565	19059	2592.2	1.4496e+05	1768.3	4692.4	1563.1	453.71	12713	2.1599e+05	3.0832e+05	35150	90064	25557	19940	96458	1.4981e+05	1.0391e+05	28386	9830.9	2273.2	1.5244e+05	44609	1.6812e+05	2.0579e+05	3.5325e+05	1.3502e+05	0	37974	16766	9.2804e+05	15648	35395	32561	32760	141.08	87.391	18.196	626.95	146.82	917.56	606.33	2761.9	82.638
15194	67298	2393.5	11096	1.4868e+05	65103	2.6126e+05	1.7195e+05	6305	2.5497e+05	1.0034e+05	743.67	46871	12164	77754	1.3377e+05	28541	2.0198e+05	17923	2.0902e+05	29635	1.2953e+05	70379	69012	16129	7436.9	8122.4	10750	37523	14224	23798	25632	581.44	37974	0	9.5124e+05	2.2444e+05	3.325e+05	1.0906e+05	6.974e+05	1.2442e+05	2073.4	1575.8	223.21	4118.5	4252.1	19507	12781	35580	2782.4
9553.2	38602	75245	1.1944e+05	47998	23528	3.5098e+05	87716	1501.1	38202	51359	2838.3	21866	6374.8	17611	14455	5889.2	29343	3083.2	38210	3852.6	19629	11825	11266	3176.9	1739.9	2260.7	4803.7	9377.3	2379.3	3909.9	10137	380.2	16766	9.5124e+05	0	1.0893e+05	1.2711e+05	1.0622e+05	1.2852e+05	42925	3617	393.03	9204.9	66674	2466.6	11317	7475.7	16225	565.23
2.5533e+05	3.1929e+05	47590	26433	9.5072e+05	88802	3.461e+05	1.0149e+05	7756.8	2.3351e+05	19908	20601	16842	4523.8	38501	3.4406e+05	2.8935e+05	1.4506e+05	1.6515e+05	70532	17067	85471	1.6291e+05	68596	28320	10085	1879.6	39942	57078	1.706e+05	2.0267e+05	1.4513e+05	46819	9.2804e+05	2.2444e+05	1.0893e+05	0	4.7514e+05	1.3097e+05	70136	1.3644e+05	576.19	404.46	74.95	1741.8	1133.3	8459.7	4123.6	19081	946.54
866.53	43782	5276.8	2596.8	1.0405e+05	20778	1.1394e+05	83406	6559.4	2.3271e+05	56901	231.34	24711	8212.6	36639	1.2177e+05	26840	75583	27546	47174	1527.6	1582	10638	833.67	3407.4	763.69	1952.1	12636	12036	13686	32060	21440	1875.5	15648	3.325e+05	1.2711e+05	4.7514e+05	0	49193	64357	1.8079e+05	441.88	515.71	85.569	942.75	1628.4	9584.2	3495	20466	1020.1
31743	1375.2	27887	1.1014e+05	269.24	102.15	9132	3675.9	11.184	87.474	1102.7	1.953e+05	48062	3252.6	12246	254.04	1312	6625.1	3146.4	12639	4477.4	29738	8258.2	6162.2	2155.3	757.67	1650.7	89048	10438	1759.9	3697.9	12246	580.42	35395	1.0906e+05	1.0622e+05	1.3097e+05	49193	0	1.0203e+05	87922	1857.4	68.88	929.8	15209	71.834	121.05	145.54	1548.2	7.2379
14480	41190	1305.1	12864	11265	4307.6	23689	7908.7	525.23	47587	15687	496.69	2450.1	1838.2	2.3958e+05	26289	6210.5	32735	11237	1.005e+05	59869	1.5627e+05	25903	1.4396e+05	75822	1.2065e+05	1.4637e+05	23878	97832	10205	8215.1	14516	449.88	32561	6.974e+05	1.2852e+05	70136	64357	1.0203e+05	0	99758	739.1	507.66	121.48	3100.1	626.43	1090.9	1548.1	3369.3	177.75
2798.6	2707.1	1461.7	8697.4	875.74	742.9	2172.6	2443.5	487.86	44016	11740	2249.1	1545.6	1699.3	28174	29935	9532.1	39086	12086	27688	3342.6	16959	41863	8655.4	10371	8090.6	29403	1.2172e+05	78243	10844	14521	22796	1164.7	32760	1.2442e+05	42925	1.3644e+05	1.8079e+05	87922	99758	0	239	278.42	43.522	540.79	413.87	456.58	460.84	3370.8	96.104
142.61	50.92	1125.5	8512.8	48.277	88.897	2114.3	1269.1	45.535	97.131	49.089	835.63	418.33	74.061	2387.2	12.946	78.07	843.97	70.305	2586.5	129.59	207.23	195.43	84.846	18.966	10.024	4.907	22.839	30.835	74.842	246.41	258.67	6.2044	141.08	2073.4	3617	576.19	441.88	1857.4	739.1	239	0	1.7791e+05	14158	1.373e+05	28327	5428.7	1.3678e+05	9106.8	79.747
14.105	66.59	20.867	113.84	47.43	95.793	1912.3	616.27	39.45	143.42	120.84	190.22	533.65	96.648	2438.8	5.516	44.009	466.32	35.37	1661.9	79.194	58.838	53.99	24.421	8.9699	4.1336	3.6961	20.969	18.533	36.758	303.54	172.73	7.0715	87.391	1575.8	393.03	404.46	515.71	68.88	507.66	278.42	1.7791e+05	0	102.08	440.19	1.0371e+05	14449	31382	5971.4	75.341
50.527	14.764	13124	40979	4.1731	12.772	3371.8	5659.5	4.6848	4.0155	8.2953	15804	1319.5	129.17	348.93	1.3171	9.5164	64.081	7.283	220.83	14.479	42.62	31.388	11.295	4.0093	2.1464	0	7.9769	2.5801	4.0632	32.027	22.344	2.6207	18.196	223.21	9204.9	74.95	85.569	929.8	121.48	43.522	14158	102.08	0	1.7009e+05	98.251	99.433	5345.9	4868.8	2.8857
1928.5	150.53	42888	2.7002e+05	151.23	193.15	21655	49513	71.893	93.299	147.4	55559	6984.6	804.83	6955	30.42	283.9	2809.4	411.17	8796.6	613.24	2032.9	2199.9	625.15	141.41	34.6	17.866	351.27	181.79	187.11	890.06	1097.3	29.393	626.95	4118.5	66674	1741.8	942.75	15209	3100.1	540.79	1.373e+05	440.19	1.7009e+05	0	434.18	1194.7	7918.8	50775	87.834
22.815	61.064	11.91	105.9	149.51	535.84	4487.3	5363.5	251.19	317.16	266.96	140.6	7354.1	348.71	2149.9	40.818	63.549	433.81	72.466	1490.9	79.961	65.348	49.46	36.968	8.114	12.463	14.592	21.807	33.815	61.822	240.38	161.06	7.809	146.82	4252.1	2466.6	1133.3	1628.4	71.834	626.43	413.87	28327	1.0371e+05	98.251	434.18	0	1.0692e+05	57064	36019	475.07
38.062	74.084	8.1852	207.88	1589.3	8024.3	22610	23653	2437.7	747.35	208.7	157.65	20425	334.01	1127.3	305.33	389.18	387.53	256.99	953.65	56.067	149.94	84.764	73.171	21.509	11.33	46.175	9.1826	90.724	299.21	420.52	173.79	6.3638	917.56	19507	11317	8459.7	9584.2	121.05	1090.9	456.58	5428.7	14449	99.433	1194.7	1.0692e+05	0	98439	1.405e+05	85467
133.67	552.11	720.31	3234.9	907	2291.6	94473	27171	460.24	391.19	162.09	2475.3	11598	248.32	3902.2	131.81	292.91	1721.1	265.48	5382.9	208.08	254.73	446.8	159.2	55.011	17.386	16.658	16.02	111.64	230.6	455.51	572.51	12.087	606.33	12781	7475.7	4123.6	3495	145.54	1548.1	460.84	1.3678e+05	31382	5345.9	7918.8	57064	98439	0	3.796e+05	96495
262.69	409.96	2646.6	13861	1664	14107	1.2783e+05	4.5796e+05	6873.4	14756	14908	35588	1.8844e+05	74100	5290.8	1051.1	1037.5	2637.6	885.71	9950.3	397.57	428.43	516.99	300.1	70.485	20.553	25.957	53.131	187.61	656.45	918.57	940.33	17.895	2761.9	35580	16225	19081	20466	1548.2	3369.3	3370.8	9106.8	5971.4	4868.8	50775	36019	1.405e+05	3.796e+05	0	2.23e+05
5.1058	19.984	2.3342	24.969	83.244	2792.9	2549.9	3622.2	478.45	167.91	25.146	2.2456	948.74	33.677	50.932	28.292	37.872	27.283	49.169	46.941	1.046	7.8986	8.7109	9.5859	3.546	1.2228	6.8153	3.5948	10.609	51.678	27.851	12.881	1.4199	82.638	2782.4	565.23	946.54	1020.1	7.2379	177.75	96.104	79.747	75.341	2.8857	87.834	475.07	85467	96495	2.23e+05	0
52.039	11.052	16.295	304.16	208.54	1214.2	1564.8	19073	2491	71295	1.1517e+05	24.987	1032.7	43167	416.45	1388.9	172.57	2173.1	221.07	3237.4	13.503	14.56	20.709	7.9146	7.7307	7.1248	3.2637	32.946	27.384	96.129	82.478	100.23	1.9866	411.82	8557.9	3257.8	5402.1	8193.6	47.466	1582.2	2173.2	3164.8	2753.3	31.65	1341.3	9106.1	83233	24792	73909	2.9981e+05
182.79	107.12	13.777	238.1	1354	261.31	1718.9	10666	218.84	60888	9.2033e+05	723.33	7161.4	4.4091e+05	29361	31665	3462.2	20283	144.73	97680	187.18	115.09	42.823	49.67	11.436	4.0453	12.479	30.112	51.506	190.49	934.36	426.21	31.589	1548.3	37690	20911	15099	31878	543.88	8880.4	7087.2	57.508	118.63	13.414	260.9	240.84	235.46	189.39	15698	42.907
1104	27.942	7569.9	70445	7.6821	5.8091	6501.8	37374	0.28	2.8424	466.28	1.0961e+05	48905	7570.9	2254.2	4.345	12.983	209.28	13.685	2268.8	642.71	462.1	131.07	201.69	10.289	8.6689	2.3375	444.54	35.53	13.664	46.351	73.911	2.7592	411.63	534.06	16504	1158	139.49	28928	274.14	92.015	9764.5	40.755	17592	1.9613e+05	61.751	212.61	409.48	56719	4.6905
231.81	177.62	1099.1	9319.7	976.45	6385.3	24007	1.1419e+05	1266.8	464.15	7816.4	46154	2.8096e+05	41305	14656	330.07	244.21	944.54	214.38	14752	4550.7	2825.1	279.16	1194.4	50.241	65.628	77.169	111.9	110.11	282.7	472.05	160.81	6.5906	882.52	37444	17326	11578	20545	10271	2278.5	1013.6	1560.7	345.56	2599.8	25061	3608.3	12975	5826.5	2.0084e+05	1408.4
57.718	74.845	101.3	1163	275.99	243.95	472.32	56941	178.91	26598	3.8555e+05	7326.6	50675	3.3788e+05	41098	6784.8	566.69	6008.2	67.037	70065	2557.1	1750.8	187.33	843.89	14.918	24.315	5.9673	11.718	26.452	96.524	528.77	423.41	9.3729	406.75	12271	4664.4	4713.7	9205	669.98	2334.3	1882.3	327.22	77.713	195.9	3602.3	181.17	224.93	145.28	85631	37.887
2647.6	4139.8	249.77	2268.8	2642	274.29	2223.9	3141.4	46.343	198.96	47031	4720.6	7277.2	64022	4.1658e+05	1141.2	4076.4	50190	5814.4	2.6996e+05	42679	32134	4097.2	56124	4306.2	3702.5	1763.9	558.62	2705	3658.7	15686	13685	697.77	5960.5	48607	8872.6	19458	19269	4358.1	61669	13686	2809.9	2017.5	459.12	8463.4	2140.1	997.46	3531.1	13253	31.153
38.965	9.9705	12.351	178.29	181.09	127.22	1091.4	1225.5	79.9	1351.4	29647	41.792	284.09	9547	1779	3497.2	767.52	3733.9	64.948	10353	8.7837	7.5461	9.5074	6.2802	5.062	7.8767	3.4914	6.2643	10.977	50.783	137.79	98.57	3.4218	233.94	1444.4	1819.4	1181.1	1191.1	70.006	388.09	415.45	2406.1	3184.5	56.568	3888.5	8168.2	25671	6875.4	8925.3	12967
193.55	145.6	186.77	632.63	739.14	392.6	3114.5	2700	164.11	491.78	1477.8	319.25	936.6	413.66	9043.1	1402.3	9249.7	10864	312.57	12527	191.36	133.63	64.36	56.867	17.025	23.231	11.085	28.84	147.73	1262	6536.2	9781.2	126.62	1041.8	16584	4369.8	6941.7	4275.8	326.5	1528.5	1519.6	6855.8	11130	616.12	11180	34206	65999	27094	27885	12956
3689.5	7221.3	118.42	1800.6	3624.6	563.23	6418.7	4488.5	152.83	1863.2	54807	231.81	1066.9	18898	1.7548e+05	4198.2	16011	2.3976e+05	8338.2	5.1797e+05	1.1456e+05	1.7781e+05	1.8398e+05	44467	6398.7	1286.7	213.37	493.19	4253.1	6803.4	26848	29150	520.6	11520	96185	16694	24083	12064	2228	63660	7666.9	3906.8	1899.3	359.53	18667	3979.1	2278.1	10169	10944	1955.3
1500.4	3146.6	301.26	5538.2	1231.4	275.81	3490.4	2412.8	109.24	563.41	899.11	466.74	719.98	426.59	33927	213.22	1317.8	66514	7744.3	92500	3505.4	6883.3	24406	5675.4	2305	270.69	73.196	288.06	1904.6	2033.8	4071.4	7515.6	134.13	4525.8	35620	6264.5	9413	5425.8	2332.8	32551	4134.8	16196	11190	2663.1	69731	13467	9586.5	40456	15823	6089.2
2937.9	5861.9	94.218	3181.7	3807.1	396.43	5287.3	8292.1	80.321	1278.9	1.7347e+05	3784	12568	1.0951e+05	3.1107e+05	10165	13586	1.7696e+05	14054	5.2807e+05	39301	29914	39319	12043	3476.4	938.94	559.45	1115.2	4749.6	9753.3	32958	37193	641.9	12574	1.6377e+05	17946	45136	31730	4677.3	36503	20715	2887.2	1472	295.21	12855	2549.5	1542	7184.5	25313	45.198
2369.9	4374.9	75.106	396.89	736.42	36.519	724.12	286.81	3.5716	18.433	225.03	258.38	695.8	1364.1	1.336e+05	16.539	46.64	34774	1555.1	1.3001e+05	66019	80010	14042	43896	2070.2	1275	209.99	151.94	1964.1	1317.9	725.09	1879.5	37.684	3360	8992.9	1453.1	4264.4	2337.3	757.94	17506	2112.9	514.33	142.54	56.826	2438.6	247.38	141.62	508.86	1570.4	3.1993
799.43	1666.6	243.22	1077.4	213.75	18.875	529.33	204.15	4.2687	4.0925	76.363	258.5	240.8	352.29	91814	5.7883	19.471	9127.1	104.29	59567	40426	83553	11975	42044	1491.9	1472.4	219.93	61.519	392.61	278.24	156.44	416.46	4.2892	1099.3	3188.1	1597.2	1103.9	458.82	1086.7	26860	502.76	3911.3	155.81	590.99	23581	261.23	180.9	768.38	1215.5	5.9586
1425.6	1457.6	1213.1	14833	332.69	136.22	3832.9	2334	46.85	58.773	52.53	1682.2	842.3	119.17	40114	15.252	137.82	34447	331.98	91120	45604	1.7893e+05	93464	20810	1686.9	309.57	15.021	137.02	764.16	445.2	279.98	861.3	12.487	1952.9	6396.5	8430	2011.3	408.76	4562.5	11105	492.98	34049	20626	8557.9	2.2158e+05	7841.4	1106.7	69007	19618	44.187
1698	2005.7	344.2	3046	204.16	32.309	1115.3	473.43	7.5704	12.853	30.094	431.42	300.43	104.67	23707	6.032	50.154	1431.1	30.751	7951.9	8008	13424	1360.4	38520	2956.5	1242.9	150.21	35.76	424.3	442.24	93.856	652.92	1.7077	1357.8	1441.7	2728.1	989.14	167.15	1490.5	35760	227.45	10789	171.82	892.99	50878	195.82	169.79	1576.3	2838	10.724
238.49	256.49	186.29	1986.4	34.379	11.392	410.67	234.91	2.6209	7.8851	9.0586	260.27	105.08	11.377	2260.6	3.9352	57.443	1324.4	147.13	1639.8	562.27	1680.2	644.66	2602.4	330.06	107.62	33.27	22.232	99.919	64.924	96.687	168.01	1.3962	236.24	1087.5	1291.2	296.2	133.84	830.8	6214.4	145.39	4601.4	1467.6	1148.2	30235	481.87	151	4507.7	1814.2	7.6138
55.007	78.785	13.725	90.281	13.145	13.104	31.377	14.48	4.5709	2.8777	9.6045	6.9693	14.139	24.659	1335.3	4.6664	7.2829	103.82	10.912	493.22	215.56	454.35	30.443	738.04	68.83	65.836	15.749	2.9357	20.682	23.063	60.421	61.226	3.6385	53.901	322.05	81.175	105.17	121.36	45.583	1542.9	81.238	1026.2	183.99	62.814	816.89	255.52	123.07	430.88	106.38	0.46424
45.473	77.246	44.047	187.58	8.053	3.2927	21.754	10.56	1.0094	6.9522	5.1507	37.116	18.069	5.942	2147.9	3.5789	5.2434	88.783	5.0499	312.17	489.51	806.62	42.207	1314.7	69.303	89.245	10.607	7.4967	12.809	10.198	18.392	20.188	0.56151	39.259	188.39	122.98	51.081	49.095	144.07	1657.4	60	7640.6	89.908	81.631	2547.2	62.042	20.388	123.83	74.161	1.1359
648.14	556.04	1820.2	18273	273.84	450.82	5421.4	3291.9	91.809	56.923	138.32	2197	4926.5	225.57	5498	44.324	871.63	3375.9	285.84	9180.6	1299.2	6563.3	3072.1	3695.5	607.06	343.94	289.59	137.43	317.14	158.06	1928.5	1038.7	66.95	510.9	3748.4	11323	1054.1	916.25	16655	17783	552.32	47085	5873.5	4465.4	80102	4619.5	1411.7	11915	29776	72.96
180.29	205.31	102.37	1650.3	102.76	94.672	1112.9	807.5	27.494	38.254	148.31	127.38	474.98	80.677	4127.8	35.672	1021.1	2161.9	203.55	6424.9	428.3	1524	815.17	1700.8	218.64	83.217	24.57	15.835	100.37	154.45	898.63	999.87	21.732	305.78	2608.3	1449.1	746.78	501.28	639	5274.7	302.77	5263.3	1505.2	688.55	12381	1985.7	7724.1	7026.2	6465.8	374.34
364.84	357.95	282.05	4296.2	530.73	439.32	2462.5	2358.1	141.05	313.83	552.12	258.18	886.33	420.35	29858	321.86	4343.7	16006	653.39	36078	1087.9	1283	631.22	777.76	130.76	105.6	74.558	101.21	373.53	1528.7	7977.3	7927.5	145.19	1362.6	25924	5330.4	6465	5218.1	1945.7	5898.9	2763.7	33004	11795	2680	30264	12793	1.095e+05	48456	15070	9598.8
181.74	212.66	211.69	1635.8	449.6	760.34	2258	1736.7	166.97	134.26	496.04	177.46	1015	310.54	20753	285.59	3567.8	7189.5	305.59	16828	624.58	472.45	163.39	161.99	38.786	56.816	51.226	64.879	194.4	797.01	6246.2	4739.7	154.4	813.39	17457	3840.2	4894.4	5007.1	1335.4	2738.4	2340.1	11474	13867	2145.2	12541	13228	3.2453e+05	66797	20747	17552
667.13	574.15	452.05	8209.2	1430.7	773.63	5237.9	3632.7	228.25	454.87	1335	525.69	1317.7	540.27	33012	2065.3	16898	30711	1567.4	50940	1291.7	2124	1303.2	1073.3	201.05	130.14	78.588	142.37	742.24	3549.4	17433	18933	259.22	2819.9	43586	13620	16070	10826	3603	8735.6	4704.2	1.1432e+05	36764	2843.4	42613	28905	1.2781e+05	53680	27377	2216.1
49.49	88.329	71.121	193.65	205.98	66.733	407.56	264.51	17.857	84.75	347.25	62.095	200.05	90.804	5049.3	370.81	361.13	1044.2	160.88	3090	228.66	193.53	98.869	58.993	23.932	16.207	16.332	31.167	64.622	140.9	876.35	616.39	22.354	304.12	3658.6	1471.1	1553.1	1592.6	277.3	729.44	1019.1	1282.7	1942.5	268.58	2708.7	6610.8	25605	2598.8	1708.3	54.964
1066	370.99	2705.4	35562	845.96	2330.8	13855	12633	965.59	1022.3	696.15	2967	7404.7	736.26	16604	278.89	1113.4	6338.8	729.8	19349	1043.6	2588.7	2435.8	885.07	205.24	66.184	40.327	137.01	289.75	614.8	2695.2	2533.8	73.619	1213.8	16009	19937	5572.6	5146.4	12884	6325.7	1717.7	3.346e+05	1.6792e+05	19435	2.16e+05	3.079e+05	2.3794e+05	1.9842e+05	85674	1442.4
2255.5	1813.2	5805.4	23998	4512.3	22855	76072	75744	10052	14812	29869	4173.4	42341	14837	1.0059e+05	1753	17318	37721	3821.2	1.4101e+05	5821.3	9387.7	7111.9	6430.9	1991.9	800.47	1123.5	795.17	2373.1	2788.3	25205	18957	772.55	6331.8	52681	51772	22386	19940	4046.9	65135	5039.2	22123	25454	3578.6	1.0931e+05	24079	13548	81871	3.1003e+05	4318.9
3741.4	1080.4	45703	1.6055e+05	3078	5153.3	1.2771e+05	64017	1536	10862	25034	7460.9	34009	7640.6	48042	3739.9	10714	20343	1382.7	60880	1602.6	1925	1614.9	877.84	222.29	121.16	119.4	470.8	509.24	1676.6	13964	9642.4	365.65	3490.2	70349	1.2558e+05	19881	19915	38042	11899	4253.7	18684	26794	27916	1.2727e+05	20388	8582	79309	2.5378e+05	274.89
1393.4	598.6	9438.9	50665	2449.3	11185	41661	64553	6902.8	21680	10897	9036.9	33979	11098	33199	1879	2058.6	10994	2658.1	33854	2220.4	4380.8	6024.3	1750.9	540.31	141.49	72.906	223.88	818.23	1346.2	5316.6	5350.3	172.94	2904.2	35416	30482	20767	35773	6567.1	14036	12549	95381	1.3424e+05	55932	3.5679e+05	2.9706e+05	85944	3.6319e+05	3.2846e+05	5221.9
424.31	376.44	5291.9	7486.2	3014.2	16971	32488	52706	9178.8	29426	24586	2262.3	52780	16936	40447	4131.4	3547.6	7544.2	2889.1	26812	1583.9	1704.2	1546.1	590.45	232.97	113.74	103.52	201.98	663.04	1369.4	7181.2	4788.6	313.12	2636.9	34185	23756	34132	90848	1445.6	13517	39754	10523	24092	6255.2	40406	25638	19749	36107	1.8646e+05	5601.6
1915.7	80.121	20179	43889	98.882	30.853	1948.4	977.13	6.2914	18.923	115.29	15574	5351.6	406.73	5620.6	17.431	183.33	1407.9	181.44	4037.2	392.21	1075.6	1073.1	308.97	87.245	37.454	23.298	785.87	115.11	99.769	882.59	572.86	39.451	609.25	2288.2	20698	1346.1	799.13	50167	1657.6	715.99	4855.5	68.01	7561.7	50337	59.612	722.23	816.34	909.45	12.378
4811.5	7208.6	1088.7	5546	937.15	373.1	7636.2	3734	130.85	1274	2065.6	616	2766.4	873.8	78769	179.52	1379	7789.5	556.24	27372	26377	48063	3981.5	99826	7585.5	4878.9	1982.5	509.34	2721.9	1224.9	2149	3151.9	78.072	4418	11033	6282.4	4615.7	2076	1679.1	1.6477e+05	2941.1	8948.9	3308.5	539.02	63781	3265.2	1155.5	10207	30887	104.3
487.21	402.52	1684.4	4608.9	495.38	626.04	5246.9	3767.9	313.15	2092.1	2119.9	1412.4	4534.4	1392.2	16888	258.23	675.44	4206.8	722.14	15067	1535.8	4095.3	2878.7	1556	459.95	184.45	405.87	296.08	501.74	313.66	2882.1	1903.6	142.01	765.9	9285.9	6020.4	2830.2	6520.4	3503	15403	4879.6	19764	5389.6	893.93	80975	4115.7	1538.5	9428.7	27195	263.3
1449.9	13357	627.95	2444.7	50829	26358	52151	1.0946e+05	20879	5.5295e+05	2.1911e+05	726.01	44735	50970	2.5609e+05	2.6467e+05	79951	2.6879e+05	34496	2.9175e+05	6990.2	5766.5	10341	2763.6	3094.4	1817.2	1669.9	3560.4	8732.9	15315	85174	47020	2926.6	20326	9.8765e+05	1.0492e+05	5.268e+05	1.6934e+06	9617.6	1.1427e+05	2.2729e+05	6350	7332.4	732.71	34741	16141	15823	16171	1.3671e+05	6990
[truncated: 33 more columns]
