# Supplementary material for: Reproducibility of the Structural Brain Connectome Derived from Diffusion Tensor Imaging
Source: PLoS One. 2015 Sep 2;10(9):e0135247. doi: 10.1371/journal.pone.0135247 (PMC4557836; doi:10.1371/journal.pone.0135247)
Supplement: S1 Data — Please refer to the README.txt file within the compressed folder for usage instructions. (ZIP) [file pone.0135247.s001.zip › Subject3_probabilistic_scanner_B_time_1.csv]

0	1.4047e+05	15326	31724	29692	168.59	22536	95.331	3.7987	592.65	15.889	1294	41.94	13.9	433.2	2266.4	14212	4028.3	1536.8	3443	541.52	3860.3	8107.7	2539.3	5365.3	310.36	71.165	1.6146e+05	12808	21907	6783.7	1.4448e+05	5265.2	5.0083e+05	1024.7	16175	1.4519e+05	199.68	26881	703.86	7619.4	872.8	1.5679	108.49	14484	3.2458	2.6707	192.55	20.574	6.7741
1.4047e+05	0	34.407	1.0703	22379	129.06	13692	57.98	2.7997	66.581	4.3069	41.991	6.3833	6.0561	442.09	280.81	1508.3	1954.4	1646.2	1538.8	2709.3	25176	17871	7647.4	9318.7	624.62	10.462	839.4	4143.9	3604.8	1729.8	27166	1298.4	2.5893e+05	8102.7	4082.4	1.5407e+05	12873	82.917	1842	7966.5	2.4045	7.1824	0.31276	18.735	5.2747	1.1339	29.859	232.74	1.4144
15326	34.407	0	8608.1	195.48	0.82526	2185.2	219.46	0	1.4318	1.3085	1775.3	14.08	0.23595	21.233	13.796	14.779	37.478	9.7768	48.453	99.211	735.58	265.63	411.75	65.836	52.213	1.0882	9613.1	657.61	1018.5	39.893	1933.2	18.132	12777	177.29	30188	17360	144.96	11166	132.73	3947.1	718.99	1.8663	2404.9	36373	0.54441	0.26119	1408.7	264.53	0
31724	1.0703	8608.1	0	5.9104	9.6579	666.2	1552.2	1.8033	7.0368	4.087	29582	959.63	82.336	42.266	17.825	5.8927	38.883	2.1913	83.769	16.201	85.441	217.6	1264	28.703	3.0745	2.8728	43483	1698.4	646.7	6.861	6297.7	0.72075	26789	206.69	48971	4825.6	22.301	29565	217.71	187.79	4822.6	2.7846	713.38	1.4975e+05	4.3877	8.9165	11050	905.3	1.0826
29692	22379	195.48	5.9104	0	50499	37498	1876.6	102.15	7299.1	134.17	8.4911	168.8	93.19	1028.1	14783	42736	11329	4797.8	11597	137.96	580.86	2765.2	160.84	2030.8	110.71	27.687	5.7659	1386.9	9939.4	39530	30630	12371	4.7632e+05	36000	15346	5.4986e+05	70918	433.69	1966.8	282.71	5.1298	6.1779	0	4.766	48.926	739.5	184	534.56	47.511
168.59	129.06	0.82526	9.6579	50499	0	21627	51167	2.1104e+05	77330	40.134	2.957	801.04	44.389	40.903	4710	19112	551.51	4750.6	290.62	5.6007	19.114	7.8504	16.795	17.682	3.399	3.2863	3.0682	243.33	15708	9754.4	2077.7	50.274	68766	11264	5456.4	27219	14117	57.173	922.23	430.21	8.4493	7.5524	0	5.3583	120.94	5776.4	840.02	10297	1246.7
22536	13692	2185.2	666.2	37498	21627	0	1.8609e+05	36544	1085.1	150.96	12530	20603	51.455	233.41	2081.2	4920.3	1889	673.83	2213.7	919.36	5894.4	3480.4	2322.5	666	153.87	14.803	1910.7	1043.4	3127	3188.5	23184	599.16	67049	45799	66320	1.2999e+05	30542	3444.3	5651	2888.6	371.51	153.06	49.123	26525	6948.7	20074	20213	86000	502.66
95.331	57.98	219.46	1552.2	1876.6	51167	1.8609e+05	0	88012	67727	5745.6	20907	84683	33979	653.4	927.18	1944.2	171.27	799.96	2386.8	29.859	41.321	19.736	41.036	13.001	3.9853	4.3577	8.1008	75.478	2166.1	706.85	127.16	4.8082	5905.2	35589	5171.2	37014	49598	134.34	1296.8	485.73	78.516	62.573	0.1568	6067.9	3336.8	15274	5865.3	2.4471e+05	3786.2
3.7987	2.7997	0	1.8033	102.15	2.1104e+05	36544	88012	0	2.65e+05	6.4838	0.06937	37.749	25.176	1.8441	310.5	733.35	40.076	1346.7	14.223	0.57769	1.7462	0.99972	0.61952	1.3866	0.25526	1.4901	0	8.0881	514.19	77.583	5.9362	1.9303	115.29	1152.5	137.77	1488.3	2670.3	3.4507	45.747	60.905	1.2219	1.2782	0	1.067	7.5154	702.37	41.776	1904.9	138.08
592.65	66.581	1.4318	7.0368	7299.1	77330	1085.1	67727	2.65e+05	0	28893	0.20124	62.807	25046	22.767	2.4102e+05	35892	4753.7	46227	394.26	4.5591	4.5686	36.367	7.1971	34.614	19.338	65.899	18.797	423.24	16017	5580	2263.6	246.26	37652	1.3422e+05	16504	1.1778e+05	2.0154e+05	337.92	28755	26700	5.9102	0.83056	0	117.54	8.0102	95.816	25.445	22005	48.604
15.889	4.3069	1.3085	4.087	134.17	40.134	150.96	5745.6	6.4838	28893	0	158.21	1426.2	2.6743e+05	3069.1	8015.4	252.74	10029	29.423	58197	19.767	10.902	18.04	6.9546	10.579	23.739	34.857	69.373	53.372	53.797	158.65	60.679	4.643	256.92	49588	13344	13545	47895	821.19	10097	9528.5	2.7062	3.9436	0	43.516	6.0234	11.916	11.131	6520.6	4.7724
1294	41.991	1775.3	29582	8.4911	2.957	12530	20907	0.06937	0.20124	158.21	0	82103	10978	664.94	1.4865	0.79706	4.2727	0.34733	1683.1	29.075	18.721	23.432	137.76	3.73	0.75313	0.51634	2575.9	101.65	19.584	2.6399	122.53	0	4017.4	110.34	651.93	1667.3	68.792	46179	26.451	109.98	427.85	1.9848	38.693	47264	54.276	31.616	501.24	25573	0.1462
41.94	6.3833	14.08	959.63	168.8	801.04	20603	84683	37.749	62.807	1426.2	82103	0	59995	6258	20.605	7.6157	22.496	8.907	7770	166.41	39.904	2.2498	13.957	1.2632	4.0926	7.2779	19.515	5.1081	11.025	9.883	6.3347	1.7073	84.976	1732.3	717.1	1019	1688.1	1087.9	198.52	175.65	24.673	147.8	0	275.5	7089.5	9301.8	3470.9	1.1212e+05	54.396
13.9	6.0561	0.23595	82.336	93.19	44.389	51.455	33979	25.176	25046	2.6743e+05	10978	59995	0	45568	8262.7	854.57	12924	55.055	77159	1549.2	435.1	8.9147	159.35	5.3353	20.939	8.4614	19.057	32.166	88.496	485.79	109.96	11.308	151.46	4570	2923.8	2347.9	5495.7	251.12	670.58	940.9	4.8987	6.2792	0	23.805	8.1136	14.092	14.934	47598	2.6214
433.2	442.09	21.233	42.266	1028.1	40.903	233.41	653.4	1.8441	22.767	3069.1	664.94	6258	45568	0	123.46	367.37	51810	1726.9	2.6041e+05	40323	22222	1012.5	48734	14752	1.0593e+05	19316	914.06	7381.4	846.36	5945.3	7579	639.68	2206.7	32146	3384.1	16122	16358	1562.2	1.8558e+05	14975	90.037	96.071	0.65028	312.04	127.14	13.377	168.14	169.98	3.2089
2266.4	280.81	13.796	17.825	14783	4710	2081.2	927.18	310.5	2.4102e+05	8015.4	1.4865	20.605	8262.7	123.46	0	1.0087e+05	1.0879e+05	29641	882.78	4.9689	8.1171	381.56	6.7048	229.38	22.234	44.722	21.501	4335.8	17627	13606	5336.8	1356.6	62445	42190	5580.6	1.5982e+05	1.232e+05	998.62	27669	45015	16.41	3.7459	0	300.73	4.9184	21.475	9.8167	591.47	7.9265
14212	1508.3	14.779	5.8927	42736	19112	4920.3	1944.2	733.35	35892	252.74	0.79706	7.6157	854.57	367.37	1.0087e+05	0	1.0577e+05	84854	10574	4.5677	3.4864	72.724	5.3744	48.57	36.543	8.3193	24.133	826.22	35356	57663	92885	24708	1.2731e+05	15986	8488.9	1.4109e+05	21425	786.96	2403.7	6839.9	8.1143	3.7897	0	49.562	8.9594	17.396	22.658	186.68	7.5015
4028.3	1954.4	37.478	38.883	11329	551.51	1889	171.27	40.076	4753.7	10029	4.2727	22.496	12924	51810	1.0879e+05	1.0577e+05	0	3.235e+05	1.7137e+05	23581	22979	33547	22197	11796	1335	334.22	815.73	32480	19628	32915	59016	5556.3	19784	60590	10021	89889	44257	3500.2	14872	26469	66.1	45.021	0.25259	371.64	57.2	13.52	166.07	114.1	1.5946
1536.8	1646.2	9.7768	2.1913	4797.8	4750.6	673.83	799.96	1346.7	46227	29.423	0.34733	8.907	55.055	1726.9	29641	84854	3.235e+05	0	26498	41.224	22.039	16716	21.813	8627.6	190.75	67.481	143.58	46666	1.2781e+05	35635	18234	280.27	9826.4	8017.2	1689.7	62732	33572	640.99	3481.6	8071.2	1.9549	1.9302	0	12.825	5.8781	7.5319	9.7975	404.77	5.3904
3443	1538.8	48.453	83.769	11597	290.62	2213.7	2386.8	14.223	394.26	58197	1683.1	7770	77159	2.6041e+05	882.78	10574	1.7137e+05	26498	0	92957	56580	3795	32388	7422.5	28796	7993	925.4	8953.3	6482.4	36664	56182	5271.1	17582	1.3082e+05	17871	1.0434e+05	60417	3883	88292	34745	226.54	202.89	0.56182	579.77	278.85	60.253	605.81	1272.4	7.3597
541.52	2709.3	99.211	16.201	137.96	5.6007	919.36	29.859	0.57769	4.5591	19.767	29.075	166.41	1549.2	40323	4.9689	4.5677	23581	41.224	92957	0	2.3354e+05	6504.4	1.0506e+05	1003.8	2530.2	310.78	73.837	953.85	317.9	750.34	1036.4	92.773	2844	12427	966.67	7269	1983.7	1079	35704	2259.6	14.611	12.399	0	115.97	12.633	6.301	20.93	210.69	0.2496
3860.3	25176	735.58	85.441	580.86	19.114	5894.4	41.321	1.7462	4.5686	10.902	18.721	39.904	435.1	22222	8.1171	3.4864	22979	22.039	56580	2.3354e+05	0	48907	1.7551e+05	12400	2555.9	184.45	323.41	28313	2353.5	611.38	2403	62.119	18062	28225	2939.2	41392	1629.1	6439.3	90457	7704.8	50.202	9.7185	0.29765	416.49	10.333	9.6845	35.765	53.223	1.784
8107.7	17871	265.63	217.6	2765.2	7.8504	3480.4	19.736	0.99972	36.367	18.04	23.432	2.2498	8.9147	1012.5	381.56	72.724	33547	16716	3795	6504.4	48907	0	48359	1.6796e+05	1278.5	36.378	681.97	1.4728e+05	19328	674.54	15672	8.4462	23706	12695	3440.4	42521	7162.4	4259.9	7945.1	11958	367.99	8.8857	9.3929	1991.6	14.645	3.266	185.66	17.271	0.655
2539.3	7647.4	411.75	1264	160.84	16.795	2322.5	41.036	0.61952	7.1971	6.9546	137.76	13.957	159.35	48734	6.7048	5.3744	22197	21.813	32388	1.0506e+05	1.7551e+05	48359	0	81278	21828	386.74	106.25	49549	4449.5	394.49	1886.3	32.845	6626.5	19495	2393.5	10174	1120.9	1495.5	71805	2496.2	1986.8	7.6648	52.962	11506	7.0531	8.8202	589.69	35.225	0.2269
5365.3	9318.7	65.836	28.703	2030.8	17.682	666	13.001	1.3866	34.614	10.579	3.73	1.2632	5.3353	14752	229.38	48.57	11796	8627.6	7422.5	1003.8	12400	1.6796e+05	81278	0	56308	8653.4	1213.2	2.3929e+05	12766	1454.7	17296	14.116	13533	11999	1934	16487	5301.2	1578.6	1.1696e+05	11962	38.203	0.29136	0.92969	215.63	1.6219	3.6175	11.925	7.2486	0.27598
310.36	624.62	52.213	3.0745	110.71	3.399	153.87	3.9853	0.25526	19.338	23.739	0.75313	4.0926	20.939	1.0593e+05	22.234	36.543	1335	190.75	28796	2530.2	2555.9	1278.5	21828	56308	0	32445	3894.6	14970	1697	259.2	1069.5	21.768	819.14	4036.8	376.82	2706.4	671.2	268.06	1.8035e+05	6269.9	3.0655	0.98088	0	21.461	6.5184	0.12315	2.3455	6.8323	0
71.165	10.462	1.0882	2.8728	27.687	3.2863	14.803	4.3577	1.4901	65.899	34.857	0.51634	7.2779	8.4614	19316	44.722	8.3193	334.22	67.481	7993	310.78	184.45	36.378	386.74	8653.4	32445	0	46813	11503	54.824	83.905	213.42	12.235	243.59	5122.6	324.62	615.05	466.38	317.78	1.5883e+05	28807	1.4868	0.14093	0	6.521	1.5997	5.1086	0.40252	12.255	0
1.6146e+05	839.4	9613.1	43483	5.7659	3.0682	1910.7	8.1008	0	18.797	69.373	2575.9	19.515	19.057	914.06	21.501	24.133	815.73	143.58	925.4	73.837	323.41	681.97	106.25	1213.2	3894.6	46813	0	26988	5087.3	91.179	22710	11.871	1.7643e+05	10220	16942	29466	3281.8	1.536e+05	34647	1.533e+05	90.881	3.2754	0	1094.6	3.3292	1.4871	3.7598	3.4758	0.50011
12808	4143.9	657.61	1698.4	1386.9	243.33	1043.4	75.478	8.0881	423.24	53.372	101.65	5.1081	32.166	7381.4	4335.8	826.22	32480	46666	8953.3	953.85	28313	1.4728e+05	49549	2.3929e+05	14970	11503	26988	0	1.0134e+05	9521	18152	78.328	21256	33537	10530	34618	5894	14235	1.105e+05	92281	22.58	3.0319	0.88158	137.37	10.189	10.881	19.888	42.34	2.7542
21907	3604.8	1018.5	646.7	9939.4	15708	3127	2166.1	514.19	16017	53.797	19.584	11.025	88.496	846.36	17627	35356	19628	1.2781e+05	6482.4	317.9	2353.5	19328	4449.5	12766	1697	54.824	5087.3	1.0134e+05	0	62484	42480	235.55	45784	2991.2	1478.3	1.0879e+05	18697	1903.6	4025.4	10167	6.7247	2.8757	0	28.085	7.4416	35.974	18.8	526.56	26.459
6783.7	1729.8	39.893	6.861	39530	9754.4	3188.5	706.85	77.583	5580	158.65	2.6399	9.883	485.79	5945.3	13606	57663	32915	35635	36664	750.34	611.38	674.54	394.49	1454.7	259.2	83.905	91.179	9521	62484	0	1.1781e+05	6504.7	77778	13715	8493.1	1.4602e+05	22600	1865.9	2672.5	11074	11.964	13.127	0	47.116	15.04	19.85	24.542	47.334	2.9028
1.4448e+05	27166	1933.2	6297.7	30630	2077.7	23184	127.16	5.9362	2263.6	60.679	122.53	6.3347	109.96	7579	5336.8	92885	59016	18234	56182	1036.4	2403	15672	1886.3	17296	1069.5	213.42	22710	18152	42480	1.1781e+05	0	98979	2.5211e+05	10585	6637	93196	13239	6262.6	3437.3	9000.7	23.923	13.948	0	146.6	19.768	7.9977	41.337	41.349	1.8246
5265.2	1298.4	18.132	0.72075	12371	50.274	599.16	4.8082	1.9303	246.26	4.643	0	1.7073	11.308	639.68	1356.6	24708	5556.3	280.27	5271.1	92.773	62.119	8.4462	32.845	14.116	21.768	12.235	11.871	78.328	235.55	6504.7	98979	0	73676	718.93	545.02	26169	1859.6	507.54	121.6	990.39	0.7701	3.3777	0	2.2858	3.6718	1.05	2.5934	2.8439	0.10685
5.0083e+05	2.5893e+05	12777	26789	4.7632e+05	68766	67049	5905.2	115.29	37652	256.92	4017.4	84.976	151.46	2206.7	62445	1.2731e+05	19784	9826.4	17582	2844	18062	23706	6626.5	13533	819.14	243.59	1.7643e+05	21256	45784	77778	2.5211e+05	73676	0	31417	24307	6.1058e+05	6553.2	83487	9163.6	33765	456.72	12.384	0.26093	2186.8	31.137	426.24	124.31	617.89	154.32
1024.7	8102.7	177.29	206.69	36000	11264	45799	35589	1152.5	1.3422e+05	49588	110.34	1732.3	4570	32146	42190	15986	60590	8017.2	1.3082e+05	12427	28225	12695	19495	11999	4036.8	5122.6	10220	33537	2991.2	13715	10585	718.93	31417	0	4.3002e+05	2.3244e+05	2.7386e+05	45138	4.9726e+05	1.1528e+05	308.88	266.97	0	4708.7	1503.6	4870.7	1678.9	13411	980.93
16175	4082.4	30188	48971	15346	5456.4	66320	5171.2	137.77	16504	13344	651.93	717.1	2923.8	3384.1	5580.6	8488.9	10021	1689.7	17871	966.67	2939.2	3440.4	2393.5	1934	376.82	324.62	16942	10530	1478.3	8493.1	6637	545.02	24307	4.3002e+05	0	1.0235e+05	69751	1.0264e+05	87598	51897	3390.3	54.489	1087.8	1.0168e+05	787.64	2799.9	3204	3320.9	150.29
1.4519e+05	1.5407e+05	17360	4825.6	5.4986e+05	27219	1.2999e+05	37014	1488.3	1.1778e+05	13545	1667.3	1019	2347.9	16122	1.5982e+05	1.4109e+05	89889	62732	1.0434e+05	7269	41392	42521	10174	16487	2706.4	615.05	29466	34618	1.0879e+05	1.4602e+05	93196	26169	6.1058e+05	2.3244e+05	1.0235e+05	0	4.3223e+05	1.3703e+05	47377	1.208e+05	182.52	114.71	0.059169	1073.3	643.13	4697.6	1287.6	11161	954.5
199.68	12873	144.96	22.301	70918	14117	30542	49598	2670.3	2.0154e+05	47895	68.792	1688.1	5495.7	16358	1.232e+05	21425	44257	33572	60417	1983.7	1629.1	7162.4	1120.9	5301.2	671.2	466.38	3281.8	5894	18697	22600	13239	1859.6	6553.2	2.7386e+05	69751	4.3223e+05	0	16648	53643	1.1012e+05	86.094	132.94	0	266.44	847.26	5350.2	1060.6	19482	972.39
26881	82.917	11166	29565	433.69	57.173	3444.3	134.34	3.4507	337.92	821.19	46179	1087.9	251.12	1562.2	998.62	786.96	3500.2	640.99	3883	1079	6439.3	4259.9	1495.5	1578.6	268.06	317.78	1.536e+05	14235	1903.6	1865.9	6262.6	507.54	83487	45138	1.0264e+05	1.3703e+05	16648	0	7885	95961	1842.5	23.638	4.2988	11010	13.896	10.316	22.414	35.943	2.3913
703.86	1842	132.73	217.71	1966.8	922.23	5651	1296.8	45.747	28755	10097	26.451	198.52	670.58	1.8558e+05	27669	2403.7	14872	3481.6	88292	35704	90457	7945.1	71805	1.1696e+05	1.8035e+05	1.5883e+05	34647	1.105e+05	4025.4	2672.5	3437.3	121.6	9163.6	4.9726e+05	87598	47377	53643	7885	0	1.6e+05	259.24	133.45	1.0264	2493.5	274.58	502.68	406.67	1113.3	44.878
7619.4	7966.5	3947.1	187.79	282.71	430.21	2888.6	485.73	60.905	26700	9528.5	109.98	175.65	940.9	14975	45015	6839.9	26469	8071.2	34745	2259.6	7704.8	11958	2496.2	11962	6269.9	28807	1.533e+05	92281	10167	11074	9000.7	990.39	33765	1.1528e+05	51897	1.208e+05	1.1012e+05	95961	1.6e+05	0	125.88	96.97	0	849.19	130.69	165.29	102.46	767.91	23.846
872.8	2.4045	718.99	4822.6	5.1298	8.4493	371.51	78.516	1.2219	5.9102	2.7062	427.85	24.673	4.8987	90.037	16.41	8.1143	66.1	1.9549	226.54	14.611	50.202	367.99	1986.8	38.203	3.0655	1.4868	90.881	22.58	6.7247	11.964	23.923	0.7701	456.72	308.88	3390.3	182.52	86.094	1842.5	259.24	125.88	0	80652	66.156	45531	8836.4	1464.1	30308	364.33	6.9634
1.5679	7.1824	1.8663	2.7846	6.1779	7.5524	153.06	62.573	1.2782	0.83056	3.9436	1.9848	147.8	6.2792	96.071	3.7459	3.7897	45.021	1.9302	202.89	12.399	9.7185	8.8857	7.6648	0.29136	0.98088	0.14093	3.2754	3.0319	2.8757	13.127	13.948	3.3777	12.384	266.97	54.489	114.71	132.94	23.638	133.45	96.97	80652	0	0	1.2895	32439	1862	11413	205.63	4.3208
108.49	0.31276	2404.9	713.38	0	0	49.123	0.1568	0	0	0	38.693	0	0	0.65028	0	0	0.25259	0	0.56182	0	0.29765	9.3929	52.962	0.92969	0	0	0	0.88158	0	0	0	0	0.26093	0	1087.8	0.059169	0	4.2988	1.0264	0	66.156	0	0	2445	0	0	152.47	0.35083	0
14484	18.735	36373	1.4975e+05	4.766	5.3583	26525	6067.9	1.067	117.54	43.516	47264	275.5	23.805	312.04	300.73	49.562	371.64	12.825	579.77	115.97	416.49	1991.6	11506	215.63	21.461	6.521	1094.6	137.37	28.085	47.116	146.6	2.2858	2186.8	4708.7	1.0168e+05	1073.3	266.44	11010	2493.5	849.19	45531	1.2895	2445	0	7.6967	22.104	4639.5	15290	0.71531
3.2458	5.2747	0.54441	4.3877	48.926	120.94	6948.7	3336.8	7.5154	8.0102	6.0234	54.276	7089.5	8.1136	127.14	4.9184	8.9594	57.2	5.8781	278.85	12.633	10.333	14.645	7.0531	1.6219	6.5184	1.5997	3.3292	10.189	7.4416	15.04	19.768	3.6718	31.137	1503.6	787.64	643.13	847.26	13.896	274.58	130.69	8836.4	32439	0	7.6967	0	48629	22120	7581.4	43.215
2.6707	1.1339	0.26119	8.9165	739.5	5776.4	20074	15274	702.37	95.816	11.916	31.616	9301.8	14.092	13.377	21.475	17.396	13.52	7.5319	60.253	6.301	9.6845	3.266	8.8202	3.6175	0.12315	5.1086	1.4871	10.881	35.974	19.85	7.9977	1.05	426.24	4870.7	2799.9	4697.6	5350.2	10.316	502.68	165.29	1464.1	1862	0	22.104	48629	0	55843	1.0135e+05	41937
192.55	29.859	1408.7	11050	184	840.02	20213	5865.3	41.776	25.445	11.131	501.24	3470.9	14.934	168.14	9.8167	22.658	166.07	9.7975	605.81	20.93	35.765	185.66	589.69	11.925	2.3455	0.40252	3.7598	19.888	18.8	24.542	41.337	2.5934	124.31	1678.9	3204	1287.6	1060.6	22.414	406.67	102.46	30308	11413	152.47	4639.5	22120	55843	0	1.9447e+05	37152
20.574	232.74	264.53	905.3	534.56	10297	86000	2.4471e+05	1904.9	22005	6520.6	25573	1.1212e+05	47598	169.98	591.47	186.68	114.1	404.77	1272.4	210.69	53.223	17.271	35.225	7.2486	6.8323	12.255	3.4758	42.34	526.56	47.334	41.349	2.8439	617.89	13411	3320.9	11161	19482	35.943	1113.3	767.91	364.33	205.63	0.35083	15290	7581.4	1.0135e+05	1.9447e+05	0	1.3112e+05
6.7741	1.4144	0	1.0826	47.511	1246.7	502.66	3786.2	138.08	48.604	4.7724	0.1462	54.396	2.6214	3.2089	7.9265	7.5015	1.5946	5.3904	7.3597	0.2496	1.784	0.655	0.2269	0.27598	0	0	0.50011	2.7542	26.459	2.9028	1.8246	0.10685	154.32	980.93	150.29	954.5	972.39	2.3913	44.878	23.846	6.9634	4.3208	0	0.71531	43.215	41937	37152	1.3112e+05	0
2.6084	0.88174	0.15623	12.85	31.411	357.48	225.02	8986.9	142.17	32419	20835	4.7444	246.24	11223	12.899	929.55	102.02	138.92	138.38	152.51	2.1153	1.1176	5.3249	4.4603	3.5295	30.195	12.672	8.245	15.9	89.422	33.438	19.851	0.96537	59.574	4448.5	6954.6	4859.3	12134	66.202	867.76	1454.2	51.557	53.853	0	21.827	359.36	44390	7101.1	53655	1.7344e+05
27.127	4.7313	2.1197	8.0406	197.15	153.3	299.53	5000.4	24.373	61545	2.6005e+05	31.491	1051.7	1.9152e+05	1289.3	19303	1927.1	9620.3	101.29	18493	7.8953	8.4965	15.646	5.6006	6.7912	14.157	18.601	92.217	73.791	215.88	1085.4	227.46	8.6194	432.12	26224	22230	10648	29518	1035.2	5781.3	6957.8	1.7498	2.1742	0	46.107	12.719	35.581	29.111	7314.6	13.178
5042.7	19.026	5689	45492	9.203	5.0172	17093	15365	0.098122	1.3893	338.29	70995	14985	1569.6	557.41	9.6819	8.7091	177.71	2.604	4234.1	1793.2	538.34	421.87	2207.5	42.879	14.685	4.8091	584.63	46.583	15.839	21.755	68.978	0.50582	2475.3	489.46	24106	816.11	110.41	16918	473.22	109.44	4911.4	0.97053	296.73	1.2267e+05	41.683	49.418	1400.3	44726	0.71787
28.139	11.739	20.581	454.36	421.21	2919	13086	65266	208.89	121.47	3852.7	11035	1.7317e+05	17107	3101.2	106.87	39.819	244.78	16.819	22594	9132.8	1945.2	15.378	555.01	13.553	46.624	58.145	13.708	29.503	78.567	156.12	62.059	12.1	246.68	4083.5	1110	2480	3412.6	354.89	609.58	442.63	211.45	52.142	0	1935.8	2297.2	10289	3163.9	1.6297e+05	476.41
29.336	8.8204	3.5575	152.74	126.32	224.08	75.679	56274	72.471	42269	1.7454e+05	3357.7	38344	2.3901e+05	12111	9915.6	645.14	6283.1	66.783	46829	7363.5	1747.2	21.188	627.5	13.197	40.076	8.2313	41.459	48.5	106.63	426.28	125.32	11.081	237.68	9184.4	5682.3	4192.5	11984	506.49	1046.3	1352.1	81.53	5.4726	0	827.24	9.4794	103.02	15.856	76937	7.698
394.06	321.6	18.942	32.659	1162.6	45.64	212.62	317.68	5.2124	183.63	16642	485.05	3297.6	94165	4.2576e+05	3113.5	890.93	48162	1817.1	2.3979e+05	20022	9228	465.55	7594.9	2156.2	9567.4	1899.7	423.2	1839.5	719.66	6271.3	6474.3	871.67	2423.3	34614	4560.5	18615	19683	1830.6	36931	13368	148.3	165.33	0.89264	277.01	202.53	16.617	225.84	860.18	2.2905
11.499	1.3744	0.91933	13.772	49.492	76.911	228.24	457.82	14.062	3435.7	12697	4.5053	33.74	5027.5	51.709	4841.5	1785.2	2468.4	114.45	2396	1.3955	5.6526	17.19	4.2555	7.6852	9.0557	3.4363	57.138	52.995	110.13	780.6	258.53	9.1926	284.38	4891.2	9899.8	2782	4916.6	526.53	1166.4	1750.1	18.948	25.115	0	28.41	87.556	3368	467.95	3325.4	204.88
20.984	5.9265	3.6201	29.356	75.812	215.95	622.68	1305.3	35.28	424.93	116.11	50.465	277.6	175.08	146.89	157.03	286.3	370.45	43.633	691.23	4.0185	4.9407	5.6354	8.2904	4.2734	20.547	5.5124	3.8132	37.23	153.59	101.56	49.994	7.4906	146.18	1653.9	1133	1230.4	1701.7	21.546	178.33	949.69	721.38	1220.2	0.28221	130.66	2930.2	16177	6353.4	9114.3	1071.9
597.97	397.79	21.825	164.12	1507.9	268.71	1102.3	449.49	19.695	483.86	11611	59.984	207.16	8116.8	77984	3173.3	6165.7	1.5638e+05	2145	1.7277e+05	16454	33768	74453	33750	1772.5	2825.4	182.82	84.535	2190.2	1974.7	7105.1	8486.3	889.44	3632.8	19646	9493.4	15155	6593.2	693.59	25062	4659.6	647.7	472	1.5357	1542.4	705.97	91.934	1599.7	802.66	35.667
356.35	429.8	70.607	509.22	327.75	50.399	556.72	227.05	3.7655	203.81	159.55	89.989	39.945	218.27	7000.8	168.92	1206.9	50488	1082	28933	740.2	3593.5	18020	698.52	549.25	82.05	7.3341	89.363	496.92	559.91	787.76	1135.4	59.612	1982.2	10088	2645.6	6468.9	2503.3	682.8	7478.2	3081.9	3377.8	2533.3	35.904	7864.5	2773.7	291.37	9347.4	587.26	83.486
1205.6	635.01	23.385	166.63	3481.2	306.56	1433.3	1362	19.123	2548.5	66931	840.19	5666.8	1.0276e+05	2.3666e+05	10320	5698	1.6011e+05	6174.3	4.8287e+05	47555	23334	16238	22731	1624.4	3033.1	389.84	414.86	5280.6	3926.6	13926	20864	2392.3	7535.4	75604	13507	41131	25100	1998	28392	15724	728.91	706.63	1.1867	1056.4	967.52	99.238	1802.6	8482.6	15.842
259.08	643.11	62.265	139.78	31.097	1.9915	160.09	8.7718	3.1261	1.6972	5.1197	52.31	6.6321	116.02	1.0402e+05	5.0264	2.6529	39621	190.89	63244	44269	66190	17484	76350	3646.4	5616.8	510.15	46.034	3325	339.15	201.91	366.96	15.129	846.8	4721.1	491.06	1522.1	661.51	317.49	37433	939.27	278.74	10.926	6.0865	2851.4	11.259	2.6923	184.1	11.447	0.20113
939.92	1093.6	517.73	1821.1	19.98	7.135	459.86	13.725	0.62566	3.7833	1.9217	472.97	8.3301	35.324	63363	6.4089	2.0902	12400	7.4683	26998	26150	57833	27203	2.1117e+05	10640	12210	2168.4	102.93	8223.3	758.42	51.067	211.77	7.7547	2092.8	9018.2	3026.9	1754.6	223.49	1505.9	1.0481e+05	1384.3	3303.3	9.7725	125.2	26662	3.0359	6.6379	1499.6	15.84	0.48452
646.94	90.198	191.96	1244.2	33.74	15.199	334.63	37.938	2.6128	35.576	14.786	312.16	10.454	21.506	18900	113.23	36.222	56010	35.53	48332	15230	29150	79593	17714	678.78	115.41	5.4057	57.594	332.26	45.536	113.58	339.17	18.512	3694.9	4097	3082.5	973.5	602.6	1099.9	1806	1120.2	3590.3	75.561	55.354	30746	64.855	8.3357	4119.4	77.356	1.9981
526.6	73.782	230.05	1444.6	5.4458	3.7667	133.41	7.6231	0.76654	52.817	36.476	178.21	2.1754	14.098	18330	63.023	16.142	998.85	9.0254	4654.5	3937.7	7466.6	29125	89210	3613.3	3392	536.54	27.736	1704.7	123.79	19.65	42.008	1.7859	368.68	965.13	1587	310.68	233.35	628.27	22841	235.84	2513.7	3.6048	63.746	13867	1.5921	1.1805	1039.3	11.753	0.39209
36.672	24.019	14.235	78.654	4.8302	2.2543	40.484	7.1298	0.1222	70.358	51.155	6.3184	2.1156	6.5111	1340	85.37	24.151	586.71	10.583	593.46	102.74	598.22	10441	21790	957.2	124.3	119.44	12.557	475.07	35.551	27.756	52.999	1.9064	132.88	1183.5	226.09	274.58	326.21	67.562	8805.9	212.37	151.54	25.197	1.023	814.32	33.781	2.3786	145.76	16.146	0.22714
3.1515	0.79011	0.84592	3.0214	1.0535	0.87615	1.3139	2.8841	0.59803	29.558	3.6094	0.42376	0.35233	144.78	3080.4	3.3329	1.3513	91.6	3.2266	1065.8	301.64	1752.3	54.763	1813.6	89.142	319.07	85.604	2.5766	50.965	2.2647	21.466	14.026	4.1064	8.6933	134.5	18.943	62.738	109.12	7.2537	1707.7	59.18	76.539	7.6216	0	24.673	8.5985	0.081097	7.3409	2.2601	0.086214
5.8783	1.3547	5.2628	14.027	3.9665	13.332	11.202	57.726	10.472	822.08	63.239	1.9492	1.4393	30.899	1085.4	79.23	38.433	29.421	60.63	128.7	42.385	270.65	60.509	981.97	102.83	218.27	150.73	5.915	65.443	22.416	1.3749	3.0123	0.86354	10.448	238.87	211.22	618.24	2298.4	46.649	2372.8	106.64	5847.8	14.914	0	282.06	8.0256	1.9224	13.961	47.366	0.39468
2351.2	25.357	1852.4	18329	7.056	32.442	499.91	61.765	1.849	4.5352	8.012	4816.2	91.805	17.64	1367.9	7.2527	9.2872	688.96	5.3107	1009.3	394.24	2172.1	2720.4	15904	343.16	187.35	159.39	295.18	166.62	14.531	72.72	51.678	6.8492	892.59	1128.4	10872	837.72	295.05	30853	9144.4	426.36	37741	383.44	68.038	67629	31.935	22.825	669.22	299.18	0.83391
110.46	12.108	74.296	578.77	19.775	6.0558	97.337	21.628	0.43016	8.2904	13.719	24.696	7.3749	19.249	474.94	6.3434	133.32	342.32	13.267	595.2	99.409	460.67	2323	13907	285.95	48.416	37.386	6.7683	156.55	41.538	74.458	54.517	5.2854	118.35	480.1	613.85	217.69	93.233	223.67	3512.6	121.8	2549.6	356.94	51.864	5952.2	180.48	101.53	1315.6	73.251	2.0246
151.52	28.922	71.884	632.48	133.24	87.902	372.32	822.58	14.029	199.43	157.99	76.924	75.517	230.92	2829.8	96.023	708.58	1237.6	116.74	6914.7	309.88	298.52	567.01	2568.8	78.339	43.735	13.511	18.852	136.56	249.65	489.07	550.59	26.674	361.93	4235.8	1786.2	1951.5	1797.6	363.36	2749.1	878.57	8489.3	4870.6	48.235	6371.9	2277	6213.4	8235.6	4904.4	807.79
78.273	22.759	39.832	135.81	181.47	213.78	299.79	678.61	31.652	149.73	226.83	52.386	170.28	327.95	2521.7	133.25	757.18	875.62	110.25	4625.2	196.18	152.22	77.112	151.1	12.732	32.996	2.5023	20.832	96.525	287.58	632.49	358.58	46.466	299.29	3443.3	1862.7	2034.6	2743.3	171.48	1253	1362.4	1367.3	1421.2	36.604	2621.3	1356.8	20499	3099.8	7415.2	3295
1129	95.632	384.19	6322	248.03	247.4	1059.7	1139.6	35.151	61.31	140.64	438.24	368.5	277.01	4771.9	126.01	704.42	2938.4	167.64	14922	704.66	877.52	2850.1	13705	368.75	138.22	37.843	93.719	400.89	438.01	775.32	1203	43.978	1082.7	11925	6068.7	4450.7	3159.8	3639.7	8133.5	2394.1	55116	11157	31.3	19386	6342.5	21290	12291	6098.3	741.06
60.076	62.516	9.8059	21.181	203.17	85.558	176.65	125.31	6.6704	17.32	114.96	29.532	115.57	203.67	4680.9	48.907	356.76	1122.2	91.037	9368	559.07	378.19	151.11	182.28	27.093	90.23	23.027	63.492	149.82	247.32	966.91	687.33	112.68	398.08	7596.8	1920.4	2671.6	3113.9	325.59	4204.1	2562.8	1215	1860.5	3.2527	233.88	2397.5	690.91	1307.1	344.7	16.096
4772.7	48.543	2523.8	24811	287.06	813.92	6050.8	5198.4	95.712	58.35	65.828	2803.2	3214.3	111.44	2100.2	46.585	235.48	1487.4	82.719	6087.2	382.56	889.85	3650	19988	366.41	60.988	15.385	236.68	263.21	166.67	379.83	471.58	39.754	1786.6	5610.1	17662	3376.9	2585.7	14299	5325.2	976.87	1.83e+05	84176	643.34	1.2682e+05	1.3049e+05	73199	84674	26725	442.55
532.71	474.86	59.561	1196.5	2152.5	12757	45011	25950	3236.2	8305.5	10432	507.91	12358	3209.1	15756	1569.6	4114.9	11447	982.78	57732	4438.6	8041	6640.3	8132	472.45	373.88	74.811	400.74	1179.3	1448.8	6050.7	5768.5	856.36	6504.1	40826	25462	20314	25344	2481.7	58831	11899	6105.9	4953.6	2.5314	6326	5707.2	9492.6	17885	52204	1023.5
18749	258.68	16028	31527	2660.9	11655	98470	22976	1201.9	8114.3	8911	1185.5	12800	3396.3	5853.4	815.23	3238.5	3400.3	525.61	18726	816.7	947.88	1462.6	6390.3	181.43	86.125	35.095	463.11	548.43	877.81	3116.5	1907	282.05	2480.8	33347	93693	17309	22184	17763	13153	4410.3	4445.8	4697	379.29	38943	4994.1	7206.9	38172	37639	540.2
3510.8	228.65	2214	7316.2	1048	5095.5	22605	29812	1104.4	7446.8	7192.7	3502.9	14228	4712.3	7932.9	1850.8	1199.8	8328.7	954.98	24818	1912.8	4906.4	10716	35893	866.11	172.58	47.967	312.86	677.88	902.78	1558.8	1793.9	207.19	6333	25062	18488	15521	24970	5480.9	22960	8384	40688	53561	690.93	99347	71261	20501	1.2593e+05	1.0184e+05	1441.6
200.92	229.21	90.35	546.56	1209	9745.1	20011	28261	3393.1	19363	19287	380.28	18720	10114	5920.3	4982.5	1319.1	5549.9	2487.5	15787	1140.4	2749.6	2643.1	1363.7	155.19	355.64	122.46	177.06	373.26	1676.9	1610.9	1073.4	186.27	3180.3	26615	13753	32781	91056	833.88	20952	22863	686.95	7215	1.4217	2767.6	10626	10472	17465	74855	1688.5
8165	55.536	7731.9	9389.8	166.76	25.733	1736.7	13.853	1.075	15.286	147.58	5596.7	20.323	157.16	3817.5	25.975	453.35	1667.5	86.407	7439.7	697.62	1676.8	2395.9	10917	218.93	64.552	27.61	1076	242.67	202.78	1034.9	607.28	171.54	7591.1	13587	27585	2768.9	1685.3	27410	7888.8	1569.4	4512.9	41.753	54.644	27375	42.742	56.284	1154.9	26.248	2.0296
211.16	292.28	45.819	895.62	79.93	76.274	1146.8	349.01	9.2423	1543.6	2153.9	34.423	95.524	1039.1	42166	691.82	135.9	3518	125.19	7390.4	6057.2	12124	4472.3	32483	7775.9	11670	4439.8	263.12	4895.3	233.01	318.33	476.06	29.518	2027.7	14576	2049.7	3415	3256.8	693.74	1.8422e+05	8918.1	2779.5	296.87	3.4973	3508.9	48.489	96.153	1273.4	786.09	8.692
526.57	150.19	340.42	1208.5	81.199	106.15	885.57	396.22	20.445	1824	2828.2	166.01	135.25	1415.8	3261.4	1133.8	248.5	3340.3	189.97	6737.6	1009.9	4303.8	5665.3	19104	575.33	165.73	78.146	356.02	305.4	165.51	511.45	409.04	73.264	3616.1	12255	4820.6	4006	8731.4	3890.7	16344	11206	18639	453.55	7.0364	11970	97.507	137.35	731.36	715.23	12.724
452.43	3628.6	27.195	86.257	31370	15411	19825	84020	6775	5.28e+05	1.9258e+05	121.73	9811.8	28120	46613	2.4721e+05	43138	92955	54006	1.5096e+05	6668.3	7517.2	11571	4461	5649.6	3282.1	4068.2	4001.7	9719.3	24170	36040	20652	2358.6	8132.2	8.0229e+05	93129	5.4742e+05	1.7026e+06	11731	1.477e+05	2.4304e+05	1236.6	2691.6	2.3276	647.35	4045.6	6462.2	5265.3	88778	2175.7
[truncated: 33 more columns]
