# Supplementary material for: Reproducibility of the Structural Brain Connectome Derived from Diffusion Tensor Imaging
Source: PLoS One. 2015 Sep 2;10(9):e0135247. doi: 10.1371/journal.pone.0135247 (PMC4557836; doi:10.1371/journal.pone.0135247)
Supplement: S1 Data — Please refer to the README.txt file within the compressed folder for usage instructions. (ZIP) [file pone.0135247.s001.zip › Subject4_determistic_scanner_A_time_1.csv]

0	0.0029495	4.3569e-05	0.0059751	0	0	0.00028477	0	0	0	0	0	0	0	0	0	0	0	2.0292e-05	0	0	0	0.00023237	9.5572e-05	0.00014073	0	0	0.0099997	1.2007e-06	0.00098814	0	0.0081576	0	0.013885	0	0.00072308	0.0034749	0.00010126	0.0028937	0	0	0	0	0	4.1727e-05	0	0	0	0	0
0.0029495	0	0	0	0.0042658	0	0.0014208	0	0	0	0	0	0	0	0	0	0	0	0.00078435	0	0	0	0.00088214	9.2698e-05	0.0002264	0	0	0.00030649	0	4.2404e-05	0	8.6495e-05	0	0.00050662	0	0	0.018243	0.0024616	0	0	0	0	0	0	0	0	0	0	0	0
4.3569e-05	0	0	0.0018909	0	0	0.00085687	0	0	0	0	0	0	0	0	0	0	0	0	0	0	0	0	0	0	0	0	0	0	0	0	0	0	0	0	5.6913e-05	0	0	0	0	0	0	0	2.3518e-05	0	0	0	0	0	0
0.0059751	0	0.0018909	0	0	0	0.00035536	0.0022591	0	0	0	0.003541	4.2336e-05	0	0	0	0	0	0	0	0	0	4.8671e-05	4.6228e-05	8.7183e-06	0	0	0.0041258	0	0.00042841	0	8.1663e-05	0	0.0031532	0	0.0030868	0.0026186	0.0001101	0.026419	0	0	0	0	0.00030703	0.0041445	0	0	0	0.00025875	0
0	0.0042658	0	0	0	0.0025225	0.01187	0	0	0	0	0	0	0	0	0.00048834	0.00010156	2.1418e-05	0.00028708	0	0	0	0	0	1.5132e-06	0	0	0	0	1.7072e-05	0	0.00017451	0	0.020226	0	0	8.6807e-05	0	0	0	0	0	0	0	0	0	0	0	0	0
0	0	0	0	0.0025225	0	0.0017172	0	0.016058	0.011223	0	0	0	0	0	0.0015275	0.00058479	0	4.3975e-05	0	0	0	0	0	0	0	0	0	0	0	0	0	0	0.0065876	0	0	0	0	0	0	0	0	0	0	0	0	0	0	0	0
0.00028477	0.0014208	0.00085687	0.00035536	0.01187	0.0017172	0	0.0020105	0.0017596	2.2131e-06	0	0	0	0	0	0.00017352	0	0.00011397	6.2531e-05	1.7288e-06	0	0	8.9178e-05	3.8944e-05	3.9577e-05	0	0	1.7225e-05	6.1188e-06	1.0606e-05	0	5.2152e-06	0	0	0.0048648	0.0089612	0.0077773	0.0048274	1.3997e-05	0.00012155	0	0	0	2.3683e-05	0	0.00010227	0	0.00042599	0.0014671	0
0	0	0	0.0022591	0	0	0.0020105	0	0.028216	0.01253	4.5549e-05	0.002642	0.0066382	0.0028635	0.00034655	0.00010453	0	1.9182e-05	0	0.0014619	0	0	0	0	2.2346e-06	0	0	0	2.3798e-06	0	0	0	0	2.1379e-06	0.00092495	0.00091365	0.0024703	0.00037586	0.00049532	6.2051e-06	2.0433e-06	0	0	0	0.0010034	0	0.00010462	0.00010147	0.022767	0.00040178
0	0	0	0	0	0.016058	0.0017596	0.028216	0	0.00095692	0	0	0	0	0	0	0	2.2705e-05	0	0	0	0	0	0	0	0	0	0	0	0	0	0	0	0	0.003828	9.43e-05	0.0040244	0.00025966	0	3.1844e-05	0	0	0	0	0	0	0	0	0.0030781	0
0	0	0	0	0	0.011223	2.2131e-06	0.01253	0.00095692	0	0.0055254	0	0	0	0	0.023016	0.002347	1.1828e-05	0.011413	3.4661e-06	0	0	0	0	0	0	0	0	2.9709e-06	0.00056571	4.2166e-05	1.3971e-05	0	0.0032869	0.0034595	0.003327	0.0003184	9.3112e-05	0	0	0	0	0	0	0	0	0	0	1.511e-05	0
0	0	0	0	0	0	0	4.5549e-05	0	0.0055254	0	0	0	0.022826	0.00014799	0	0	0.00032929	0	0.003649	0	0	0	0	0	0	0	0	0	0	0	0	0	0	1.0915e-05	0.0037256	0	0	0	0	0	0	0	0	0	0	0	0	0.0029394	0
0	0	0	0.003541	0	0	0	0.002642	0	0	0	0	0.035676	0.0069275	0.00021416	0	0	0	0	0.00024961	0	0	0	0	0	0	0	0	0	0	0	0	0	0.00050055	0	0	0	0	0.0075635	0	0	0	0	0	0	0	0	0	0	0
0	0	0	4.2336e-05	0	0	0	0.0066382	0	0	0	0.035676	0	0.010454	9.3484e-06	0	0	0	0	0.0026968	0	0	0	0	0	0	0	0	0	0	0	0	0	1.1416e-05	0	0	0	0	0.00017957	0	0	0	0	0	0	0	0	0	0.00015587	0
0	0	0	0	0	0	0	0.0028635	0	0	0.022826	0.0069275	0.010454	0	0.021005	0	0	0	0	0.019586	0	0	0	0	0	0	0	0	0	0	0	0	0	0	0	0	0	0	0	0	0	0	0	0	0	0	0	0	0.00076218	0
0	0	0	0	0	0	0	0.00034655	0	0	0.00014799	0.00021416	9.3484e-06	0.021005	0	0	0	0.00035128	0	0.022487	0.00073254	0.00082705	3.4451e-05	0.012262	0.00014428	0.00051278	0.00055315	0	0	0	0	0	0	0	0	0	0	0	0	0.0010136	0	0	0	0	0	0	0	0	0	0
0	0	0	0	0.00048834	0.0015275	0.00017352	0.00010453	0	0.023016	0	0	0	0	0	0	0.025399	0.0072853	0.0044496	0	0	0	0	0	0	0	0	0	0	0	0	0.00027748	3.6285e-05	0.00906	0.00019433	0.0020617	0.0045034	0.0045768	0	0	0	0	0	0	0	0	0	0	0	0
0	0	0	0	0.00010156	0.00058479	0	0	0	0.002347	0	0	0	0	0	0.025399	0	0.010437	0.020413	0	0	0	0	0	0	0	0	0	0	0.00045577	0.00021937	0.0042451	0.00033815	0.0013617	0	0	0.0001831	0	0	0	0	0	0	0	0	0	0	0	0	0
0	0	0	0	2.1418e-05	0	0.00011397	1.9182e-05	2.2705e-05	1.1828e-05	0.00032929	0	0	0	0.00035128	0.0072853	0.010437	0	0.022346	0.0075326	0.00066199	0.0017232	0.0089544	0.00078054	0.000845	2.7837e-05	0	0.00021785	7.7728e-06	0	0	0	0	0	0.011947	0.0035579	0.0007055	0.001138	0	0.00027967	0	0	0	0	0	0	0	0	0	0
2.0292e-05	0.00078435	0	0	0.00028708	4.3975e-05	6.2531e-05	0	0	0.011413	0	0	0	0	0	0.0044496	0.020413	0.022346	0	0	0	0	0.0026	0	0.0010513	1.2022e-05	0	1.3841e-05	0.00029939	0.0060346	0.0076	0.00078767	9.58e-06	0.00098897	0.00027062	0	0.00074637	0.00035208	0	4.3627e-05	0	0	0	0	0	0	0	0	0	0
0	0	0	0	0	0	1.7288e-06	0.0014619	0	3.4661e-06	0.003649	0.00024961	0.0026968	0.019586	0.022487	0	0	0.0075326	0	0	0.0056153	0.00047105	0	0.00028339	0.00016599	0.00041287	0.0002611	2.1184e-05	1.0309e-05	0	0	0	0	0	0.0017439	0.0021371	0	0	0	0.0008134	0	0	0	0	0	0	0	0	0	0
0	0	0	0	0	0	0	0	0	0	0	0	0	0	0.00073254	0	0	0.00066199	0	0.0056153	0	0.037855	0.0015473	0.0050619	0	0.00088014	0	0	0	0	0	0	0	0	0	0	0	0	0	7.438e-05	0	0	0	0	0	0	0	0	0	0
0	0	0	0	0	0	0	0	0	0	0	0	0	0	0.00082705	0	0	0.0017232	0	0.00047105	0.037855	0	0.0028111	0.031773	0.000168	0.01048	1.4601e-05	0	0	1.0815e-05	0	0	0	0	7.2717e-06	0	0	0	0	0.00059816	0	0	0	0	0	0	0	0	0	0
0.00023237	0.00088214	0	4.8671e-05	0	0	8.9178e-05	0	0	0	0	0	0	0	3.4451e-05	0	0	0.0089544	0.0026	0	0.0015473	0.0028111	0	0.0092166	0.028644	9.3479e-05	0	4.055e-05	0.0073122	0.00058964	0	0	0	0.00014337	3.0679e-06	1.0722e-05	0.0015959	0.00018747	0.0008736	0.0044431	6.9671e-05	0	0	0	0	0	0	0	0	0
9.5572e-05	9.2698e-05	0	4.6228e-05	0	0	3.8944e-05	0	0	0	0	0	0	0	0.012262	0	0	0.00078054	0	0.00028339	0.0050619	0.031773	0.0092166	0	0.0083025	0.020686	0.00053156	0	0.00036777	0.00054903	0	0	0	0.00047328	0.0012563	0	0.00015217	0	0.00098767	0.0091584	0	0	0	0	0	0	0	0	0	0
0.00014073	0.0002264	0	8.7183e-06	1.5132e-06	0	3.9577e-05	2.2346e-06	0	0	0	0	0	0	0.00014428	0	0	0.000845	0.0010513	0.00016599	0	0.000168	0.028644	0.0083025	0	0.0058379	0.0044339	0.00028107	0.017379	0.00072246	0	0.00014466	0	0.00030658	0.0016553	0.00032367	0.00047495	0.00024196	0.0003448	0.0057159	0.0012599	0	0	0	0	0	0	0	0	0
0	0	0	0	0	0	0	0	0	0	0	0	0	0	0.00051278	0	0	2.7837e-05	1.2022e-05	0.00041287	0.00088014	0.01048	9.3479e-05	0.020686	0.0058379	0	0.014897	0.0021378	0.00059169	0.00020258	0	0	0	0	0	0	0	0	0	0.0053785	0	0	0	0	0	0	0	0	0	0
0	0	0	0	0	0	0	0	0	0	0	0	0	0	0.00055315	0	0	0	0	0.0002611	0	1.4601e-05	0	0.00053156	0.0044339	0.014897	0	0.013087	0.0016125	2.526e-05	0	0	0	0	0.00035817	0	0	0	0	0.015932	0.0017927	0	0	0	0	0	0	0	0	0
0.0099997	0.00030649	0	0.0041258	0	0	1.7225e-05	0	0	0	0	0	0	0	0	0	0	0.00021785	1.3841e-05	2.1184e-05	0	0	4.055e-05	0	0.00028107	0.0021378	0.013087	0	6.1722e-05	0.0021831	0	0.00081809	0	0.014023	0.006251	1.5808e-05	0.0016233	0.0013726	0.0023023	0.031812	0.070803	0	0	0	0	0	0	0	0	0
1.2007e-06	0	0	0	0	0	6.1188e-06	2.3798e-06	0	2.9709e-06	0	0	0	0	0	0	0	7.7728e-06	0.00029939	1.0309e-05	0	0	0.0073122	0.00036777	0.017379	0.00059169	0.0016125	6.1722e-05	0	0.020224	7.401e-05	0.00035757	0	1.1948e-05	0.0012836	1.5798e-05	0.00013795	8.3829e-05	0.00018039	0.00071523	0.0023383	0	0	0	0	0	0	0	0	0
0.00098814	4.2404e-05	0	0.00042841	1.7072e-05	0	1.0606e-05	0	0	0.00056571	0	0	0	0	0	0	0.00045577	0	0.0060346	0	0	1.0815e-05	0.00058964	0.00054903	0.00072246	0.00020258	2.526e-05	0.0021831	0.020224	0	0.010284	0.0065265	0	0.000597	3.1176e-05	0	0.0011113	0.00044491	0.00068174	2.2968e-05	0.00019633	0	0	0	0	0	0	0	0	0
0	0	0	0	0	0	0	0	0	4.2166e-05	0	0	0	0	0	0	0.00021937	0	0.0076	0	0	0	0	0	0	0	0	0	7.401e-05	0.010284	0	0.0069679	0	5.5707e-06	0	0	0	0	0	0	0	0	0	0	0	0	0	0	0	0
0.0081576	8.6495e-05	0	8.1663e-05	0.00017451	0	5.2152e-06	0	0	1.3971e-05	0	0	0	0	0	0.00027748	0.0042451	0	0.00078767	0	0	0	0	0	0.00014466	0	0	0.00081809	0.00035757	0.0065265	0.0069679	0	0.0027975	0.014549	0	0	0.00024122	0	0	0	0	0	0	0	0	0	0	0	0	0
0	0	0	0	0	0	0	0	0	0	0	0	0	0	0	3.6285e-05	0.00033815	0	9.58e-06	0	0	0	0	0	0	0	0	0	0	0	0	0.0027975	0	0.0049284	0	0	0	0	0	0	0	0	0	0	0	0	0	0	0	0
0.013885	0.00050662	0	0.0031532	0.020226	0.0065876	0	2.1379e-06	0	0.0032869	0	0.00050055	1.1416e-05	0	0	0.00906	0.0013617	0	0.00098897	0	0	0	0.00014337	0.00047328	0.00030658	0	0	0.014023	1.1948e-05	0.000597	5.5707e-06	0.014549	0.0049284	0	0.00060395	0	0.0049938	0	0.0021714	7.8559e-05	0.005762	0	0	0	0	0	0	0	0	0
0	0	0	0	0	0	0.0048648	0.00092495	0.003828	0.0034595	1.0915e-05	0	0	0	0	0.00019433	0	0.011947	0.00027062	0.0017439	0	7.2717e-06	3.0679e-06	0.0012563	0.0016553	0	0.00035817	0.006251	0.0012836	3.1176e-05	0	0	0	0.00060395	0	0.038625	0.0011496	0.008394	0.0008426	0.017493	0.016297	0	0	0	0	2.3079e-06	0	1.1546e-05	0.00026748	0
0.00072308	0	5.6913e-05	0.0030868	0	0	0.0089612	0.00091365	9.43e-05	0.003327	0.0037256	0	0	0	0	0.0020617	0	0.0035579	0	0.0021371	0	0	1.0722e-05	0	0.00032367	0	0	1.5808e-05	1.5798e-05	0	0	0	0	0	0.038625	0	0.0044958	0.0018897	0.017253	0.00099043	9.9854e-05	0	0	0	0.00010564	0	0	0	5.4262e-06	0
0.0034749	0.018243	0	0.0026186	8.6807e-05	0	0.0077773	0.0024703	0.0040244	0.0003184	0	0	0	0	0	0.0045034	0.0001831	0.0007055	0.00074637	0	0	0	0.0015959	0.00015217	0.00047495	0	0	0.0016233	0.00013795	0.0011113	0	0.00024122	0	0.0049938	0.0011496	0.0044958	0	0.01491	0.012064	1.5015e-05	7.7883e-05	0	0	0	0	0	0	0	1.6182e-05	0
0.00010126	0.0024616	0	0.0001101	0	0	0.0048274	0.00037586	0.00025966	9.3112e-05	0	0	0	0	0	0.0045768	0	0.001138	0.00035208	0	0	0	0.00018747	0	0.00024196	0	0	0.0013726	8.3829e-05	0.00044491	0	0	0	0	0.008394	0.0018897	0.01491	0	0.0017278	0.00090645	0.0003302	0	0	0	0	0	0	0	2.2405e-05	0
0.0028937	0	0	0.026419	0	0	1.3997e-05	0.00049532	0	0	0	0.0075635	0.00017957	0	0	0	0	0	0	0	0	0	0.0008736	0.00098767	0.0003448	0	0	0.0023023	0.00018039	0.00068174	0	0	0	0.0021714	0.0008426	0.017253	0.012064	0.0017278	0	2.2492e-05	0.013693	0	0	0	1.1813e-05	0	0	0	0	0
0	0	0	0	0	0	0.00012155	6.2051e-06	3.1844e-05	0	0	0	0	0	0.0010136	0	0	0.00027967	4.3627e-05	0.0008134	7.438e-05	0.00059816	0.0044431	0.0091584	0.0057159	0.0053785	0.015932	0.031812	0.00071523	2.2968e-05	0	0	0	7.8559e-05	0.017493	0.00099043	1.5015e-05	0.00090645	2.2492e-05	0	0.0066863	0	0	0	0	0	0	0	0	0
0	0	0	0	0	0	0	2.0433e-06	0	0	0	0	0	0	0	0	0	0	0	0	0	0	6.9671e-05	0	0.0012599	0	0.0017927	0.070803	0.0023383	0.00019633	0	0	0	0.005762	0.016297	9.9854e-05	7.7883e-05	0.0003302	0.013693	0.0066863	0	0	0	0	0	0	0	0	0	0
0	0	0	0	0	0	0	0	0	0	0	0	0	0	0	0	0	0	0	0	0	0	0	0	0	0	0	0	0	0	0	0	0	0	0	0	0	0	0	0	0	0	0.0016606	0	0.01183	0.0089538	0	0.0018904	0	0
0	0	0	0	0	0	0	0	0	0	0	0	0	0	0	0	0	0	0	0	0	0	0	0	0	0	0	0	0	0	0	0	0	0	0	0	0	0	0	0	0	0.0016606	0	0	0	0.010568	0	0.00012519	0	0
0	0	2.3518e-05	0.00030703	0	0	2.3683e-05	0	0	0	0	0	0	0	0	0	0	0	0	0	0	0	0	0	0	0	0	0	0	0	0	0	0	0	0	0	0	0	0	0	0	0	0	0	0.019442	0	0	0	0	0
4.1727e-05	0	0	0.0041445	0	0	0	0.0010034	0	0	0	0	0	0	0	0	0	0	0	0	0	0	0	0	0	0	0	0	0	0	0	0	0	0	0	0.00010564	0	0	1.1813e-05	0	0	0.01183	0	0.019442	0	0	0	0	0.0034863	0
0	0	0	0	0	0	0.00010227	0	0	0	0	0	0	0	0	0	0	0	0	0	0	0	0	0	0	0	0	0	0	0	0	0	0	0	2.3079e-06	0	0	0	0	0	0	0.0089538	0.010568	0	0	0	0.0091428	0.0050857	2.7521e-05	0
0	0	0	0	0	0	0	0.00010462	0	0	0	0	0	0	0	0	0	0	0	0	0	0	0	0	0	0	0	0	0	0	0	0	0	0	0	0	0	0	0	0	0	0	0	0	0	0.0091428	0	0.0067308	7.1734e-05	0.016413
0	0	0	0	0	0	0.00042599	0.00010147	0	0	0	0	0	0	0	0	0	0	0	0	0	0	0	0	0	0	0	0	0	0	0	0	0	0	1.1546e-05	0	0	0	0	0	0	0.0018904	0.00012519	0	0	0.0050857	0.0067308	0	0.0098888	0.0051991
0	0	0	0.00025875	0	0	0.0014671	0.022767	0.0030781	1.511e-05	0.0029394	0	0.00015587	0.00076218	0	0	0	0	0	0	0	0	0	0	0	0	0	0	0	0	0	0	0	0	0.00026748	5.4262e-06	1.6182e-05	2.2405e-05	0	0	0	0	0	0	0.0034863	2.7521e-05	7.1734e-05	0.0098888	0	0.035817
0	0	0	0	0	0	0	0.00040178	0	0	0	0	0	0	0	0	0	0	0	0	0	0	0	0	0	0	0	0	0	0	0	0	0	0	0	0	0	0	0	0	0	0	0	0	0	0	0.016413	0.0051991	0.035817	0
0	0	0	0	0	0	0	0.0015482	0	0.00053574	0.0033421	0	0	0	0	7.2629e-05	0	0	0	0	0	0	0	0	0	0	0	0	0	0	0	0	0	0	1.837e-06	0	4.1679e-06	3.9868e-06	0	0	0	0	0	0	0	2.8726e-06	0.0069489	9.4395e-05	0.0057797	0.025456
0	0	0	0	0	0	0	0	0	0.00096574	0.02084	0	0	0.0022989	0	3.963e-06	0	0	0	7.2801e-06	0	0	0	0	0	0	0	0	0	0	0	0	0	0	0	0	0	0	0	0	0	0	0	0	0	0	0	0	0.0037494	0
0	0	0	0.00021073	0	0	0	2.0258e-05	0	0	0	0.0014342	0	0	0	0	0	0	0	0	0	0	0	0	0	0	0	0	0	0	0	0	0	0	0	0	0	0	0.000602	0	0	0	0	0	0.0093584	0	0	0	0.0013031	0
0	0	0	0	0	0	0	0.0021873	0	0	0	0.00089632	0.013536	0	0.00010038	0	0	0	0	0.00016097	0	0	0	0	0	0	0	0	0	0	0	0	0	0	0	0	0	0	0	0	0	0	0	0	0.00037314	0	0	0	0.0062866	0
0	0	0	0	0	0	0	0.00011242	0	0	0.00091429	0	0.00063413	0.0030562	0.0014666	0	0	5.9381e-06	0	0.0020191	0	0	0	0	0	0	0	0	0	0	0	0	0	0	0	0	0	0	0	0	0	0	0	0	0	0	0	0	0.010831	0
0	0	0	0	0	0	0	0	0	0	0	0.00010653	0	0	0.031458	0	0	0.001634	0	0.0019827	0.0002193	5.037e-05	0	0.0005994	0	0	0	0	0	0	0	0	0	0	0	0	0	0	0	2.9141e-05	0	0	0	0	0	0	0	0	0	0
0	0	0	0	0	0	0	0	0	0	0.0027345	0	0	0	0	0	0	0.0002093	0	0.00023951	0	0	0	0	0	0	0	0	0	0	0	0	0	0	0	0	0	0	0	0	0	0	0	0	0.00015706	0	0.00045497	0	7.524e-06	0
0	0	0	0	0	0	0	0	0	0	0	0	0	0	0	0	0	0	0	0	0	0	0	0	0	0	0	0	0	0	0	0	0	0	0	0	0	0	0	0	0	0	0	0	0	0	0	0	0	0
0	0	0	0	0	0	0	0	0	0	1.6979e-06	0	0	0	0.00058783	0	0	0.00087532	0	0.0019405	5.0059e-06	0.00011895	9.2558e-07	0.00048434	0	0	0	0	0	0	0	0	0	0	0	0	0	0	0	0	0	1.0513e-06	9.5982e-06	0	0	8.7536e-05	2.4887e-06	0.00018587	9.6367e-05	6.5117e-05
0	0	0	0	0	0	0	0	0	0	0	0	0	0	0	0	0	0	0	0	0	0	0	0	0	0	0	0	0	0	0	0	0	0	0	0	0	0	0	0	0	4.6753e-06	0.00014811	0	0	0.00076309	0.00061254	0.0003549	1.625e-05	1.2569e-06
0	0	0	0	0	0	0	0	0	0	0.00070292	0	0	0.0011071	0.00075449	0	0	0.00087947	0	0.014304	6.9797e-06	0.0002068	0	0.00012881	0	0	0	0	0	0	0	0	0	0	0	0	0	0	0	0	0	0	0	0	0	0	0	0	0.0010234	0
0	0	0	0	0	0	0	0	0	0	0	0	0	0	0.0013442	0	0	0.00058164	0	0.00037805	0.0061031	0.00043764	0.00021307	0.00025219	0	0	0	0	0	0	0	0	0	0	0	0	0	0	0	0	0	0	0	0	0	0	0	0	0	0
0	0	0	0	0	0	0	0	0	0	0	0	0	0	0.0001885	0	0	0	0	0	0	0	2.75e-05	0.0021508	0	0	0	0	0	0	0	0	0	0	0	0	0	0	0	0	0	0	0	0	0	0	0	0	0	0
0	0	0	0	0	0	0	0	0	0	0	0	0	0	7.3378e-06	0	0	0	0	0	0	0	6.0293e-06	0.00068426	0	0	0	0	0	0	0	0	0	0	0	0	0	0	0	0.0002091	0	0.00012983	9.8717e-05	0	1.4159e-05	0	0	0	0	0
0	0	0	0	0	0	0	0	0	0	0	0	0	0	0	0	0	0	0	0	1.5496e-05	0.00024093	0	0.00066052	0	0	0	0	0	0	0	0	0	0	0	0	0	0	0	0.00043901	0	0	0	0	1.8149e-05	0	0	0	0	0
0	0	0	0	0	0	0	0	0	0	0	0	0	0	0	0	0	0	0	0	0	0	0	0	0	0	0	0	0	0	0	0	0	0	0	0	0	0	0	0	0	9.805e-05	2.0592e-05	0	0	0	0	0	0	0
0	0	0	0	0	0	0	0	0	0	0	0	0	0	0	0	0	0	0	0	0	0	0	0	0	0	0	0	0	0	0	0	0	0	0	0	0	0	0	0	0	0	0	0	0	0	0	0	0	0
0	0	0	0	0	0	0	0	0	0	0	0	0	0	0	0	0	0	0	0	0	0	0	0	0	0	0	0	0	0	0	0	0	0	0	0	0	0	0	0	0	0.00019881	0	0	0	0	0	0.00010943	4.4813e-05	0
0	0	0	0	0	0	0	0	0	0	0	0	0	0	0	0	0	0	0	0	0	0	0	0	1.5746e-05	0	0	0	0	0	0	0	0	0	0	0	0	0	0	0.00014257	0	0.0030183	0	0	0.00096366	0	0	3.5945e-05	2.294e-05	0
0	0	0	0	0	0	0	0	0	0	0	0	0	0	0	0	0	0	0	0	0	0	0	0	0	0	0	0	0	0	0	0	0	0	0	0	0	0	0	0	0	5.6729e-06	2.8268e-05	0	0	4.1412e-05	0	2.3043e-06	0	0
0	0	0	0	0	0	0	0	0	0	0	0	0	0	0	0	0	0	0	0	0	0	0	0	0	0	0	0	0	0	0	0	0	0	0	0	0	0	0	0	0	0.0026669	0.00010602	0	0	0.00061992	1.6396e-05	3.2904e-05	1.5703e-05	3.1928e-05
0	0	0	0	0	0	0	0	0	0	0	0	0	0	0	0	0	0	0	0	0	0	0	0	0	0	0	0	0	0	0	0	0	0	0	0	0	0	0	0	0	6.6918e-05	0.00023634	0	0	7.7052e-05	5.8047e-06	0	0	0
0	0	0	0	0	0	0	0	0	0	0	0	0	0	0	0	0	0	0	0	0	0	0	0	0	0	0	0	0	0	0	0	0	0	0	0	0	0	0	0	0	0.0030747	0.0006188	0	0	0.0040856	0.0039181	0.00011117	0	0
0	0	0	0	0	0	0	0	0	0	0	0	0	0	0	0	0	0	0	0	0	0	0	0	0	0	0	0	0	0	0	0	0	0	0	0	0	0	0	0	0	0	0	0	0	0	7.2639e-05	0	0	0
0	0	0	0	0	0	0	6.3249e-06	0	0	0	0	0	0	0	0	0	0	0	0	0	0	0	0	7.2561e-06	0	0	0	0	0	0	0	0	0	0	0	7.1472e-06	4.7456e-06	0	2.121e-05	0	0.015041	0.00051784	0	0.0025913	0.029086	0.0028715	0.0016307	0.00012355	0.0008186
0	0	0	0	0	0	3.5015e-06	9.5169e-06	0	0	0	0	0	0	0	0	0	0	0	3.7175e-05	0	0	0	0	0	0	0	0	0	0	0	0	0	0	0.019179	0	0	0	0	7.0756e-05	0	6.8502e-05	0	0	0.0015557	0.000213	0	0.0044245	0.0011628	0
4.4188e-06	0	0	0.0044788	0	0	0.0010025	0.00039514	0	0	0	0	0	0	0	1.3695e-05	0	5.5636e-05	0	6.4013e-06	0	0	0	0	0	0	0	0	0	0	0	0	0	0	2.5347e-06	5.4181e-05	0	0	0	0	0	0.00098405	0	4.4893e-05	0.0064067	0.00094432	0	0.0049068	0.00060258	0
0	0	0	0	0	0	0	0.00043905	0	0	0	0	0	0	0	0	0	0	0	0	0	0	0	0	0	0	0	0	0	0	0	0	0	0	1.0764e-05	0	0.00010062	0.00028207	0	0	0	0.00023161	0.013643	0	0.0047887	0.012474	9.2483e-05	0.006371	0.0010062	0.00098687
0	0	0	0	0	0	0	9.4935e-05	0	0	0	0	0	0	0	0	0	0	0	0	0	0	0	0	0	0	0	0	0	0	0	0	0	0	9.9383e-06	0	2.7733e-05	0.0026189	0	1.2683e-05	0.00014148	5.1628e-05	0.0069646	0	0.00051896	0.0050531	0	0.0045835	0.00027584	0
0	0	0	0.00037636	0	0	0	0	0	0	0	0.00048042	0.0010224	0	0	0	0	0	0	0	0	0	0	0	0	0	0	0	0	0	0	0	0	0	0	0	0	0	0.00022218	0	0	0.00022691	0	0	0.013589	0	0	0	2.1946e-06	0
0	0	0	0	0	0	0	0	0	0	0	0	0	0	0.00015356	0	0	4.9002e-06	0	4.9674e-05	0	0	0	0	0	0	0	0	0	0	0	0	0	0	0	0	0	0	0	0.0025072	0	0.00024785	0	0	7.6659e-05	3.6282e-06	0	0.00027986	5.6179e-05	0
0	0	0	0	0	0	0	0	0	0	0	0	0	0	0	0	0	0	0	0	0	0	0	0	0	0	0	0	0	0	0	0	0	0	0	0	0	0	0	0	0	1.922e-05	0	0	5.8791e-05	5.6333e-06	0	0.00048999	4.9095e-05	0
0	0	0	0	0	0	6.0038e-05	0.00022071	9.1692e-06	0.0087973	0.0018813	0	0	0	0	0.0065811	0	0.012028	0.00070865	4.5157e-05	0	0	0	0	8.1732e-05	0	0.00038281	0.0013061	0.00018102	9.6435e-05	0	0	0	0	0.01337	0.002373	0.00047728	0.010257	0	0.0078914	0.0066671	0	0	0	0	1.303e-05	0	4.2482e-05	0.00027728	0
[truncated: 33 more columns]
