# Supplementary material for: Reproducibility of the Structural Brain Connectome Derived from Diffusion Tensor Imaging
Source: PLoS One. 2015 Sep 2;10(9):e0135247. doi: 10.1371/journal.pone.0135247 (PMC4557836; doi:10.1371/journal.pone.0135247)
Supplement: S1 Data — Please refer to the README.txt file within the compressed folder for usage instructions. (ZIP) [file pone.0135247.s001.zip › Subject4_determistic_scanner_A_time_2.csv]

0	0.0017574	1.5145e-05	0.0030332	0.00036722	0	0.0039176	0	0	0	0	0	0	0	0	2.9676e-06	2.2066e-05	8.2213e-06	5.3425e-05	0	0	0	0.0021852	0.001138	0.0003355	0	0	0.0010658	0	0.00024794	1.1671e-05	0.00496	0	0.018759	2.3887e-05	0.00085242	0.005903	0.00044317	0.00068128	0.00011715	0	0	0	0	0.0011155	0	0	0	0	0
0.0017574	0	0	1.8712e-05	0.0028701	0	0.00011061	0	0	0	0	0	0	0	0	7.6458e-06	1.144e-05	4.1047e-06	0.00032892	0	0	0	0.00016465	0	0.00017236	0	0	0	0	5.5317e-06	7.5004e-05	2.77e-05	0	0.0032085	0	0.00030497	0.010052	0.0019006	0.00092562	0	0	0	0	0	0	0	0	0	0	0
1.5145e-05	0	0	0.0051303	0	0	0.00056061	0	0	0	0	0	0	0	0	0	0	0	0	0	0	0	0	0	0	0	0	0	0	0	0	0	0	0	0	0.00025063	6.9315e-05	0	0	0	0	8.2368e-06	0	0	6.7543e-05	0	0	0	0	0
0.0030332	1.8712e-05	0.0051303	0	0	0	0.00018987	0.0022033	0	0	0	0.0075156	0	0	3.6719e-06	0	0	0	0	8.2675e-06	0	0	1.8372e-05	6.4336e-05	3.7157e-05	0	0	0.0020194	0	0	0	0.00010019	0	0.0016139	4.4128e-06	0.0067715	0.0073549	0.0012941	0.017131	4.0818e-05	0	4.3156e-05	0	6.84e-05	0.0082457	0	0	9.315e-06	0.00056882	0
0.00036722	0.0028701	0	0	0	0.002751	0.01408	0	0	1.593e-06	0	0	0	0	0	3.6113e-06	5.7874e-05	0	9e-05	0	0	0	0	0	1.4601e-05	0	0	0	0	0	3.182e-05	5.6381e-05	0	0.023076	0	0	0.0040502	0	0	0	0	0	0	0	0	0	0	0	0	0
0	0	0	0	0.002751	0	0.0049178	0.00072815	0.018082	0.0091823	0	0	0	0	0	1.3543e-05	0.0013609	7.9087e-06	6.0601e-05	0	0	0	0	0	0	0	0	0	4.8923e-06	0.00021513	0	0	0	0.0043372	0	0	3.7354e-05	0	0	0	0	0	0	0	0	0	0	0	0	0
0.0039176	0.00011061	0.00056061	0.00018987	0.01408	0.0049178	0	0.0018921	0.0043813	0.00012267	0	0	0	0	0	0.00023361	1.0691e-06	3.9925e-05	1.2065e-05	0	0	0	0	0	8.4206e-06	0	0	0.00019624	1.5924e-06	2.3249e-05	1.6122e-05	0	0	7.5663e-06	0.0051058	0.018406	0.013087	0.0078946	0.0001181	0.0002494	3.1737e-05	7.4696e-05	3.5173e-05	0	2.3165e-05	0	0	0.00058429	0.0019319	0
0	0	0	0.0022033	0	0.00072815	0.0018921	0	0.024171	0.014003	9.6774e-06	0.0019455	0.010325	0.0040699	2.7356e-06	0	0	2.1897e-05	0	0.0023373	0	0	0	0	1.0742e-05	0	0	5.3309e-05	5.1305e-06	5.0903e-06	0	0	0	0	0.00082554	0.00042671	0.00066973	0.00053676	0.0001907	7.6357e-05	4.7947e-06	0	0	0	0.00065904	0	0.0001508	1.9905e-05	0.01758	0.001042
0	0	0	0	0	0.018082	0.0043813	0.024171	0	0.0052446	0	0	0	0	0	0	0	0	0	0	0	0	0	0	0	0	0	2.7526e-05	0	0	0	0	0	0	0.0052247	0.0001641	0.005749	0.004226	0	4.8773e-05	0	0	0	0	0	0	0	0	0.0016315	0
0	0	0	0	1.593e-06	0.0091823	0.00012267	0.014003	0.0052446	0	0.0052767	0	0	0	0	0.023233	0.0024015	0.00024878	0.0095157	0	0	0	0	0	0	0	0	0	4.0171e-05	0.00089486	1.6242e-05	5.2189e-05	0	0.0026459	0.00086918	0.0027332	0.0024756	0.00063256	0.00012451	0	1.6715e-05	0	0	0	0	0	0	0	0.00010658	0
0	0	0	0	0	0	0	9.6774e-06	0	0.0052767	0	0	0	0.035671	0	0	0	0.00098864	0	0.010775	0	0	0	0	0	0	0	0	0	0	0	0	0	0	0.00011755	0.001332	0	2.7425e-05	2.9273e-05	0	0	0	0	0	0	0	0	0	0.0012361	0
0	0	0	0.0075156	0	0	0	0.0019455	0	0	0	0	0.020176	0.0057622	0.00011971	0	0	0	0	0.00079383	0	0	0	0	0	0	0	0	0	0	0	0	0	0.00040334	0	0.00069053	4.3587e-05	0	0.012735	0	0	0	0	0	2.2511e-05	0	0	0	0	0
0	0	0	0	0	0	0	0.010325	0	0	0	0.020176	0	0.0096703	0	0	0	0	0	0.0031588	0	0	0	0	0	0	0	0	0	0	0	0	0	0	0	0	0	0	0.0010044	0	0	0	0	0	0	0	0	0	0.0016825	0
0	0	0	0	0	0	0	0.0040699	0	0	0.035671	0.0057622	0.0096703	0	0.028371	0	0	0	0	0.01943	0	0	0	6.8847e-06	0	0	0	0	0	0	0	0	0	0	0	0	0	0	0	0	0	0	0	0	0	0	0	0	0.00040244	0
0	0	0	3.6719e-06	0	0	0	2.7356e-06	0	0	0	0.00011971	0	0.028371	0	0	0	0.0029049	0	0.017744	0.0023246	0.0025858	0	0.020722	0.00019292	2.177e-05	0	0	8.4138e-06	0	0	0	0	0	0	0	0	0	0	0.0014632	0	0	0	0	0	0	0	0	0	0
2.9676e-06	7.6458e-06	0	0	3.6113e-06	1.3543e-05	0.00023361	0	0	0.023233	0	0	0	0	0	0	0.01694	0.007568	0.0037487	8.7172e-06	0	0	0	0	0	0	0	0	0	0	0	0.00031827	0.0011356	0.006517	0.00041928	0.0023566	0.0031768	0.0035676	0	1.6831e-05	8.2542e-05	0	0	0	0	0	0	0	0	0
2.2066e-05	1.144e-05	0	0	5.7874e-05	0.0013609	1.0691e-06	0	0	0.0024015	0	0	0	0	0	0.01694	0	0.013192	0.018652	0	0	0	0	0	0	0	0	0	4.2533e-05	0.00019635	0.00021612	0.0037676	0.0015154	0.0053716	0	0	9.9134e-05	0.00012427	0	0	0	0	0	0	0	0	0	0	0	0
8.2213e-06	4.1047e-06	0	0	0	7.9087e-06	3.9925e-05	2.1897e-05	0	0.00024878	0.00098864	0	0	0	0.0029049	0.007568	0.013192	0	0.020686	0.010822	0.00045304	0.0027008	0.0092626	0.0019924	0.00032826	0.00033135	0	0.00030352	0	0	0	0	0	0.00052651	0.0075267	0.0034006	0.00053749	0.00046912	0	2.8866e-05	1.9655e-05	0	0	0	0	0	0	5.821e-07	0	0
5.3425e-05	0.00032892	0	0	9e-05	6.0601e-05	1.2065e-05	0	0	0.0095157	0	0	0	0	0	0.0037487	0.018652	0.020686	0	0	0	0	0.0025184	0	0.0023529	0	0	4.6893e-05	0.00080783	0.0071354	0.0033627	0	0	0.00070508	0.00016263	0	0.00020418	0.0017761	0	0.00033434	1.282e-05	0	0	0	0	0	0	0	0	0
0	0	0	8.2675e-06	0	0	0	0.0023373	0	0	0.010775	0.00079383	0.0031588	0.01943	0.017744	8.7172e-06	0	0.010822	0	0	0.0033581	0.00055998	1.6358e-05	0.0020732	0	0	0	0	0	0	0	0	0	0	0.00035371	0.0001905	0	0	0	6.3723e-05	0	0	0	0	0	0	0	0	5.4653e-05	0
0	0	0	0	0	0	0	0	0	0	0	0	0	0	0.0023246	0	0	0.00045304	0	0.0033581	0	0.027247	0.0053228	0.0027685	0	0.00023748	0	0	0	0	0	0	0	0	0	0	0	0	0	0	0	0	0	0	0	0	0	0	0	0
0	0	0	0	0	0	0	0	0	0	0	0	0	0	0.0025858	0	0	0.0027008	0	0.00055998	0.027247	0	0.0053055	0.029309	0.0001163	0.0057858	0	0	0	0	0	0	0	0	0	0	0	0	0	0.00021652	0	0	0	0	0	0	0	0	0	0
0.0021852	0.00016465	0	1.8372e-05	0	0	0	0	0	0	0	0	0	0	0	0	0	0.0092626	0.0025184	1.6358e-05	0.0053228	0.0053055	0	0.0078589	0.018896	0.00019039	0	0.00059162	0.0054273	0.00047358	0	2.2501e-05	0	3.6374e-05	0	0	0.00047824	0	0.00033046	3.9591e-05	0	0	0	0	0	0	0	0	0	0
0.001138	0	0	6.4336e-05	0	0	0	0	0	0	0	0	0	6.8847e-06	0.020722	0	0	0.0019924	0	0.0020732	0.0027685	0.029309	0.0078589	0	0.009191	0.016532	6.5016e-06	0.00033541	1.9373e-05	9.5009e-05	0	0	0	9.1551e-05	0	0	0.00025784	0	0.00012051	0.0014523	0	0	0	0	0	0	0	0	0	0
0.0003355	0.00017236	0	3.7157e-05	1.4601e-05	0	8.4206e-06	1.0742e-05	0	0	0	0	0	0	0.00019292	0	0	0.00032826	0.0023529	0	0	0.0001163	0.018896	0.009191	0	0.005804	0.0018894	0.00079951	0.019869	0.00047666	0	2.6856e-05	0	0.00017631	2.4284e-05	2.0368e-05	0.00024345	0.00019313	4.5873e-05	0.0056615	0.00054502	0	0	0	0	0	0	0	0	0
0	0	0	0	0	0	0	0	0	0	0	0	0	0	2.177e-05	0	0	0.00033135	0	0	0.00023748	0.0057858	0.00019039	0.016532	0.005804	0	0.034429	0.000969	0.00031441	1.7974e-05	0	0	0	0	0	0	0	0	0	0.0082435	0	0	0	0	0	0	0	0	0	0
0	0	0	0	0	0	0	0	0	0	0	0	0	0	0	0	0	0	0	0	0	0	0	6.5016e-06	0.0018894	0.034429	0	0.0053732	0.0025731	0	0	0	0	0	0.0013935	0	0	0	0	0.015894	0.0069847	0	0	0	0	0	0	0	0	0
0.0010658	0	0	0.0020194	0	0	0.00019624	5.3309e-05	2.7526e-05	0	0	0	0	0	0	0	0	0.00030352	4.6893e-05	0	0	0	0.00059162	0.00033541	0.00079951	0.000969	0.0053732	0	0.0005683	0.0075399	0	0.00052471	0	0.018011	0.003513	0.00047587	0.0033746	0	2.5661e-05	0.015835	0.08025	0	0	0	0	0	0	0	0	0
0	0	0	0	0	4.8923e-06	1.5924e-06	5.1305e-06	0	4.0171e-05	0	0	0	0	8.4138e-06	0	4.2533e-05	0	0.00080783	0	0	0	0.0054273	1.9373e-05	0.019869	0.00031441	0.0025731	0.0005683	0	0.01704	3.4354e-05	3.0756e-06	0	1.1918e-06	0.00018707	7.4638e-06	0	1.074e-05	0	0.0013682	4.4955e-05	0	0	0	0	0	0	0	0	0
0.00024794	5.5317e-06	0	0	0	0.00021513	2.3249e-05	5.0903e-06	0	0.00089486	0	0	0	0	0	0	0.00019635	0	0.0071354	0	0	0	0.00047358	9.5009e-05	0.00047666	1.7974e-05	0	0.0075399	0.01704	0	0.014637	0.010666	0	0.0001443	5.5158e-05	0	0.00011307	6.8426e-06	0	0.00026297	2.3427e-05	0	0	0	0	0	0	0	0	0
1.1671e-05	7.5004e-05	0	0	3.182e-05	0	1.6122e-05	0	0	1.6242e-05	0	0	0	0	0	0	0.00021612	0	0.0033627	0	0	0	0	0	0	0	0	0	3.4354e-05	0.014637	0	0.0071301	0	0.00052856	0	0	7.5417e-06	0	0	0	0	0	0	0	0	0	0	0	0	0
0.00496	2.77e-05	0	0.00010019	5.6381e-05	0	0	0	0	5.2189e-05	0	0	0	0	0	0.00031827	0.0037676	0	0	0	0	0	2.2501e-05	0	2.6856e-05	0	0	0.00052471	3.0756e-06	0.010666	0.0071301	0	0.0042676	0.019641	0	0	0.00013841	0	0	0	0	0	0	0	0	0	0	0	0	0
0	0	0	0	0	0	0	0	0	0	0	0	0	0	0	0.0011356	0.0015154	0	0	0	0	0	0	0	0	0	0	0	0	0	0	0.0042676	0	0.0025869	0	0	4.157e-05	0	0	0	0	0	0	0	0	0	0	0	0	0
0.018759	0.0032085	0	0.0016139	0.023076	0.0043372	7.5663e-06	0	0	0.0026459	0	0.00040334	0	0	0	0.006517	0.0053716	0.00052651	0.00070508	0	0	0	3.6374e-05	9.1551e-05	0.00017631	0	0	0.018011	1.1918e-06	0.0001443	0.00052856	0.019641	0.0025869	0	8.0625e-05	0.00022941	0.00589	0	0.00069168	4.824e-05	0.0084677	0	0	0	0.00087358	0	0	0	0	0
2.3887e-05	0	0	4.4128e-06	0	0	0.0051058	0.00082554	0.0052247	0.00086918	0.00011755	0	0	0	0	0.00041928	0	0.0075267	0.00016263	0.00035371	0	0	0	0	2.4284e-05	0	0.0013935	0.003513	0.00018707	5.5158e-05	0	0	0	8.0625e-05	0	0.024566	0.0036581	0.0054384	0.00015413	0.015288	0.0093095	0	0	0	0	0	0	0	0	0
0.00085242	0.00030497	0.00025063	0.0067715	0	0	0.018406	0.00042671	0.0001641	0.0027332	0.001332	0.00069053	0	0	0	0.0023566	0	0.0034006	0	0.0001905	0	0	0	0	2.0368e-05	0	0	0.00047587	7.4638e-06	0	0	0	0	0.00022941	0.024566	0	0.0019054	0.00029248	0.0013137	0.0028811	0.0006127	0	0	0	0.00010781	0	0	0	7.132e-05	0
0.005903	0.010052	6.9315e-05	0.0073549	0.0040502	3.7354e-05	0.013087	0.00066973	0.005749	0.0024756	0	4.3587e-05	0	0	0	0.0031768	9.9134e-05	0.00053749	0.00020418	0	0	0	0.00047824	0.00025784	0.00024345	0	0	0.0033746	0	0.00011307	7.5417e-06	0.00013841	4.157e-05	0.00589	0.0036581	0.0019054	0	0.016316	0.011194	0.00032228	0	0	0	0	0.00031128	0	0	0	0	0
0.00044317	0.0019006	0	0.0012941	0	0	0.0078946	0.00053676	0.004226	0.00063256	2.7425e-05	0	0	0	0	0.0035676	0.00012427	0.00046912	0.0017761	0	0	0	0	0	0.00019313	0	0	0	1.074e-05	6.8426e-06	0	0	0	0	0.0054384	0.00029248	0.016316	0	0.00010025	0.000818	0.00068151	0	0	0	3.1664e-05	0	0	0	5.8057e-06	0
0.00068128	0.00092562	0	0.017131	0	0	0.0001181	0.0001907	0	0.00012451	2.9273e-05	0.012735	0.0010044	0	0	0	0	0	0	0	0	0	0.00033046	0.00012051	4.5873e-05	0	0	2.5661e-05	0	0	0	0	0	0.00069168	0.00015413	0.0013137	0.011194	0.00010025	0	0.0003463	0.0034222	0	0	0	0.0070362	0	0	0	2.4985e-06	0
0.00011715	0	0	4.0818e-05	0	0	0.0002494	7.6357e-05	4.8773e-05	0	0	0	0	0	0.0014632	1.6831e-05	0	2.8866e-05	0.00033434	6.3723e-05	0	0.00021652	3.9591e-05	0.0014523	0.0056615	0.0082435	0.015894	0.015835	0.0013682	0.00026297	0	0	0	4.824e-05	0.015288	0.0028811	0.00032228	0.000818	0.0003463	0	0.017052	0	0	0	0	0	0	0	0	0
0	0	0	0	0	0	3.1737e-05	4.7947e-06	0	1.6715e-05	0	0	0	0	0	8.2542e-05	0	1.9655e-05	1.282e-05	0	0	0	0	0	0.00054502	0	0.0069847	0.08025	4.4955e-05	2.3427e-05	0	0	0	0.0084677	0.0093095	0.0006127	0	0.00068151	0.0034222	0.017052	0	0	0	0	0	0	0	0	0	0
0	0	8.2368e-06	4.3156e-05	0	0	7.4696e-05	0	0	0	0	0	0	0	0	0	0	0	0	0	0	0	0	0	0	0	0	0	0	0	0	0	0	0	0	0	0	0	0	0	0	0	0.0082695	8.9289e-05	0.008466	0.0035171	0	0.00099845	0	0
0	0	0	0	0	0	3.5173e-05	0	0	0	0	0	0	0	0	0	0	0	0	0	0	0	0	0	0	0	0	0	0	0	0	0	0	0	0	0	0	0	0	0	0	0.0082695	0	0	0	0.019843	0	0.0022685	0	0
0	0	0	6.84e-05	0	0	0	0	0	0	0	0	0	0	0	0	0	0	0	0	0	0	0	0	0	0	0	0	0	0	0	0	0	0	0	0	0	0	0	0	0	8.9289e-05	0	0	0.0088442	0	0	5.8826e-05	0	0
0.0011155	0	6.7543e-05	0.0082457	0	0	2.3165e-05	0.00065904	0	0	0	2.2511e-05	0	0	0	0	0	0	0	0	0	0	0	0	0	0	0	0	0	0	0	0	0	0.00087358	0	0.00010781	0.00031128	3.1664e-05	0.0070362	0	0	0.008466	0	0.0088442	0	0	0	5.9092e-07	0.0034388	0
0	0	0	0	0	0	0	0	0	0	0	0	0	0	0	0	0	0	0	0	0	0	0	0	0	0	0	0	0	0	0	0	0	0	0	0	0	0	0	0	0	0.0035171	0.019843	0	0	0	0.00017062	0.003934	0	0
0	0	0	0	0	0	0	0.0001508	0	0	0	0	0	0	0	0	0	0	0	0	0	0	0	0	0	0	0	0	0	0	0	0	0	0	0	0	0	0	0	0	0	0	0	0	0	0.00017062	0	0.0083952	0.00011602	0.030251
0	0	0	9.315e-06	0	0	0.00058429	1.9905e-05	0	0	0	0	0	0	0	0	0	5.821e-07	0	0	0	0	0	0	0	0	0	0	0	0	0	0	0	0	0	0	0	0	0	0	0	0.00099845	0.0022685	5.8826e-05	5.9092e-07	0.003934	0.0083952	0	0.010894	0.0066778
0	0	0	0.00056882	0	0	0.0019319	0.01758	0.0016315	0.00010658	0.0012361	0	0.0016825	0.00040244	0	0	0	0	0	5.4653e-05	0	0	0	0	0	0	0	0	0	0	0	0	0	0	0	7.132e-05	0	5.8057e-06	2.4985e-06	0	0	0	0	0	0.0034388	0	0.00011602	0.010894	0	0.035296
0	0	0	0	0	0	0	0.001042	0	0	0	0	0	0	0	0	0	0	0	0	0	0	0	0	0	0	0	0	0	0	0	0	0	0	0	0	0	0	0	0	0	0	0	0	0	0	0.030251	0.0066778	0.035296	0
0	0	0	0	0	0	0	0.0013079	0	0.00072379	0.0029327	0	0	0	0	3.7679e-05	0	0	0	0	0	0	0	0	0	0	0	0	0	0	0	0	0	0.00016822	0	7.1453e-06	0	0	0.00015996	0	6.6053e-06	0	0	0	0.00059122	3.2892e-06	0.0094202	9.0797e-06	0.0052572	0.021046
0	0	0	0	0	0	0	0	0	0.00044555	0.033337	0	0	0.0051038	0	0.0018113	0	0	0	0.00031038	0	0	0	0	0	0	0	0	0	0	0	0	0	0	0	0	0	0	0	0	0	0	0	0	0	0	0	0	0.0036565	0
0	0	0	0.00017917	0	0	0	0.00032157	0	0	0	0.0021107	1.3432e-05	0	0	0	0	0	0	0	0	0	0	0	0	0	0	0	0	0	0	0	0	0.00084546	0	0	0	0	0.0038793	0	0	0	0	0	0.01068	0	0	0	0.0024033	0
0	0	0	0	0	0	0.00096171	0.0013483	0	0	0	0.00045724	0.014146	5.6029e-06	0	0	0	0	0	6.424e-05	0	0	0	0	0	0	0	0	0	0	0	0	0	0	0	0	0	0	0.0012158	0	0	0	0	0	5.07e-05	0	0	0	0.011281	0
0	0	0	0	0	0	0	4.0234e-05	0	0	0.00085124	4.08e-05	0	0.0072194	0.0064725	0	0	0	0	0.0019359	0	0	0	0	0	0	0	0	0	0	0	0	0	0	0	0	0	0	0	0	0	0	0	0	4.8755e-06	0	0	0	0.0081048	0
0	0	0	0	0	0	0	0	0	0	0	0	0	0.00087967	0.040838	0	0	0.00046577	0	0.0024915	8.6005e-05	4.5535e-05	0	0.0014489	0	0	0	0	0	0	0	0	0	1.2367e-05	0	0	0	0	0	6.0777e-05	0	0	0	0	9.5688e-06	0	0	0	0.00010995	0
0	0	0	0	0	0	0	0	0	0	0.00075335	0	0	0	0	0.00080642	0	9.4528e-07	0	0.00019692	0	0	0	0	0	0	0	0	0	0	0	0	0	0	0	0	0	0	0	0	0	0	0.00014398	0	0	0.00017183	0.0003073	2.3505e-05	0	0
0	0	0	0	0	0	0	0	0	0	0	0	0	0	0	0	0	0	0	0	0	0	0	0	0	0	0	0	0	0	0	0	0	0	0	0	0	0	0	0	0	0	0	0	0	0	0.0020563	0	0	0
0	0	0	0	0	0	0	0	0	0	7.6941e-05	0	0	0	0.00025975	0	0	0.0010219	0	0.0015737	0.0025325	9.2235e-06	0	4.2234e-06	0	0	0	0	0	0	0	0	0	0	0	0	0	0	0	0	0	8.506e-06	5.1348e-05	0	2.8632e-06	8.2352e-05	0	8.7197e-05	5.4777e-06	0
0	0	0	0	0	0	0	5.1523e-07	0	0	0	0	0	0	0	0	0	0	0	0	0	0	0	0	0	0	0	0	0	0	0	0	0	0	0	0	0	0	0	0	0	0.00029698	0.00051831	0	0	0.00046346	0.0012892	0.00012045	2.8015e-05	0
0	0	0	0	0	0	0	5.8425e-05	0	0	0.00089077	0	0.00012644	0.0015942	0.0011432	6.0435e-06	0	0.0014221	0	0.030675	0.002635	0	0	0.00014396	0	0	0	0	0	0	0	0	0	0	0	0	0	0	0	0	0	0	0	0	1.5638e-06	0	0	0	0.0011104	0
0	0	0	0	0	0	0	0	0	0	0	0	0	0	8.6879e-05	0	0	0.00018413	0	0.00014015	0.020113	0.0051826	0.00050387	0.00014238	0	0	0	0	0	0	0	0	0	0	0	0	0	0	0	0	0	0	0	0	0	0	0	0	0	0
0	0	0	0	0	0	0	0	0	0	0	0	0	0	0	0	0	0	0	0	0	0.00033468	0.00011481	0.00042384	0	0	0	0	0	0	0	0	0	0	0	0	0	0	0	0	0	0	0	0	0	0	0	0	0	0
0	0	0	0	0	0	0	0	0	0	0	0	0	0	0	0	0	0	0	0	0	0.00039011	0.00017569	0.00129	0	0	0	0	0	0	0	0	0	0	0	0	0	0	0	0	0	0.00041257	0.00019662	0	0.00032945	8.6171e-05	2.8637e-05	2.1202e-05	0	0
6.7704e-06	0	0	0	0	0	0	0	0	0	0	0	0	0	0	0	0	0	0	0	0	0.00087866	1.3024e-06	0.0016619	3.8337e-05	0.00023402	0	0	0	0	0	0	0	0	0	0	7.6102e-06	0	0	0.00017796	0	6.1821e-05	0	0	0.0012797	0	0	0	0	0
0	0	0	0	0	0	0	0	0	0	0	0	0	0	0	0	0	0	0	0	0	0	0	0	0	0	0	0	0	0	0	0	0	0	0	0	0	0	0	3.4416e-06	0	4.6879e-05	0	0	4.6659e-05	0	0	0	0	0
0	0	0	0	0	0	0	0	0	0	0	0	0	0	0	0	0	0	0	0	0	0	0	0	0	0	0	0	0	0	0	0	0	0	0	0	0	0	0	0	0	0	0	0	0	0	0	0	0	0
0	0	0	0	0	0	0	0	0	0	0	0	0	0	0	0	0	0	0	0	0	0	0	0	0	0	0	0	0	0	0	0	0	0	0	0	0	0	0	0	0	0	0	0	5.429e-05	0	0	0	5.0703e-06	0
0	0	0	0	0	0	0	0	0	0	0	0	0	0	0	0	0	0	0	0	0	0	0	0	0	0	0	0	0	0	0	0	0	0	0	0	0	0	0	4.6075e-05	0	0.0014139	0	0	0.010879	0	0	6.7e-06	8.9116e-07	0
0	0	0	0	0	0	0	0	0	0	0	0	0	0	0	0	0	0	0	0	0	0	0	0	0	0	0	0	0	0	0	0	0	0	0	0	0	0	0	0	0	6.4873e-05	9.1506e-06	0	8.6973e-05	2.2848e-05	4.7381e-05	8.1546e-07	0	0
0	0	0	0	0	0	0	0	0	0	0	0	0	0	0	0	0	0	0	0	0	0	0	0	0	0	0	0	0	0	0	0	0	0	0	0	0	0	0	0	0	0.0013573	0	0	0.0001421	9.3278e-05	0.00031619	0	0	0
0	0	0	0	0	0	0	0	0	0	0	0	0	0	0	0	0	0	0	0	0	0	0	0	0	0	0	0	0	0	0	0	0	0	0	0	0	0	0	0	0	5.4639e-05	0	0	0	6.2161e-06	0	0	0	0
0	0	0	0	0	0	0	0	0	0	0	0	0	0	0	0	0	0	0	0	0	0	0	0	0	0	0	0	0	0	0	0	0	0	0	0	0	0	0	0	0	0.0011657	0.00088622	0	1.1411e-05	0.001351	0.00054134	6.6705e-05	0	0
0	0	0	0	0	0	0	0	0	0	0	0	0	0	0	0	0	0	0	0	0	0	0	0	0	0	0	0	0	0	0	0	0	0	0	0	0	0	0	0	0	0	0	0	0	2.9184e-05	0	2.8675e-06	0	0
0	0	0	0	0	0	0	2.3864e-05	0	0	0	0	0	0	0	0	0	0	0	0	0	0	0	0	0	0	0	0	0	0	0	0	0	0	2.9271e-06	0	0	0	0	0	0	0.012751	0.0016601	0	0.0050352	0.03248	0.008614	0.0019808	0.00052486	0.00057284
0	0	0	0	0	0	0	6.5024e-05	0	0	0	0	0	0	0	0	0	1.4231e-06	3.8668e-06	0	0	0	0	3.5309e-05	0	0	0	0	0	0	0	0	0	0	0.023236	0.00072984	0.0001457	0.00064392	0	0	0	0.00010784	0	0	0.0070401	0.0006027	0	0.0029454	0.0018661	0
0	0	0	0.0001872	0	0	0.0013688	1.2089e-05	0	0	0	0	0	0	0	0	0	0	0	0	0	0	0	0	0	0	0	0	0	0	0	0	0	0	0	0	0	0	0	0	0	0.0015065	0	0	0.01187	0.00016525	0	0.0068775	0.00034638	0
0	0	0	0	0	0	0	0.00085034	0	0	0	0	0	0	0	0	0	0	0	0	0	0	0	0	0	0	0	0	0	0	0	0	0	0.00010086	0.0010708	0	0	0.0003361	0	0	0	0.00028343	0.018141	0	0.007402	0.0061322	0	0.0092805	0.0011252	0.00059939
0	0	0	0	0	0	0	7.0328e-06	0	0	0	0	0	0	0	0	0	0	0	0	0	0	0	0	0	0	0	0	0	0	0	0	0	0	5.179e-06	0	0	0.0001241	0	0	0	0.00087076	0	0	0.00083892	0.0015329	0	0.0048405	0.00016827	0
4.8144e-05	0	0	0.00027878	0	0	0	1.1546e-05	0	0	0	0	0	0	0	0	0	0	0	0	0	0	0	0	0	0	0	0	0	0	0	0	0	0.0012355	0	0	0	0	0.0025191	0	0	3.6885e-05	1.156e-05	0	0.019372	0	0	0	0	0
0	0	0	0	0	0	0	0	0	0	0	0	0	0	0.00024394	0	0	0	0	7.4529e-05	0	0	0	0	0	0	0	0	0	0	0	0	0	0	0	0	0	0	0	0	0	0	0	0	0.00053153	0	0	0	1.0508e-05	0
0	0	0	0	0	0	0	0	0	0	0	0	0	0	0	0	0	0	0	0	0	0	0	0	0	0	0	0	0	0	0	0	0	0	0	0	0	0	0	0	0	0.00029829	0	0	0.0030902	0	0	2.8223e-05	3.2841e-05	0
7.008e-06	0	0	6.0766e-06	0	0	0.00091043	0.00052097	0.0014075	0.018373	0.00052578	0	0	0	0	0.0075194	0	0.0075936	0.0054371	0	0	0	2.2919e-05	0	0.00017331	0	0.0032362	0.00045027	0	0	0	0	0	0	0.015691	0.0011388	0.00075686	0.026653	0.00067694	0.0083575	0.014056	0	0	0	0.0010285	0	0	0	0.00013807	0
[truncated: 33 more columns]
