# Supplementary material for: Reproducibility of the Structural Brain Connectome Derived from Diffusion Tensor Imaging
Source: PLoS One. 2015 Sep 2;10(9):e0135247. doi: 10.1371/journal.pone.0135247 (PMC4557836; doi:10.1371/journal.pone.0135247)
Supplement: S1 Data — Please refer to the README.txt file within the compressed folder for usage instructions. (ZIP) [file pone.0135247.s001.zip › Subject4_determistic_scanner_B_time_1.csv]

0	0.010597	0.0002315	0.0031579	0.00017154	0	0.0044211	0	0	0	0	0	0	0	0	0	0	7.1196e-05	9.2342e-05	1.6002e-05	0	0	0.00039265	0.00024259	0.00013854	0	0	0.0065017	0	0.00031345	0	0.0060933	0	0.021233	0.00031196	0.0022435	0.0034002	0.0029397	0.0034036	0	0	0.00011864	0	0.00042538	7.7788e-05	0	0	4.1844e-05	4.7677e-05	0
0.010597	0	0	0	0.0011524	0.00020107	0.0020688	0	0	4.0274e-06	0	0	0	0	0	0.00011921	0	0.0021345	9.5756e-05	8.1005e-05	0	3.704e-05	0.0009093	0.0014437	1.664e-05	0	0	9.0252e-06	0	0.00019364	0	5.4956e-05	0	0.0045473	5.536e-05	0	0.0065133	0.0014207	0	0	0	0	0	0	0	0	0	0	0	0
0.0002315	0	0	0.0032201	0	0	0.00086071	0	0	0	0	0	0	0	0	0	0	0	0	0	0	0	0	0	0	0	0	1.682e-05	0	0	0	1.9337e-05	0	0	0.00032592	0.00028361	0.0011038	0.00048643	0	0	0	0	0	0	1.7463e-05	0	0	7.4788e-06	1.2742e-06	0
0.0031579	0	0.0032201	0	0	0	0.00016543	0.0016555	0	0	0	0.0069556	0	0	0	0	0	2.2803e-06	0	0	0	0	5.9817e-06	5.2554e-06	0	0	0	0.00010537	4.6032e-06	2.0868e-06	0	0	0	0.0044258	0	0.0039979	0.0064572	0.0010398	0.022608	0	0.00072847	0.0012871	0	0.00067864	0.012587	0	0	2.7979e-05	0.00067018	0
0.00017154	0.0011524	0	0	0	0.0065327	0.017428	0.00020371	0.00045469	0.00010359	0	0	0	0	0	5.6132e-05	0	0.00090656	0	0	0	0	0	0	0	0	0	0	0	0	0	0	0	0.016103	0	0	0.0014151	0	0	0	0	0	0	0	0	0	0	0	0	0
0	0.00020107	0	0	0.0065327	0	0.0039656	9.1957e-05	0.009392	0.010931	0	0	0	0	0	0.0001428	0.0019122	4.892e-05	5.2163e-05	0	0	0	0	0	0	0	0	0	0	4.587e-05	0	0.00016767	0	0.0094299	0	0	0	0	0	0	0	0	0	0	0	0	0	0	0	0
0.0044211	0.0020688	0.00086071	0.00016543	0.017428	0.0039656	0	0.0036495	0.00039553	3.4633e-05	0	0.00011909	0	0	0	0.00020412	0	0.00035195	6.927e-07	1.1638e-05	0	0	5.9857e-06	4.0692e-05	3.6204e-06	0	0	4.0547e-05	6.1131e-05	8.1448e-06	0	1.9977e-05	0	0	0.0039553	0.0058868	0.0063219	0.0028141	0	0.00012572	2.681e-06	0	0	0	6.521e-05	1.7996e-05	0	0.00021986	9.7162e-05	0
0	0	0	0.0016555	0.00020371	9.1957e-05	0.0036495	0	0.026302	0.019388	0.00065536	0.0029404	0.017285	0.0047243	0.00061836	0	0	0	0	0.00074859	0	0	0	0	0	0	0	0	7.2207e-07	0	0	0	0	0	0.00014686	0.00056822	0.0014677	0.00015455	9.0536e-05	2.1304e-05	3.8299e-05	0	0	0	8.8121e-06	0	0	0.00023639	0.025278	0.00021044
0	0	0	0	0.00045469	0.009392	0.00039553	0.026302	0	0.0082933	0	0	0	0	0	0.00010051	0	0	0	0	0	0	0	0	0	0	0	0	0	0	0	0	0	0	0.0026629	0.00060084	0.0059825	0.00014667	0	6.3369e-05	0	0	0	0	0	0	0	0	0.0017208	0
0	4.0274e-06	0	0	0.00010359	0.010931	3.4633e-05	0.019388	0.0082933	0	0.0039664	0	0	0	0	0.020935	0.00095405	0	0.0079317	0	0	0	0	0	0	0	0	0	0	0.002505	0.00014825	0	0	0.0034177	0.00051604	0.0081628	0.0049596	0.0013545	0	0	4.4838e-05	0	0	0	0	0	0	0	0	0
0	0	0	0	0	0	0	0.00065536	0	0.0039664	0	0	0	0.025314	0	8.9288e-05	0	7.2183e-05	0	0.004983	0	0	0	0	0	0	0	0	0	0	0	0	0	0	0	0.0001151	0	0	0	0	0	0	0	0	0	0	0	0	0.00035908	0
0	0	0	0.0069556	0	0	0.00011909	0.0029404	0	0	0	0	0.04561	0.0043533	0.00048731	0	0	0	0	0.00031323	0	0	0	0	0	0	0	0	0	0	0	0	0	0.00020189	0	0	0	0	0.019752	0	0.00080473	0	0	0	0.0004755	0	0	0	0.00059612	0
0	0	0	0	0	0	0	0.017285	0	0	0	0.04561	0	0.018584	0.0020926	0	0	0	0	0.0014862	0	0	0	0	0	0	0	0	0	0	0	0	0	0	0	0	0	0	0.00032023	0	1.3032e-05	0	0	0	1.0476e-05	0	0	0	0.001754	0
0	0	0	0	0	0	0	0.0047243	0	0	0.025314	0.0043533	0.018584	0	0.018503	0	0	0	0	0.015603	0	0	0	0	0	0	0	0	0	0	0	0	0	0	0	0	0	0	0	0	0	0	0	0	0	0	0	0	0.0012401	0
0	0	0	0	0	0	0	0.00061836	0	0	0	0.00048731	0.0020926	0.018503	0	0	0	0.00011639	0	0.013855	3.1935e-05	0.0024147	0	0.0081006	5.18e-06	0.0015269	0.00027511	0	0	0	0	0	0	0	0	0	0	0	0	0.0021396	0	0	0	0	0	0	0	0	0.00011078	0
0	0.00011921	0	0	5.6132e-05	0.0001428	0.00020412	0	0.00010051	0.020935	8.9288e-05	0	0	0	0	0	0.01597	0.0074062	0.0053845	2.1742e-05	0	0	0	0	0	0	0	0	0	0	0	0	2.5628e-05	0.0062629	0.0013681	0.0028065	0.006048	0.00033997	0	0	3.1969e-06	0	0	0	0	0	0	0	0	0
0	0	0	0	0	0.0019122	0	0	0	0.00095405	0	0	0	0	0	0.01597	0	0.01061	0.018632	0	0	0	0	0	0	0	0	0	0	0.00059355	0.00024898	0.0065354	0.00077216	0.0021513	0	0	0	0	0	0	0	0	0	0	0	0	0	0	0	0
7.1196e-05	0.0021345	0	2.2803e-06	0.00090656	4.892e-05	0.00035195	0	0	0	7.2183e-05	0	0	0	0.00011639	0.0074062	0.01061	0	0.032988	0.0071161	0.006116	0.00039818	0.0089959	0.00060289	0.00063167	0.00016493	0	7.7722e-06	0.00012663	1.3025e-06	0	0.0027364	7.7265e-05	0.0025516	0.001522	0.00042877	0.0015875	0.0018613	0.00032769	9.3845e-06	0	0	0	0	0	0	0	0	0	0
9.2342e-05	9.5756e-05	0	0	0	5.2163e-05	6.927e-07	0	0	0.0079317	0	0	0	0	0	0.0053845	0.018632	0.032988	0	0.00043612	0	0	0.0018671	0	0.0012759	0	0	1.6421e-05	0.00012479	0.0065962	0.011608	0.0022632	0	0.00013701	9.0284e-05	0	0.00040988	0.00066211	5.0694e-05	0	0	0	0	0	0	0	0	0	0	0
1.6002e-05	8.1005e-05	0	0	0	0	1.1638e-05	0.00074859	0	0	0.004983	0.00031323	0.0014862	0.015603	0.013855	2.1742e-05	0	0.0071161	0.00043612	0	0.00064941	0.00062294	0	0.00087489	0	0.00029999	0	0.00048155	0.00023086	1.4344e-05	0	0	0	9.6238e-05	0.0027333	0.002516	0.00061294	0.0012288	0.00020453	0.0015956	6.1603e-05	0	0	0	0	0	0	0	0	0
0	0	0	0	0	0	0	0	0	0	0	0	0	0	3.1935e-05	0	0	0.006116	0	0.00064941	0	0.021488	0.005287	0.00052229	2.5676e-06	0.00020998	0	0	0	0	0	0	0	0	0	0	5.499e-05	0	0	8.9423e-06	0	0	0	0	0	0	0	0	0	0
0	3.704e-05	0	0	0	0	0	0	0	0	0	0	0	0	0.0024147	0	0	0.00039818	0	0.00062294	0.021488	0	0.0051993	0.02718	0.00016476	0.0027917	0	0	0	3.0182e-06	0	0	0	0	7.1007e-05	0	0	0	0	0.00041126	0	0	0	0	0	0	0	0	0	0
0.00039265	0.0009093	0	5.9817e-06	0	0	5.9857e-06	0	0	0	0	0	0	0	0	0	0	0.0089959	0.0018671	0	0.005287	0.0051993	0	0.0066967	0.018233	8.1408e-05	0	6.9263e-05	0.006397	0.00058761	0	0.00030624	0	8.468e-06	1.3393e-05	0	0.00053142	0	0.00047815	0.00063346	2.3217e-05	0	0	0	0	0	0	0	0	0
0.00024259	0.0014437	0	5.2554e-06	0	0	4.0692e-05	0	0	0	0	0	0	0	0.0081006	0	0	0.00060289	0	0.00087489	0.00052229	0.02718	0.0066967	0	0.013031	0.021011	2.289e-05	3.0754e-06	0.00031411	0.00017471	0	6.1476e-05	0	0.00028517	0.00010336	0	5.4474e-05	0	1.4088e-05	0.0039833	6.7726e-05	0	0	0	0	0	0	0	0	0
0.00013854	1.664e-05	0	0	0	0	3.6204e-06	0	0	0	0	0	0	0	5.18e-06	0	0	0.00063167	0.0012759	0	2.5676e-06	0.00016476	0.018233	0.013031	0	0.0049705	0.00070048	5.645e-05	0.014091	0.0015471	0	2.3607e-05	0	0.00013251	0.00034602	9.8786e-05	1.8385e-05	8.0775e-05	1.9865e-05	0.010662	0.0033386	0	0	0	0	0	0	0	0	0
0	0	0	0	0	0	0	0	0	0	0	0	0	0	0.0015269	0	0	0.00016493	0	0.00029999	0.00020998	0.0027917	8.1408e-05	0.021011	0.0049705	0	0.031411	0.0011166	0.0015649	0.00021443	0	0	0	0	0	0	0	0	0	0.0094745	0	0	0	0	0	0	0	0	0	0
0	0	0	0	0	0	0	0	0	0	0	0	0	0	0.00027511	0	0	0	0	0	0	0	0	2.289e-05	0.00070048	0.031411	0	0.0016218	0.00050895	0	0	0	0	0	7.2988e-05	0	0	0	0	0.023287	0.0051986	0	0	0	0	0	0	0	0	0
0.0065017	9.0252e-06	1.682e-05	0.00010537	0	0	4.0547e-05	0	0	0	0	0	0	0	0	0	0	7.7722e-06	1.6421e-05	0.00048155	0	0	6.9263e-05	3.0754e-06	5.645e-05	0.0011166	0.0016218	0	0.0006152	0.0037006	0	5.5177e-05	0	0.01522	0.0052291	9.4804e-05	0.0071162	0.0022731	0.00052243	0.0081748	0.080542	0	0	0	0	0	0	0	0	0
0	0	0	4.6032e-06	0	0	6.1131e-05	7.2207e-07	0	0	0	0	0	0	0	0	0	0.00012663	0.00012479	0.00023086	0	0	0.006397	0.00031411	0.014091	0.0015649	0.00050895	0.0006152	0	0.011661	0	1.6516e-05	0	0.00028188	0.0031967	0.00034156	0.00012904	0.00072923	3.5206e-05	0.0032314	0.0035636	0	0	0	0	0	0	0	0	0
0.00031345	0.00019364	0	2.0868e-06	0	4.587e-05	8.1448e-06	0	0	0.002505	0	0	0	0	0	0	0.00059355	1.3025e-06	0.0065962	1.4344e-05	0	3.0182e-06	0.00058761	0.00017471	0.0015471	0.00021443	0	0.0037006	0.011661	0	0.0095958	0.011648	0	0.00038198	4.7303e-05	0	1.9571e-06	1.9331e-05	0	4.1383e-05	0.00010818	0	0	0	0	0	0	0	0	0
0	0	0	0	0	0	0	0	0	0.00014825	0	0	0	0	0	0	0.00024898	0	0.011608	0	0	0	0	0	0	0	0	0	0	0.0095958	0	0.0014419	0	0	0	0	0	0	0	0	0	0	0	0	0	0	0	0	0	0
0.0060933	5.4956e-05	1.9337e-05	0	0	0.00016767	1.9977e-05	0	0	0	0	0	0	0	0	0	0.0065354	0.0027364	0.0022632	0	0	0	0.00030624	6.1476e-05	2.3607e-05	0	0	5.5177e-05	1.6516e-05	0.011648	0.0014419	0	0.0073273	0.023182	1.0769e-05	0	0.00022568	0	0	1.061e-05	5.0283e-05	0	0	0	0	0	0	0	0	0
0	0	0	0	0	0	0	0	0	0	0	0	0	0	0	2.5628e-05	0.00077216	7.7265e-05	0	0	0	0	0	0	0	0	0	0	0	0	0	0.0073273	0	0.0048167	0	0	0	0	0	0	0	0	0	0	0	0	0	0	0	0
0.021233	0.0045473	0	0.0044258	0.016103	0.0094299	0	0	0	0.0034177	0	0.00020189	0	0	0	0.0062629	0.0021513	0.0025516	0.00013701	9.6238e-05	0	0	8.468e-06	0.00028517	0.00013251	0	0	0.01522	0.00028188	0.00038198	0	0.023182	0.0048167	0	0.00098592	0	0.003928	0.00015733	0.0013511	0	0.015684	6.4059e-05	0	0	0.00038161	0	0	0	0	0
0.00031196	5.536e-05	0.00032592	0	0	0	0.0039553	0.00014686	0.0026629	0.00051604	0	0	0	0	0	0.0013681	0	0.001522	9.0284e-05	0.0027333	0	7.1007e-05	1.3393e-05	0.00010336	0.00034602	0	7.2988e-05	0.0052291	0.0031967	4.7303e-05	0	1.0769e-05	0	0.00098592	0	0.027857	0.0052047	0.0032535	0	0.0094801	0.016663	0	0	0	0	0	0	0	0	0
0.0022435	0	0.00028361	0.0039979	0	0	0.0058868	0.00056822	0.00060084	0.0081628	0.0001151	0	0	0	0	0.0028065	0	0.00042877	0	0.002516	0	0	0	0	9.8786e-05	0	0	9.4804e-05	0.00034156	0	0	0	0	0	0.027857	0	0.00082504	0.0015921	0.0027711	0.00076245	9.977e-05	0	0	0	0	0	0	9.922e-05	0	0
0.0034002	0.0065133	0.0011038	0.0064572	0.0014151	0	0.0063219	0.0014677	0.0059825	0.0049596	0	0	0	0	0	0.006048	0	0.0015875	0.00040988	0.00061294	5.499e-05	0	0.00053142	5.4474e-05	1.8385e-05	0	0	0.0071162	0.00012904	1.9571e-06	0	0.00022568	0	0.003928	0.0052047	0.00082504	0	0.026887	0.0098755	0.00026859	0.00026069	2.7794e-05	0	0	0	0	0	0	0	0
0.0029397	0.0014207	0.00048643	0.0010398	0	0	0.0028141	0.00015455	0.00014667	0.0013545	0	0	0	0	0	0.00033997	0	0.0018613	0.00066211	0.0012288	0	0	0	0	8.0775e-05	0	0	0.0022731	0.00072923	1.9331e-05	0	0	0	0.00015733	0.0032535	0.0015921	0.026887	0	0.0031485	2.0689e-05	0.00023053	0	0	0	0	0	0	0	0	0
0.0034036	0	0	0.022608	0	0	0	9.0536e-05	0	0	0	0.019752	0.00032023	0	0	0	0	0.00032769	5.0694e-05	0.00020453	0	0	0.00047815	1.4088e-05	1.9865e-05	0	0	0.00052243	3.5206e-05	0	0	0	0	0.0013511	0	0.0027711	0.0098755	0.0031485	0	0.00038669	0.0084546	0	0	0	0.00076128	0	0	0	0	0
0	0	0	0	0	0	0.00012572	2.1304e-05	6.3369e-05	0	0	0	0	0	0.0021396	0	0	9.3845e-06	0	0.0015956	8.9423e-06	0.00041126	0.00063346	0.0039833	0.010662	0.0094745	0.023287	0.0081748	0.0032314	4.1383e-05	0	1.061e-05	0	0	0.0094801	0.00076245	0.00026859	2.0689e-05	0.00038669	0	0.010057	1.8127e-05	0	0	0	0	0	0	0	0
0	0	0	0.00072847	0	0	2.681e-06	3.8299e-05	0	4.4838e-05	0	0.00080473	1.3032e-05	0	0	3.1969e-06	0	0	0	6.1603e-05	0	0	2.3217e-05	6.7726e-05	0.0033386	0	0.0051986	0.080542	0.0035636	0.00010818	0	5.0283e-05	0	0.015684	0.016663	9.977e-05	0.00026069	0.00023053	0.0084546	0.010057	0	0	0	0	0	0	0	0	0	0
0.00011864	0	0	0.0012871	0	0	0	0	0	0	0	0	0	0	0	0	0	0	0	0	0	0	0	0	0	0	0	0	0	0	0	0	0	6.4059e-05	0	0	2.7794e-05	0	0	1.8127e-05	0	0	0.0054455	0.001651	0.0084696	0.0032517	0	0.0018364	0	0
0	0	0	0	0	0	0	0	0	0	0	0	0	0	0	0	0	0	0	0	0	0	0	0	0	0	0	0	0	0	0	0	0	0	0	0	0	0	0	0	0	0.0054455	0	0	0	0.0048062	0	0.0011076	3.901e-06	0
0.00042538	0	0	0.00067864	0	0	0	0	0	0	0	0	0	0	0	0	0	0	0	0	0	0	0	0	0	0	0	0	0	0	0	0	0	0	0	0	0	0	0	0	0	0.001651	0	0	0.012292	0	0	0	0	0
7.7788e-05	0	1.7463e-05	0.012587	0	0	6.521e-05	8.8121e-06	0	0	0	0.0004755	1.0476e-05	0	0	0	0	0	0	0	0	0	0	0	0	0	0	0	0	0	0	0	0	0.00038161	0	0	0	0	0.00076128	0	0	0.0084696	0	0.012292	0	0	0	5.3191e-06	0.0013358	0
0	0	0	0	0	0	1.7996e-05	0	0	0	0	0	0	0	0	0	0	0	0	0	0	0	0	0	0	0	0	0	0	0	0	0	0	0	0	0	0	0	0	0	0	0.0032517	0.0048062	0	0	0	0.0098384	0.0040443	0	0
0	0	0	0	0	0	0	0	0	0	0	0	0	0	0	0	0	0	0	0	0	0	0	0	0	0	0	0	0	0	0	0	0	0	0	0	0	0	0	0	0	0	0	0	0	0.0098384	0	0.011059	0.00023197	0.035862
4.1844e-05	0	7.4788e-06	2.7979e-05	0	0	0.00021986	0.00023639	0	0	0	0	0	0	0	0	0	0	0	0	0	0	0	0	0	0	0	0	0	0	0	0	0	0	0	9.922e-05	0	0	0	0	0	0.0018364	0.0011076	0	5.3191e-06	0.0040443	0.011059	0	0.015381	0.0034936
4.7677e-05	0	1.2742e-06	0.00067018	0	0	9.7162e-05	0.025278	0.0017208	0	0.00035908	0.00059612	0.001754	0.0012401	0.00011078	0	0	0	0	0	0	0	0	0	0	0	0	0	0	0	0	0	0	0	0	0	0	0	0	0	0	0	3.901e-06	0	0.0013358	0	0.00023197	0.015381	0	0.027173
0	0	0	0	0	0	0	0.00021044	0	0	0	0	0	0	0	0	0	0	0	0	0	0	0	0	0	0	0	0	0	0	0	0	0	0	0	0	0	0	0	0	0	0	0	0	0	0	0.035862	0.0034936	0.027173	0
0	0	0	0	0	0	0	0.00077285	0	0.0027252	0.0016926	0	0	0	0	0.00023806	0	0	0	0	0	0	0	0	0	0	0	0	0	0	0	0	0	0	0	0.00017531	0	4.7751e-05	0	0.0001213	2.1815e-06	0	0.00027955	0	1.2483e-06	3.2434e-05	0.0098788	1.4089e-05	0.0097673	0.019079
0	0	0	0	0	0	0	0.00033042	0	0.00066189	0.022312	0	0	0.002656	0	0.00094676	0	4.25e-05	0	0.00034608	0	0	0	0	0	0	0	0	0	0	0	0	0	0	0	0	0	0	0	0	0	0	0	0	0	0	0	0	0.0077494	0
0	0	0	0.00080684	0	0	2.208e-06	0.00014294	0	0	0	0.011468	0.0035084	0	0.0010839	0	0	0	0	0	0	0	0	0	0	0	0	0	0	0	0	0	0	0	0	0	0	0	0	0	0	0	0	0	0.003621	0	0	0	0.0016938	0
0	0	0	0	0	0	0	0.0009385	0	0	0	0.0068499	0.018118	0	0.00072444	0	0	0	0	0	0	0	0	0	0	0	0	0	0	0	0	0	0	0	0	0	0	0	0.00064881	0	0.0001487	0	0	0	6.5458e-06	0	0	0	0.0033022	0
0	0	0	0	0	0	0	1.724e-06	0	0	1.0984e-05	0.00040949	0.0026991	0.0058187	0.0072436	0	0	0	0	0.0029651	0	0	0	0	0	0	0	0	0	0	0	0	0	0	0	0	0	0	0	0	0	0	0	0	0	0	0	0	0.0016171	0
0	0	0	0	0	0	0	0	0	0	0	0	0	0.00047374	0.044781	0	0	0.0011516	0	0.00092032	0.00076879	0.0008678	3.4524e-06	0.00052054	0	0	0	0	0	0	0	0	0	0	0	0	0	0	0	0.00089203	0	0	0	0	0	0	0	0	0.00036429	0
0	0	0	0	0	0	0	0	0	0	0.00022985	0	0	0	0	0.00045804	0	0.0004306	0	0.00089002	0	0	0	0	0	0	0	0	0	0	0	0	0	0	0	0	0	0	0	0	0	0	1.8538e-06	0	0	2.7511e-05	0.00047046	3.7051e-06	0	0
0	0	0	0	0	0	0	0	0	0	0	0	0	0	0	0	0	0	0	0	0	0	0	0	0	0	0	0	0	0	0	0	0	0	0	0	0	0	0	0	0	0	0	0	0	0	0	0	0	0
0	0	0	0	0	0	0	0	0	0	0	0	0	0	2.747e-06	0	0	0.00090981	0	0.002115	0.00011665	0.0001052	6.7909e-05	3.044e-05	0	2.6463e-06	0	0	0	0	0	0	0	0	0	0	0	0	0	0	0	0	4.3113e-05	0	0	0.00052893	1.2208e-05	7.0451e-05	0.00016046	3.4564e-05
0	0	0	0	0	0	0	0	0	0	0	0	0	0	0	0	0	0	0	0	0	0	0	0	0	0	0	0	0	0	0	0	0	0	0	0	0	0	0	0	0	1.6968e-05	0.00014347	0	0	0.00020452	8.0393e-06	6.3127e-05	1.2087e-05	0
0	0	0	0	0	0	0	8.0785e-06	0	0	0.001933	2.0454e-05	6.536e-05	0.001854	0.00092566	7.4484e-05	0	0.00067865	0	0.016565	3.3683e-05	2.3266e-05	0	0.00021056	0	6.4181e-05	0	0	2.1248e-06	0	0	0	0	0	7.3057e-06	0	0	2.5131e-05	0	1.4581e-05	2.2752e-06	0	0	0	0	0	0	0	0.0007563	0
0	2.4699e-06	0	0	0	0	0	0	0	0	0	0	0	0	0	0	0	0	0	0	0.0052877	0.00090447	0	4.5551e-05	0	0	0	0	0	0	0	0	0	0	0	0	0	0	0	2.9612e-06	0	0	0	0	0	0	0	0	0	0
0	2.1326e-05	0	0	0	0	0	0	0	0	0	0	0	0	0	0	0	1.1918e-06	0	0	0	0.00068406	0.00021773	0.0013289	0	0	0	0	0	0	0	0	0	0	0	0	0	0	0	1.0621e-05	0	0	0	0	0	0	0	0	0	0
0	0	0	0	0	0	0	0	0	0	0	0	0	0	0	0	0	1.961e-05	0	0	2.7171e-06	0	5.8278e-06	0	0	0	0	0	0	0	0	0	0	0	0	0	0	0	0	0	0	0.000895	0.00042728	0	0.0001094	0.00066988	0.00019137	2.62e-05	0	0
2.3143e-05	0.00014474	0	0	0	0	1.7957e-06	0	0	0	0	0	0	0	0.00012666	0	0	0	0	0	0	0.0027566	0	0.0046637	0	0	0	0	0	0	0	2.1031e-06	0	0	0.00012383	0	0	0	0	0.00037291	3.0696e-06	0.0016099	0	0	2.6169e-06	0.00042808	0	0	0	0
0	0	0	0	0	0	0	0	0	0	0	0	0	0	0	0	0	0	0	0	0	0	0	0	0	0	0	0	0	0	0	0	0	0	0	0	0	0	0	9.0328e-06	0	0.00029246	0	0	1.2118e-05	5.8398e-06	0	0	0	0
0	0	0	0	0	0	0	0	0	0	0	0	0	0	0	0	0	0	0	0	0	0	0	0	0	0	0	0	0	0	0	0	0	0	0	0	0	0	0	0	0	0	0	0	0	0	0	0	0	0
0	0	0	0	0	0	0	0	0	0	0	0	0	0	0	0	0	0	0	0	0	0	0	0	0	0	0	0	0	0	0	0	0	0	0	0	0	0	0	0	0	3.1668e-05	0	0	0	0	0	0	0	0
0	0	0	0	0	0	0	0	0	0	0	0	0	0	0	0	0	0	0	0	0	0	0	0	0	0	0	0	0	0	0	0	0	0	0	0	0	0	0	1.1033e-05	0	0.0037853	0	0	0.001026	0	0	6.5858e-05	1.7179e-06	0
0	0	0	0	0	0	0	0	0	0	0	0	0	0	0	0	0	0	0	0	0	0	0	0	0	0	0	0	0	0	0	0	0	0	0	0	0	0	0	4.8818e-05	0	2.3483e-06	1.7623e-05	0	0	8.0149e-05	1.1986e-05	3.7732e-05	2.8258e-06	0
0	0	0	0	0	0	0	0	0	0	0	0	0	0	0	0	0	0	0	0	0	0	0	0	0	0	0	0	0	0	0	0	0	0	0	0	0	0	0	0	0	0.0012105	0	0	0	0.00015111	1.8089e-05	0	0	0
0	0	0	0	0	0	0	0	0	0	0	0	0	0	0	0	0	0	0	0	0	0	0	0	0	0	0	0	0	0	0	0	0	0	0	0	0	0	0	0	0	0	0	0	0	0	5.273e-05	0	0	0
0	0	0	0	0	0	0	0	0	0	0	0	0	0	0	0	0	0	0	0	0	0	0	0	0	0	0	0	0	0	0	0	0	0	0	0	0	0	0	0	0	0.00069084	0	0	5.1225e-05	0.0010902	0.00013414	7.8966e-07	0	0
0	0	0	0	0	0	0	0	0	0	0	0	0	0	0	0	0	0	0	0	0	0	0	0	0	0	0	0	0	0	0	0	0	0	0	0	0	0	0	0	0	0	0	0	0	0	0	0	0	0
0	0	0	0	0	0	0	0	0	0	0	0	0	0	0	0	0	0	0	0	0	0	0	0	0	0	0	0	0	0	0	0	0	0	0	0	0	0	0	0	0	0.024271	0	0	0.0043887	0.041411	0.0076684	0.00010268	0.00076245	0.0002321
0	0	0	0	0	0	0	0.00024296	0	0	0	0	0	0	0	0	0	0	0	0	0	0	0	0	0	0	0	0	0	0	0	0	0	0	0.0091013	0	0.00013998	0.00014567	0	0.00010874	0	1.9601e-05	0.00097465	0	0.00020317	0.00081659	3.8759e-06	0.0024869	0.00054873	0
3.7592e-05	0	4.8583e-05	0.00031895	0	0	0.00036545	6.2591e-05	0	0	0	0	0	0	0	0	0	0	0	0	0	0	0	0	0	0	0	0	0	0	0	0	0	0	0	0.0047026	0	0	0	0	0	2.0122e-05	0	0.0015112	0.008431	0	0	0.0028704	7.6394e-05	0
0	0	0	0	0	0	0	0.00021224	0	0	0	0	0	0	0	0	0	0	0	0	0	0	0	0	0	0	0	0	0	0	0	0	0	0	0	0	0	0	0	1.9708e-05	0	0.0060286	0.0073477	1.0584e-05	0.0098292	0.018963	0.0022475	0.0028017	0.001201	0.0012655
0	0	0	2.1828e-05	0	0	0	9.0354e-06	0	0	0	0	0	0	0	0	0	0	0	0	0	0	0	0	0	0	0	0	0	0	0	0	0	0	0	0	0	0.0018096	0	0.00062447	7.3889e-05	0.00015809	0.0024837	3.6226e-05	0.00039523	0.0016135	0	0.00022577	0.00026282	0
0	0	0	0.00021887	0	0	0	0	0	0	0	0.001426	0	0	0	0	0	0	0	0	0	0	0	0	0	0	0	0	0	0	0	0	0	0	0	0	0	0	0	0	0	0.00029091	0	0.0018722	0.013159	0	0	0	0	0
0	0	0	0	0	0	0	0	0	0	0	0	0	0	0.001105	0	0	0	0	6.8566e-05	0	0	0	8.579e-05	6.5685e-05	0	0.00043592	1.0988e-05	2.4994e-05	0	0	0	0	0	0	0	0	0	0	0.0018711	4.6696e-05	0	0	0	0	0	0	4.1122e-05	1.029e-05	0
0	0	0	9.8657e-06	0	0	0	0	0	0	0	0	0	0	0	0	0	0	0	0	0	0	0	0	0	0	0	0	0	0	0	0	0	0	0	0	0	2.91e-05	0	0	0	0.00040406	0	0	0.0013332	0	3.6633e-06	3.7189e-05	2.5859e-05	0
5.3579e-05	0.00014635	4.2607e-05	0	0	0	0.00035857	0.00071992	0.001937	0.020395	0	0	0	0	0	0.0038713	0	0.00818	3.2048e-06	0.0026904	0	0	0	1.9335e-05	0	0	0.00011609	0	4.559e-06	0	0	0	0	0	0.03331	0.0027608	0.00049555	0.022609	0	0.0092432	0.0068582	0	0	0	0	0	0	5.3888e-05	0.00015189	0
[truncated: 33 more columns]
