# Supplementary material for: Reproducibility of the Structural Brain Connectome Derived from Diffusion Tensor Imaging
Source: PLoS One. 2015 Sep 2;10(9):e0135247. doi: 10.1371/journal.pone.0135247 (PMC4557836; doi:10.1371/journal.pone.0135247)
Supplement: S1 Data — Please refer to the README.txt file within the compressed folder for usage instructions. (ZIP) [file pone.0135247.s001.zip › Subject4_probabilistic_scanner_A_time_1.csv]

0	1.2094e+05	3065.7	64222	10059	14146	15915	1281.7	412.42	1805.2	762.75	360	120.26	74.332	637.52	4580.2	6698	15053	22356	7321.2	338.69	1196.1	36315	12130	21948	4609.9	339.28	1.4054e+05	24850	31728	2094.8	1.8819e+05	785.6	3.4256e+05	12781	19648	4.5884e+05	12862	52844	30005	24783	220.95	35.79	662.6	4269.7	43.445	31.596	558.06	1021.1	178.94
1.2094e+05	0	26.273	812.23	1.0696e+05	58807	74491	2491.1	2007.6	4603.6	1209.7	77.701	122.04	80.752	802.54	5795.4	13819	15227	21059	4553.9	241.24	629.5	15474	3639.2	10283	1617.2	360.76	4892.5	11370	12187	4026	40158	3023	77034	88528	76681	5.9305e+05	1.2082e+05	4898.3	22471	11650	40.575	124.57	85.766	382.55	504.21	118.66	1178.7	1416.4	497.09
3065.7	26.273	0	20046	40.062	25.248	9950.3	1876.3	14.843	130.98	4.4275	71.272	306.25	97.211	12.08	2.159	11.826	19.059	14.091	28.75	2.8839	2.3126	19.133	8.7555	17.168	20.593	6.8255	83.959	21.35	11.983	1.3211	12.442	1.906	89.147	988.17	26762	839.89	1050.9	961.96	401.6	369.34	510.79	101.64	19087	14975	69.545	19.706	1546.8	4673.9	7.6737
64222	812.23	20046	0	44.21	20.056	4305.3	43161	16.745	369.08	36.218	43007	5873.2	3627.3	306.95	28.178	42.172	914.36	1304.8	941.24	46.129	184.64	4525.6	2320.9	3048.3	1805.6	75.392	27705	3531.1	2873	38.243	8242.5	6.1517	37930	13707	1.3564e+05	61897	4184.4	2.2201e+05	12283	15498	5295.2	73.275	21212	2.1933e+05	48.011	17.679	2339	19230	18.767
10059	1.0696e+05	40.062	44.21	0	1.4218e+05	2.0453e+05	7159.1	11040	31512	5012.6	4.7293	459.09	104.87	409.81	46483	32092	45978	18607	5351.7	38.71	39.721	3125.8	334.84	4336	438.2	369.83	3750.8	6243	8395.9	12028	16851	3052.1	2.2451e+05	1.3145e+05	1.3461e+05	4.414e+05	39596	176.64	26232	9422	18.019	158.77	17.976	221.72	6635.4	1536.1	17461	10762	2470.5
14146	58807	25.248	20.056	1.4218e+05	0	56641	58615	4.4488e+05	1.7373e+05	1470	2.5194	804.06	74.311	141.89	23020	39690	13598	35128	1394.6	21.09	34.154	1388.7	236.18	1433.7	170.54	91.215	861.4	4840.3	11851	11197	8933.8	1127.1	1.2058e+05	68766	63296	1.1086e+05	21470	119.15	8058	2310.7	10.384	24.844	13.02	133.24	438.84	792.18	3016.9	11318	30767
15915	74491	9950.3	4305.3	2.0453e+05	56641	0	86689	60517	38545	2096.2	347.72	7463.2	1113.8	789.41	13669	12298	22636	14476	5211.7	75.507	142.06	4074.5	1411.4	4810.7	767.07	410.54	3260.4	5136.6	4718.3	2645	10502	901.07	11404	1.8894e+05	4.1376e+05	3.1228e+05	1.0595e+05	2218.8	33572	8129.5	911.64	1413.8	7839.2	18983	29191	8019.3	1.6614e+05	1.9348e+05	25652
1281.7	2491.1	1876.3	43161	7159.1	58615	86689	0	2.038e+05	1.6983e+05	21044	30186	1.5285e+05	97001	15645	9127.2	4001.3	9097.6	5144.6	1.1419e+05	1248.5	270.39	663.88	638.49	793.91	182.45	99.209	297.61	980.74	1200.6	911.43	2054.1	145.47	7814.1	1.2567e+05	1.3878e+05	1.1398e+05	54951	10588	4387.1	1215.6	1069.3	541.58	5470.9	66764	7232.6	8029.1	55171	5.8466e+05	1.1479e+05
412.42	2007.6	14.843	16.745	11040	4.4488e+05	60517	2.038e+05	0	1.2236e+05	680.52	6.3405	441.32	184.82	59.38	3876.8	3090.1	3955.8	10413	578.43	5.8609	4.7589	185.91	57.972	161.81	33.262	23.583	154.04	807.81	1665.6	1044.6	843.29	49.253	2426.3	35558	2.6843e+05	23835	12932	33.438	1483	514.5	34.219	36.275	4.9512	212.59	2296.4	9082.8	27070	79467	2.5612e+05
1805.2	4603.6	130.98	369.08	31512	1.7373e+05	38545	1.6983e+05	1.2236e+05	0	69574	18.08	329.39	12070	264.74	2.9985e+05	1.0377e+05	60245	2.7893e+05	8059.4	6.8289	8.0989	2157.7	65.977	989.17	53.295	20.58	174	18969	35018	11452	16349	1008.6	56502	2.8644e+05	2.1504e+05	1.3518e+05	1.393e+05	505.99	45437	6839.3	911.64	224.49	149.71	11524	1770	1332	3881.2	82249	30219
762.75	1209.7	4.4275	36.218	5012.6	1470	2096.2	21044	680.52	69574	0	39.141	1608.6	2.4111e+05	3162.8	21097	10670	11469	3856.9	1.1521e+05	205.22	266.69	386.57	154.71	526.69	86.255	29.038	47.497	622.19	965.79	2775.1	5589.1	3683.5	9078.2	1.0283e+05	62858	25266	18005	118.73	4896.7	1605.5	287.63	536.6	7.5681	1049.5	1748	2507.7	1150.2	15362	928.34
360	77.701	71.272	43007	4.7293	2.5194	347.72	30186	6.3405	18.08	39.141	0	2.1709e+05	1.0897e+05	7256.9	1.2703	1.6318	175.54	98.917	9990.1	146.69	55.233	586.97	326.21	442.74	680.74	20.061	869.47	643.98	312.84	2.4226	96.176	0.96411	5157.1	2498	2256.3	2261.5	241.08	71602	3414.7	5551.1	534.2	65.903	176.28	9431.2	52.084	22.736	110.47	5024	12.537
120.26	122.04	306.25	5873.2	459.09	804.06	7463.2	1.5285e+05	441.32	329.39	1608.6	2.1709e+05	0	2.3239e+05	14591	106.63	98.968	2494.1	209.56	1.1976e+05	2322.7	546.24	186.95	423.46	309.19	336.67	237.03	284.83	285.13	108.22	50.985	126.37	7.5365	851.93	10671	6668.6	7080	5007.9	19976	2032.7	1299.6	173.46	224.19	376.75	4678.2	1025.1	1486.4	1731.1	85859	1606.1
74.332	80.752	97.211	3627.3	104.87	74.311	1113.8	97001	184.82	12070	2.4111e+05	1.0897e+05	2.3239e+05	0	1.3223e+05	550.49	195.09	5126.9	347.37	2.4221e+05	2118.8	863.65	175.94	1178.5	364.16	353.15	352.97	93.248	304.64	112.47	83.116	231.31	40.117	342.49	4451.6	3325.3	2033.7	2003.9	5536.4	1432.4	453	71.224	50.777	65.276	1006.8	249.1	185.43	439.37	49527	946.53
637.52	802.54	12.08	306.95	409.81	141.89	789.41	15645	59.38	264.74	3162.8	7256.9	14591	1.3223e+05	0	38.76	38.94	64251	2120.1	4.2325e+05	1.1826e+05	2.1988e+05	57981	1.4444e+05	6137.7	36077	51392	2663	3899.9	842.99	301.48	3171.3	22.364	856.57	8901.7	1772.1	4299.2	1780.3	656.87	66059	3914.3	203.35	225.52	17.278	677.22	378.76	243.41	274.95	4471.9	512.97
4580.2	5795.4	2.159	28.178	46483	23020	13669	9127.2	3876.8	2.9985e+05	21097	1.2703	106.63	550.49	38.76	0	1.9258e+05	1.2303e+05	1.3365e+05	1524	2.946	3.2225	1947.8	17.636	706.54	47.162	21.114	51.263	12437	25203	9040.8	15053	5142.9	1.1743e+05	1.465e+05	14455	2.8185e+05	72125	112.73	17463	7151.5	19.011	22.926	1.0346	111.96	88.897	102.81	314.54	1236.4	743.26
6698	13819	11.826	42.172	32092	39690	12298	4001.3	3090.1	1.0377e+05	10670	1.6318	98.968	195.09	38.94	1.9258e+05	0	1.4693e+05	2.468e+05	9531.1	5.7143	6.0118	837.61	55.814	522.77	102.14	10.819	237.31	7294.7	42753	60602	92783	14365	1.2306e+05	50748	29359	1.4674e+05	9310.9	245.24	2729.4	1584.8	66.551	169.86	7.3202	289.16	760.87	541.03	567.55	1457.4	995.63
15053	15227	19.059	914.36	45978	13598	22636	9097.6	3955.8	60245	11469	175.54	2494.1	5126.9	64251	1.2303e+05	1.4693e+05	0	4.9163e+05	4.9899e+05	36986	49247	1.7507e+05	30350	88738	11542	3866	3601.3	31282	16458	17449	67998	10187	69274	2.6762e+05	51642	2.8248e+05	70883	3356.2	63853	22988	5963.8	2901.2	87.652	10160	5492.8	3595.7	3512.2	4998.7	1351.6
22356	21059	14.091	1304.8	18607	35128	14476	5144.6	10413	2.7893e+05	3856.9	98.917	209.56	347.37	2120.1	1.3365e+05	2.468e+05	4.9163e+05	0	37223	1036.9	874.35	99857	2537	1.1777e+05	4501.9	1313	5932.6	94727	1.7404e+05	1.0268e+05	2.0077e+05	2177.2	43138	94608	17249	1.6983e+05	32981	4643.7	51518	29756	1750.1	797.33	26.864	4150.8	1274.7	715.99	840.45	1991.8	1418.6
7321.2	4553.9	28.75	941.24	5351.7	1394.6	5211.7	1.1419e+05	578.43	8059.4	1.1521e+05	9990.1	1.1976e+05	2.4221e+05	4.2325e+05	1524	9531.1	4.9899e+05	37223	0	1.0409e+05	1.0183e+05	40384	61350	46700	32309	28447	4211	31629	12694	12865	45172	3608.2	12092	1.2083e+05	30810	40008	13522	2550.9	93197	13660	4190.9	3184	97.89	9542.3	6573	4252.6	3916.1	14577	1270.5
338.69	241.24	2.8839	46.129	38.71	21.09	75.507	1248.5	5.8609	6.8289	205.22	146.69	2322.7	2118.8	1.1826e+05	2.946	5.7143	36986	1036.9	1.0409e+05	0	5.0369e+05	48815	2.2524e+05	5717.3	59009	29478	1171.6	3085.5	682.1	26.124	801.55	0.71004	431.08	3039.5	377.99	1571.4	232.87	211.62	65597	1577	136.43	44.237	3.331	263.36	20.374	5.939	12.824	1135.2	3.619
1196.1	629.5	2.3126	184.64	39.721	34.154	142.06	270.39	4.7589	8.0989	266.69	55.233	546.24	863.65	2.1988e+05	3.2225	6.0118	49247	874.35	1.0183e+05	5.0369e+05	0	1.4622e+05	5.1213e+05	12020	1.1266e+05	56115	2516.6	6254.9	2567	29.746	1151.9	0.71633	1268.2	5422.4	754.44	5013.8	385.86	881.81	1.2923e+05	3954.1	163.18	68.034	7.8406	372.39	21.224	9.6205	17.642	369.86	6.2662
36315	15474	19.133	4525.6	3125.8	1388.7	4074.5	663.88	185.91	2157.7	386.57	586.97	186.95	175.94	57981	1947.8	837.61	1.7507e+05	99857	40384	48815	1.4622e+05	0	1.8074e+05	4.9094e+05	28707	2952.6	18427	1.6033e+05	63603	5524.5	66489	1392.6	39066	49861	9389.4	1.2997e+05	9053.1	15727	2.5212e+05	55522	351.4	141.21	6.7954	934.03	186.92	118.94	154.03	366.71	95.564
12130	3639.2	8.7555	2320.9	334.84	236.18	1411.4	638.49	57.972	65.977	154.71	326.21	423.46	1178.5	1.4444e+05	17.636	55.814	30350	2537	61350	2.2524e+05	5.1213e+05	1.8074e+05	0	3.3843e+05	4.5332e+05	1.243e+05	17008	75161	36830	79.235	11685	5.6248	12909	36202	6873.2	31510	1713.6	6904.4	4.328e+05	28953	176.32	40.134	2.0345	424.14	47.843	15.791	54.893	370.63	32.205
21948	10283	17.168	3048.3	4336	1433.7	4810.7	793.91	161.81	989.17	526.69	442.74	309.19	364.16	6137.7	706.54	522.77	88738	1.1777e+05	46700	5717.3	12020	4.9094e+05	3.3843e+05	0	1.7739e+05	46355	15398	3.7672e+05	45569	3116.9	89396	579.55	31241	81505	17789	92855	19682	11126	2.6659e+05	61618	500.96	194.21	6.7488	995.47	250.23	136.59	241.83	565.07	94.981
4609.9	1617.2	20.593	1805.6	438.2	170.54	767.07	182.45	33.262	53.295	86.255	680.74	336.67	353.15	36077	47.162	102.14	11542	4501.9	32309	59009	1.1266e+05	28707	4.5332e+05	1.7739e+05	0	3.4555e+05	28876	64288	32095	136.32	5957	31.514	7028.6	55847	13161	18867	15367	10940	5.7248e+05	51662	237.66	84.661	4.5119	959.13	63.219	19.328	36.997	118.15	17.358
339.28	360.76	6.8255	75.392	369.83	91.215	410.54	99.209	23.583	20.58	29.038	20.061	237.03	352.97	51392	21.114	10.819	3866	1313	28447	29478	56115	2952.6	1.243e+05	46355	3.4555e+05	0	55783	19731	1903.1	72.186	1226.7	18.769	825.68	16419	4549.8	2220.5	1710.7	580.64	5.4073e+05	34493	14.133	5.6133	0	24.836	11.252	7.9041	14.062	56.35	7.2787
1.4054e+05	4892.5	83.959	27705	3750.8	861.4	3260.4	297.61	154.04	174	47.497	869.47	284.83	93.248	2663	51.263	237.31	3601.3	5932.6	4211	1171.6	2516.6	18427	17008	15398	28876	55783	0	17322	18716	339.59	23414	136.96	1.3293e+05	78439	28793	1.0093e+05	7053.7	28555	1.8518e+05	3.9112e+05	54.347	33.615	7.3945	395.62	70.083	34.323	176.32	402.55	40.372
24850	11370	21.35	3531.1	6243	4840.3	5136.6	980.74	807.81	18969	622.19	643.98	285.13	304.64	3899.9	12437	7294.7	31282	94727	31629	3085.5	6254.9	1.6033e+05	75161	3.7672e+05	64288	19731	17322	0	2.1509e+05	25005	62447	2343.6	27063	63380	19650	77746	11477	9926.5	1.7412e+05	74679	352.29	183.11	4.2703	812.93	270.61	185.21	292.5	635.95	204.69
31728	12187	11.983	2873	8395.9	11851	4718.3	1200.6	1665.6	35018	965.79	312.84	108.22	112.47	842.99	25203	42753	16458	1.7404e+05	12694	682.1	2567	63603	36830	45569	32095	1903.1	18716	2.1509e+05	0	1.991e+05	1.308e+05	2718.3	37647	37133	13617	78017	5982.6	5958.5	64671	30497	136.1	88.022	1.7356	368.43	177.49	121.69	210.4	544.6	323.12
2094.8	4026	1.3211	38.243	12028	11197	2645	911.43	1044.6	11452	2775.1	2.4226	50.985	83.116	301.48	9040.8	60602	17449	1.0268e+05	12865	26.124	29.746	5524.5	79.235	3116.9	136.32	72.186	339.59	25005	1.991e+05	0	1.1843e+05	6266.8	27822	37541	15189	38990	7119.6	297.16	1693.6	2361.6	61.737	172.98	1.8592	156.31	470.62	315.65	219.3	411.54	381.59
1.8819e+05	40158	12.442	8242.5	16851	8933.8	10502	2054.1	843.29	16349	5589.1	96.176	126.37	231.31	3171.3	15053	92783	67998	2.0077e+05	45172	801.55	1151.9	66489	11685	89396	5957	1226.7	23414	62447	1.308e+05	1.1843e+05	0	68850	3.0223e+05	53294	21590	1.9937e+05	13926	4181.8	23926	15820	239.18	244.83	5.0026	607.43	757.32	548.14	484.67	702.27	392.57
785.6	3023	1.906	6.1517	3052.1	1127.1	901.07	145.47	49.253	1008.6	3683.5	0.96411	7.5365	40.117	22.364	5142.9	14365	10187	2177.2	3608.2	0.71004	0.71633	1392.6	5.6248	579.55	31.514	18.769	136.96	2343.6	2718.3	6266.8	68850	0	34337	3544.5	6544.4	18741	2199.7	83.218	374.23	499.97	6.308	47.084	1.9114	52.332	202.64	139.73	56.487	32.425	43.392
3.4256e+05	77034	89.147	37930	2.2451e+05	1.2058e+05	11404	7814.1	2426.3	56502	9078.2	5157.1	851.93	342.49	856.57	1.1743e+05	1.2306e+05	69274	43138	12092	431.08	1268.2	39066	12909	31241	7028.6	825.68	1.3293e+05	27063	37647	27822	3.0223e+05	34337	0	36016	16237	5.1094e+05	12888	34204	43575	57161	169.11	69.17	8.1566	1838.1	194.13	159.45	367.23	1114.9	1137.1
12781	88528	988.17	13707	1.3145e+05	68766	1.8894e+05	1.2567e+05	35558	2.8644e+05	1.0283e+05	2498	10671	4451.6	8901.7	1.465e+05	50748	2.6762e+05	94608	1.2083e+05	3039.5	5422.4	49861	36202	81505	55847	16419	78439	63380	37133	37541	53294	3544.5	36016	0	6.7341e+05	3.6465e+05	4.9658e+05	50488	7.8734e+05	2.936e+05	651.79	552.43	44.138	3986.4	2804.4	2309	10398	46609	22837
19648	76681	26762	1.3564e+05	1.3461e+05	63296	4.1376e+05	1.3878e+05	2.6843e+05	2.1504e+05	62858	2256.3	6668.6	3325.3	1772.1	14455	29359	51642	17249	30810	377.99	754.44	9389.4	6873.2	17789	13161	4549.8	28793	19650	13617	15189	21590	6544.4	16237	6.7341e+05	0	1.0091e+05	99790	48449	3.289e+05	94832	4039.6	3095	38287	1.279e+05	22553	9939.4	1.1529e+05	1.2556e+05	1.0768e+05
4.5884e+05	5.9305e+05	839.89	61897	4.414e+05	1.1086e+05	3.1228e+05	1.1398e+05	23835	1.3518e+05	25266	2261.5	7080	2033.7	4299.2	2.8185e+05	1.4674e+05	2.8248e+05	1.6983e+05	40008	1571.4	5013.8	1.2997e+05	31510	92855	18867	2220.5	1.0093e+05	77746	78017	38990	1.9937e+05	18741	5.1094e+05	3.6465e+05	1.0091e+05	0	4.6315e+05	98149	1.4987e+05	1.2725e+05	338.05	383.71	48.815	1985.6	1568.5	1285.2	4350.4	19395	14031
12862	1.2082e+05	1050.9	4184.4	39596	21470	1.0595e+05	54951	12932	1.393e+05	18005	241.08	5007.9	2003.9	1780.3	72125	9310.9	70883	32981	13522	232.87	385.86	9053.1	1713.6	19682	15367	1710.7	7053.7	11477	5982.6	7119.6	13926	2199.7	12888	4.9658e+05	99790	4.6315e+05	0	45593	1.9062e+05	1.0186e+05	77.843	212.03	52.491	818.81	1457	1372.3	1511.8	12244	10100
52844	4898.3	961.96	2.2201e+05	176.64	119.15	2218.8	10588	33.438	505.99	118.73	71602	19976	5536.4	656.87	112.73	245.24	3356.2	4643.7	2550.9	211.62	881.81	15727	6904.4	11126	10940	580.64	28555	9926.5	5958.5	297.16	4181.8	83.218	34204	50488	48449	98149	45593	0	60249	1.1852e+05	1590.5	27.63	3243	1.4416e+05	28.389	13.865	55.119	7313.7	10.36
30005	22471	401.6	12283	26232	8058	33572	4387.1	1483	45437	4896.7	3414.7	2032.7	1432.4	66059	17463	2729.4	63853	51518	93197	65597	1.2923e+05	2.5212e+05	4.328e+05	2.6659e+05	5.7248e+05	5.4073e+05	1.8518e+05	1.7412e+05	64671	1693.6	23926	374.23	43575	7.8734e+05	3.289e+05	1.4987e+05	1.9062e+05	60249	0	4.1648e+05	1501.3	569.84	35.499	3956.5	1303.1	805.34	2178.2	5143.4	817.42
24783	11650	369.34	15498	9422	2310.7	8129.5	1215.6	514.5	6839.3	1605.5	5551.1	1299.6	453	3914.3	7151.5	1584.8	22988	29756	13660	1577	3954.1	55522	28953	61618	51662	34493	3.9112e+05	74679	30497	2361.6	15820	499.97	57161	2.936e+05	94832	1.2725e+05	1.0186e+05	1.1852e+05	4.1648e+05	0	163.71	121.11	12.296	1481.2	283.45	203.09	493.88	1479.8	482.38
220.95	40.575	510.79	5295.2	18.019	10.384	911.64	1069.3	34.219	911.64	287.63	534.2	173.46	71.224	203.35	19.011	66.551	5963.8	1750.1	4190.9	136.43	163.18	351.4	176.32	500.96	237.66	14.133	54.347	352.29	136.1	61.737	239.18	6.308	169.11	651.79	4039.6	338.05	77.843	1590.5	1501.3	163.71	0	96181	3216.4	92557	64175	2010.2	7324	1108.4	360.13
35.79	124.57	101.64	73.275	158.77	24.844	1413.8	541.58	36.275	224.49	536.6	65.903	224.19	50.777	225.52	22.926	169.86	2901.2	797.33	3184	44.237	68.034	141.21	40.134	194.21	84.661	5.6133	33.615	183.11	88.022	172.98	244.83	47.084	69.17	552.43	3095	383.71	212.03	27.63	569.84	121.11	96181	0	745.8	1290.2	68081	811.91	26222	793.03	302.77
662.6	85.766	19087	21212	17.976	13.02	7839.2	5470.9	4.9512	149.71	7.5681	176.28	376.75	65.276	17.278	1.0346	7.3202	87.652	26.864	97.89	3.331	7.8406	6.7954	2.0345	6.7488	4.5119	0	7.3945	4.2703	1.7356	1.8592	5.0026	1.9114	8.1566	44.138	38287	48.815	52.491	3243	35.499	12.296	3216.4	745.8	0	41176	48.053	13.621	4291.3	2945	15.014
4269.7	382.55	14975	2.1933e+05	221.72	133.24	18983	66764	212.59	11524	1049.5	9431.2	4678.2	1006.8	677.22	111.96	289.16	10160	4150.8	9542.3	263.36	372.39	934.03	424.14	995.47	959.13	24.836	395.62	812.93	368.43	156.31	607.43	52.332	1838.1	3986.4	1.279e+05	1985.6	818.81	1.4416e+05	3956.5	1481.2	92557	1290.2	41176	0	689.47	533.16	4121.2	1.0244e+05	390.25
43.445	504.21	69.545	48.011	6635.4	438.84	29191	7232.6	2296.4	1770	1748	52.084	1025.1	249.1	378.76	88.897	760.87	5492.8	1274.7	6573	20.374	21.224	186.92	47.843	250.23	63.219	11.252	70.083	270.61	177.49	470.62	757.32	202.64	194.13	2804.4	22553	1568.5	1457	28.389	1303.1	283.45	64175	68081	48.053	689.47	0	3.0253e+05	78173	8672.3	6251.2
31.596	118.66	19.706	17.679	1536.1	792.18	8019.3	8029.1	9082.8	1332	2507.7	22.736	1486.4	185.43	243.41	102.81	541.03	3595.7	715.99	4252.6	5.939	9.6205	118.94	15.791	136.59	19.328	7.9041	34.323	185.21	121.69	315.65	548.14	139.73	159.45	2309	9939.4	1285.2	1372.3	13.865	805.34	203.09	2010.2	811.91	13.621	533.16	3.0253e+05	0	1.4355e+05	32588	3.3993e+05
558.06	1178.7	1546.8	2339	17461	3016.9	1.6614e+05	55171	27070	3881.2	1150.2	110.47	1731.1	439.37	274.95	314.54	567.55	3512.2	840.45	3916.1	12.824	17.642	154.03	54.893	241.83	36.997	14.062	176.32	292.5	210.4	219.3	484.67	56.487	367.23	10398	1.1529e+05	4350.4	1511.8	55.119	2178.2	493.88	7324	26222	4291.3	4121.2	78173	1.4355e+05	0	1.6052e+05	44321
1021.1	1416.4	4673.9	19230	10762	11318	1.9348e+05	5.8466e+05	79467	82249	15362	5024	85859	49527	4471.9	1236.4	1457.4	4998.7	1991.8	14577	1135.2	369.86	366.71	370.63	565.07	118.15	56.35	402.55	635.95	544.6	411.54	702.27	32.425	1114.9	46609	1.2556e+05	19395	12244	7313.7	5143.4	1479.8	1108.4	793.03	2945	1.0244e+05	8672.3	32588	1.6052e+05	0	2.5657e+05
178.94	497.09	7.6737	18.767	2470.5	30767	25652	1.1479e+05	2.5612e+05	30219	928.34	12.537	1606.1	946.53	512.97	743.26	995.63	1351.6	1418.6	1270.5	3.619	6.2662	95.564	32.205	94.981	17.358	7.2787	40.372	204.69	323.12	381.59	392.57	43.392	1137.1	22837	1.0768e+05	14031	10100	10.36	817.42	482.38	360.13	302.77	15.014	390.25	6251.2	3.3993e+05	44321	2.5657e+05	0
17.002	70.113	4.5171	37.051	260.78	657.34	1628.1	1.2772e+05	3710.7	1.0312e+05	69896	22.798	684.71	11461	361.68	1034.7	283.63	2147.7	587.62	2704.8	5.9019	10.127	54.362	76.318	60.845	12.673	12.85	7.2083	77.832	67.401	106.77	222.92	19.22	192.27	7932.4	29724	2358.1	5155	22.38	1078.4	515.31	759.6	1679.5	52.363	3564.6	8901.3	1.0277e+05	10429	1.4614e+05	1.9975e+05
1477.8	3757.8	1.7236	53.566	9614.2	2179.3	2676.6	7541.7	686.67	95555	8.8816e+05	173.84	1564.1	1.7629e+05	19397	23605	6931.1	23101	4156.4	83754	299.02	187.98	665.71	119.26	470.19	118.42	65.549	57.434	1757.1	1919.4	3040	6046.9	3148.6	12463	22121	12624	68939	13710	212.51	2259.7	1763.5	281.89	583.29	13.23	2144.5	1405.6	1518.2	1183.1	34316	676.09
99.784	42.558	286.83	9499.6	160.74	27.416	2327	10818	64.978	41.067	144.82	15144	18741	2019.4	2690.2	6.9141	1.9926	188.13	31.039	2757.1	1189.9	337.23	30.365	179.34	29.122	52.553	13.669	48.884	29.737	14.513	2.7878	10.3	0.51557	272.75	1075.3	1711.2	528.82	217.03	7577.2	283.56	214.79	5215.5	145.29	317.83	83638	133.32	84.769	264.54	24425	151.27
67.32	125.13	307.28	2843.1	856.3	1404.3	12043	75841	1797	315.12	1512.1	14781	1.0903e+05	15457	12320	119.95	144.36	1507	262.43	24925	10334	3124.3	168.08	1251.6	237.74	538.3	371.3	362.57	211.74	101.39	82.068	109.71	12.649	251.74	14641	7926.2	7342.2	5962	6034.4	2839.1	1172.4	7815.3	273.72	354.12	51120	1104.1	2204.5	1721	1.67e+05	1397.8
40.642	63.986	5.8894	903.95	79.578	55.141	140.54	26906	243.24	10411	1.0758e+05	6837.3	22719	1.2874e+05	41676	552.15	192.05	3020.1	322.1	66749	3906.5	1763	168.77	917.68	187.15	374.95	270.85	73.011	154.5	75.882	103.46	192.89	37.812	157.88	2690	1464.1	800	552.43	582.86	1104.9	247.57	2886.5	92.281	18.43	20401	161.32	119.04	91.906	85307	145.18
998.2	1347.2	8.2905	661.67	420.98	191.51	352.14	2480.7	37.843	305.72	24525	3581.7	7479.5	38856	4.4377e+05	107.22	227.78	1.0341e+05	4701.6	4.4891e+05	1.7209e+05	3.3508e+05	89773	2.2115e+05	6518.4	17728	5387.6	1159.5	3277.5	1276.2	912.73	4994.9	63.186	1411	14448	1661.8	6677.5	2016.6	746.9	52293	4251.7	1797.7	407.25	32.931	13808	640.06	442.06	364.41	14393	80.45
244.18	344.22	1.1657	16.905	1190.2	242.43	620.96	1153.1	480.92	1912.5	53300	5.9644	59.07	2239.1	489.56	2355.7	3903.5	7057.1	1688	9227.4	5.7221	8.2696	163.37	44.42	103.53	12.746	10.496	5.093	474.03	551.87	1060.9	4109	1672	2209.2	2674.7	2746.9	8071.2	2112.9	18.353	372.47	227.19	744.72	1096.3	11.838	3834.8	6685.9	24843	7399.2	4436.1	16769
15.651	35.345	2.124	5.3681	61.202	52.554	261.02	1155.3	619.12	347.62	858.97	1.7804	54.331	62.444	365.2	35.473	141.34	3300.5	339.58	4043.8	5.0615	3.7076	112.31	13.97	72.798	12.637	6.7626	35.581	184.95	117.6	145.76	327.04	21.133	65.028	1219.8	1153.4	514.65	374.18	5.6839	573.19	77.241	928.74	1422.9	12.898	623.14	11932	1.1841e+05	17179	10443	61849
3172.8	1272.3	9.4859	426.78	808.7	348.04	1239.5	2190.6	745.58	2676.1	15502	48.838	481.48	1562	86373	451.67	5610.9	2.6978e+05	38757	4.0661e+05	95105	1.7935e+05	1.8649e+05	1.2025e+05	42684	9199.8	788.56	1232.6	16644	6297.4	3227.2	14220	577.07	3684.7	14734	6589.3	12218	2490.2	939.78	39392	4503	5668	7426.3	113.14	9012.3	16655	18159	15585	17886	4570.4
310.29	235.6	28.394	349.25	247.65	156.59	940.41	2660.1	645.94	2418.8	2947.8	25.535	285.23	589.5	1615.1	116.39	865.7	60962	9272.8	57853	446.79	603.46	3240.1	525.78	4051.1	572.16	72.38	341.71	2705.6	1287	1236.7	3107.8	86.046	559.12	10823	5265.7	2357.8	1160.9	371.27	9057.8	1099.4	9647.8	25471	362.43	19607	56102	41405	26818	16173	9004.6
5750.4	5108.8	14.84	826.09	3188.8	1141.7	3388.4	16220	555.75	6881.4	1.5533e+05	1944.3	15072	72757	2.783e+05	2420.6	15648	5.3091e+05	81387	1.2225e+06	67225	76409	51255	46821	48972	11153	3345.1	4064	34202	14198	11816	41099	1302.1	8809.9	75443	23596	40007	7586.5	1804.3	83828	14085	4490.3	3656.7	83.527	10315	9274.3	7491.3	7547.9	74760	2010.6
922.38	738.2	0.62385	111.88	139.93	70.605	119.03	242.64	5.8207	40.254	598.68	50.449	587.31	1205.4	1.2156e+05	11.642	17.456	53123	3227.9	1.2245e+05	97633	1.6595e+05	86097	1.6423e+05	15129	9537.4	1764.9	871.76	5115.4	1409	129.15	2872.7	7.5161	1162.6	4041.8	426.81	4626.6	932.06	517.13	43767	3140.9	168.86	160.53	11.118	474.57	135.24	59.23	78.581	1980.6	11.927
733.64	509.31	3.4339	156.01	21.099	34.667	87.034	85.347	13.832	104.49	226.78	24.414	114.14	232.92	1.3007e+05	6.1492	4.608	46709	4431.6	45263	1.4143e+05	3.7868e+05	2.6199e+05	3.9438e+05	30371	28485	4716.3	1635.9	7141.3	2511.1	25.062	1290.6	0.81761	1117.1	4686.6	637.63	3299.4	320.2	650.97	1.1058e+05	3394.4	1023.2	941.36	70.111	4188.1	410.36	109.55	356.98	444.13	17.422
2208	874.59	57.686	1068.1	105.78	74.577	782.23	1520.6	189.39	2524.1	2477.8	74.888	149.65	687.92	16444	59.515	150.75	1.3275e+05	30778	1.1093e+05	49201	1.1808e+05	1.7357e+05	64339	52063	18299	614.41	1692.2	18690	5756.1	313.77	4534.1	14.404	2767.4	6904.9	4645.9	7518.8	816.98	1440.4	48485	4502.7	29914	23685	768.45	61483	16623	5150.9	6003.9	5685.5	606.06
1153.1	403.69	33.54	600.86	39.783	26.761	233.94	336.73	43.967	621.06	164.82	58.735	104.23	183.76	45503	15.892	30.819	46356	16069	32247	70661	1.651e+05	1.5928e+05	2.3727e+05	34652	32856	2781.1	1847.3	11836	4422.5	49.08	2205.3	2.6464	1530.5	4892.3	1318.1	3721.9	270.28	865.04	95063	3251.1	24828	4795.6	434.52	45981	1946.9	528.95	1347.9	631.8	223.21
234.97	100.46	17.118	235.61	22.754	16.259	101.29	230.32	40.152	263.38	517.64	11.895	50.353	150.29	1024.8	20.005	41.101	14020	6399.5	7053.9	1411.7	3059.3	4967.8	6028.5	3927.3	6331.3	302.17	302.8	2139.2	777.7	74.013	632.38	3.3606	292.66	1576.5	739.63	917.63	144.12	198.22	16047	671.27	12187	3832	257.38	22520	2158.1	948.29	1150.6	1042.9	119.82
82.451	28.085	0.44451	20.526	2.9313	1.1437	8.4563	20.923	3.0863	23.79	37.76	4.8748	21.314	74.356	3409.9	6.7517	4.1967	1108.6	177.38	2578.2	4196.3	7464.6	1295	15837	2045.2	6914.7	597.3	294.61	822.77	345.31	3.7543	113	1.8728	106.01	540.19	46.362	313.32	102.86	75.676	13623	474.52	126.6	64.677	4.5012	298.59	55.643	27.903	45.347	79.867	5.2619
82.113	17.423	4.7305	42.282	7.7757	16.75	45.733	125.73	62.659	62.416	18.417	10.098	137.28	14.294	761.76	6.2676	13.377	1424.8	881.88	990.94	523.05	1277.3	1231.4	3661	1183.5	8678.2	499.06	316.82	802.83	330.43	10.992	141.57	4.4679	95.43	622.04	107.91	381.89	511.81	80.731	16447	536.5	4875.4	496.71	46.426	1712.5	790.49	668.4	1135.3	425.31	212.48
232.72	63.583	54.269	371.4	56.891	114.17	243.84	617.91	297.81	482.29	123.64	56.432	762.22	66.212	848.18	34.185	121.57	13595	7881.5	7384.5	679.83	1810	4615.4	4017.9	2922.6	12039	591.5	370.19	1489.1	603.93	92.557	657.69	14.522	293.85	1942.3	627.5	966.59	327.26	359.78	23966	1157.5	38957	3693.2	330.51	21384	3786.1	4173.1	4940	1953	1213.9
568.12	366.44	12.645	155.79	100.15	67.2	235.92	509.77	168.15	423.61	544.82	10.679	212.75	352.09	1993.7	49.326	169.03	56083	17989	33483	1069	1363.3	3912.4	1492.2	7155	2270	127.02	369.79	4515.8	1413.2	191.8	2466	21.873	724.74	3216.3	852.92	2756.3	591.01	233.85	8150.6	1309.2	11016	6131.9	133.8	11205	8704.4	6950.7	4884.4	3142.1	3485.7
334.89	234.02	19.152	237.81	138.17	104.56	408.99	1119.9	695.44	776.09	954.58	20.693	164.76	338.51	2245.4	86.828	718.96	60948	15553	54416	690.47	955.96	2999.7	864.12	3998.9	987.79	82.924	361.81	3013.6	1296	672.61	2411	60.11	547.8	7775	2736.6	2048	655.06	211.52	10792	1175.8	40369	16633	338.69	18523	34007	36384	13462	6589.3	60193
130.18	244.51	1.5448	23.845	196.74	159.55	289.8	1361.1	1118.4	652.9	1204.2	5.5092	139.08	260.66	2260.8	53.973	778.3	27633	3669.3	36503	49.296	59.007	1381.3	144.65	1336.5	199.31	57.693	390.63	1602.6	811.68	1303.8	1807.3	143.33	360.49	12397	4510.9	1853	1310	90.969	7876.1	1334.7	3550.8	5733.2	41.479	1171.4	12424	78956	9835.6	8324.1	1.6401e+05
511.24	777.23	21.06	207.74	1215	370.21	1442.6	1652.8	748.09	1387.4	20605	15.922	160.63	597.35	2575.9	527.68	6616.3	84369	14553	81343	205.68	302.63	4160	553.64	3269	631.17	76.207	479.27	5540.5	3552.9	4692.9	11195	1264.4	1755.8	25027	14737	9979.8	1947.3	211.49	14563	1545.7	89725	25059	218.56	14093	1.1747e+05	1.9004e+05	41759	11871	69177
212.9	766.57	2.7214	16.624	1559.3	294.64	404.36	223.55	147.41	252.47	15584	3.8699	69.074	334.58	434.61	690.05	821.72	6702.9	864.15	7246.6	7.5048	7.9413	339.78	27.946	257.92	70.383	19.082	118.34	643.69	490.45	1056.7	1443.3	900.07	1293.9	5701.2	2989.8	10738	2391.4	81.394	2188.2	701.28	821.22	3194.5	70.474	1312	11612	11614	3657.7	1049.7	1600.2
192.67	220.92	68.837	600.99	637.82	383.96	2468.3	2814.6	3211.7	1495.2	6095.9	71.695	285.93	299.64	895.73	323.59	1293	18276	4919.3	18496	244.92	352.8	997.08	307.53	1224.4	424.66	26.189	125.21	1024.7	569.97	770.26	1787.5	450.58	623.43	3642.4	5687.8	3247.3	826.73	353.76	3628	489.43	2.8136e+05	76679	793.03	37083	4.9336e+05	2.8836e+05	95358	16737	14395
718.63	403.25	143.58	1245.3	1311	3074.1	7543.2	26059	10787	9115.2	11349	901.56	18018	2064.4	8077.3	1627.1	2935.6	59148	20722	84921	2038.5	2938.3	4164.6	3723.5	5073.9	14902	1747.1	1007.3	4604.9	2579.2	1937.9	4663.2	596.92	1457	15649	11969	8193.5	10251	867.99	47866	3733.9	20429	70364	1803.5	74417	1.4773e+05	1.3842e+05	1.6159e+05	1.0167e+05	46940
1724.9	649.42	7361	84175	11872	4713.4	56563	54846	24537	18039	12588	2167.9	12274	1209.7	2801.2	1685.1	1533.3	8430.9	2749.4	13750	174.85	203.4	436.83	114.74	412.5	172.58	35.248	154.41	626.44	531.73	973.21	1891.1	583.15	1076	9262.8	1.2109e+05	8009.4	7441.1	66539	2135.7	862.09	23010	1.3561e+05	24283	1.7508e+05	2.0672e+05	1.3581e+05	3.2454e+05	1.0846e+05	75763
760.14	650.45	480.88	3602.4	2039.2	2233.2	10326	18518	15515	11503	17383	1071.3	3479.9	1646.9	4996.5	1185.3	5858.9	74190	23566	87387	978.59	1348.8	3809.9	1144.3	4459.3	1788.2	140.08	414.91	3902.7	2264	3466.7	7158.9	1493.9	1719.4	11973	20936	10110	16868	1895.2	12938	3382.3	2.0386e+05	3.2679e+05	5065.8	1.4059e+05	6.185e+05	3.7397e+05	2.8787e+05	1.208e+05	61767
309.4	652.55	426.88	1388.6	906.96	1683.7	3879	14189	3857.6	13394	11693	1339.9	4840.5	1436.6	2801.4	1811.7	1636.5	24922	7821.6	31992	437.56	595.09	1241	753.89	1495.8	1159	249.84	231.64	1465.9	827.54	1548.7	2422.6	664.48	711.5	11420	10315	14601	79992	1088.5	10710	10730	8479.3	80079	4495.7	27475	91966	56022	62435	58001	32964
996.21	58.894	642.69	29275	47.873	62.147	662.01	5256.1	98.494	4000.3	777.23	15334	8644.7	828.72	560.53	37.567	142.64	3263.8	1035.1	4240.4	97.126	118.35	202.67	98.088	241.92	418.01	21.298	164.01	282.33	126	134.37	225.29	57.24	450.69	878.7	5522.1	484.97	439.52	82744	1229.2	535.69	35273	3877.2	14304	2.0864e+05	624.22	321.03	7078.2	5364.5	418.72
2577.9	642.99	16.024	770.65	200.24	359.68	1170.7	2096.5	1192.4	740.23	1256.5	113.19	2047.7	382.42	20238	190.75	254.14	19149	9943.4	17907	15292	32307	30124	1.1285e+05	31913	1.7252e+05	12551	7944.3	24784	11306	192.83	3609.9	64.668	3059.9	19480	1846.7	7402.4	1216	1717.2	3.9762e+05	11891	5380.1	9596.4	567.59	29737	18070	18212	34195	8153.2	3747
209.2	100.41	479.96	1685.1	156.85	430.23	1350.1	2887.5	1393.9	4150.1	828.03	120.22	2764.7	176.2	875.16	88.638	166.72	8098	2673.3	8113.1	287.22	569.6	1049.9	1171.6	1072.2	5648.6	386.86	340.83	932.25	423.81	182.4	437.45	67.238	215.03	2655.9	5169.4	1137.7	1397.6	1444.8	12383	1055.1	8430.5	6732.6	1873.1	42571	15133	16484	19661	6794.8	3896.4
6020.1	82012	456.7	1583.9	48535	40879	83015	94649	24080	5.1013e+05	1.1159e+05	994.45	10361	4337.8	9534.5	2.4456e+05	27847	2.3738e+05	75938	75116	1443.1	3013.6	13276	17114	19513	4468.2	3089.2	11813	13355	10117	24718	36440	5920.7	18673	1.9253e+06	1.1814e+05	6.3989e+05	1.8714e+06	4291	1.4556e+05	1.473e+05	5050.9	21595	285.82	11611	50923	42348	26254	65779	40173
[truncated: 33 more columns]
