# Supplementary material for: Reproducibility of the Structural Brain Connectome Derived from Diffusion Tensor Imaging
Source: PLoS One. 2015 Sep 2;10(9):e0135247. doi: 10.1371/journal.pone.0135247 (PMC4557836; doi:10.1371/journal.pone.0135247)
Supplement: S1 Data — Please refer to the README.txt file within the compressed folder for usage instructions. (ZIP) [file pone.0135247.s001.zip › Subject4_probabilistic_scanner_A_time_2.csv]

0	1.5184e+05	7680	33723	20749	4216.9	33213	1099.1	207.41	2681.1	2067.6	541.75	322.44	524.17	3441.5	4605.4	3094.7	23822	25424	11322	1259.8	38291	1.9225e+05	1.6831e+05	87409	4405.2	530.81	36048	30047	38017	1711.8	88514	690.39	3.193e+05	23196	62032	7.1434e+05	24488	29612	48497	4423.8	156.49	131.81	198.67	4046.3	108.14	43.953	769.34	1154.2	43.306
1.5184e+05	0	268.69	1024.5	1.3042e+05	40754	53988	1450.3	1778.2	5229.4	4186.9	195.93	387.83	490.08	4919	9005.4	6730.2	26275	21225	6529.2	566.09	7373.9	27831	10410	26196	1273.6	215.31	635.02	7079.5	3009.2	2681.9	15801	1657.9	1.3495e+05	33396	35964	5.0726e+05	39388	4959.3	9984.1	1919	46.222	539.31	25.467	458.57	216.41	63.588	1353	1304.1	265.91
7680	268.69	0	22790	116.38	52.141	15591	5394.8	60.527	279.12	67.709	995.05	1066.7	166.01	75.211	12.175	9.302	69.972	35.637	212.49	5.3346	72.221	188.66	327.39	191.12	63.001	8.1948	191.36	82.296	59.427	35.993	187.12	56.903	1044.9	4781.5	65050	17564	11794	10080	1312.9	616.92	515.13	704.21	9154.8	41125	125.91	36.482	4799.7	9947.1	53.505
33723	1024.5	22790	0	507.01	110.88	6597.8	34715	137.86	1366.9	358.27	43415	7731.2	4260.6	1015.5	121.32	118.19	912.82	491.75	3715.3	40.864	628.11	2186.2	3819.4	2205.9	418.54	30.062	5918.8	711.95	576.47	220.87	3703.4	393.88	14839	10699	2.7323e+05	53248	12601	1.2298e+05	4032.2	4837	1362.9	193.71	11098	2.9103e+05	75.873	45.886	5854.7	31014	125.9
20749	1.3042e+05	116.38	507.01	0	2.1596e+05	1.7663e+05	11995	14593	35132	9687.8	183.67	2188.1	1031.9	2814.8	34449	23621	39355	46167	6995.8	224.2	1189.2	5487.6	1542.1	12872	881.25	182.03	1038.3	8070.9	10329	9894	10633	1294.7	3.5162e+05	1.8389e+05	1.4276e+05	4.2629e+05	62263	1942.2	22148	4271.8	88.696	3362.4	53.967	680.14	1461.7	296.79	15145	9017.6	1653.4
4216.9	40754	52.141	110.88	2.1596e+05	0	90300	52152	3.4254e+05	1.3462e+05	2990.2	41.602	1631.1	489.23	517.35	25803	26619	13657	42682	1517.2	39.699	192.03	1131	433.47	1545.5	211.38	58.196	478	4137.3	6406.5	6565.9	6053.9	718.98	1.1115e+05	1.0434e+05	82337	80507	27496	505.39	8899.3	2366.8	43.046	315.05	10.033	185.46	635.18	1525.7	8466.2	21876	10810
33213	53988	15591	6597.8	1.7663e+05	90300	0	1.6026e+05	92436	50225	3216.7	1183.7	23245	5073	4014.1	7258.9	5826.4	24231	15949	12697	208.74	1047.1	6056.9	2853.5	9759.1	867.19	150.1	2859.9	6352	3593.1	1427	6220.6	602.07	49932	2.6556e+05	5.9202e+05	3.9759e+05	1.2671e+05	5020.9	43633	8237.5	1705.9	27498	6079.9	89337	13877	3050.1	3.2872e+05	3.4119e+05	11425
1099.1	1450.3	5394.8	34715	11995	52152	1.6026e+05	0	2.529e+05	2.216e+05	39508	27425	1.6955e+05	1.1157e+05	16045	2843	2295.3	6731.3	6821.5	1.1581e+05	837.19	363.09	418.82	568.1	868.04	156.33	24.599	548.57	1803.7	1429.9	581.53	1343.7	102.07	13035	1.2821e+05	1.5411e+05	96376	61390	7822.6	8106.6	1822.3	518.18	3245.9	2813.1	91293	5945.3	10208	1.4347e+05	7.7624e+05	62361
207.41	1778.2	60.527	137.86	14593	3.4254e+05	92436	2.529e+05	0	1.2167e+05	899.84	76.887	1207.2	494.65	159.36	2487.6	783.32	2062.7	2841.1	789.91	18.046	62.352	140.08	168.81	186.67	59.897	14.212	249.25	499.58	388.88	153.55	389.84	40.088	5871.1	88576	2.3232e+05	39547	33536	631.3	2624.1	1033.6	147.77	621.71	46.221	502.12	3773.3	12453	27784	1.0749e+05	1.1498e+05
2681.1	5229.4	279.12	1366.9	35132	1.3462e+05	50225	2.216e+05	1.2167e+05	0	1.95e+05	985.43	1202.9	35985	2427.2	3.2704e+05	95943	81467	1.8188e+05	25274	112.02	162.07	7681.3	392.04	4172.1	88.192	37.486	299.21	31398	25709	7210.6	10814	723.11	1.0401e+05	2.7846e+05	2.3609e+05	1.193e+05	1.3559e+05	7412.2	45679	7815.4	308.36	270.8	104.21	2563.2	1107.8	2447	2556.4	1.2937e+05	23596
2067.6	4186.9	67.709	358.27	9687.8	2990.2	3216.7	39508	899.84	1.95e+05	0	1698.3	4991.8	4.6268e+05	16124	86762	9679.8	29395	5480.6	2.1833e+05	1650.2	1101.8	1022.7	446.97	1904.1	153.54	35.432	147.68	1308.5	1168.1	4048	7970.9	2001.6	44327	2.3593e+05	47327	78931	36983	1573.1	11520	3821.7	1070.1	2334.1	10.893	1932.3	3816.5	6496.6	2685	61856	843
541.75	195.93	995.05	43415	183.67	41.602	1183.7	27425	76.887	985.43	1698.3	0	2.8663e+05	1.635e+05	11114	171.41	38.584	2122.9	286.28	87171	1030.2	360.29	227.1	452.71	404.12	139.53	24.288	343.77	205.29	81.295	72.787	384.69	144.46	2640.7	1923.4	14953	3292.6	780.08	84732	1142.8	1941.4	40.484	52.706	255.29	18335	14.055	15.449	321.84	8220.6	58.215
322.44	387.83	1066.7	7731.2	2188.1	1631.1	23245	1.6955e+05	1207.2	1202.9	4991.8	2.8663e+05	0	2.8024e+05	22658	441.88	111.64	4832.2	676.44	1.7523e+05	2438.8	807.18	176.15	512.95	635.16	278.66	63.42	431.8	543.56	222.74	99.369	382.53	42.351	1734.2	24607	19632	17278	13959	28959	4216	1493.4	86.079	639.57	523.73	7641.1	471.25	683.51	4648.9	80253	2856.6
524.17	490.08	166.01	4260.6	1031.9	489.23	5073	1.1157e+05	494.65	35985	4.6268e+05	1.635e+05	2.8024e+05	0	1.855e+05	9429.3	1310.4	13672	1869.6	3.8215e+05	4035.8	1873.1	542.87	1273.9	1759.3	539.55	549.44	252.27	1128.2	398.29	973.09	2023.2	359.06	2193.1	14061	9759.8	8513	5673.1	4292.1	4584.4	1509.8	251.94	479.96	67.971	2186.1	532.93	424.41	1633.4	62753	1164.4
3441.5	4919	75.211	1015.5	2814.8	517.35	4014.1	16045	159.36	2427.2	16124	11114	22658	1.855e+05	0	860.33	788.31	96012	3556.2	5.728e+05	1.7266e+05	2.6863e+05	14161	1.4858e+05	10366	53741	29552	2203.1	6595.6	1217.3	2141	11291	400.36	5353.2	16687	4061	23318	10302	1199.2	92114	24049	287.91	567.47	34.337	1399.6	320.07	117.18	738.1	3666.3	74.4
4605.4	9005.4	12.175	121.32	34449	25803	7258.9	2843	2487.6	3.2704e+05	86762	171.41	441.88	9429.3	860.33	0	1.6502e+05	1.3965e+05	1.0844e+05	12689	55.243	59.27	7840.2	60.255	2239.9	28.542	16.847	47.254	29249	29637	7377.3	14666	4592.9	2.3802e+05	1.2581e+05	15468	1.8702e+05	50457	467.68	16724	5899.5	116.68	362.75	1.4706	432.17	1337.8	1825.1	1140.5	1392.8	234.06
3094.7	6730.2	9.302	118.19	23621	26619	5826.4	2295.3	783.32	95943	9679.8	38.584	111.64	1310.4	788.31	1.6502e+05	0	2.3507e+05	2.4593e+05	19170	48.327	58.649	5699.5	108.53	3213.8	43.751	23.58	95.63	23977	46812	85952	1.1011e+05	29400	2.1778e+05	64458	18886	91288	12989	490.52	5158.9	3132.4	157.61	380.56	1.57	339.98	235.69	385.74	433.15	965.61	149.24
23822	26275	69.972	912.82	39355	13657	24231	6731.3	2062.7	81467	29395	2122.9	4832.2	13672	96012	1.3965e+05	2.3507e+05	0	4.5398e+05	6.7797e+05	56964	64595	1.9667e+05	32854	1.6962e+05	13900	1902.9	2467.6	27723	11141	13338	89170	7765.3	1.5622e+05	2.1214e+05	24233	2.5086e+05	53847	2107.9	43990	20978	4848.6	2418.3	9.4054	12044	2936.2	1630.9	4136.2	4537.7	509.58
25424	21225	35.637	491.75	46167	42682	15949	6821.5	2841.1	1.8188e+05	5480.6	286.28	676.44	1869.6	3556.2	1.0844e+05	2.4593e+05	4.5398e+05	0	57513	1914.7	9267.8	1.3282e+05	3652.3	92967	1658.6	339.77	2612.6	91967	2.1469e+05	1.0598e+05	1.8437e+05	3614.9	65528	76357	13005	1.2433e+05	26999	2181.8	29486	17805	1386.5	625.1	2.5256	3663	834.85	441.58	1472	2407.2	437.74
11322	6529.2	212.49	3715.3	6995.8	1517.2	12697	1.1581e+05	789.91	25274	2.1833e+05	87171	1.7523e+05	3.8215e+05	5.728e+05	12689	19170	6.7797e+05	57513	0	1.5261e+05	1.3822e+05	52907	65098	66544	37940	7824.6	2538.8	24385	8411.6	21611	62406	4119	18849	75725	28709	58696	20279	3836.2	66239	14344	7020.8	5164.9	68.077	16548	5203.7	2497.3	7984.9	29120	903.05
1259.8	566.09	5.3346	40.864	224.2	39.699	208.74	837.19	18.046	112.02	1650.2	1030.2	2438.8	4035.8	1.7266e+05	55.243	48.327	56964	1914.7	1.5261e+05	0	5.3474e+05	53918	1.982e+05	6019.7	45568	6922.1	553.86	2163.9	605.97	120.13	1381.1	13.609	1079.6	2338.1	225.14	4677.9	847.72	172.91	39255	2318.9	52.194	36.713	0.37898	281.4	52.363	16.539	47.775	1106.3	5.9937
38291	7373.9	72.221	628.11	1189.2	192.03	1047.1	363.09	62.352	162.07	1101.8	360.29	807.18	1873.1	2.6863e+05	59.27	58.649	64595	9267.8	1.3822e+05	5.3474e+05	0	1.5486e+05	5.0892e+05	23897	84600	15853	3844	17396	9548.9	201.27	10883	20.06	20934	7760.1	1232.9	66140	1287.9	2260.4	1.3966e+05	11627	101.31	140.54	3.9917	705.93	242.38	85.572	264.17	915.74	23.207
1.9225e+05	27831	188.66	2186.2	5487.6	1131	6056.9	418.82	140.08	7681.3	1022.7	227.1	176.15	542.87	14161	7840.2	5699.5	1.9667e+05	1.3282e+05	52907	53918	1.5486e+05	0	1.1678e+05	4.5152e+05	8079.3	1230.9	11691	1.8407e+05	60123	2604.3	61939	1045.1	99180	33862	4925.3	2.8003e+05	4736.7	5807.8	1.0105e+05	33020	335.58	153.23	3.4092	807.04	322.34	143.84	481.3	447.12	38.02
1.6831e+05	10410	327.39	3819.4	1542.1	433.47	2853.5	568.1	168.81	392.04	446.97	452.71	512.95	1273.9	1.4858e+05	60.255	108.53	32854	3652.3	65098	1.982e+05	5.0892e+05	1.1678e+05	0	2.7893e+05	2.6675e+05	50332	9819.1	82366	71249	149.35	66314	16.347	55606	32222	6923.9	1.9912e+05	2481.2	7895.2	3.6772e+05	26625	131.32	116.42	4.9936	1254	292.96	134.92	478.18	805.73	45.074
87409	26196	191.12	2205.9	12872	1545.5	9759.1	868.04	186.67	4172.1	1904.1	404.12	635.16	1759.3	10366	2239.9	3213.8	1.6962e+05	92967	66544	6019.7	23897	4.5152e+05	2.7893e+05	0	1.0168e+05	37317	13008	3.4467e+05	74182	5432.1	1.4463e+05	3165.8	60445	79714	9860.5	1.6494e+05	21992	5393	1.9504e+05	45948	1374.3	402.15	3.9619	1490.6	1367	603.24	1776.2	1132.8	95.081
4405.2	1273.6	63.001	418.54	881.25	211.38	867.19	156.33	59.897	88.192	153.54	139.53	278.66	539.55	53741	28.542	43.751	13900	1658.6	37940	45568	84600	8079.3	2.6675e+05	1.0168e+05	0	1.3726e+05	9119.9	40130	19614	186.03	11625	55.23	5267.2	34277	4351.7	14596	5501.3	2127.9	2.9788e+05	20734	59.51	39.994	2.9304	357.28	48.485	15.783	76.656	164.56	10.729
530.81	215.31	8.1948	30.062	182.03	58.196	150.1	24.599	14.212	37.486	35.432	24.288	63.42	549.44	29552	16.847	23.58	1902.9	339.77	7824.6	6922.1	15853	1230.9	50332	37317	1.3726e+05	0	41051	38128	946.93	65.259	906.38	97.068	1277.2	4457.9	670.55	1802.9	890.34	241.72	3.1022e+05	26158	9.6559	4.4476	0	28.969	11.058	3.521	17.49	24.515	2.1221
36048	635.02	191.36	5918.8	1038.3	478	2859.9	548.57	249.25	299.21	147.68	343.77	431.8	252.27	2203.1	47.254	95.63	2467.6	2612.6	2538.8	553.86	3844	11691	9819.1	13008	9119.9	41051	0	15729	24686	123.05	16461	54.439	1.1202e+05	1.3014e+05	9678.2	59612	7219.3	10054	1.2875e+05	4.4147e+05	19.766	32.578	5.0255	448.61	24.799	17.48	185.63	526.77	40.009
30047	7079.5	82.296	711.95	8070.9	4137.3	6352	1803.7	499.58	31398	1308.5	205.29	543.56	1128.2	6595.6	29249	23977	27723	91967	24385	2163.9	17396	1.8407e+05	82366	3.4467e+05	40130	38128	15729	0	1.8155e+05	22789	45206	2144.4	30443	91532	12866	60437	9457.3	1747.3	1.9628e+05	46811	582.07	210.87	2.1076	782.19	552.55	267.74	885.79	1151.9	115.03
38017	3009.2	59.427	576.47	10329	6406.5	3593.1	1429.9	388.88	25709	1168.1	81.295	222.74	398.29	1217.3	29637	46812	11141	2.1469e+05	8411.6	605.97	9548.9	60123	71249	74182	19614	946.93	24686	1.8155e+05	0	2.3245e+05	1.5647e+05	2656.5	44282	66000	9475.6	47985	5886.7	995.84	69636	33149	123.4	103.69	2.7141	265.11	130.8	83.375	326.14	751.22	85.707
1711.8	2681.9	35.993	220.87	9894	6565.9	1427	581.53	153.55	7210.6	4048	72.787	99.369	973.09	2141	7377.3	85952	13338	1.0598e+05	21611	120.13	201.27	2604.3	149.35	5432.1	186.03	65.259	123.05	22789	2.3245e+05	0	1.6482e+05	16666	48624	29091	9210.6	28563	11282	693.16	3449.8	3379.2	94.836	252.11	1.5645	202.48	121.53	62.165	126.19	284.58	48.342
88514	15801	187.12	3703.4	10633	6053.9	6220.6	1343.7	389.84	10814	7970.9	384.69	382.53	2023.2	11291	14666	1.1011e+05	89170	1.8437e+05	62406	1381.1	10883	61939	66314	1.4463e+05	11625	906.38	16461	45206	1.5647e+05	1.6482e+05	0	82229	3.4223e+05	52062	16932	94673	10663	3879.7	37640	12600	351.26	394.88	5.0564	791.98	334.6	196.76	519.97	864.2	99.066
690.39	1657.9	56.903	393.88	1294.7	718.98	602.07	102.07	40.088	723.11	2001.6	144.46	42.351	359.06	400.36	4592.9	29400	7765.3	3614.9	4119	13.609	20.06	1045.1	16.347	3165.8	55.23	97.068	54.439	2144.4	2656.5	16666	82229	0	49536	5346.5	5948.8	10758	2758.8	2089.4	530	942.53	26.195	114.89	0	52.579	60.385	102.37	45.449	68.681	13.57
3.193e+05	1.3495e+05	1044.9	14839	3.5162e+05	1.1115e+05	49932	13035	5871.1	1.0401e+05	44327	2640.7	1734.2	2193.1	5353.2	2.3802e+05	2.1778e+05	1.5622e+05	65528	18849	1079.6	20934	99180	55606	60445	5267.2	1277.2	1.1202e+05	30443	44282	48624	3.4223e+05	49536	0	55464	78691	6.2515e+05	12102	25155	29836	43626	290.88	339.68	14.736	2379.1	605.32	785.04	1985.4	4682.5	606.4
23196	33396	4781.5	10699	1.8389e+05	1.0434e+05	2.6556e+05	1.2821e+05	88576	2.7846e+05	2.3593e+05	1923.4	24607	14061	16687	1.2581e+05	64458	2.1214e+05	76357	75725	2338.1	7760.1	33862	32222	79714	34277	4457.9	1.3014e+05	91532	66000	29091	52062	5346.5	55464	0	5.9434e+05	5.6353e+05	6.6601e+05	19544	8.6438e+05	3.7091e+05	726.02	1299.5	141.62	3625.2	3407.3	3309.9	22109	69043	10012
62032	35964	65050	2.7323e+05	1.4276e+05	82337	5.9202e+05	1.5411e+05	2.3232e+05	2.3609e+05	47327	14953	19632	9759.8	4061	15468	18886	24233	13005	28709	225.14	1232.9	4925.3	6923.9	9860.5	4351.7	670.55	9678.2	12866	9475.6	9210.6	16932	5948.8	78691	5.9434e+05	0	2.4004e+05	1.6601e+05	1.2048e+05	1.7374e+05	39415	3310.6	44141	22134	3.167e+05	17140	9414.8	1.6669e+05	2.2806e+05	80996
7.1434e+05	5.0726e+05	17564	53248	4.2629e+05	80507	3.9759e+05	96376	39547	1.193e+05	78931	3292.6	17278	8513	23318	1.8702e+05	91288	2.5086e+05	1.2433e+05	58696	4677.9	66140	2.8003e+05	1.9912e+05	1.6494e+05	14596	1802.9	59612	60437	47985	28563	94673	10758	6.2515e+05	5.6353e+05	2.4004e+05	0	4.8668e+05	73318	1.8701e+05	1.0862e+05	566.57	1377.6	431.17	8552.3	1808.8	1599.2	14194	37573	3830.1
24488	39388	11794	12601	62263	27496	1.2671e+05	61390	33536	1.3559e+05	36983	780.08	13959	5673.1	10302	50457	12989	53847	26999	20279	847.72	1287.9	4736.7	2481.2	21992	5501.3	890.34	7219.3	9457.3	5886.7	11282	10663	2758.8	12102	6.6601e+05	1.6601e+05	4.8668e+05	0	19509	1.8457e+05	85915	165.66	822.55	185.99	2420.8	1006.7	1026	6841	22302	3419.3
29612	4959.3	10080	1.2298e+05	1942.2	505.39	5020.9	7822.6	631.3	7412.2	1573.1	84732	28959	4292.1	1199.2	467.68	490.52	2107.9	2181.8	3836.2	172.91	2260.4	5807.8	7895.2	5393	2127.9	241.72	10054	1747.3	995.84	693.16	3879.7	2089.4	25155	19544	1.2048e+05	73318	19509	0	10445	38613	193.87	132.62	577.93	58225	103.77	62.129	262.63	2781.4	147.53
48497	9984.1	1312.9	4032.2	22148	8899.3	43633	8106.6	2624.1	45679	11520	1142.8	4216	4584.4	92114	16724	5158.9	43990	29486	66239	39255	1.3966e+05	1.0105e+05	3.6772e+05	1.9504e+05	2.9788e+05	3.1022e+05	1.2875e+05	1.9628e+05	69636	3449.8	37640	530	29836	8.6438e+05	1.7374e+05	1.8701e+05	1.8457e+05	10445	0	3.2375e+05	801.91	437.33	26.711	2905.7	687.77	387	3157.7	8023.3	514.43
4423.8	1919	616.92	4837	4271.8	2366.8	8237.5	1822.3	1033.6	7815.4	3821.7	1941.4	1493.4	1509.8	24049	5899.5	3132.4	20978	17805	14344	2318.9	11627	33020	26625	45948	20734	26158	4.4147e+05	46811	33149	3379.2	12600	942.53	43626	3.7091e+05	39415	1.0862e+05	85915	38613	3.2375e+05	0	116.72	130.95	9.221	775.33	217.97	146.14	663.63	1927.7	184.06
156.49	46.222	515.13	1362.9	88.696	43.046	1705.9	518.18	147.77	308.36	1070.1	40.484	86.079	251.94	287.91	116.68	157.61	4848.6	1386.5	7020.8	52.194	101.31	335.58	131.32	1374.3	59.51	9.6559	19.766	582.07	123.4	94.836	351.26	26.195	290.88	726.02	3310.6	566.57	165.66	193.87	801.91	116.72	0	76354	1856.6	70100	39347	3042.3	13333	1674.2	1805.4
131.81	539.31	704.21	193.71	3362.4	315.05	27498	3245.9	621.71	270.8	2334.1	52.706	639.57	479.96	567.47	362.75	380.56	2418.3	625.1	5164.9	36.713	140.54	153.23	116.42	402.15	39.994	4.4476	32.578	210.87	103.69	252.11	394.88	114.89	339.68	1299.5	44141	1377.6	822.55	132.62	437.33	130.95	76354	0	34.453	772.2	90785	2927.3	47525	1701.3	1570.2
198.67	25.467	9154.8	11098	53.967	10.033	6079.9	2813.1	46.221	104.21	10.893	255.29	523.73	67.971	34.337	1.4706	1.57	9.4054	2.5256	68.077	0.37898	3.9917	3.4092	4.9936	3.9619	2.9304	0	5.0255	2.1076	2.7141	1.5645	5.0564	0	14.736	141.62	22134	431.17	185.99	577.93	26.711	9.221	1856.6	34.453	0	43370	15.676	20.072	3268.5	4758.4	229.32
4046.3	458.57	41125	2.9103e+05	680.14	185.46	89337	91293	502.12	2563.2	1932.3	18335	7641.1	2186.1	1399.6	432.17	339.98	12044	3663	16548	281.4	705.93	807.04	1254	1490.6	357.28	28.969	448.61	782.19	265.11	202.48	791.98	52.579	2379.1	3625.2	3.167e+05	8552.3	2420.8	58225	2905.7	775.33	70100	772.2	43370	0	1505.2	1773.5	6372.2	1.5465e+05	2736.6
108.14	216.41	125.91	75.873	1461.7	635.18	13877	5945.3	3773.3	1107.8	3816.5	14.055	471.25	532.93	320.07	1337.8	235.69	2936.2	834.85	5203.7	52.363	242.38	322.34	292.96	1367	48.485	11.058	24.799	552.55	130.8	121.53	334.6	60.385	605.32	3407.3	17140	1808.8	1006.7	103.77	687.77	217.97	39347	90785	15.676	1505.2	0	2.853e+05	74315	13854	6147.3
43.953	63.588	36.482	45.886	296.79	1525.7	3050.1	10208	12453	2447	6496.6	15.449	683.51	424.41	117.18	1825.1	385.74	1630.9	441.58	2497.3	16.539	85.572	143.84	134.92	603.24	15.783	3.521	17.48	267.74	83.375	62.165	196.76	102.37	785.04	3309.9	9414.8	1599.2	1026	62.129	387	146.14	3042.3	2927.3	20.072	1773.5	2.853e+05	0	1.4467e+05	50718	3.3279e+05
769.34	1353	4799.7	5854.7	15145	8466.2	3.2872e+05	1.4347e+05	27784	2556.4	2685	321.84	4648.9	1633.4	738.1	1140.5	433.15	4136.2	1472	7984.9	47.775	264.17	481.3	478.18	1776.2	76.656	17.49	185.63	885.79	326.14	126.19	519.97	45.449	1985.4	22109	1.6669e+05	14194	6841	262.63	3157.7	663.63	13333	47525	3268.5	6372.2	74315	1.4467e+05	0	2.3259e+05	48106
1154.2	1304.1	9947.1	31014	9017.6	21876	3.4119e+05	7.7624e+05	1.0749e+05	1.2937e+05	61856	8220.6	80253	62753	3666.3	1392.8	965.61	4537.7	2407.2	29120	1106.3	915.74	447.12	805.73	1132.8	164.56	24.515	526.77	1151.9	751.22	284.58	864.2	68.681	4682.5	69043	2.2806e+05	37573	22302	2781.4	8023.3	1927.7	1674.2	1701.3	4758.4	1.5465e+05	13854	50718	2.3259e+05	0	2.8957e+05
43.306	265.91	53.505	125.9	1653.4	10810	11425	62361	1.1498e+05	23596	843	58.215	2856.6	1164.4	74.4	234.06	149.24	509.58	437.74	903.05	5.9937	23.207	38.02	45.074	95.081	10.729	2.1221	40.009	115.03	85.707	48.342	99.066	13.57	606.4	10012	80996	3830.1	3419.3	147.53	514.43	184.06	1805.4	1570.2	229.32	2736.6	6147.3	3.3279e+05	48106	2.8957e+05	0
635.64	752.45	672.6	2241	1589.4	1857.8	13637	1.5454e+05	8843	3.8196e+05	1.5023e+05	772.44	1011.6	29024	436.98	22730	426.72	4265.9	1932.1	8733.8	40	54.976	232.35	237.1	658.52	55.225	7.7732	102.8	267.95	133.02	158.8	862.81	112.85	10387	22164	87216	13897	6402.7	4988.3	2233.2	1250.1	2406	3143.1	381.57	15803	16821	1.0492e+05	16192	1.3743e+05	1.8803e+05
1362.9	3069.6	278.95	834.96	7497.3	4202.8	2475.2	13105	1014.7	2.7797e+05	1.6935e+06	2768.9	5679.9	3.7718e+05	19078	1.7179e+05	9672.2	24747	4058.3	2.3e+05	1000.6	727.7	1086.8	375.8	2256.2	135.43	75.293	167.25	1670.6	1120.9	2956.2	5521.7	1559.7	42975	74946	38442	47060	18165	3184.5	5516.2	2655.8	881.6	3144.8	53.779	6584.5	9225.7	8697.5	6697.4	54196	707.35
372.21	97.764	3432.5	26091	284.56	69.791	9317	28525	102.66	854.14	1072.1	43694	20214	6489.9	2271.7	95.38	37.605	534.04	113.05	11949	2022.1	873.76	112.64	285.8	108.68	70.169	9.3954	131.54	75.785	43.456	35.909	149.86	55.256	1403.9	2449.5	12732	3429.9	1832.4	32942	757.37	855.94	328.35	101.86	554.41	61647	84.094	106.26	844.96	58446	707.18
312.81	307.31	2595.9	9299.1	3021.4	3377.9	41393	87771	2570.7	780.29	2561.6	28797	1.1388e+05	22111	8437.3	174.71	149.25	2283.3	360.24	41511	8994.4	4253.2	136.83	960.4	274.95	324.9	54.375	631.75	368.43	235.98	153.57	316.5	56.183	1685.8	24838	27701	15790	13330	18427	4535.5	1886	332.75	381.27	1132.7	43821	880.56	1024.6	4734.9	2.1356e+05	1190.6
286.04	312.69	380.11	3484.2	313.72	250.69	1443.3	45457	431.12	24365	1.9248e+05	19962	36311	2.1615e+05	49588	3764.5	765.57	8897.5	897.2	1.5766e+05	8481.2	3798.5	342.91	1222.5	838.01	459.29	310.78	127.86	451.62	177.31	863.03	1717.4	352.09	1263.7	6319.9	5845.9	3440.4	2097.5	5785.8	2089.2	923.91	366.04	500.91	92.8	16871	359.06	247.59	337.91	1.226e+05	529.79
3832.7	4717.6	324.01	2355.9	2244.6	364.55	2214.9	5189	92.909	3793.6	34248	10729	17981	91753	5.2144e+05	1863.8	833.15	1.0801e+05	5256.7	5.4372e+05	2.4317e+05	4.0069e+05	26152	2.2805e+05	6770.1	7670.6	2201	1028.2	3206.6	1376.6	2212.2	10192	410.22	5502	17543	4228.2	24301	10569	4039	58816	8154.7	261.89	428.26	62.601	12955	522	242.96	436.5	17979	111
161.38	225.01	29.613	142.45	657.66	736.45	762.78	4554.3	2295.6	17069	1.2576e+05	76.278	156.05	7627.1	466.51	16759	5147.5	5518.2	1660.9	33512	19.437	18.048	274.12	27.327	359.64	8.4963	3.8271	9.4597	575.72	526.08	443.92	1145.2	422.83	6458.3	4470.6	7212.8	4704.9	880.42	238.27	326.48	184.28	2161	5038.3	32.886	2465.4	11517	44740	18060	10240	45026
292.83	231.67	17.581	83.419	376.7	507.42	1179	3043.6	2345.4	976.8	10099	21.437	139.7	553.04	247.9	1521.1	5352.6	11966	5352.7	12176	25.563	30.264	1918.7	56.108	4830.6	35.369	33.927	30.254	3435.4	1112.6	1022.1	3405.6	868.36	3069.8	4403	5088.8	2925.1	780.3	168.2	465.79	309.4	7137.3	13450	27.926	2407.3	28417	2.23e+05	33200	17055	27615
9048.3	2284.4	63.472	551.82	1922.7	819.71	2953.2	7377.3	2797.7	10057	74160	709.02	1885.8	12875	1.3933e+05	6911.4	9616	3.5669e+05	70160	6.7464e+05	1.5486e+05	2.3341e+05	1.3844e+05	1.2136e+05	95309	4548.2	686.82	753.06	23466	6774.4	6059	24884	1145.5	9271.6	19031	9021.2	21030	5245.1	838.78	34420	3644.4	15950	18924	64.214	17287	25879	55318	38762	28089	3446.8
947.95	317.09	83.545	506.77	246.98	325.52	1452.2	7072.5	1722.8	16274	22178	146.9	248.15	4723.6	3235.6	1122.7	1090.5	39475	10392	59890	845.97	1374.7	4880.9	1091.3	14974	321.63	70.451	135.03	4520.8	1027.8	824.26	3114.5	143.1	1753.2	6241.2	4442.9	3415.8	1249.9	438.28	3990.9	728.65	30646	33620	86.22	25811	22719	22896	28639	30804	4762
13282	7600	373.42	3093.8	5862.2	1282	8850.8	35025	891.21	21430	3.1152e+05	20918	45172	2.0195e+05	3.0583e+05	18838	17481	5.4688e+05	82006	1.9127e+06	1.187e+05	80892	31337	39632	64820	11343	1993.2	2760	36262	11165	16765	55740	3092.6	19070	68219	22647	63251	20114	2706.8	92822	15210	6268.2	4391.6	140.51	25867	5734	3203.6	8584.6	1.0454e+05	845.1
1475.6	419.14	6.7819	60.136	129.13	28.676	148.04	475.1	20.199	69.721	1143.9	516.31	1217.1	2325.5	81251	42.319	35.216	35013	2023.1	98409	1.4512e+05	1.7229e+05	26023	89505	8869.8	3966.7	575.77	140.61	1404.3	644.27	79.501	1117.7	11.549	991.73	1417.1	198.96	3671.5	568.01	158.34	16450	697.73	118.02	136.06	3.24	548.12	205.46	64.834	156.54	2564.7	13.609
2807.1	299	34.38	179.57	106.67	65.052	338.6	427.46	357.47	86.491	550.67	101.75	284.98	604.27	81972	35.075	22.578	27216	5060.1	56252	1.1132e+05	3.1619e+05	45891	2.6608e+05	16654	19255	4012.9	652.56	2691.3	2100.4	56.804	2844.3	4.6392	1632.5	4832.5	818.3	5876.2	1029.6	563.18	87854	2167.1	854.42	1405.4	26.484	4326.7	2458.8	903.74	2056	2114.9	165.03
6770.8	804.48	103.97	906.37	334.35	141.12	918.35	2355.2	710.04	5183.4	10212	225.63	266.9	3467.3	44615	410.04	330.03	1.3801e+05	46071	1.9901e+05	92481	2.9662e+05	1.8092e+05	2.8521e+05	65017	9895.4	1177.5	744.61	8998.3	4639.6	316.26	7637.9	43.148	4571.7	8206.7	2397.1	12048	997.7	1113.9	54822	2389	22297	5713.4	36.728	57519	8589.5	3173.1	7705.9	9443.4	969.89
4472.8	388.35	41.55	454.47	212.72	155.52	733.26	1061.6	744.42	244.77	671.55	130.37	265.91	714.21	46785	122.15	185.28	35579	17245	40097	44481	2.2592e+05	36508	3.3802e+05	28782	36361	5896.6	885.99	5701.5	4723	125.18	5305	12.233	2977.1	7430.3	1715	8194.4	1306.4	835.7	1.3573e+05	3204.9	7579.4	1532.9	33.318	43984	3952.9	2495.8	4831.6	4243.7	763.57
715.65	129.19	29.485	278.89	69.973	50.055	211.39	704.11	243.84	1035	3761.8	100.77	99.682	1367.7	2137.5	161.3	172.46	21445	11141	19594	1253.4	6292.8	3248.9	14474	9936.2	6299	976.04	179.9	2231.1	953.39	126.31	1299.2	18.562	771.12	2663.7	764.21	1787.4	313.35	344.29	20956	728.01	8842.3	1442.7	19.769	38302	2706.2	1573.1	3003	2910.6	395.26
269.74	46.813	11.75	32.623	28.806	28.489	92.761	122.56	92.682	30.971	213.96	30.554	70.901	263.24	7779.1	17.288	23.5	1884.5	653.15	3120	3880.3	21204	559.42	27368	2038.2	7389.7	1396.1	161.89	571.83	489.97	14.885	535.28	2.9232	242.31	1476.5	259.15	921.24	503.7	123.11	19134	681.65	92.527	469.78	3.8166	955.2	1835.9	931.97	1039.2	585.25	91.094
31.824	6.0712	17.246	72.868	7.9201	19.016	35.751	106.07	113.34	32.208	80.758	23.215	43.056	62.525	1030.6	8.1867	11.97	517.3	142.73	855.52	593.41	3140.6	60.432	3033.7	267.01	1356.3	226.31	27.873	91.968	56.693	7.3073	70.09	2.5644	71.987	362.35	156.32	166.65	147.63	169.01	3340.6	90.548	849.21	301.27	6.7469	3263.2	1109.1	778.07	693.33	442.05	117.04
222.51	102.24	475.66	1772.4	54.365	85.397	298.93	565.68	456.59	264.29	824.73	552.13	225.95	343.63	932.42	142.08	262.45	10390	3309.1	9763	347.3	1744.7	480.42	2593.7	1168.2	2765.1	513.32	77.237	711.46	239.6	178.34	485.47	34.102	399.11	1298.5	1291.1	817.39	461.73	1395.8	11103	433.47	20582	1992.6	106.87	74754	3105.6	2645	2342.4	1752.3	757.82
1604.6	431.23	32.88	232.26	300.81	114.34	522.05	1118.9	435.27	1401.2	5261.5	184.25	393.03	1982.6	3431.3	523.6	1591.1	84331	29595	76859	1781.6	2494.3	4985	3186.1	14957	1346.3	126.46	202.85	5813.8	1490.8	1103.5	4073.5	151.1	1645.3	3974	1507.7	4238.1	983.77	281.7	9703.7	1007.7	10227	5328.8	20.321	19837	6582	10213	7854.3	4581.2	6658.5
1003.2	441.36	30.617	200.82	396.42	393.07	853.98	2218.7	2103.4	1881.3	7436.9	88.736	231.42	2240.9	3216.8	640	2498.6	51978	14259	74700	439.14	653.64	3528.3	990.39	13500	503.38	90.502	176.42	5701	1578.6	1370.5	4643.3	337.99	2071.8	5966.9	3433.1	4019.1	1399.4	216.45	6695.3	995.02	37749	9877.7	25.94	16651	18318	73685	14588	8986.8	63059
749.88	473.39	35.82	77.557	504.01	1400.1	772.34	4699.6	8166.4	2051	8489.4	39.096	347.15	1690.5	1858	547.25	2346.4	24289	7901.7	32833	85.034	93.244	3448.6	155.33	14566	214.78	183.28	149.34	5906.3	1254.8	1771.3	3660	746.32	2286.5	6911.2	8632.5	3524.6	1595.7	264.04	2566.3	1058.8	5375.7	8932.6	31.97	2150.5	16302	2.5027e+05	12183	13866	1.9005e+05
1196.6	572.04	71.607	387.83	491.73	414.16	2595.3	2568.3	1381	1536.4	24576	86.085	178.99	3200.5	2188	2482.9	4946.2	53600	17367	72793	183.97	288.31	6441.6	591.61	25729	303.61	167.09	174.53	10870	2345.4	1942.6	7029.4	867.3	4614	10461	6373.9	5808.5	1728.2	516.99	4390.4	1135.4	47878	25051	39.758	16248	68725	1.9629e+05	48098	13921	11512
73.526	103.33	29.932	54.683	89.114	154.21	373.75	683.02	610.91	161.44	5928.6	29.106	115.97	543.38	189.32	456.72	418.79	2292.2	723.49	4181.6	13.878	26.393	359.41	34.505	1221.2	30.272	28.398	30.977	658.24	150.65	274.51	511.03	321.69	828.25	1776.7	1673.4	960.26	510.99	342.83	292.31	271.96	4924.6	17982	34.277	2650	15485	9876.2	8009.9	4426.8	1010.2
285.8	199.71	90.222	341.35	750.82	1373.4	10138	11012	5277.1	2421.6	5811.2	103.96	765.61	1044.8	744.14	1255.9	812.98	9536.3	2811.5	14972	109.2	197.63	826.58	267.37	3101.5	113.65	26.909	76.844	1368.6	379.26	351.11	1048.2	165.01	1300.2	4217	11663	2854.4	1423.9	270.23	1713.9	394.07	1.9139e+05	84800	87.729	28554	5.2596e+05	2.2601e+05	1.9515e+05	67237	16823
1461.5	951.83	619.27	2931.4	2154.6	5647.1	7575.7	42449	26194	20633	42784	1335.4	6835.5	9245	8905.2	21281	5210.9	51188	13580	98890	2267.8	13749	3265.6	18344	6864.3	7593.5	1272.5	830.39	4295.5	2180.7	2966.7	6845.3	857.77	7776	26104	27046	17860	16759	3407.8	33214	4726.9	15125	51643	1472.3	81526	2.1032e+05	1.4662e+05	1.6724e+05	1.3847e+05	32548
1224.8	735.88	12399	99906	10481	8386.3	61566	65043	47330	20644	32643	3717.4	7711.8	5374.8	2617.6	9723.8	3430.5	13485	3837	27534	438.66	2111.7	918.06	2470.1	1617.6	273.05	48.347	186.46	1245.4	722.2	1248.9	2917.5	813.28	5954.5	19243	1.4274e+05	13083	7031	18602	3414.9	1044.7	38266	2.1771e+05	19210	3.1728e+05	4.6391e+05	1.6816e+05	5.8027e+05	2.0016e+05	1.1232e+05
1350.3	837.22	997.32	4655.9	2105.6	4613.9	22508	45576	16245	21266	42657	2094.1	4417.6	7379.1	6628.6	8699.6	6088.4	57376	15211	98290	1003.9	1627.5	3693.8	1768.8	10132	806.43	133.38	357.01	5083	2017.5	2815.5	6628.7	1073.5	5807.7	17085	35074	14047	13793	2632.4	11029	3387.2	2.8663e+05	3.5537e+05	2238.7	1.6407e+05	4.4512e+05	1.6828e+05	3.7265e+05	2.5132e+05	34289
311.31	323.87	1123.1	3145.6	747.12	1614	3598.6	13686	7263.8	17307	31839	1303.6	1974.8	3885	1766.7	7913	2628.9	12429	2929.4	20160	203.32	625.11	642.25	648.96	1666.1	236.82	105.02	117.92	988.29	521.25	1566.9	1926	707.03	2721.6	10273	14325	12685	35670	1983	6537.7	8110.7	15802	91623	7110	66683	62516	28136	58678	60558	9879.8
845.98	91.859	2339.3	35994	161.35	68.192	1985.2	7401.9	133.43	1483	3403.3	24101	9769.5	955.74	630.7	555.24	193.45	1941.2	523.81	4113.5	116.71	189.86	254.66	320.74	408.22	111.08	9.4519	488.95	232.46	82.752	155.27	298.16	95.802	3314.6	1768.3	21360	3533.3	1527.6	68373	905.18	1008	11078	893.15	2892.6	1.9606e+05	974.42	1106.1	1025.6	4957.1	3425.7
1750.5	339.68	152.46	826.66	305.33	496.86	1104	3150.1	2373.6	2603.2	6347.6	372.35	931.28	1537.8	17731	1462.8	907.59	20066	5910.2	27160	7206.1	47600	2237.7	88532	13634	58616	10006	1521.1	6172.1	4634.3	476.22	4928.9	124.6	3688.3	14496	3656.4	6786.7	2345.6	3435.3	1.6208e+05	5372.2	2344	6288.8	167.44	40351	21085	16532	19241	12296	3460.6
379.83	160.69	1995.8	5514.6	168.41	349.75	1083	1958.1	1757.6	1156.1	2860.2	1438.7	778.05	828.18	1591.3	494.9	411.32	9080.3	2620.4	12324	290.71	1054.1	565.89	1352.6	1372.7	934.96	144.18	183.03	762.65	241.4	371.9	682.46	97.071	1744	3902.3	5295.4	1796.9	1277.7	6945.5	4360.3	938.67	3438.9	4703	345.75	78419	12163	10330	8222.9	6354.8	2467.6
6451.8	10075	1054.5	4582.6	59690	29885	54389	45492	23419	3.782e+05	1.7318e+05	1597.9	10518	13754	11728	1.8706e+05	81415	1.8575e+05	55981	69174	1360.8	3301	12578	10071	19324	3366.1	3696.2	15623	10786	13986	46275	46901	11315	34261	1.3089e+06	1.4613e+05	4.9849e+05	1.2713e+06	9853.3	1.7906e+05	1.3948e+05	5937.6	12689	202.03	10076	28840	20217	23414	36024	10643
[truncated: 33 more columns]
