# Supplementary material for: Reproducibility of the Structural Brain Connectome Derived from Diffusion Tensor Imaging
Source: PLoS One. 2015 Sep 2;10(9):e0135247. doi: 10.1371/journal.pone.0135247 (PMC4557836; doi:10.1371/journal.pone.0135247)
Supplement: S1 Data — Please refer to the README.txt file within the compressed folder for usage instructions. (ZIP) [file pone.0135247.s001.zip › Subject4_probabilistic_scanner_B_time_1.csv]

0	1.2646e+05	1365.6	19687	12313	1025.8	14146	221.52	29.828	2212.5	408.39	470.87	57.728	146.66	1277.8	3827.2	1900.6	16675	12882	8481.2	380.04	3527	35156	30523	10159	401.86	117.69	83424	10456	33514	1183.7	1.376e+05	1206.5	2.9652e+05	35466	64429	4.046e+05	38517	60465	21238	33651	434.38	59.457	3401.9	12964	95.995	31.001	219.92	2422.9	12.603
1.2646e+05	0	2.5645	39.155	1.2445e+05	24740	51404	662.34	169.42	3282.8	706.75	25.788	112.85	343.06	3178.8	9080.3	4616.6	24855	22189	14843	652.17	3746.5	34720	15556	10853	284.86	86.248	542.76	7644.1	14597	2916.8	33369	3069.1	94282	32879	28884	4.7219e+05	32889	1727.3	6948.4	2849.3	99.219	168.6	11.298	93.75	518.2	84.724	386.5	299.32	150.74
1365.6	2.5645	0	10768	9.0497	7.3796	3358.5	552.56	11.266	64.932	6.7468	2155.9	46.334	4.4975	1.9823	0.74888	1.1368	4.295	4.9317	10.648	0.82849	2.0554	7.7385	7.1452	23.332	8.4875	1.7193	106.71	69.213	38.709	1.0145	7.418	0.43272	94.998	2087.3	27134	784.46	890.68	3859.4	652	913.08	63.175	1353.8	21680	20296	216.64	22.041	703.24	4393.3	7.2553
19687	39.155	10768	0	27.999	6.6892	863.16	18272	6.0818	1095.9	101.68	24309	1612.8	1180.2	248.25	336.36	41.265	614.55	337.63	680.71	14.496	90.305	982.29	682.41	862.77	58.511	21.093	3766.4	2122.2	1398.2	30.753	755.64	8.8596	7050.7	13300	87331	16117	7148.1	1.5483e+05	14539	15640	3559.7	230.97	16759	1.1758e+05	66.72	9.7074	752.88	9624.8	5.5108
12313	1.2445e+05	9.0497	27.999	0	91379	1.445e+05	6050.9	15242	27632	1688.1	37.977	924.13	495.57	2633.1	30654	16680	41827	31223	22666	222.62	514.68	5800.8	1176.4	11215	279.78	119.81	836.15	8827	7480.5	9042.9	23861	2451.7	1.7784e+05	1.4006e+05	1.1253e+05	5.3128e+05	32112	332.76	24592	5086	82.848	468.6	2.7289	127.19	2683.6	2171.9	8979.3	6701	2004.4
1025.8	24740	7.3796	6.6892	91379	0	39506	43055	2.4614e+05	1.5649e+05	627.5	13.75	537	128.77	187.17	25603	41452	5190.7	24713	1448	14.19	49.612	710.05	166.91	531.86	29.34	7.4878	83.639	909.35	5308.6	13468	14124	1219.8	89224	28245	69197	41800	11355	23.403	3782.4	618.75	19.277	43.624	1.6061	28.249	256.68	3328.7	4403.8	9757.1	18668
14146	51404	3358.5	863.16	1.445e+05	39506	0	59534	57819	19528	666.33	1049.1	3956.6	358.56	961.38	10413	3046.1	19805	14036	10668	153.58	740.14	10452	2892.8	5393.6	251.6	69.444	863.45	6857.4	6249.9	1136.7	10929	416.42	12906	2.0637e+05	2.8022e+05	2.9724e+05	68774	1459.5	28100	4776.8	106.71	8046.5	3782.6	10517	18028	7507.3	80256	84872	6883.1
221.52	662.34	552.56	18272	6050.9	43055	59534	0	2.8595e+05	1.899e+05	23376	30244	1.4116e+05	83650	16258	6454.5	3364.6	5554.8	6870	41309	24.757	37.122	382.33	204.64	531.69	63.443	44.374	179.17	1288.5	2369.7	2739.7	1353.3	119.54	2939.1	1.5437e+05	1.4482e+05	83843	72563	8280.8	10787	1291.5	234.63	5174.8	838.25	18533	11162	10564	83073	4.9047e+05	78182
29.828	169.42	11.266	6.0818	15242	2.4614e+05	57819	2.8595e+05	0	93924	159.81	42.01	1456.1	52.849	49.395	1888.9	812.83	958.8	1361.4	434.68	2.4083	5.5753	32.344	67.241	93.586	32.673	8.4469	103.2	468.72	427.21	467.92	172.77	38.114	864.89	34439	1.2419e+05	25563	12892	21.562	4142.6	644.17	35.456	69.424	2.3692	98.194	642.31	10134	12753	30098	74048
2212.5	3282.8	64.932	1095.9	27632	1.5649e+05	19528	1.899e+05	93924	0	42519	78.764	684.77	9555.2	85.716	2.223e+05	60362	31343	1.7445e+05	7441.8	1.6504	4.528	2653.5	46.606	621.17	13.273	18.696	110.65	19421	41624	23141	8012.7	664.42	53883	2.5543e+05	2.2125e+05	1.9131e+05	2.3566e+05	1844.4	48282	10336	32.335	110.81	21.664	364.31	313.8	2102.2	2794.6	53563	23827
408.39	706.75	6.7468	101.68	1688.1	627.5	666.33	23376	159.81	42519	0	453.16	6087.8	3.2801e+05	5661.6	21874	3432.9	4834.9	492.01	1.053e+05	24.41	38.95	19.875	38.574	15.391	22.287	25.821	21.867	103.7	526.76	880.31	6011.4	10771	5535.5	48651	31617	15040	14730	305.22	1734	1205.3	82.689	179.9	4.8224	157.93	973.45	2427.6	478.12	18188	667.15
470.87	25.788	2155.9	24309	37.977	13.75	1049.1	30244	42.01	78.764	453.16	0	1.9191e+05	1.3851e+05	11553	15.391	7.2484	107.71	46.308	8033.7	6.3638	19.068	112.83	78.871	262.29	32.329	46.404	1102.5	765.6	454.47	11.199	157.82	13.214	1426	4062.4	3709.9	1610.7	1941.1	95315	6836.4	7508.9	202.16	774.43	121.64	12800	657.58	90.394	497.22	17351	4.6515
57.728	112.85	46.334	1612.8	924.13	537	3956.6	1.4116e+05	1456.1	684.77	6087.8	1.9191e+05	0	3.5598e+05	34712	395.86	218.01	1027	319.17	67528	44.467	35.987	28.309	72.736	67.633	86.299	119.11	101.15	297.04	248.13	221.37	414.36	193.63	316.74	16739	5870	8581.2	5310.8	5701.4	2944	806.77	30.296	508.91	24.216	1214.8	727.57	964.88	1295.5	88308	698.43
146.66	343.06	4.4975	1180.2	495.57	128.77	358.56	83650	52.849	9555.2	3.2801e+05	1.3851e+05	3.5598e+05	0	90218	5908	1809.3	5488.7	606.58	1.9387e+05	179.03	193.07	57.644	209.58	95.227	325.9	527.85	19.64	222.99	618.45	1120	4874.8	3532.2	1424.9	7061.6	5385.7	5447	2855.4	1290.4	2716.4	303.55	47.125	106.96	6.8965	326.97	421.53	406.28	409.63	38554	101.32
1277.8	3178.8	1.9823	248.25	2633.1	187.17	961.38	16258	49.395	85.716	5661.6	11553	34712	90218	0	144.08	801.18	50421	2233.3	3.4617e+05	62679	1.7888e+05	12773	72766	11038	73283	52179	592.63	2138	1392.8	1968.8	10233	1832.3	4547.7	10482	2329.8	20943	7032.5	780.1	1.336e+05	2716.5	650.48	263.55	9.5447	476.47	808.61	403.37	336.48	2385.6	30.807
3827.2	9080.3	0.74888	336.36	30654	25603	10413	6454.5	1888.9	2.223e+05	21874	15.391	395.86	5908	144.08	0	1.8557e+05	1.4116e+05	1.3182e+05	4166.6	1.0916	1.5701	891.45	12.997	190.21	5.3523	3.7682	62.919	6078.8	23908	13700	9038.2	2955.5	91106	68161	20802	2.4438e+05	40681	285.66	6212.4	4216.8	10.715	15.974	0	54.732	128.43	433.58	591.78	2391	495.74
1900.6	4616.6	1.1368	41.265	16680	41452	3046.1	3364.6	812.83	60362	3432.9	7.2484	218.01	1809.3	801.18	1.8557e+05	0	2.039e+05	2.292e+05	18876	3.7821	7.7145	325.21	31.88	181.64	15.816	4.0524	56.023	4576.9	61765	93952	1.3636e+05	20586	77525	17235	11454	51048	6356.3	120.33	1877.5	651.57	131.76	71.387	0.89693	124.93	319.36	461.6	511.67	1467.8	838.81
16675	24855	4.295	614.55	41827	5190.7	19805	5554.8	958.8	31343	4834.9	107.71	1027	5488.7	50421	1.4116e+05	2.039e+05	0	3.986e+05	2.8619e+05	41787	20143	1.3962e+05	14945	52040	6517.4	348.25	473.65	22103	16832	10414	82434	19068	75988	1.1127e+05	15645	2.7587e+05	78303	2279.1	24251	8242.1	1821.2	317.47	3.9946	1077	1384.3	727.31	1056	2071.9	218.51
12882	22189	4.9317	337.63	31223	24713	14036	6870	1361.4	1.7445e+05	492.01	46.308	319.17	606.58	2233.3	1.3182e+05	2.292e+05	3.986e+05	0	18204	496.56	294.34	78383	805.89	41449	170.92	62.047	403.27	56398	1.488e+05	1.9681e+05	1.4614e+05	5920	47263	42003	15424	1.5941e+05	30739	1737.7	10551	5324.6	642.61	112.42	2.0045	466.25	381.11	426.7	848.35	2384.4	1585.1
8481.2	14843	10.648	680.71	22666	1448	10668	41309	434.68	7441.8	1.053e+05	8033.7	67528	1.9387e+05	3.4617e+05	4166.6	18876	2.8619e+05	18204	0	56056	34511	14369	48107	18561	53360	8897.7	524.05	9953.8	14773	15380	94432	18176	33030	1.6839e+05	34012	1.4146e+05	66824	2555.9	75404	8302.6	7857.3	1391.6	20.302	4360	4414.3	2063.3	1954	18455	251.17
380.04	652.17	0.82849	14.496	222.62	14.19	153.58	24.757	2.4083	1.6504	24.41	6.3638	44.467	179.03	62679	1.0916	3.7821	41787	496.56	56056	0	2.4381e+05	26669	49842	3346.2	21917	2001.2	66.836	935.54	374.55	32.499	766.4	29.903	549.15	1215.5	89.045	3693	1091.7	129.16	24080	398.48	93.586	12.833	1.2375	57.822	31.194	3.3984	3.665	147.08	0.062816
3527	3746.5	2.0554	90.305	514.68	49.612	740.14	37.122	5.5753	4.528	38.95	19.068	35.987	193.07	1.7888e+05	1.5701	7.7145	20143	294.34	34511	2.4381e+05	0	67590	2.699e+05	13291	1.1294e+05	11168	381.71	4370.8	4927.1	78.293	2686.2	23.389	2868.4	3674.5	455.21	18796	1128.7	832.84	1.4497e+05	1779.2	1507.2	97.639	2.2845	723.28	198.9	20.211	15.111	83.693	2.5919
35156	34720	7.7385	982.29	5800.8	710.05	10452	382.33	32.344	2653.5	19.875	112.83	28.309	57.644	12773	891.45	325.21	1.3962e+05	78383	14369	26669	67590	0	68457	2.1018e+05	2814	470.11	2366.9	1.3033e+05	49186	1349.7	43682	268.38	30505	24238	2527.2	1.8224e+05	10587	5438.2	35548	10675	211.24	22.071	0.11596	290.51	82.721	19.277	36.869	77.721	15.53
30523	15556	7.1452	682.41	1176.4	166.91	2892.8	204.64	67.241	46.606	38.574	78.871	72.736	209.58	72766	12.997	31.88	14945	805.89	48107	49842	2.699e+05	68457	0	1.2096e+05	2.4133e+05	23725	3121.8	48462	34118	57.108	19863	14.766	21604	28907	3982.5	72100	2533.9	3485.7	2.4391e+05	13237	2060.7	109.17	0.94248	1095.2	231.18	43.869	46.645	112.46	21.388
10159	10853	23.332	862.77	11215	531.86	5393.6	531.69	93.586	621.17	15.391	262.29	67.633	95.227	11038	190.21	181.64	52040	41449	18561	3346.2	13291	2.1018e+05	1.2096e+05	0	59212	15699	2056.2	1.8908e+05	27317	2690	96941	407.84	15442	60969	8530.4	61518	25531	8310.8	1.9176e+05	25701	211.55	15.813	0.59761	212.14	60.293	15.826	98.238	187.57	15.773
401.86	284.86	8.4875	58.511	279.78	29.34	251.6	63.443	32.673	13.273	22.287	32.329	86.299	325.9	73283	5.3523	15.816	6517.4	170.92	53360	21917	1.1294e+05	2814	2.4133e+05	59212	0	73357	2209.7	21742	7683.1	56.228	1761.1	41.111	1047	18733	2861.2	5046.8	1769.4	1128.5	3.2905e+05	7756.1	239.75	16.783	0	137.54	32.968	6.9787	13.118	54.424	3.7474
117.69	86.248	1.7193	21.093	119.81	7.4878	69.444	44.374	8.4469	18.696	25.821	46.404	119.11	527.85	52179	3.7682	4.0524	348.25	62.047	8897.7	2001.2	11168	470.11	23725	15699	73357	0	18001	10473	1453.5	38.189	489.14	27.906	155.93	6387.1	898.94	834.99	872.22	1038.9	2.7542e+05	34285	34.834	4.0727	0	24.583	8.8278	4.6055	3.5111	17.55	1.0936
83424	542.76	106.71	3766.4	836.15	83.639	863.45	179.17	103.2	110.65	21.867	1102.5	101.15	19.64	592.63	62.919	56.023	473.65	403.27	524.05	66.836	381.71	2366.9	3121.8	2056.2	2209.7	18001	0	9229.7	17516	68.041	20502	27.258	1.2487e+05	58377	11473	39847	18069	24598	71528	3.3261e+05	41.667	7.0793	7.4077	427.05	16.252	16.259	49.636	124.89	9.6002
10456	7644.1	69.213	2122.2	8827	909.35	6857.4	1288.5	468.72	19421	103.7	765.6	297.04	222.99	2138	6078.8	4576.9	22103	56398	9953.8	935.54	4370.8	1.3033e+05	48462	1.8908e+05	21742	10473	9229.7	0	1.271e+05	10373	60644	1628.6	12418	1.7089e+05	38850	48113	27759	23458	1.9324e+05	91924	213.26	28.976	1.8254	244.61	122.56	69.845	403.1	859.65	73.031
33514	14597	38.709	1398.2	7480.5	5308.6	6249.9	2369.7	427.21	41624	526.76	454.47	248.13	618.45	1392.8	23908	61765	16832	1.488e+05	14773	374.55	4927.1	49186	34118	27317	7683.1	1453.5	17516	1.271e+05	0	3.0738e+05	1.2707e+05	2493.2	32826	97540	24899	75396	20534	12500	91321	45580	245.91	39.096	1.7167	291.17	219.93	171.11	338.12	1070.3	657.15
1183.7	2916.8	1.0145	30.753	9042.9	13468	1136.7	2739.7	467.92	23141	880.31	11.199	221.37	1120	1968.8	13700	93952	10414	1.9681e+05	15380	32.499	78.293	1349.7	57.108	2690	56.228	38.189	68.041	10373	3.0738e+05	0	1.158e+05	2745.9	9681.4	12633	9078.3	19864	6900.1	209.61	1195.1	814.03	134.86	89.045	2.2823	127.96	289.12	299.89	221.29	871.48	1236.8
1.376e+05	33369	7.418	755.64	23861	14124	10929	1353.3	172.77	8012.7	6011.4	157.82	414.36	4874.8	10233	9038.2	1.3636e+05	82434	1.4614e+05	94432	766.4	2686.2	43682	19863	96941	1761.1	489.14	20502	60644	1.2707e+05	1.158e+05	0	1.8954e+05	4.1726e+05	24664	20256	1.9064e+05	19077	3105.3	13077	20243	704.9	220.56	4.1321	534.38	1065.2	922.48	539.84	1217.4	175.5
1206.5	3069.1	0.43272	8.8596	2451.7	1219.8	416.42	119.54	38.114	664.42	10771	13.214	193.63	3532.2	1832.3	2955.5	20586	19068	5920	18176	29.903	23.389	268.38	14.766	407.84	41.111	27.906	27.258	1628.6	2493.2	2745.9	1.8954e+05	0	1.1378e+05	1962.7	15261	21011	2153.4	60.474	218.3	186.66	119.53	71.705	3.4971	71.716	359.66	918.45	74.562	208.34	131.93
2.9652e+05	94282	94.998	7050.7	1.7784e+05	89224	12906	2939.1	864.89	53883	5535.5	1426	316.74	1424.9	4547.7	91106	77525	75988	47263	33030	549.15	2868.4	30505	21604	15442	1047	155.93	1.2487e+05	12418	32826	9681.4	4.1726e+05	1.1378e+05	0	18590	16454	3.8964e+05	9171.8	13499	17399	49658	410.53	61.674	46.088	1793.7	380.86	362.39	570.11	1108.1	202.34
35466	32879	2087.3	13300	1.4006e+05	28245	2.0637e+05	1.5437e+05	34439	2.5543e+05	48651	4062.4	16739	7061.6	10482	68161	17235	1.1127e+05	42003	1.6839e+05	1215.5	3674.5	24238	28907	60969	18733	6387.1	58377	1.7089e+05	97540	12633	24664	1962.7	18590	0	8.715e+05	4.1562e+05	5.3944e+05	1.3195e+05	9.1555e+05	3.8281e+05	933.11	398.75	61.123	2385.3	2126.6	4239.5	15578	43573	21859
64429	28884	27134	87331	1.1253e+05	69197	2.8022e+05	1.4482e+05	1.2419e+05	2.2125e+05	31617	3709.9	5870	5385.7	2329.8	20802	11454	15645	15424	34012	89.045	455.21	2527.2	3982.5	8530.4	2861.2	898.94	11473	38850	24899	9078.3	20256	15261	16454	8.715e+05	0	1.3358e+05	1.0179e+05	54511	3.0683e+05	69685	696.36	24635	61168	95396	48792	30362	1.2049e+05	1.0024e+05	1.1819e+05
4.046e+05	4.7219e+05	784.46	16117	5.3128e+05	41800	2.9724e+05	83843	25563	1.9131e+05	15040	1610.7	8581.2	5447	20943	2.4438e+05	51048	2.7587e+05	1.5941e+05	1.4146e+05	3693	18796	1.8224e+05	72100	61518	5046.8	834.99	39847	48113	75396	19864	1.9064e+05	21011	3.8964e+05	4.1562e+05	1.3358e+05	0	3.976e+05	64426	1.0128e+05	67879	1077.1	643.28	12.934	1414.5	3235.7	2891.4	11332	20668	7274.7
38517	32889	890.68	7148.1	32112	11355	68774	72563	12892	2.3566e+05	14730	1941.1	5310.8	2855.4	7032.5	40681	6356.3	78303	30739	66824	1091.7	1128.7	10587	2533.9	25531	1769.4	872.22	18069	27759	20534	6900.1	19077	2153.4	9171.8	5.3944e+05	1.0179e+05	3.976e+05	0	67837	2.1958e+05	1.5954e+05	358.85	283.9	19.799	1166.6	925.14	1650.9	2539.4	12054	6470.6
60465	1727.3	3859.4	1.5483e+05	332.76	23.403	1459.5	8280.8	21.562	1844.4	305.22	95315	5701.4	1290.4	780.1	285.66	120.33	2279.1	1737.7	2555.9	129.16	832.84	5438.2	3485.7	8310.8	1128.5	1038.9	24598	23458	12500	209.61	3105.3	60.474	13499	1.3195e+05	54511	64426	67837	0	2.0658e+05	1.6366e+05	4200.5	84.474	1752	60532	114.14	27.371	39.576	2454.8	13.734
21238	6948.4	652	14539	24592	3782.4	28100	10787	4142.6	48282	1734	6836.4	2944	2716.4	1.336e+05	6212.4	1877.5	24251	10551	75404	24080	1.4497e+05	35548	2.4391e+05	1.9176e+05	3.2905e+05	2.7542e+05	71528	1.9324e+05	91321	1195.1	13077	218.3	17399	9.1555e+05	3.0683e+05	1.0128e+05	2.1958e+05	2.0658e+05	0	3.5044e+05	4120.1	682.65	23.086	2981.5	2162.1	969.3	2760.1	6914.4	965.97
33651	2849.3	913.08	15640	5086	618.75	4776.8	1291.5	644.17	10336	1205.3	7508.9	806.77	303.55	2716.5	4216.8	651.57	8242.1	5324.6	8302.6	398.48	1779.2	10675	13237	25701	7756.1	34285	3.3261e+05	91924	45580	814.03	20243	186.66	49658	3.8281e+05	69685	67879	1.5954e+05	1.6366e+05	3.5044e+05	0	316.46	49.443	80.514	2673.5	183.62	100.66	335.93	1092.5	87.496
434.38	99.219	63.175	3559.7	82.848	19.277	106.71	234.63	35.456	32.335	82.689	202.16	30.296	47.125	650.48	10.715	131.76	1821.2	642.61	7857.3	93.586	1507.2	211.24	2060.7	211.55	239.75	34.834	41.667	213.26	245.91	134.86	704.9	119.53	410.53	933.11	696.36	1077.1	358.85	4200.5	4120.1	316.46	0	59656	1359.1	52826	74556	2108.3	8039.5	395.67	168.86
59.457	168.6	1353.8	230.97	468.6	43.624	8046.5	5174.8	69.424	110.81	179.9	774.43	508.91	106.96	263.55	15.974	71.387	317.47	112.42	1391.6	12.833	97.639	22.071	109.17	15.813	16.783	4.0727	7.0793	28.976	39.096	89.045	220.56	71.705	61.674	398.75	24635	643.28	283.9	84.474	682.65	49.443	59656	0	3292.4	1323.9	65009	272.43	32268	4473.5	102.49
3401.9	11.298	21680	16759	2.7289	1.6061	3782.6	838.25	2.3692	21.664	4.8224	121.64	24.216	6.8965	9.5447	0	0.89693	3.9946	2.0045	20.302	1.2375	2.2845	0.11596	0.94248	0.59761	0	0	7.4077	1.8254	1.7167	2.2823	4.1321	3.4971	46.088	61.123	61168	12.934	19.799	1752	23.086	80.514	1359.1	3292.4	0	24017	384.64	4.3564	1193.3	1096.9	5.2579
12964	93.75	20296	1.1758e+05	127.19	28.249	10517	18533	98.194	364.31	157.93	12800	1214.8	326.97	476.47	54.732	124.93	1077	466.25	4360	57.822	723.28	290.51	1095.2	212.14	137.54	24.583	427.05	244.61	291.17	127.96	534.38	71.716	1793.7	2385.3	95396	1414.5	1166.6	60532	2981.5	2673.5	52826	1323.9	24017	0	784.59	270.22	578.21	43845	38.81
95.995	518.2	216.64	66.72	2683.6	256.68	18028	11162	642.31	313.8	973.45	657.58	727.57	421.53	808.61	128.43	319.36	1384.3	381.11	4414.3	31.194	198.9	82.721	231.18	60.293	32.968	8.8278	16.252	122.56	219.93	289.12	1065.2	359.66	380.86	2126.6	48792	3235.7	925.14	114.14	2162.1	183.62	74556	65009	384.64	784.59	0	2.1043e+05	43940	9480	1954.8
31.001	84.724	22.041	9.7074	2171.9	3328.7	7507.3	10564	10134	2102.2	2427.6	90.394	964.88	406.28	403.37	433.58	461.6	727.31	426.7	2063.3	3.3984	20.211	19.277	43.869	15.826	6.9787	4.6055	16.259	69.845	171.11	299.89	922.48	918.45	362.39	4239.5	30362	2891.4	1650.9	27.371	969.3	100.66	2108.3	272.43	4.3564	270.22	2.1043e+05	0	1.0917e+05	24658	4.12e+05
219.92	386.5	703.24	752.88	8979.3	4403.8	80256	83073	12753	2794.6	478.12	497.22	1295.5	409.63	336.48	591.78	511.67	1056	848.35	1954	3.665	15.111	36.869	46.645	98.238	13.118	3.5111	49.636	403.1	338.12	221.29	539.84	74.562	570.11	15578	1.2049e+05	11332	2539.4	39.576	2760.1	335.93	8039.5	32268	1193.3	578.21	43940	1.0917e+05	0	1.4315e+05	34234
2422.9	299.32	4393.3	9624.8	6701	9757.1	84872	4.9047e+05	30098	53563	18188	17351	88308	38554	2385.6	2391	1467.8	2071.9	2384.4	18455	147.08	83.693	77.721	112.46	187.57	54.424	17.55	124.89	859.65	1070.3	871.48	1217.4	208.34	1108.1	43573	1.0024e+05	20668	12054	2454.8	6914.4	1092.5	395.67	4473.5	1096.9	43845	9480	24658	1.4315e+05	0	2.4054e+05
12.603	150.74	7.2553	5.5108	2004.4	18668	6883.1	78182	74048	23827	667.15	4.6515	698.43	101.32	30.807	495.74	838.81	218.51	1585.1	251.17	0.062816	2.5919	15.53	21.388	15.773	3.7474	1.0936	9.6002	73.031	657.15	1236.8	175.5	131.93	202.34	21859	1.1819e+05	7274.7	6470.6	13.734	965.97	87.496	168.86	102.49	5.2579	38.81	1954.8	4.12e+05	34234	2.4054e+05	0
378.49	204.62	104.67	386.47	1252.7	2827	2314.5	1.23e+05	3313.1	1.2107e+05	96294	51.499	375.23	11582	111.98	6785.4	531.25	860.43	361.64	1441.2	1.1831	5.1635	19.205	23.483	32.662	6.5642	1.8283	61.532	57.464	144.83	164.39	645.68	532.09	1906.3	10453	57863	9172.3	12197	1570.5	2204.8	928.66	959.5	1615.2	89.761	2902.3	7603.7	1.1785e+05	6753.9	1.19e+05	1.8915e+05
834.66	2050.2	8.8384	96.067	3638.4	1742.1	996.56	9268.7	229.12	73391	6.2685e+05	330.53	4411.1	1.8696e+05	2617.2	50044	4844.8	20809	787.27	73283	10.749	10.312	44.174	23.494	19.011	8.5844	5.6812	31.277	254.23	987.49	990.39	11474	15039	9841.1	20033	26085	33289	10931	459.35	1490.2	1026.1	36.199	182.85	9.3144	227.96	976.59	1073.6	482.29	38305	199.84
113.58	27.206	1678.1	8737.2	41.432	7.0922	1169.4	10377	47.394	12.866	177.96	38590	12548	11717	4459.5	8.0886	10.484	110.33	17.927	7450.9	171.85	85.644	8.0315	35.261	21.103	70.503	28.081	41.421	33.489	25.078	15.629	103.98	21.219	744.53	684.05	1164.4	501.14	259.65	5407	332.52	276.6	358.4	297.28	47.798	29680	277.63	43.744	216.3	24970	3.3784
91.653	202.13	73.018	1181	1074.4	452.12	7228.9	48184	1895.3	346.38	2082.2	41739	1.4664e+05	58793	11296	173.23	195.28	1088.2	290.4	46995	1282.8	754.21	91.931	184.12	106.04	277.92	113.97	97.912	316.33	244.27	257.16	757.98	219.27	495.88	17913	5012.9	8569.1	4883.4	2561.4	2881.4	771.31	223.7	480.94	15.345	7292.4	728.57	755.22	705.56	1.1782e+05	343.9
189.83	485.6	6.698	701.08	479.43	101.85	362.49	21557	44.277	3458.4	1.2436e+05	10912	41912	2.3155e+05	25082	3614.9	1177.8	3245	466.02	1.4397e+05	503.69	376.73	80.03	169.73	73.054	178.87	120.13	18.521	207.42	595.28	1098.4	5319.1	2766.7	1311.6	8593.4	4232.6	4891.9	2624.6	273.93	1266.2	273.07	144.3	116.64	5.8133	1662.1	404.76	297.61	189.86	81226	59.617
1747.4	4069.5	6.2842	760.25	3017.1	235.67	1198.2	3897.8	78.457	195.82	28165	4647.6	11898	55742	4.0129e+05	1555.5	1603.8	97539	3427.3	3.3144e+05	1.4099e+05	3.8134e+05	38892	1.146e+05	5321.2	17109	5709.9	461.87	2875.2	2606.2	2859.1	13481	2988.4	6011.4	17206	4114.4	27073	9439.9	787.59	88361	3258.6	960.52	353.38	14.662	1823.6	1222.9	672.67	439.41	15348	63.665
290.69	544.84	3.5871	26.719	1099.9	674.92	893.07	3731.2	1121.9	1976.5	60748	8.8001	272.53	7294.2	113.36	13410	3086.5	7824.9	372.72	9838.6	1.3869	8.9498	17.951	15.043	8.5071	3.1252	1.6059	9.042	97.641	456.78	455.42	7082.8	5679.8	3508.2	5396.1	12099	9826.8	2456.3	65.464	822.58	213.37	1711	1043.5	10.984	703.79	12492	70976	7393.3	10722	21690
38.684	81.366	3.1993	4.6013	212.95	458.92	510.17	1455	1173.7	487.15	1134.7	1.6717	71.24	231.48	343.08	297.58	268.57	1126.9	185.02	2127.4	0.85061	3.1815	15.033	11.813	9.1585	2.2765	1.6346	4.0747	51.113	155.56	124.23	1081.8	248.93	262.39	1442.9	4936.9	1103.4	409.23	20.691	365.08	44.594	315.44	244.69	4.3508	137.73	1441.4	34931	2988	2497.5	23615
3205.4	2583.6	4.1105	174.26	1322.4	306.56	1445.5	1240.3	379.86	924.6	29150	32.469	209.62	5616.1	67068	2183.2	9343	1.6514e+05	14429	2.6387e+05	90087	2.0416e+05	91389	29472	9773.9	1184.6	87.895	362.58	10769	8960.7	3789.1	21482	3670.4	6088.3	13399	4743.7	19506	3355	913.64	41880	2098.6	4525.5	1957.4	41.018	3061.1	12332	28254	6068.5	9923.4	2722
418.95	385.7	2.8399	88.544	206.09	109.67	430.86	742.75	336.32	293.44	461.27	18.885	69.098	263.49	1144	69.813	345.14	7302.6	1317.6	11839	375.41	325.86	932.69	351.54	417.62	31.676	4.3752	57.992	994.75	986.13	266.73	2087	173.16	897.16	3242.6	1398.2	3362.4	764.93	301.55	5253.7	393.3	4240.9	3238.6	49.193	3348.6	14615	7345.1	5039.8	4344.8	2655.3
6997.1	9398.4	7.7287	534.09	7898.7	780.64	5105.3	16391	372.37	2029.9	87196	2975	29833	1.2893e+05	2.251e+05	7286.4	14387	2.0427e+05	38647	8.5419e+05	1.1007e+05	76330	24650	23867	10156	6692.5	1277.5	710.79	14059	16063	9646.9	69257	10290	20124	66584	15811	85199	23715	2171	71397	6773.8	6038	1970.5	42.743	4117.9	8044.1	5729.3	4023.3	49488	477.23
98.641	117.17	0	5.2961	22.868	1.4338	18	3.3873	0.37228	0.47095	2.6944	1.247	7.7775	8.6809	68423	0.69827	1.3088	12574	64.9	10362	1.1436e+05	2.5531e+05	36659	44475	991.24	2941.2	301.4	33.133	507.74	165.25	5.8867	141.24	3.5687	163.34	387.85	30.235	587.72	108.47	56.28	23717	161.17	119.86	28	0.49736	106.12	82.221	19.012	10.085	16.07	0.89707
2313.7	1603.7	6.3705	313.96	129.75	27.129	230.28	47.568	21.716	17.946	35.674	81.842	20.467	34.177	1.2404e+05	10.447	29.721	20977	1504.4	24174	92213	5.7237e+05	1.2134e+05	2.1425e+05	8760.1	17407	2151.6	1006.4	7669.8	4662.4	51.553	2129.9	33.079	3358.1	7641	627.54	8833.1	1870.1	3787.1	1.5134e+05	6045.9	12684	1881.2	32.963	11187	3584.8	511.74	260.05	114.41	26.393
4112.6	2238.3	9.814	884.12	291.86	92.214	860.08	489.74	198.27	106.15	149.18	183.01	59.04	121.23	9323.5	28.897	199.41	87255	5196.6	1.1315e+05	26197	87145	84663	17204	10356	692.46	100.95	851.64	12986	7528.8	172.33	4643.3	88.428	6346.8	10171	1396.2	13386	2668.7	6213.1	41501	6539.4	45080	13136	99.784	34402	45764	9846.4	5985.3	2098.1	324.4
4236.6	1614.2	7.8894	556.57	187.07	26.708	369.07	135.24	54.344	34.417	75.33	155.39	38.953	58.455	28102	15.266	86.981	15733	2348.9	21297	19941	1.7653e+05	51988	1.3182e+05	9658.3	17120	2456.5	888.3	7842.1	5954.3	91.238	2957.9	49.85	4146.3	8266.6	748.45	9987.4	1943.8	3941.1	1.2783e+05	5635.1	87743	7156.1	48.649	42582	17708	1578.4	680.81	293.84	46.996
600.1	392.28	3.9007	139.98	125.36	25.465	153.99	119	55.77	24.198	51.946	49.199	18.56	38.741	1577.5	7.0699	97.484	4288.9	862.46	8911.4	491.56	6227	3020.9	9158.9	1069.4	1342.3	290.3	152.57	1200.6	1078.1	99.32	974.6	58.83	960.97	2864.6	373.27	3156	765.12	658.99	18095	1006.9	26926	3423.4	37.883	15461	9558.4	1744.5	928.22	381.39	74.317
64.796	33.826	0.50792	2.4905	6.2251	1.1353	13.144	18.325	2.8037	4.4522	28.931	6.686	40.328	54.995	1891.9	0.41489	2.6349	121.99	10.248	1124	3220.8	9130.4	577.41	8163.5	885.65	3268.7	1180.1	113.06	479.31	360.97	8.4088	91.19	6.2576	112.2	492.47	48.029	382.79	107.54	50.074	18940	510.31	253.37	166.93	5.6008	224.06	188.82	35.04	54.985	25.126	2.4511
50.977	36.382	0.57986	11.898	12.702	10.257	12.493	24.412	23.044	2.6872	9.0307	9.3183	32.402	10.976	329.57	0.21863	5.0613	93.067	22.76	636.28	170.98	898.93	175.65	1074.1	313.17	1760.1	684.03	142.37	398.07	369.58	9.0633	106.06	9.3288	147.78	507.22	44.731	483.94	171.7	105.5	12489	481.49	2330.9	228.58	13.934	463.82	188.39	146.1	77.413	30.65	10.17
246.79	314.15	20.702	236.59	229.34	284.53	309.6	858.82	883.71	75.103	204.75	277.57	540.42	97.09	1248.3	14.646	256.35	1569.3	562.26	8501.1	87.613	1403.3	811.23	1651.5	263.86	755.75	285.39	184.07	312.71	402.74	410.46	1046.6	237.58	706.29	2867.9	1244.8	2810.8	1502.2	1233.4	12515	1457.2	43985	5791.7	413.88	23774	4235.2	5826.7	2285.1	1347.8	566.55
457.23	414.38	3.4983	65.706	268.66	62.313	308.77	285.51	172.01	75.422	408.96	33.561	74.968	207.63	1780.3	25.461	399.19	7457.6	2705.9	20623	201.11	1694.2	1204.6	2445.5	521.84	263.36	60.329	84.109	1019.6	993.13	326.12	2062.2	228.95	952.91	2978.1	726.08	4276.4	1237.7	382.83	8977.3	757.34	14990	2214	29.233	5900.4	9372.4	3619.2	2203.7	1069.6	1155.3
281.98	376.75	2.3335	45.618	366.42	229.62	432.09	704.15	540.97	242.6	2488.4	25.92	150.96	649.97	2269.8	132.79	1306.2	5822.4	1566.7	18494	69.173	695.4	295.86	1071.5	169.1	86.292	22.586	45.578	457.04	883.31	816	3851.8	681.44	949.51	3678.8	2610.3	3897.8	1171.8	182.69	6713.7	416.36	22557	2232.5	20.456	4159.6	16251	18215	2802.8	1895.1	18609
221.99	573	5.091	18.6	561.44	341.97	398.92	1624.5	827.52	439.71	6121.1	14.385	319.03	1611.1	2187.1	249.32	2222.8	6026.3	1042.1	12577	9.1875	20.269	82.795	66.404	38.191	10.869	4.4067	35.659	316.48	1082.4	1830	6266.6	2167.6	1268.6	4371.2	6059.2	4872.1	2209.9	156.41	3095.8	364.69	196.29	457.52	15.504	158.37	2133.7	64704	1773.7	2976.8	56389
952	1557	6.0278	107.78	1534.7	407.22	1277.6	1738.2	595.46	582.25	16973	39.567	288.4	3682.4	5184.2	1333.5	8973.6	27183	5129.4	52481	55.741	406.01	568.66	915.06	266.85	80.491	20.451	118.99	1527.9	4440	4271.4	24221	4464.2	4733	13221	6679.7	16065	4584.9	494.21	15749	1063.3	40102	4898.6	40.681	4118.3	34639	90460	6958.6	5475	20873
146.11	449.39	2.697	21.058	394.5	82.069	134.5	94.246	58.734	73.868	4111.1	13.351	76.509	1053.6	1441.1	300.14	1228.8	3091.5	536.67	6889.3	7.0962	16.37	47.334	39.125	26.457	5.1892	9.9186	42.826	179.73	606.27	1020.8	3444.8	1943.7	964.84	2503	1303	3528.8	1539.1	285.32	2269	404.44	316.54	515.03	30.19	185.58	2191.2	3084.7	624.32	534.67	249.65
186.36	257.14	24.728	123.56	844.06	699.68	2063.4	2798	2053.8	682.55	5843.7	85.962	276.14	774.67	1506.2	937.36	1305.8	3211.3	1037.3	11292	78.807	1206.7	203.25	1544.1	180.45	214.43	32.167	37.993	281.91	534.86	710.72	3095.7	1524.3	832.27	3083	8466.4	3232.5	1111.8	276.8	4729.5	337.86	2.1194e+05	7454	38.023	14171	3.2313e+05	1.2386e+05	24406	13710	9259.1
723.49	777.56	118.51	575.2	2806.4	6875.2	9908.8	39240	18603	8280.8	19162	1805.3	14035	9331.2	12717	2554.8	5020.8	10334	4701.2	53034	562.98	3806.4	1210	6229.1	2041.1	3684.2	2181.9	415	2047.9	2971.7	4547	13002	3646.5	2532.9	19443	29362	13823	13255	1443.5	51929	3225.9	15932	1.3627e+05	4738.2	49002	1.9916e+05	1.1528e+05	88696	96574	18398
10971	878.45	12780	78589	13768	23186	49898	84172	71393	27252	22701	4260.7	5419.5	7186.7	7652.6	4351.8	3713.5	6413.2	3638.1	25613	77.677	345.35	205.22	486.21	145.4	77.83	26.909	133.27	630.65	1557.2	2665	6108.6	3540.8	2668.4	33790	2.5237e+05	22274	15352	45541	7488.7	1321.5	12247	1.421e+05	43863	1.4669e+05	1.6979e+05	1.1136e+05	1.3836e+05	69409	97013
668.5	763.17	189.27	1438.3	3018.8	3241.1	10229	28294	9511.7	8207.3	15787	2119.4	3076.2	4156.2	7072.4	2047.2	4705.5	11057	4047.3	41806	367.66	2586.6	804.87	3465.7	561.08	506.18	103.29	172.93	1046.8	2023.9	3267.4	11064	4456.9	2608.5	15367	32816	13693	21170	1991.6	20940	2821.8	1.9373e+05	1.8653e+05	2301.1	88030	6.8413e+05	2.0051e+05	1.5934e+05	1.1873e+05	29313
321.42	579.95	178.38	664.63	1444	1519	3247.9	14894	3442.3	10255	14166	1086.9	2170.3	5032.4	5469.3	1950.5	2022	3919.8	1375.6	16926	134.33	725.51	221.86	897.61	146.09	189.91	113.31	206.73	424.07	888.07	2174.8	4836.9	2865.2	1507.6	13345	15242	20295	90563	2715.1	23067	7692.9	6050.5	80482	2588.2	26832	1.1515e+05	31813	35089	48810	8249.3
1924.8	33.793	4964.1	42309	26.244	6.663	694.72	6517.2	8.3757	159.37	135.99	45621	2077.4	492.17	401.94	14.842	67.804	289.03	114.03	1442.1	18.648	192.92	52.749	227.95	37.631	35.881	9.7388	240.51	81.486	87.227	109.46	227.89	70.218	2014.7	963.2	13512	536.47	544.86	90956	1220.4	1454.1	19004	757.83	7753.1	1.4154e+05	362.15	109.26	203.3	2580.4	21.81
1747.5	1266.4	39.717	446.75	1054	970.83	2068.7	4488.6	3129.6	699.76	2590.2	406.44	1684.5	1172.6	19636	396.93	1170.3	7470.1	2620.3	41585	7016.5	64906	13834	64604	12862	39638	12295	2444.1	12029	10445	1250.2	6248.9	887.41	4746.2	21535	5460.3	15633	5990	3521.4	3.2752e+05	11509	12954	21100	1032.4	34545	20844	19110	14705	6951.1	1913.5
414.87	238.54	126.85	1358.8	364.2	855.16	879.49	2636.6	2570	441	699.09	1089.8	1791.6	302.53	1511.1	69.345	378.9	1646.4	614.76	7884.6	128.29	1346	253.58	1536.7	218.88	745.08	174.41	286.27	408.61	498.83	558.07	1248.5	422.46	1115.9	6081.5	3601.4	2817.3	2694	5546	10788	2459.5	21213	12313	1255.2	52820	11768	15528	5859.4	3559.7	1578.4
6670.3	12651	269.04	2423.6	28199	16787	44920	1.0518e+05	13121	5.9515e+05	64042	1271.7	5849.8	14148	11970	69549	17082	1.3147e+05	28611	1.7873e+05	517.13	529.96	3321.8	1187.1	7228.6	840.34	380.13	3110.4	7900.2	13509	15020	25096	6322.1	9752	1.1345e+06	1.3421e+05	3.8137e+05	1.7603e+06	10231	1.4497e+05	63953	2560	13601	213.08	7735.7	57509	26191	26762	47402	17823
[truncated: 33 more columns]
