# Supplementary material for: Reproducibility of the Structural Brain Connectome Derived from Diffusion Tensor Imaging
Source: PLoS One. 2015 Sep 2;10(9):e0135247. doi: 10.1371/journal.pone.0135247 (PMC4557836; doi:10.1371/journal.pone.0135247)
Supplement: S1 Data — Please refer to the README.txt file within the compressed folder for usage instructions. (ZIP) [file pone.0135247.s001.zip › Subject5_determistic_scanner_A_time_1.csv]

0	0.011702	0	0.0081302	0.003171	0	0.002107	0	0	0	0	0	0	0	0	0	3.9334e-05	3.7111e-05	0.00011256	0	0	9.7067e-05	0.00025368	0.00031295	2.09e-05	0	4.8841e-06	0.0093025	0.00021031	0.00048459	5.6279e-05	0.0043438	0	0.024438	0.00091887	0.0010639	0.0077358	9.044e-05	0.0059807	0.00019664	3.186e-05	0	0	0	0	0	0	0	0	0
0.011702	0	0	0	0.0059754	0	0.00094996	0	0	0	0	0	0	0	0	0.0010282	8.8631e-05	0.00030972	0.0022903	0	1.8788e-05	0.0015503	0.00072435	0.0026164	0.00024031	0	0	0.0029346	3.3599e-06	0.0001426	0.00027604	0.00082715	0	0.00031993	0.0031291	2.6792e-05	0.0082715	0.0067099	0	7.8188e-05	1.4264e-05	0	0	0	0	0	0	0	0	0
0	0	0	0	0	0	0	0	0	0	0	0	0	0	0	0	0	1.2634e-06	0	0	0	0	0	2.3554e-05	0	0	0	0.00073785	3.0716e-06	3.1551e-06	0	3.5073e-05	0	0	0.00028683	0.013457	0.00043012	0	0.0043874	0.00062684	0.00015629	0	0	0	5.2461e-06	0	0	0	8.2705e-06	0
0.0081302	0	0	0	0	0	0	0.00589	0	0	0	0.003656	0.0060444	0	0	0	0	0	9.2303e-06	0	0	0	2.274e-06	0	0	0	0	0.0027295	0	0	0	3.6038e-05	0	0.00029488	0.000209	0.0044126	0.0031027	0	0.021245	0.00021615	9.8791e-05	2.7029e-05	0	0	0.0018928	0	0	0	0.00017266	0
0.003171	0.0059754	0	0	0	0.001194	0.0083972	0.00020674	0	0	0	0	0	0	0	0.00059195	1.2935e-05	8.4321e-05	0.00063459	0	0	0	0	0	0	0	0	0	6.1461e-05	0.00012496	0.00014757	3.7854e-06	0	0.0080452	0.003768	2.9758e-05	0.012882	0.004219	0	6.1145e-05	3.3685e-05	0	0	0	0	0	0	0	0	0
0	0	0	0	0.001194	0	0.004573	0.001589	0.0038638	0.0019338	0	0	0	0	0	4.6872e-06	5.9348e-05	0	0	0	0	0	0	0	0	0	0	0	0	0	0	0	0	0.016615	5.6382e-06	0	0.00014894	0	0	0	0	0	0	0	0	0	1.7399e-05	0	2.605e-05	0
0.002107	0.00094996	0	0	0.0083972	0.004573	0	0.010385	0.012364	0.00015923	0	0	0	0	0	0	0	0	0	0	0	0	0	5.4022e-05	0	0	0	0.00029435	1.3365e-06	3.7739e-05	0	0.0003503	0	0	0.00091531	0.0024505	0.00040645	0.00020445	0	2.8496e-06	0	0	0	0	0	7.0396e-06	2.9267e-05	1.1275e-06	7.2612e-07	0
0	0	0	0.00589	0.00020674	0.001589	0.010385	0	0.034875	0.0033901	0.0020326	0.006761	0.008769	0.00043408	0.00027469	0	5.7709e-05	0	0	0.00058175	0	0	0	0	0	0	0	0	0	1.589e-06	1.1613e-05	0	0	7.579e-06	0.00057966	0.00012888	0.00096645	5.312e-05	0.0013406	1.208e-06	0	0	0	0	6.1189e-06	3.1576e-05	0.00020152	4.1349e-06	0.015289	0
0	0	0	0	0	0.0038638	0.012364	0.034875	0	0.028918	0	0	0	0	0	1.0374e-05	0	0	0	0	0	0	0	0	0	0	0	0	0	0	0	0	0	0	0	0	0.0022529	6.8705e-05	0	0	0	0	0	0	0	0	0	0	6.647e-05	0
0	0	0	0	0	0.0019338	0.00015923	0.0033901	0.028918	0	0.00021507	0	0	0	0	0.01689	0.010351	0	0.0017943	0	0	0	0	0	0	0	0	0	9.6413e-05	0.0011471	1.3762e-05	0	0	0.0026533	0.0098163	0.00046422	0.0025203	0.0060888	0	0.00071119	3.4067e-06	0	3.1363e-05	0	0	5.3142e-05	0	0	8.2439e-05	0
0	0	0	0	0	0	0	0.0020326	0	0.00021507	0	0	0	0.017967	0	0.00027016	0	0	0	0.0028456	0	0	0	0	0	0	0	0	0	0	0	0	0	0	0.00072626	0.0035013	0	0	0	0.00012438	0	0	0	0	0	0	0	0	0.0012384	0
0	0	0	0.003656	0	0	0	0.006761	0	0	0	0	0.0072163	0.0015986	0.0032418	0	0	0	0	0.0005472	2.0162e-05	0	0	0	0	0	0	0	0	0	0	0	0	0	0	0	0	0	0.0043908	0	0	0	0	0	0.0012604	0	0	0	0.00032692	0
0	0	0	0.0060444	0	0	0	0.008769	0	0	0	0.0072163	0	0.0026184	0.0017877	0	0	0	0	0.0031074	4.413e-06	0	0	0	0	0	0	0	0	0	0	0	0	0	0	0	0	0	0.0027452	0	0	0	0	0	0	0	0	0	0.0022573	0
0	0	0	0	0	0	0	0.00043408	0	0	0.017967	0.0015986	0.0026184	0	0.013522	0	0	0.00050931	0	0.022734	0.00023476	0	0	0	0	0	0	0	0	0	0	0	0	0	0	0	0	0	0	5.0587e-06	0	0	0	0	0	0	0	0	0.00041587	0
0	0	0	0	0	0	0	0.00027469	0	0	0	0.0032418	0.0017877	0.013522	0	0	0	0.0015638	0	0.019671	0.0060572	0.00022335	0	0.004273	6.5905e-05	0.0032373	0.0018657	1.5723e-05	0	0	0	0	0	6.578e-05	0	0	0	0	0	0.0027825	1.1276e-05	0	0	0	0	0	0	0	0	0
0	0.0010282	0	0	0.00059195	4.6872e-06	0	0	1.0374e-05	0.01689	0.00027016	0	0	0	0	0	0.023596	0.0037639	0.0079159	1.071e-05	0	0	0	0	0	0	0	0	0.0002588	0.00013288	0	0	0	0.0069048	0.00097448	0.00012888	0.0089022	0.0076834	0	0.00012885	0	0	0	0	0	0	0	0	0	0
3.9334e-05	8.8631e-05	0	0	1.2935e-05	5.9348e-05	0	5.7709e-05	0	0.010351	0	0	0	0	0	0.023596	0	0.0044104	0.0091143	0	0	0	0	0	0	0	0	0	0	0.0042903	0.0013458	0.0047664	0.0031227	0.0027282	0	0	0.00030414	0	0	0	0	0	0	0	0	0	0	0	6.5466e-07	0
3.7111e-05	0.00030972	1.2634e-06	0	8.4321e-05	0	0	0	0	0	0	0	0	0.00050931	0.0015638	0.0037639	0.0044104	0	0.010678	0.010621	0.00046786	6.5867e-06	0.00053973	2.737e-05	0.0025529	0.00010573	0.00044103	0	0.00033833	0.00010908	0	5.0806e-06	0	1.6806e-06	0.0057513	0.00028813	0.0019501	0.0031535	1.7984e-06	0.00099162	1.1116e-05	0	0	0	0	0	0	0	0	0
0.00011256	0.0022903	0	9.2303e-06	0.00063459	0	0	0	0	0.0017943	0	0	0	0	0	0.0079159	0.0091143	0.010678	0	0	0	0	0.0023693	0	0.00051892	0	0	0	0.0038904	0.004087	0.002386	0.00083265	0.00021036	0.00020063	0.0010762	0	0.0021893	0.0019449	1.2663e-05	7.8153e-05	8.2585e-07	0	0	0	0	0	0	0	0	0
0	0	0	0	0	0	0	0.00058175	0	0	0.0028456	0.0005472	0.0031074	0.022734	0.019671	1.071e-05	0	0.010621	0	0	0.0058408	0.000988	1.5571e-05	0.00075214	4.7541e-06	6.2633e-05	0.0005141	0	0	0	0	0	0	0	0.00042755	0.00027344	0	0	0	0.00143	1.3527e-05	0	0	0	5.6641e-06	0	0	0	1.8294e-06	0
0	1.8788e-05	0	0	0	0	0	0	0	0	0	2.0162e-05	4.413e-06	0.00023476	0.0060572	0	0	0.00046786	0	0.0058408	0	0.033049	0.00097189	0.0070109	0	1.568e-05	0	0	0	0	0	0	0	0	0	0	0.0001252	0	0	0.00018862	0	0	0	0	0	0	0	0	0	0
9.7067e-05	0.0015503	0	0	0	0	0	0	0	0	0	0	0	0	0.00022335	0	0	6.5867e-06	0	0.000988	0.033049	0	0.0011115	0.017461	5.866e-05	0.00048512	7.7601e-05	0	0	0	0	0	0	9.546e-06	0	0	0.00038748	0	5.7175e-06	0.00062087	0	0	0	0	0	0	0	0	0	0
0.00025368	0.00072435	0	2.274e-06	0	0	0	0	0	0	0	0	0	0	0	0	0	0.00053973	0.0023693	1.5571e-05	0.00097189	0.0011115	0	0.0027054	0.0053536	2.2355e-05	0.0002101	0	0.0038556	0.00020651	0	0.0001842	0	4.1492e-05	2.9736e-05	0	0.00041105	0	4.2537e-06	4.0994e-06	0.00053325	0	0	0	0	0	0	0	0	0
0.00031295	0.0026164	2.3554e-05	0	0	0	5.4022e-05	0	0	0	0	0	0	0	0.004273	0	0	2.737e-05	0	0.00075214	0.0070109	0.017461	0.0027054	0	0.029961	0.0038252	8.1358e-05	0	0.00010266	2.4678e-05	0	0	0	1.2877e-05	0	0	9.7294e-05	0	2.6011e-05	0.00083277	0	0	0	0	0	0	0	0	0	0
2.09e-05	0.00024031	0	0	0	0	0	0	0	0	0	0	0	0	6.5905e-05	0	0	0.0025529	0.00051892	4.7541e-06	0	5.866e-05	0.0053536	0.029961	0	0.011625	0.002085	0.00047332	0.0091737	5.3485e-05	0	0	0	3.6225e-05	2.0511e-05	0	6.0882e-06	0	0	0.0050896	4.303e-06	0	0	0	0	0	0	0	0	0
0	0	0	0	0	0	0	0	0	0	0	0	0	0	0.0032373	0	0	0.00010573	0	6.2633e-05	1.568e-05	0.00048512	2.2355e-05	0.0038252	0.011625	0	0.030553	0.00013815	0.00052405	0	0	0	0	1.6558e-05	0	0	0	0	0	0.012759	0.011248	0	0	0	0	0	0	0	0	0
4.8841e-06	0	0	0	0	0	0	0	0	0	0	0	0	0	0.0018657	0	0	0.00044103	0	0.0005141	0	7.7601e-05	0.0002101	8.1358e-05	0.002085	0.030553	0	0.0068768	6.3697e-05	0	0	0	0	0.0015004	4.2581e-05	0	0	0	0	0.012849	0.0047638	0	0	0	0	0	0	0	0	0
0.0093025	0.0029346	0.00073785	0.0027295	0	0	0.00029435	0	0	0	0	0	0	0	1.5723e-05	0	0	0	0	0	0	0	0	0	0.00047332	0.00013815	0.0068768	0	0	5.7727e-05	0	0	0	0.016855	0.00018626	0	0.0039568	0	0.0019862	0.001445	0.00059399	0	0	0	0	0	0	0	0	0
0.00021031	3.3599e-06	3.0716e-06	0	6.1461e-05	0	1.3365e-06	0	0	9.6413e-05	0	0	0	0	0	0.0002588	0	0.00033833	0.0038904	0	0	0	0.0038556	0.00010266	0.0091737	0.00052405	6.3697e-05	0	0	0.011352	0	0.00013897	0	0.0012559	0.00060645	0	0.00067103	1.7215e-05	0.00013871	0.00044953	0.00012365	0	0	0	0	0	0	0	0	0
0.00048459	0.0001426	3.1551e-06	0	0.00012496	0	3.7739e-05	1.589e-06	0	0.0011471	0	0	0	0	0	0.00013288	0.0042903	0.00010908	0.004087	0	0	0	0.00020651	2.4678e-05	5.3485e-05	0	0	5.7727e-05	0.011352	0	0.0046156	0.007789	2.9543e-06	5.506e-05	0	0	0.0040715	0	2.8721e-05	2.6672e-05	0	0	0	0	0	0	0	0	1.7136e-06	0
5.6279e-05	0.00027604	0	0	0.00014757	0	0	1.1613e-05	0	1.3762e-05	0	0	0	0	0	0	0.0013458	0	0.002386	0	0	0	0	0	0	0	0	0	0	0.0046156	0	0.0054637	0	5.8411e-05	0	0	0.0014835	0	0	0	0	0	0	0	0	0	0	0	3.8638e-06	0
0.0043438	0.00082715	3.5073e-05	3.6038e-05	3.7854e-06	0	0.0003503	0	0	0	0	0	0	0	0	0	0.0047664	5.0806e-06	0.00083265	0	0	0	0.0001842	0	0	0	0	0	0.00013897	0.007789	0.0054637	0	0.0040449	0.015581	0	0	0.00023456	0	0	0	0	0	0	0	0	0	0	0	0	0
0	0	0	0	0	0	0	0	0	0	0	0	0	0	0	0	0.0031227	0	0.00021036	0	0	0	0	0	0	0	0	0	0	2.9543e-06	0	0.0040449	0	0.0079225	0	0	0	0	0	0	0	0	0	0	0	0	0	0	0	0
0.024438	0.00031993	0	0.00029488	0.0080452	0.016615	0	7.579e-06	0	0.0026533	0	0	0	0	6.578e-05	0.0069048	0.0027282	1.6806e-06	0.00020063	0	0	9.546e-06	4.1492e-05	1.2877e-05	3.6225e-05	1.6558e-05	0.0015004	0.016855	0.0012559	5.506e-05	5.8411e-05	0.015581	0.0079225	0	0.00018881	0	0.013164	0	0.0033263	0.0028782	0.0076217	0	0	0	0	0	0	0	0	0
0.00091887	0.0031291	0.00028683	0.000209	0.003768	5.6382e-06	0.00091531	0.00057966	0	0.0098163	0.00072626	0	0	0	0	0.00097448	0	0.0057513	0.0010762	0.00042755	0	0	2.9736e-05	0	2.0511e-05	0	4.2581e-05	0.00018626	0.00060645	0	0	0	0	0.00018881	0	0.019288	0.0067929	0.003947	0.001207	0.010844	0.014241	4.3311e-06	0	0	0	0.00023185	0.00041881	3.8865e-05	0.00027645	0
0.0010639	2.6792e-05	0.013457	0.0044126	2.9758e-05	0	0.0024505	0.00012888	0	0.00046422	0.0035013	0	0	0	0	0.00012888	0	0.00028813	0	0.00027344	0	0	0	0	0	0	0	0	0	0	0	0	0	0	0.019288	0	0.0052662	0.0062662	0.011006	0.0023519	0.0021163	0	0	0	0	0.00024951	1.7405e-05	4.2077e-06	0.00028371	0
0.0077358	0.0082715	0.00043012	0.0031027	0.012882	0.00014894	0.00040645	0.00096645	0.0022529	0.0025203	0	0	0	0	0	0.0089022	0.00030414	0.0019501	0.0021893	0	0.0001252	0.00038748	0.00041105	9.7294e-05	6.0882e-06	0	0	0.0039568	0.00067103	0.0040715	0.0014835	0.00023456	0	0.013164	0.0067929	0.0052662	0	0.023977	0.0066361	0.0020322	0.0012462	0	0	0	0	0	0	0	3.1318e-05	0
9.044e-05	0.0067099	0	0	0.004219	0	0.00020445	5.312e-05	6.8705e-05	0.0060888	0	0	0	0	0	0.0076834	0	0.0031535	0.0019449	0	0	0	0	0	0	0	0	0	1.7215e-05	0	0	0	0	0	0.003947	0.0062662	0.023977	0	0	0.00032807	1.2633e-05	0	0	0	0	0	0	0	0	0
0.0059807	0	0.0043874	0.021245	0	0	0	0.0013406	0	0	0	0.0043908	0.0027452	0	0	0	0	1.7984e-06	1.2663e-05	0	0	5.7175e-06	4.2537e-06	2.6011e-05	0	0	0	0.0019862	0.00013871	2.8721e-05	0	0	0	0.0033263	0.001207	0.011006	0.0066361	0	0	0.00015017	0	0	0	0	0.0023066	0	0	0	5.8661e-05	0
0.00019664	7.8188e-05	0.00062684	0.00021615	6.1145e-05	0	2.8496e-06	1.208e-06	0	0.00071119	0.00012438	0	0	5.0587e-06	0.0027825	0.00012885	0	0.00099162	7.8153e-05	0.00143	0.00018862	0.00062087	4.0994e-06	0.00083277	0.0050896	0.012759	0.012849	0.001445	0.00044953	2.6672e-05	0	0	0	0.0028782	0.010844	0.0023519	0.0020322	0.00032807	0.00015017	0	0.046231	0	0	0	0	0	0	0	0	0
3.186e-05	1.4264e-05	0.00015629	9.8791e-05	3.3685e-05	0	0	0	0	3.4067e-06	0	0	0	0	1.1276e-05	0	0	1.1116e-05	8.2585e-07	1.3527e-05	0	0	0.00053325	0	4.303e-06	0.011248	0.0047638	0.00059399	0.00012365	0	0	0	0	0.0076217	0.014241	0.0021163	0.0012462	1.2633e-05	0	0.046231	0	0	0	0	0	0	0	0	0	0
0	0	0	2.7029e-05	0	0	0	0	0	0	0	0	0	0	0	0	0	0	0	0	0	0	0	0	0	0	0	0	0	0	0	0	0	0	4.3311e-06	0	0	0	0	0	0	0	0.0072947	0	0.017362	0.0064605	0	0.0048076	2.575e-05	0
0	0	0	0	0	0	0	0	0	3.1363e-05	0	0	0	0	0	0	0	0	0	0	0	0	0	0	0	0	0	0	0	0	0	0	0	0	0	0	0	0	0	0	0	0.0072947	0	0	0	0.012822	0	0.0029312	0.00014931	0
0	0	0	0	0	0	0	0	0	0	0	0	0	0	0	0	0	0	0	0	0	0	0	0	0	0	0	0	0	0	0	0	0	0	0	0	0	0	0	0	0	0	0	0	0.0012903	0	0	0	0	0
0	0	5.2461e-06	0.0018928	0	0	0	6.1189e-06	0	0	0	0.0012604	0	0	0	0	0	0	0	5.6641e-06	0	0	0	0	0	0	0	0	0	0	0	0	0	0	0	0	0	0	0.0023066	0	0	0.017362	0	0.0012903	0	0	0	3.3022e-05	0.00069845	0
0	0	0	0	0	0	7.0396e-06	3.1576e-05	0	5.3142e-05	0	0	0	0	0	0	0	0	0	0	0	0	0	0	0	0	0	0	0	0	0	0	0	0	0.00023185	0.00024951	0	0	0	0	0	0.0064605	0.012822	0	0	0	0.006749	0.010266	3.4246e-05	0
0	0	0	0	0	1.7399e-05	2.9267e-05	0.00020152	0	0	0	0	0	0	0	0	0	0	0	0	0	0	0	0	0	0	0	0	0	0	0	0	0	0	0.00041881	1.7405e-05	0	0	0	0	0	0	0	0	0	0.006749	0	0.00026661	0.00029495	0.02075
0	0	0	0	0	0	1.1275e-06	4.1349e-06	0	0	0	0	0	0	0	0	0	0	0	0	0	0	0	0	0	0	0	0	0	0	0	0	0	0	3.8865e-05	4.2077e-06	0	0	0	0	0	0.0048076	0.0029312	0	3.3022e-05	0.010266	0.00026661	0	0.0051684	0.0049765
0	0	8.2705e-06	0.00017266	0	2.605e-05	7.2612e-07	0.015289	6.647e-05	8.2439e-05	0.0012384	0.00032692	0.0022573	0.00041587	0	0	6.5466e-07	0	0	1.8294e-06	0	0	0	0	0	0	0	0	0	1.7136e-06	3.8638e-06	0	0	0	0.00027645	0.00028371	3.1318e-05	0	5.8661e-05	0	0	2.575e-05	0.00014931	0	0.00069845	3.4246e-05	0.00029495	0.0051684	0	0.031032
0	0	0	0	0	0	0	0	0	0	0	0	0	0	0	0	0	0	0	0	0	0	0	0	0	0	0	0	0	0	0	0	0	0	0	0	0	0	0	0	0	0	0	0	0	0	0.02075	0.0049765	0.031032	0
0	0	0	0	0	0	0	0	0	0.00012539	0.0012567	0	0	3.0773e-06	0	0	0	0	0	0	0	0	0	0	0	0	0	0	0	0	0	0	0	0	0	3.3613e-05	0	0	0	0	0	0	0	0	0	6.3154e-05	0.013562	0	0.011931	0.009844
0	0	0	0	0	0	0	1.9272e-05	0	0.002085	0.013098	0	6.9983e-06	0.0032124	0	1.248e-05	0	3.713e-05	0	9.3765e-05	0	0	0	0	0	0	0	0	0	0	0	0	0	0	0	0.00013609	0	0	0	0	0	0	0	0	0	0	0	0	0.0042567	0
6.1761e-06	0	8.8546e-05	0.0010787	0	0	0	6.7819e-05	0	0	0	0.0076633	0.00014135	0	0	0	0	0	0	0	0	0	0	0	0	0	0	0	0	0	0	0	0	0	0	0	0	0	0.0012758	0	0	0.0012111	0	0	0.0059255	0	0	0	0.0010044	0
0	0	0	4.092e-05	0	0	0	0.00013084	0	0	0	0	0.0099009	0	0	0	0	0	0	2.3204e-06	0	0	0	0	0	0	0	0	0	0	0	0	0	0	0	0	0	0	0	0	0	7.9986e-06	0	0	0.0014158	0	0	0	0.0070558	0
0	0	0	0	0	0	0	8.8212e-05	0	0	8.9562e-06	8.6028e-05	0.00076127	0.017821	0.0005739	0	0	0	0	0.00011468	0	0	0	3.455e-05	0	0	0	0	0	0	0	0	0	0	0	0	0	0	0	0	0	0	0	0	5.4932e-06	0	0	0	0.0010355	0
0	0	0	0	0	0	0	0	0	0	0	0	0	0.00080084	0.035533	0	0	0.00023156	0	0.00087396	6.6875e-06	0	0	0.0001406	0	0	0.00014084	0	0	0	0	0	0	0	0	0	0	0	0	9.5946e-05	0	0	0	0	3.0688e-06	0	0	0	0.00014539	0
0	0	0	0	0	0	0	0	0	0	0	0	0	0	0	0.0004994	0	9.2203e-05	0	0.00020872	0	0	0	0	0	0	0	0	0	0	0	0	0	0	0	0.00016705	0	0	0	0	0	1.4702e-05	0.00035951	0	0	0.00024698	4.7112e-05	9.464e-05	2.0584e-06	0
0	0	0	0	0	0	0	0	0	0	0	0	0	0	0	0	0	0	0	0	0	0	0	0	0	0	0	0	0	0	0	0	0	0	0	0	0	0	0	0	0	0	0	0	0	0	5.5978e-05	0	0	0
0	0	0	0	0	0	0	0	0	0	0	0	0	0	3.5856e-05	1.0427e-05	0	0.0033571	0	0.00041921	2.5881e-05	0	0	0	0	0	0	0	0	0	0	0	0	0	0	5.7154e-05	0	0	0	0	0	0.00025257	0.0001855	1.1417e-05	0.00010378	0.0012584	7.644e-05	0.00012343	1.1959e-06	0
0	0	0	0	0	0	0	0	0	0	0	0	0	0	0	0	0	0	0	0	0	0	0	0	0	0	0	0	0	0	0	0	0	0	0	0	0	0	0	0	0	0.00010093	0.00024535	0	2.5052e-05	0.0013353	1.2683e-05	0.00013722	2.2321e-05	0
0	0	0	0	0	0	0	0	0	0	2.0945e-05	0	0	0.0013551	0.0026047	7.5182e-06	0	0.0049951	0	0.0091266	2.4594e-05	0	0	3.6253e-05	0	0	0	0	0	0	0	0	0	0	0	0	0	0	0	0	0	0	7.1947e-06	1.9532e-06	0	4.2509e-05	1.3921e-06	2.6171e-06	0.00047588	0
0	0	0	0	0	0	0	0	0	0	0	0	0	0	0.00037227	0	0	0.00010623	0	9.7291e-06	0.001169	0.0019058	1.3271e-06	0.00020794	0	0	0	0	0	0	0	0	0	0	0	0	0	0	0	0	0	0	0	0	0	0	0	0	0	0
0	0	0	0	0	0	0	0	0	0	0	0	0	0	2.7797e-05	0	0	0	0	0	0	0	5.8087e-05	0	0	0	0	0	0	0	0	0	0	0	0	0	0	0	0	0	0	1.355e-05	0	0	4.6139e-05	0	0	0	0	0
0	4.6189e-06	0	0	0	0	0	0	0	0	0	0	0	0	0	0	0	2.1461e-05	0	0	5.95e-06	0	0.00016262	0	0	0	0	0	0	0	0	0	0	0	0	0	1.9966e-06	0	0	0	0	0.0009714	0.00044465	0	0.00042412	0.0010364	0	0.0005845	0	0
0	0	0	0	0	0	0	0	0	0	0	0	0	0	0.00064415	0	0	0	0	0	0.00083063	0	1.2091e-05	0.00047944	0	0	0	0	0	0	0	0	0	0	0	0	0	0	0	0	0	0.00080557	0	0	0.00015464	0	0	5.535e-05	0	0
0	0	0	0	0	0	0	0	0	0	0	0	0	0	0	0	0	0	0	0	0	2.922e-05	4.1675e-06	6.1377e-06	0	0	0	0	0	0	0	0	0	0	0	0	0	0	0	0	0	9.3298e-05	6.2612e-06	0	4.2798e-05	6.0364e-05	0	1.911e-05	0	0
0	0	0	0	0	0	0	0	0	0	0	0	0	0	0	0	0	0	0	0	0	0	0	0	0	0	0	0	0	0	0	0	0	0	0	0	0	0	0	4.6084e-06	0	0	0	0	0	0	0	0	0	0
0	0	0	0	0	0	0	0	0	0	0	0	0	0	0	0	0	0	0	0	0	0	0	2.2168e-06	0	0	0	5.362e-05	0	0	0	0	0	0	0	0	0	0	0	0	0	0	0	0	0	0	0	0	0	0
0	0	0	0	0	0	0	0	0	0	0	0	0	0	0	0	0	0	0	0	0	0	0	0	0	0	0	0	0	0	0	0	0	0	0	0	0	0	0	0	0	0.00028241	0	0	0.0055081	0.00014982	6.9693e-06	2.3021e-06	6.683e-06	0
0	0	0	0	0	0	0	0	0	0	0	0	0	0	0	0	0	0	0	0	0	7.1103e-05	1.1767e-05	2.4895e-05	0	0	0	0	0	0	0	0	0	0	0	0	0	0	0	6.3069e-06	0	2.5647e-06	9.2829e-06	0	0.00014219	6.881e-05	0.00028257	5.261e-06	2.0498e-05	0.00090151
0	0	0	0	0	0	0	0	0	0	0	0	0	0	0	0	0	0	0	0	0	0	0	0	0	0	0	0	0	0	0	0	0	0	0	0	0	0	0	0	0	0	0	0	2.7617e-06	0	7.3515e-05	0	0.00016475	0.002432
0	0	0	0	0	0	0	0	0	0	0	0	0	0	0	0	0	0	0	0	0	0	0	0	0	0	0	0	0	0	0	0	0	0	0	0	0	0	0	0	0	0	0	0	0	0	5.6903e-05	0	4.2908e-05	0
0	0	0	0	0	0	0	0	0	0	0	0	0	0	0	0	0	0	0	0	0	0	0	0	0	0	0	0	0	0	0	0	0	0	0	0	0	0	0	0	0	0.0014901	0.00036047	0	0.00096224	0.00011478	9.0224e-06	4.3254e-05	0	6.2739e-06
0	0	0	0	0	0	0	0	0	0	0	0	0	0	0	0	0	0	0	0	0	0	0	0	0	0	0	0	0	0	0	0	0	0	0	0	0	0	0	0	0	0	0	0	0	4.4372e-05	0	0	0	0
0	0	0	0	0	0	0	0	0	0	0	0	0	0	0	0	0	0	0	0	0	0	0	0	0	0	0	0	0	0	0	0	0	0	0	0	0	0	0	0	0	0.0083622	0	0	0.0014709	0.018496	0.0041169	0	1.1532e-05	0
0	0	0	0	0	0	0	0	0	0	0	0	0	0	0	0	0	7.2201e-06	0	2.7016e-05	0	1.6846e-05	0	0	0	0	0	0	0	0	0	0	0	0	0.0083884	1.4119e-05	0	0	0	0	0	0.00014319	0.0001813	0	8.1015e-05	0.0058543	0.0014646	0.0006885	0.00042541	0
0.00026466	0	0.00037342	0.0033653	0	0	7.7289e-06	1.6255e-05	0	3.3443e-06	8.3479e-05	0.0036077	0	0	0	0	0	0	0	0	0	0	0	0	0	0	0	0	0	0	0	0	0	0	4.6608e-05	0.0038882	0	0	0.0078447	0	0	2.4955e-05	0	0.00026571	0.011807	0.004772	0.0040433	0.00080354	0.0050105	0
0	0	0	0	0	0	0	7.8094e-05	0	3.8458e-06	0	0	0	0	0	0	0	4.3509e-05	0	1.8844e-05	0	0	0	0	0	0	0	0	0	0	0	0	0	0	0	0	0	0	0	0	0	0.0069511	0.0042115	0	0.0074946	0.0090199	0.00055567	0.0018176	0.0055891	1.0147e-05
0	0	0	0	0	0	0	0	0	0	0	0	0	0	0	0	0	0	0	0	0	0	0	0	0	0	0	0	0	0	0	0	0	0	3.1795e-05	0	0	0	0	0	0	4.7873e-05	0.00055191	2.8986e-05	0.00098743	0.0041625	8.1926e-06	0.00033592	0.0020121	0
0	0	0	0.00093034	0	0	0	8.2655e-05	0	0	0	0.009959	0	0	0	0	0	1.2122e-06	0	5.4087e-06	0	0	0	0	0	0	0	0	0	0	0	0	0	0	0	0	0	0	0.0074846	0	0	0	0	0	0.0069142	0	0	0	0	0
0	0	0	0	0	0	0	0	0	0	0	0	0	0	9.0497e-06	0	0	0	0	0	0	9.1393e-05	7.665e-06	1.3081e-05	0	0	0	0	0	0	0	0	0	0	0	0	0	0	0	3.0903e-05	0	0	0	0	4.0142e-05	6.8226e-05	1.8118e-05	0	0	0
0	0	0	0	0	0	0	0	0	0	0	0	0	0	0	0	0	0	0	0	0	0	0	0	0	0	0	0	0	0	0	0	0	0	0	0	0	0	0	0	0	0	0	0	0.0019396	0	0	0	8.6761e-07	0
0.00013732	0.0024501	0	2.3295e-05	0.0033891	0	0.00010352	0.00010818	0.00022199	0.020261	0.0049399	0	0	0	0	0.0023558	0	0.0089405	0.00081234	0	0	0	0.0014444	0	0.0013034	0.0010604	0.0019005	0.00049756	0.00018842	0	0	0	0	0.0020898	0.026493	0.00029807	0.0012601	0.042238	4.1995e-05	0.019046	0.016786	3.8171e-06	0.00011484	0	0	0.001278	0.00015631	1.1892e-05	0.0017985	0
[truncated: 33 more columns]
