# Supplementary material for: Reproducibility of the Structural Brain Connectome Derived from Diffusion Tensor Imaging
Source: PLoS One. 2015 Sep 2;10(9):e0135247. doi: 10.1371/journal.pone.0135247 (PMC4557836; doi:10.1371/journal.pone.0135247)
Supplement: S1 Data — Please refer to the README.txt file within the compressed folder for usage instructions. (ZIP) [file pone.0135247.s001.zip › Subject5_determistic_scanner_A_time_2.csv]

0	0.018787	4.5941e-05	0.0051373	0.0025912	7.7e-05	0.0011909	0	0	6.0538e-06	0	0	0	0	0	0.00067028	0	1.2482e-05	8.535e-05	0	0	5.2328e-05	3.6686e-05	4.9842e-05	3.5185e-05	0	0	0.0093142	0.0008238	0.00025672	6.0795e-06	0.0043595	0	0.013805	0.001185	0.0016422	0.01094	0.0008596	0.0022267	0	2.4349e-05	0	0	0	0	0	0	0	1.5989e-05	0
0.018787	0	0	0	0.0050091	0	0.0019332	0	0	0	0	1.0634e-05	0	0	0	0.00025756	0	3.4998e-05	0.00085137	0	0	0.0015444	0.0010038	0.0014759	0	0	0	0	0	1.7779e-06	4.5579e-05	0.00010581	0	0.00014047	0.00021621	0	0.009716	0.0025953	4.778e-06	0	0.00011681	0	0	0	0	0	0	0	0	0
4.5941e-05	0	0	0.00025884	0	0	0	0	0	0	0	0	0	0	0	0	0	0	0	0	0	0	0	0	0	0	0	0	0	0	0	0	0	3.0593e-05	0.0028309	0.0077541	0.0015492	0.0021546	0.0065964	0	0	0	0	0	0	0	0	0	0.00018526	0
0.0051373	0	0.00025884	0	0	0	0	0.0069428	0	0	0	0.0083572	0.00012247	0	0	0	0	0	0	0	0	0	0	0	2.3515e-06	0	0	0.0035553	0.00010029	5.007e-06	0	0.00019256	0	0.00042617	0	0.0049496	0.002033	0	0.021808	0	6.9248e-05	0	0	0	0.00036659	0	0	0	0.0002091	0
0.0025912	0.0050091	0	0	0	0.0020017	0.0045155	2.6009e-05	0	0	0	0	0	0	0	5.2001e-05	0	0	0.00041258	0	0	0	0	0	0	0	0	0	0	0	7.9049e-05	0	0	0.0028031	0.0003865	0.00011977	0.010989	0.0070362	0	0	0	0	0	0	0	0	0	0	0	0
7.7e-05	0	0	0	0.0020017	0	0.0046451	0.002669	0.0026867	0.0015156	0	0	0	0	0	0.00010075	8.6384e-05	0	6.1731e-05	0	0	0	0	0	0	0	0	0	0	1.2892e-05	7.6272e-06	0	0	0.019452	7.8492e-05	0	0.0026412	4.2154e-05	0	0	0	0	0	0	0	0	0	0	0	0
0.0011909	0.0019332	0	0	0.0045155	0.0046451	0	0.0058597	0.013506	0.00029211	0	0	0	0	0	6.0766e-06	0	1.6955e-05	0	0	0	0.00048086	0.00023098	0.00039719	0	0	0	0.00019629	0	1.6711e-05	0	0.00023399	0	5.5742e-05	9.3606e-05	0.0014244	0.00026599	0.0001493	2.7673e-05	0	0	0	0	0	0	0	0	0	0	0
0	0	0	0.0069428	2.6009e-05	0.002669	0.0058597	0	0.038847	0.0031081	0.0012099	0.0036573	0.0093145	0.0016253	0.00056741	5.8409e-06	4.8622e-06	0	0	0.00026348	0	0	0	0	0	0	0	0	0	8.9383e-06	0	0	0	1.0061e-05	0.0011305	6.0863e-05	0.0012971	0.00078046	0.0022638	0	0	0	0	0	1.5399e-05	0	0	0	0.012383	0
0	0	0	0	0	0.0026867	0.013506	0.038847	0	0.020897	0	0	0	0	0	0	0	0	0	0	0	0	0	0	0	0	0	0	0	0	0	0	0	0	0	0	0.0010684	0.0011906	0	0	0	0	0	0	0	0	0	0	0	0
6.0538e-06	0	0	0	0	0.0015156	0.00029211	0.0031081	0.020897	0	7.2517e-05	0	0	0	0	0.018304	0.0078059	0	0.0004058	0	0	0	0	0	0	0	0	0	8.1153e-05	0.0012925	0	0	0	0.0036423	0.0030184	2.8046e-05	0.00064765	0.0024543	0	4.926e-06	0	0	0	0	0	0	0	0	0.0010986	0
0	0	0	0	0	0	0	0.0012099	0	7.2517e-05	0	0	0	0.025188	0	0.00093608	0	1.3767e-05	0	0.00070052	0	0	0	0	0	0	0	0	0	0	0	0	0	0	4.6608e-05	0.0017957	0	7.6504e-06	0	0	0	0	0	0	0	0	0	0	0.00047761	0
0	1.0634e-05	0	0.0083572	0	0	0	0.0036573	0	0	0	0	0.030425	0	0.0035839	0	0	0	5.2005e-06	0.00079294	0	0	0	4.6252e-06	0	0	0	0	0	0	0	0	0	0.0011764	7.6445e-06	5.2434e-05	0	0	0.012459	0	0.00064046	1.7176e-05	0	0	0.0012383	0	0	0	0.00050985	0
0	0	0	0.00012247	0	0	0	0.0093145	0	0	0	0.030425	0	0.0004929	0.0020074	0	0	0	0	0.0040279	0	0	0	0	0	0	0	0	0	0	0	0	0	0.00011932	0	0	0	0	0.0058374	0	0	1.218e-05	0	0	0.00015333	0	0	0	0.0031018	0
0	0	0	0	0	0	0	0.0016253	0	0	0.025188	0	0.0004929	0	0.0075076	0	0	0.00045069	0	0.016252	0	0	0	0	0	0	0	0	0	0	0	0	0	0	0	0	0	0	0	0	0	0	0	0	0	0	0	0	0.0010117	0
0	0	0	0	0	0	0	0.00056741	0	0	0	0.0035839	0.0020074	0.0075076	0	0	0	0.0010845	0	0.01898	0.0014899	0.001707	0	0.0067086	0.00036197	0.0038582	0.00072665	0.00020218	0	0	0	0	0	0	0	0	0	0	0	0.0020088	0.00015661	0	0	0	0	0	0	0	0	0
0.00067028	0.00025756	0	0	5.2001e-05	0.00010075	6.0766e-06	5.8409e-06	0	0.018304	0.00093608	0	0	0	0	0	0.017921	0.0066067	0.004894	4.0898e-05	0	0	0	0	0	0	0	0	0.00012539	0.00016034	0	8.6701e-06	0	0.0070888	2.5592e-05	3.9819e-06	0.0082523	0.0078731	0	0.00014994	0	0	0	0	0	0	0	0	0	0
0	0	0	0	0	8.6384e-05	0	4.8622e-06	0	0.0078059	0	0	0	0	0	0.017921	0	0.0067601	0.011536	0	0	0	0	0	0	0	0	0	0	0.0068551	0.0050759	0.0064813	0.00044861	0.001415	0	0	0.00079426	0	0	0	0	0	0	0	0	0	0	0	0	0
1.2482e-05	3.4998e-05	0	0	0	0	1.6955e-05	0	0	0	1.3767e-05	0	0	0.00045069	0.0010845	0.0066067	0.0067601	0	0.014564	0.0099449	0.0022918	0.00022333	0.00087473	5.7023e-05	0.0018719	9.0593e-05	8.9595e-05	1.6085e-05	3.3804e-05	0.00041551	0	0	0	6.3939e-05	0.0029205	0.000907	0.00036609	0.0021586	1.4822e-05	0.0002264	0.0002276	0	0	0	0	0	0	0	0	0
8.535e-05	0.00085137	0	0	0.00041258	6.1731e-05	0	0	0	0.0004058	0	5.2005e-06	0	0	0	0.004894	0.011536	0.014564	0	0	0	0	0.0050887	0	0.002161	0	0	0	0.0036271	0.0031724	0.0010663	0.00085038	0.00054751	0.00087657	0.00019444	0	0.0016375	0.0026188	3.4968e-05	1.7922e-05	0.00020968	0	0	0	0	0	0	0	0	0
0	0	0	0	0	0	0	0.00026348	0	0	0.00070052	0.00079294	0.0040279	0.016252	0.01898	4.0898e-05	0	0.0099449	0	0	0.0052408	0.00035712	0	0.0014451	0	0.00074366	0.00012415	0.00015865	0	0	0	0	0	0	3.2955e-05	0.00013505	0	0	0	0.00041507	0.00041241	0	0	0	0	0	0	0	3.3012e-06	0
0	0	0	0	0	0	0	0	0	0	0	0	0	0	0.0014899	0	0	0.0022918	0	0.0052408	0	0.025674	0.0006539	0.0053609	0	0.0001236	0	0	0	0	0	0	0	0	0	0	0	0	0	0.00098378	0	0	0	0	0	0	0	0	0	0
5.2328e-05	0.0015444	0	0	0	0	0.00048086	0	0	0	0	0	0	0	0.001707	0	0	0.00022333	0	0.00035712	0.025674	0	0.00064875	0.018271	0.00013164	0.001343	0	0	0	9.0818e-05	0	2.0603e-06	0	4.6543e-05	7.3379e-06	0	5.8833e-05	0	1.0836e-05	0.0034135	0	0	0	0	0	0	0	0	0	0
3.6686e-05	0.0010038	0	0	0	0	0.00023098	0	0	0	0	0	0	0	0	0	0	0.00087473	0.0050887	0	0.0006539	0.00064875	0	0.0024054	0.0047641	0	0	0	0.0034929	0.00033914	0	8.9492e-06	0	0.00017675	0	0	0.00014205	0	2.5783e-05	1.0801e-05	8.2468e-06	0	0	0	0	0	0	0	0	0
4.9842e-05	0.0014759	0	0	0	0	0.00039719	0	0	0	0	4.6252e-06	0	0	0.0067086	0	0	5.7023e-05	0	0.0014451	0.0053609	0.018271	0.0024054	0	0.028309	0.0040064	1.5173e-05	0	0.00080003	0.00039254	0	1.3851e-05	0	4.1024e-05	0	0	5.9201e-05	0	0.00012099	0.00043705	1.7696e-05	0	0	0	0	0	0	0	0	0
3.5185e-05	0	0	2.3515e-06	0	0	0	0	0	0	0	0	0	0	0.00036197	0	0	0.0018719	0.002161	0	0	0.00013164	0.0047641	0.028309	0	0.012097	0.0040749	9.8103e-05	0.0067942	1.4425e-06	0	0	0	0.00031996	0.0002131	0.00031336	4.5087e-05	0	4.5349e-05	0.0045409	0.00063878	0	0	0	0	0	0	0	0	0
0	0	0	0	0	0	0	0	0	0	0	0	0	0	0.0038582	0	0	9.0593e-05	0	0.00074366	0.0001236	0.001343	0	0.0040064	0.012097	0	0.017066	0.00023333	4.5618e-06	0	0	0	0	0	0	0	0	0	0	0.011157	0.0098034	0	0	0	0	0	0	0	0	0
0	0	0	0	0	0	0	0	0	0	0	0	0	0	0.00072665	0	0	8.9595e-05	0	0.00012415	0	0	0	1.5173e-05	0.0040749	0.017066	0	0.0059292	0.00099195	0	0	0	0	0	1.5305e-05	1.4297e-05	1.2799e-05	0	7.6296e-05	0.015449	0.0041629	0	0	0	0	0	0	0	0	0
0.0093142	0	0	0.0035553	0	0	0.00019629	0	0	0	0	0	0	0	0.00020218	0	0	1.6085e-05	0	0.00015865	0	0	0	0	9.8103e-05	0.00023333	0.0059292	0	0	0.00076541	0	0	0	0.0218	1.1989e-05	0	0.0023882	0	2.4332e-05	0.0081242	0.0060941	0	0	0	0	0	0	0	0	0
0.0008238	0	0	0.00010029	0	0	0	0	0	8.1153e-05	0	0	0	0	0	0.00012539	0	3.3804e-05	0.0036271	0	0	0	0.0034929	0.00080003	0.0067942	4.5618e-06	0.00099195	0	0	0.010507	0	1.8067e-06	0	0.00051215	0.00046763	9.3016e-05	0.0003543	1.0685e-05	0.00012693	0.0019817	0.0039194	0	0	0	0	0	0	0	0	0
0.00025672	1.7779e-06	0	5.007e-06	0	1.2892e-05	1.6711e-05	8.9383e-06	0	0.0012925	0	0	0	0	0	0.00016034	0.0068551	0.00041551	0.0031724	0	0	9.0818e-05	0.00033914	0.00039254	1.4425e-06	0	0	0.00076541	0.010507	0	0.0054919	0.0049606	0	3.7666e-05	3.3416e-06	0	0.002644	3.709e-06	0	0.00041829	0.00016326	0	0	0	0	0	0	0	0	0
6.0795e-06	4.5579e-05	0	0	7.9049e-05	7.6272e-06	0	0	0	0	0	0	0	0	0	0	0.0050759	0	0.0010663	0	0	0	0	0	0	0	0	0	0	0.0054919	0	0.0042644	0	0	0	0	0.0017513	0.0007823	0	0	0	0	0	0	0	0	0	0	0	0
0.0043595	0.00010581	0	0.00019256	0	0	0.00023399	0	0	0	0	0	0	0	0	8.6701e-06	0.0064813	0	0.00085038	0	0	2.0603e-06	8.9492e-06	1.3851e-05	0	0	0	0	1.8067e-06	0.0049606	0.0042644	0	0.0012775	0.011042	0	0	8.6194e-05	0	0	0	0.00024129	0	0	0	0	0	0	0	0	0
0	0	0	0	0	0	0	0	0	0	0	0	0	0	0	0	0.00044861	0	0.00054751	0	0	0	0	0	0	0	0	0	0	0	0	0.0012775	0	0.0054097	0	0	0	0	0	0	0	0	0	0	0	0	0	0	0	0
0.013805	0.00014047	3.0593e-05	0.00042617	0.0028031	0.019452	5.5742e-05	1.0061e-05	0	0.0036423	0	0.0011764	0.00011932	0	0	0.0070888	0.001415	6.3939e-05	0.00087657	0	0	4.6543e-05	0.00017675	4.1024e-05	0.00031996	0	0	0.0218	0.00051215	3.7666e-05	0	0.011042	0.0054097	0	0.00053171	0	0.014434	0	0.0033049	0.00017834	0.0074506	0	0	0	0	0	0	0	0	0
0.001185	0.00021621	0.0028309	0	0.0003865	7.8492e-05	9.3606e-05	0.0011305	0	0.0030184	4.6608e-05	7.6445e-06	0	0	0	2.5592e-05	0	0.0029205	0.00019444	3.2955e-05	0	7.3379e-06	0	0	0.0002131	0	1.5305e-05	1.1989e-05	0.00046763	3.3416e-06	0	0	0	0.00053171	0	0.019982	0.0050118	0.0087748	0.0015933	0.016847	0.013694	0	0	0	0	0	0	0	0	0
0.0016422	0	0.0077541	0.0049496	0.00011977	0	0.0014244	6.0863e-05	0	2.8046e-05	0.0017957	5.2434e-05	0	0	0	3.9819e-06	0	0.000907	0	0.00013505	0	0	0	0	0.00031336	0	1.4297e-05	0	9.3016e-05	0	0	0	0	0	0.019982	0	0.002684	0.0030183	0.0092508	0.0025289	0.0008105	0	4.0867e-05	0	5.2674e-05	0.00022409	0	0	0.00085881	0
0.01094	0.009716	0.0015492	0.002033	0.010989	0.0026412	0.00026599	0.0012971	0.0010684	0.00064765	0	0	0	0	0	0.0082523	0.00079426	0.00036609	0.0016375	0	0	5.8833e-05	0.00014205	5.9201e-05	4.5087e-05	0	1.2799e-05	0.0023882	0.0003543	0.002644	0.0017513	8.6194e-05	0	0.014434	0.0050118	0.002684	0	0.023055	0.0037251	0.0010049	0.0014138	0	0	0	0	0	0	0	0	0
0.0008596	0.0025953	0.0021546	0	0.0070362	4.2154e-05	0.0001493	0.00078046	0.0011906	0.0024543	7.6504e-06	0	0	0	0	0.0078731	0	0.0021586	0.0026188	0	0	0	0	0	0	0	0	0	1.0685e-05	3.709e-06	0.0007823	0	0	0	0.0087748	0.0030183	0.023055	0	0.0013446	1.4522e-05	0	0	0	0	0	0	0	0	0	0
0.0022267	4.778e-06	0.0065964	0.021808	0	0	2.7673e-05	0.0022638	0	0	0	0.012459	0.0058374	0	0	0	0	1.4822e-05	3.4968e-05	0	0	1.0836e-05	2.5783e-05	0.00012099	4.5349e-05	0	7.6296e-05	2.4332e-05	0.00012693	0	0	0	0	0.0033049	0.0015933	0.0092508	0.0037251	0.0013446	0	0.00062888	0.00028563	7.2778e-06	0	0.00071618	0.0004514	0	0	5.6226e-05	0.00021538	0
0	0	0	0	0	0	0	0	0	4.926e-06	0	0	0	0	0.0020088	0.00014994	0	0.0002264	1.7922e-05	0.00041507	0.00098378	0.0034135	1.0801e-05	0.00043705	0.0045409	0.011157	0.015449	0.0081242	0.0019817	0.00041829	0	0	0	0.00017834	0.016847	0.0025289	0.0010049	1.4522e-05	0.00062888	0	0.041775	0	0	0	0	0	0	0	0	0
2.4349e-05	0.00011681	0	6.9248e-05	0	0	0	0	0	0	0	0.00064046	0	0	0.00015661	0	0	0.0002276	0.00020968	0.00041241	0	0	8.2468e-06	1.7696e-05	0.00063878	0.0098034	0.0041629	0.0060941	0.0039194	0.00016326	0	0.00024129	0	0.0074506	0.013694	0.0008105	0.0014138	0	0.00028563	0.041775	0	0	0	0	0	0	0	0	0	0
0	0	0	0	0	0	0	0	0	0	0	1.7176e-05	1.218e-05	0	0	0	0	0	0	0	0	0	0	0	0	0	0	0	0	0	0	0	0	0	0	0	0	0	7.2778e-06	0	0	0	0.0077745	0	0.013956	0.0037387	0	0.004081	0.00029407	0
0	0	0	0	0	0	0	0	0	0	0	0	0	0	0	0	0	0	0	0	0	0	0	0	0	0	0	0	0	0	0	0	0	0	0	4.0867e-05	0	0	0	0	0	0.0077745	0	0	0	0.012446	0	0.0011782	0.00083856	0
0	0	0	0	0	0	0	0	0	0	0	0	0	0	0	0	0	0	0	0	0	0	0	0	0	0	0	0	0	0	0	0	0	0	0	0	0	0	0.00071618	0	0	0	0	0	0	0	0	8.7652e-05	0	0
0	0	0	0.00036659	0	0	0	1.5399e-05	0	0	0	0.0012383	0.00015333	0	0	0	0	0	0	0	0	0	0	0	0	0	0	0	0	0	0	0	0	0	0	5.2674e-05	0	0	0.0004514	0	0	0.013956	0	0	0	0	0	0	0.00047646	0
0	0	0	0	0	0	0	0	0	0	0	0	0	0	0	0	0	0	0	0	0	0	0	0	0	0	0	0	0	0	0	0	0	0	0	0.00022409	0	0	0	0	0	0.0037387	0.012446	0	0	0	0.0097429	0.0082735	1.4986e-06	0
0	0	0	0	0	0	0	0	0	0	0	0	0	0	0	0	0	0	0	0	0	0	0	0	0	0	0	0	0	0	0	0	0	0	0	0	0	0	0	0	0	0	0	0	0	0.0097429	0	0.00043677	0.00023008	0.023922
0	0	0	0	0	0	0	0	0	0	0	0	0	0	0	0	0	0	0	0	0	0	0	0	0	0	0	0	0	0	0	0	0	0	0	0	0	0	5.6226e-05	0	0	0.004081	0.0011782	8.7652e-05	0	0.0082735	0.00043677	0	0.0048783	0.005115
1.5989e-05	0	0.00018526	0.0002091	0	0	0	0.012383	0	0.0010986	0.00047761	0.00050985	0.0031018	0.0010117	0	0	0	0	0	3.3012e-06	0	0	0	0	0	0	0	0	0	0	0	0	0	0	0	0.00085881	0	0	0.00021538	0	0	0.00029407	0.00083856	0	0.00047646	1.4986e-06	0.00023008	0.0048783	0	0.03045
0	0	0	0	0	0	0	0	0	0	0	0	0	0	0	0	0	0	0	0	0	0	0	0	0	0	0	0	0	0	0	0	0	0	0	0	0	0	0	0	0	0	0	0	0	0	0.023922	0.005115	0.03045	0
0	0	0	0	0	0	0	0.00046189	0	0.00034316	1.7338e-06	0	0	0	0	0	0	0	0	0	0	0	0	0	0	0	0	0	0	0	0	0	0	0	0	0	0	0	0	0	0	0	0	0	9.8857e-06	0.00015385	0.014289	0	0.011269	0.011472
0	0	0	0	0	0	0	1.2964e-06	0	0.0015157	0.015196	0	0	0.0055498	0	0.00011381	0	4.182e-05	0	0.00028957	0	0	0	0	0	0	0	0	0	0	0	0	0	0	8.3227e-06	6.4427e-05	0	0	0	0	0	0	0	0	0	0	0	0	0.0023243	0
0	0	0	0.0012501	0	0	0	0.00049667	0	0	0	0.0011204	0.0014382	0	0.00013606	0	0	0	0	1.798e-05	0	0	0	0	0	0	0	0	0	0	0	0	0	0	0	0.0006179	0	0	0.00037943	0	0	0.00015737	0	0	0.0031109	0	0	0	0.0015277	0
0	0	0	0	0	0	0	1.4577e-05	0	0	0	0	0.010666	0.0010437	0.0002485	0	0	0	0	0.00032845	0	0	0	0	0	0	0	0	0	0	0	0	0	0	0	0	0	0	0	0	0	0.000175	0	0	0.00081748	0	0	0	0.0062088	0
0	0	0	0	0	0	0	3.2865e-06	0	0	0.0015881	0	0	0.0095906	0.0048482	0	0	0.00045463	0	0.0009039	0	0	0	0	0	0	0	0	0	0	0	0	0	0	0	0	0	0	0	0	0	3.4286e-06	0	0	1.1932e-05	0	0	0	0.0007715	0
0	0	0	0	0	0	0	0	0	0	0	0	2.7798e-05	0.0017556	0.038714	0	0	0.00059313	0	0.00096797	0	0	0	0	0	0	0	0	0	0	0	0	0	0	0	0	0	0	0	0	0	1.0127e-05	0	0	1.8921e-05	0	0	0	0.0006045	0
0	0	0	0	0	0	0	0	0	0	7.7767e-06	0	0	1.6671e-05	0	0.00071504	0	0.00041467	0	0.00035121	0	0	0	0	0	0	0	0	0	0	0	0	0	0	0	3.6147e-05	0	0	0	0	0	0.0001825	0	0	7.9922e-05	0.00060471	0.00033158	9.7941e-07	2.099e-05	0
0	0	0	0	0	0	0	0	0	0	0	0	0	0	0	0	0	0	0	0	0	0	0	0	0	0	0	0	0	0	0	0	0	0	0	0	0	0	0	0	0	0	0	0	0	0	0.00013443	0	0	0
0	0	0	0	0	0	0	0	0	0	0	0	0	0	0.00086153	0.00035401	0	0.0020896	0	0.00036017	0.00016023	0	0	0	0	0	0	0	0	0	0	0	0	0	0	0	0	0	0	0	0	0.00075654	2.7324e-05	0	2.185e-05	0.0021827	0.00023184	1.375e-05	6.1397e-07	0
0	0	0	0	0	0	0	0	0	0	0	0	0	0	0	0	0	0	0	0	0	0	0	0	0	0	0	0	0	0	0	0	0	0	0	0	0	0	0	0	0	8.1066e-05	9.5071e-06	0	0	0.0001808	4.7342e-06	0	1.1997e-05	1.1586e-05
0	0	0	0	0	0	0	0	0	0	0	0	0	0.00051839	0.0018051	0.00013067	0	0.0037227	0	0.012252	0	0	0	0	0	0	4.1873e-06	2.0526e-06	0	0	0	0	0	0	0	0	0	0	0	1.3837e-05	4.2792e-06	0	0	0	1.8961e-06	0	0	0	0.0003014	0
0	0	0	0	0	0	0	0	0	0	0	0	0	0	4.2859e-05	0	0	5.9581e-05	0	2.5897e-05	0.00047391	0.0011026	9.199e-05	8.2867e-05	0	0	0	0	0	0	0	0	0	0	0	0	0	0	0	4.0749e-06	0	0	0	0	0	0	0	0	0	0
0	0	0	0	0	0	0	0	0	0	0	0	0	0	3.2747e-05	0	0	8.1653e-06	0	2.4073e-05	5.5917e-06	7.6606e-06	1.6849e-05	0	0	0	0	0	0	0	0	0	0	0	0	0	0	0	0	2.5968e-05	0	0.0010402	7.3095e-05	0	0.00014757	0.00010423	0	1.0569e-05	0	0
0	0	0	0	0	0	0	0	0	0	0	0	0	0	0	0	0	3.4692e-05	0	0	8.2298e-06	0	0.00029318	0	0	0	0	0	0	0	0	0	0	0	0	0	0	0	0	0	0	0.00067482	3.8505e-05	0	5.7863e-06	0.00081786	0	0	0	0
0	0	0	0	0	0	0	0	0	0	0	0	0	0	0.00053773	0	0	2.0737e-05	0	0.00020842	0.00012738	0.00011424	0.00044882	0.00012447	0	0	0	0	0	0	0	0	0	0	0	0	0	0	0	5.7382e-05	0	0.0012306	0.00021122	0	1.4057e-05	0	0	2.7284e-06	0	0
0	0	0	0	0	0	0	0	0	0	0	0	0	0	4.4595e-06	0	0	0	0	0	0	7.3329e-06	0	1.0074e-06	0	0	0	0	0	0	0	0	0	0	0	0	0	0	0	0	0	0.00018456	0	0	0.00025601	0	0	8.7815e-07	0	0
0	0	0	0	0	0	0	0	0	0	0	0	0	0	0	0	0	0	0	0	0	0	0	0	0	0	0	0	0	0	0	0	0	0	0	0	0	0	0	0	0	0	0	0	0	0	0	0	0	0
0	0	0	0	0	0	0	0	0	0	0	0	0	0	7.3504e-05	0	0	0	0	4.6098e-06	0	0	0	0	0	0	0	0	0	0	0	0	0	0	0	0	0	0	0	0	0	0	0	0	0.0010138	0	0	0	0	0
0	0	0	0	0	0	0	0	0	0	0	0	0	0	0	0	0	0	0	0	0	0	0	0	0	0	0	0	0	0	0	0	0	0	0	0	0	0	0	0	0	0.0011621	0	0	0.0065515	0	0	2.0234e-05	0.00035963	0
0	0	0	0	0	0	0	0	0	0	0	0	0	0	0	0	0	0	0	0	0	4.4335e-06	0	2.0732e-06	0	0	0	0	0	0	0	0	0	0	0	0	0	0	0	0	0	0	0	0	1.574e-05	0	0	0	1.2371e-05	0.00052704
0	0	0	0	0	0	0	0	0	0	0	0	0	0	0	0	0	0	0	0	0	0	0	0	0	0	0	0	0	0	0	0	0	0	0	0	0	0	0	0	0	0	0	0	2.4741e-05	0	0	0	0.00016389	0.0013501
0	0	0	0	0	0	0	0	0	0	0	0	0	0	0	0	0	0	0	0	0	0	0	0	0	0	0	0	0	0	0	0	0	0	0	0	0	0	0	0	0	0	0	0	0	0	0	0	0	0
0	0	0	0	0	0	0	0	0	0	0	0	0	0	0	0	0	0	0	0	0	0	0	0	0	0	0	0	0	0	0	0	0	0	0	0	0	0	0	0	0	0.0011858	9.5387e-05	0	0.00078609	0	0.0005536	5.9758e-05	0	0
0	0	0	0	0	0	0	0	0	0	0	0	0	0	0	0	0	0	0	0	0	0	0	0	0	0	0	0	0	0	0	0	0	0	0	0	0	0	0	0	0	0	0	0	0	0	0.00010694	0	0	0
0	0	0	0	0	0	0	0	0	0	0	0	0	0	0	0	0	0	0	0	0	0	0	0	0	0	0	0	0	0	0	0	0	0	0	0	0	0	0	0	0	0.0080795	0	0	0.0076256	0.021656	0.0058311	0	0.00046525	1.0886e-05
0	0	0	0	0	0	0	0	0	0	0	0	0	0	0	0	0	0	0	0	0	0	0	1.0526e-05	9.3927e-06	0	0.00054595	0	0	0	0	0	0	0	0.0068535	0	2.9325e-05	0	0	0.00066473	2.5243e-05	3.4785e-05	0	0	0.00011058	0.0012205	0.0001658	0.0002746	0.00049458	0
0.00024596	0	0.0013128	0.0060494	0	0	0	9.0283e-05	0	0	0	0.0020644	0	0	0	0	0	0	0	0	0	0	0	0	0	0	0	0	0	0	0	0	0	0	0.00028287	0.006985	6.5557e-06	0	0.0047768	0	0	5.6125e-05	7.3672e-05	0.00061389	0.0022934	0.0023733	1.9312e-05	0.00091837	0.0047977	0
0	0	0	0	0	0	0	0.00011758	0	0	0	0	0	0	0	0	0	0	0	0	0	0	0	0	0	0	0	0	0	0	0	0	0	0	3.4788e-06	0	0	0	0	0	0	0.0063547	0.0012556	4.2313e-05	0.0015425	0.0066805	0.0015625	0.0009956	0.0050957	6.5064e-05
0	0	0	0	0	0	0	9.0984e-06	0	0	0	0	0	0	0	0	0	0	0	0	0	0	0	0	0	0	0	0	0	0	0	0	0	0	9.6243e-06	0	0	0	0	0	0	0.0013451	0.0013601	0.00023748	0.00010661	0.0064567	0.002097	0.00098046	0.00077934	0
1.9882e-05	8.4026e-06	0	0.00064033	0	0	0	5.4689e-05	0	0	0	0.006086	9.5657e-05	0	0	0	0	0	0	0	0	0	0	0	0	0	0	0	0	0	0	0	0	0	0	0.00066938	0	0	0.00086434	0	0	4.4127e-05	0	0	0.014987	0	0	3.8923e-05	0.00078331	0
0	0	0	0	0	0	0	0	0	0	0	0	0	0	0.00026964	0	0	0	0	0	0	3.489e-05	9.3541e-06	4.1094e-06	3.4927e-05	0	0.0001713	3.0235e-05	0	0	0	0	0	0	3.2021e-05	0	1.6494e-06	0	0	0.00025125	1.2743e-05	0	0	0	0	0	0	0	0	0
0	0	0	0	0	0	0	0	0	0	0	7.6426e-05	0	0	0	0	0	0	0	0	0	0	0	0	0	0	0	0	0	0	0	0	0	0	0	0	0	0	0	0	0	0	0	0	9.3881e-05	0	0	0	0	0
1.312e-05	0.00045993	0.00065237	0	0.00067026	0	1.1145e-05	0.0012346	3.1301e-05	0.023442	0.0063315	0	0	0	0	0.0065032	0	0.004879	0.0011613	0	0	0	0.0016696	0.00049554	2.4664e-05	0.001382	0.0014947	0.00019851	1.3593e-06	0	0	0	0	0	0.019832	0.0024343	0.00027422	0.02035	2.9329e-05	0.019864	0.0019387	0	0	0	0.00029133	0.00035779	0.00074272	1.6486e-05	0.00048465	0
[truncated: 33 more columns]
