# Supplementary material for: Reproducibility of the Structural Brain Connectome Derived from Diffusion Tensor Imaging
Source: PLoS One. 2015 Sep 2;10(9):e0135247. doi: 10.1371/journal.pone.0135247 (PMC4557836; doi:10.1371/journal.pone.0135247)
Supplement: S1 Data — Please refer to the README.txt file within the compressed folder for usage instructions. (ZIP) [file pone.0135247.s001.zip › Subject5_determistic_scanner_B_time_1.csv]

0	0.023811	0	0.0066552	0.0052364	0.0033682	0.0044624	0	0	0	0	8.1329e-05	0	0	0	0	0	0.00047621	1.0991e-06	0	3.7551e-06	0.00028566	0.00056863	3.1945e-05	2.5902e-06	0	1.0468e-05	0.0085054	0.00056667	0.0012377	0	0.003892	0	0.029572	0.0013262	0.0015082	0.0039082	7.6728e-06	0.00050693	0	0	0	0	0	0	0	0	0	0	0
0.023811	0	7.3223e-05	0	0.0034271	0	0.003325	0	0	0	0	0	0	0	0	0	0	0.0016019	0	6.2711e-06	0.00099491	0.00083084	0.0011716	0.00027033	0	0	0	0	3.8546e-06	0	0	0	0	2.0523e-05	5.0362e-05	1.6182e-05	0.002258	0.0007124	0	0	0	0	0	0	1.6071e-05	0	0	0	0	0
0	7.3223e-05	0	0.0017183	0	0	1.837e-05	0	0	0	0	0	0	0	0	0	0	0	0	6.9201e-06	0.00011658	5.5851e-05	0	8.4552e-06	0	0	0	0.0001664	0.00011891	0.00014093	0	0	0	0	0.0012657	0.0087534	0.00031649	0	0	0	0	0	0	0	0	0	0	0	0	0
0.0066552	0	0.0017183	0	0	0	1.4103e-06	0.0098869	0	0	0	0.0073492	0	0	0	0	0	1.6663e-06	0	1.639e-06	2.1571e-05	2.7811e-05	0	1.8696e-06	4.9067e-05	0	0	0.00491	0.00090784	0.00018702	0	1.3312e-05	0	0.00050713	0.00050374	0.0037375	0.0027503	0	0.0065698	0	0	0.00031034	0	0	0.0042167	0	0	0	0.00032254	0
0.0052364	0.0034271	0	0	0	0.0014469	0.0087157	0.0002705	0	1.7159e-06	0	0	0	0	0	0.0013529	9.0399e-06	0.0022732	0	1.6634e-06	0	0	2.9575e-05	0	0	0	0	0	0	0	0	0	0	0.0059049	0.0015745	0	0.004772	0.0042467	0	0	0	0	0	0	0	0	0	0	0	0
0.0033682	0	0	0	0.0014469	0	0.0025716	0.00108	0.0021472	0.0019911	0	0	0	0	0	3.1178e-05	0.00010114	1.963e-05	0	0	0	0	0	0	0	0	0	0	0	4.3752e-05	4.7585e-06	0	0	0.016077	0	0	0.00050743	0	0	0	0	0	0	0	0	0	7.4605e-06	1.942e-06	0.00067999	0
0.0044624	0.003325	1.837e-05	1.4103e-06	0.0087157	0.0025716	0	0.010482	0.0082572	0.00041147	0	0	0	0	0	0	0	2.3777e-05	0	9.7439e-07	1.5139e-05	3.6133e-06	0	0	0	0	0	0	2.1394e-05	0	0	0	0	0	0.0010415	0.00095169	0.00076886	0	0	2.1644e-05	0	0	0	0	0	0	0	0	3.7366e-05	0
0	0	0	0.0098869	0.0002705	0.00108	0.010482	0	0.038566	0.0024183	0.00093788	0.011309	0.0056024	0.0025377	0.00043911	8.8364e-05	0	0	0	0.0013685	1.2922e-06	0	0	0	0	0	0	0	0	0	0	0	0	4.8493e-06	0.00019469	0.00011365	0.00043203	2.3464e-05	0.00043183	0	0	0	0	0	0.00056473	0	0	0	0.0096017	0
0	0	0	0	0	0.0021472	0.0082572	0.038566	0	0.023275	0	0	0	0	0	0	0	0	0	0	0	0	0	0	0	0	0	0	0	0	0	0	0	0	0	0	0.00080632	0	0	0	0	0	0	0	0	0	0	0	0	0
0	0	0	0	1.7159e-06	0.0019911	0.00041147	0.0024183	0.023275	0	0.00025001	0	0	8.0138e-06	0	0.019042	0.00819	0	0.0025454	8.7097e-06	0	0	0	0	0	0	0	0	0.00025345	0.0014123	0.00033437	0	0	0.0014958	0.0085963	0.00045377	0.0056356	0.010991	0	2.5294e-05	3.4231e-06	0	0	0	0	0	0	0	0.00022025	0
0	0	0	0	0	0	0	0.00093788	0	0.00025001	0	0	9.6173e-06	0.025266	0	0.0013435	0	0	0	0.00021635	0	0	0	0	0	0	0	0	0	0	0	0	0	0	0.00024424	0.0021129	0	0.002125	0	0	0	0	0	0	0	0	0	0	0.0028062	0
8.1329e-05	0	0	0.0073492	0	0	0	0.011309	0	0	0	0	0.0080452	0.004088	0.0016187	0	0	0	0	0.00054849	0	0	0	0	0	0	0	0	0	0	0	0	0	0.0031884	2.0051e-05	0	0.00035612	0	0.0132	0	0	0	0	0	0.0046905	0	0	0	3.0762e-05	0
0	0	0	0	0	0	0	0.0056024	0	0	9.6173e-06	0.0080452	0	0.012595	2.3211e-05	0	0	0	0	0.0029228	0	0	0	0	0	0	0	0	0	0	0	0	0	0	0	0	0	0	2.1954e-05	0	0	0	0	0	0	0	0	0	0.0011756	0
0	0	0	0	0	0	0	0.0025377	0	8.0138e-06	0.025266	0.004088	0.012595	0	0.0088522	0	0	0	0	0.0067558	0	0	0	0	0	0	0	0	0	0	0	0	0	0	0	0	0	0	0	0	0	0	0	0	0	0	0	0	0.00014428	0
0	0	0	0	0	0	0	0.00043911	0	0	0	0.0016187	2.3211e-05	0.0088522	0	0	0	0.0011074	0	0.018607	0.00088766	0.00015346	0	0.0027084	1.7543e-05	0.00014239	0.0025271	0	0	0	0	0	0	0	0	0	0	0	0	0.0057198	6.4032e-05	0	0	0	0	0	0	0	0	0
0	0	0	0	0.0013529	3.1178e-05	0	8.8364e-05	0	0.019042	0.0013435	0	0	0	0	0	0.024582	0.0047597	0.003903	2.3865e-05	0	0	0	0	0	0	0	0	5.6006e-06	4.5344e-05	0	0	9.2857e-06	0.0079443	0.00036259	0.0003613	0.013117	0.0079671	0	0.00015631	0	0	0	0	0	0	0	0	0	0
0	0	0	0	9.0399e-06	0.00010114	0	0	0	0.00819	0	0	0	0	0	0.024582	0	0.0086277	0.010431	0	0	0	0	0	0	0	0	0	0	0.0047981	0.0036408	0.0027911	0.0015775	0.0021875	0	0	0.00057267	0	0	0	0	0	0	0	0	0	5.2506e-06	0	0	0
0.00047621	0.0016019	0	1.6663e-06	0.0022732	1.963e-05	2.3777e-05	0	0	0	0	0	0	0	0.0011074	0.0047597	0.0086277	0	0.016708	0.003614	0.0021958	0.00010327	0.00030072	0	0.0023263	2.0573e-05	0.00012745	9.4465e-05	0.0012246	0.00015897	0	0.0033786	0.0021283	0.003125	0.0020496	0.00076899	0.0034669	0.002043	1.9505e-06	0.00015548	0.00020818	0	0	0	0	0	1.4317e-05	0	0	0
1.0991e-06	0	0	0	0	0	0	0	0	0.0025454	0	0	0	0	0	0.003903	0.010431	0.016708	0	0	0	0	0.006292	0	0.00085503	0	0	0	0.003924	0.0035631	0.00096832	0.0096364	0.00083491	0.00035798	0	0	3.6369e-05	0	0	0	0	0	0	0	0	0	0	0	0	0
0	6.2711e-06	6.9201e-06	1.639e-06	1.6634e-06	0	9.7439e-07	0.0013685	0	8.7097e-06	0.00021635	0.00054849	0.0029228	0.0067558	0.018607	2.3865e-05	0	0.003614	0	0	0.0073385	3.7613e-05	0	0.0039001	0.00022537	0.00025983	0.0014558	7.027e-06	5.8507e-05	0	0	0	0	0	0.0027564	0.00028068	0	2.6302e-05	0	0.0017895	0.00017016	0	0	0	0	0	0	0	1.5891e-06	0
3.7551e-06	0.00099491	0.00011658	2.1571e-05	0	0	1.5139e-05	1.2922e-06	0	0	0	0	0	0	0.00088766	0	0	0.0021958	0	0.0073385	0	0.035418	0.0011802	0.0071626	7.6318e-06	0.00029765	3.8953e-05	0	1.9123e-05	1.2585e-05	0	0	0	0	0	0	0.00014974	0	0	0.0001876	0	0	0	0	0	0	0	0	0	0
0.00028566	0.00083084	5.5851e-05	2.7811e-05	0	0	3.6133e-06	0	0	0	0	0	0	0	0.00015346	0	0	0.00010327	0	3.7613e-05	0.035418	0	0.00050937	0.018461	0.00018414	0.0012698	0	0	0.0003767	0.0016881	0	1.3717e-05	0	0.0001782	0	0	0.00012384	0	0	0.00025196	0	0	0	0	0	0	0	0	0	0
0.00056863	0.0011716	0	0	2.9575e-05	0	0	0	0	0	0	0	0	0	0	0	0	0.00030072	0.006292	0	0.0011802	0.00050937	0	0.0016283	0.0039085	0	0	0	0.0029866	0.0012448	0	0.00011324	0	0.00099896	0	0	2.9646e-05	0	0	5.5543e-05	4.3167e-06	0	0	0	0	0	0	0	0	0
3.1945e-05	0.00027033	8.4552e-06	1.8696e-06	0	0	0	0	0	0	0	0	0	0	0.0027084	0	0	0	0	0.0039001	0.0071626	0.018461	0.0016283	0	0.015168	0.00074674	0	0	0.00089003	0.0023455	0	0.00010762	0	0.00078632	0	0	4.7099e-06	0	0	0.0001482	0	0	0	0	0	0	0	0	0	0
2.5902e-06	0	0	4.9067e-05	0	0	0	0	0	0	0	0	0	0	1.7543e-05	0	0	0.0023263	0.00085503	0.00022537	7.6318e-06	0.00018414	0.0039085	0.015168	0	0.018351	0.0020692	0.00087657	0.012758	0.0004986	0	1.0592e-06	0	0.00054573	0.00018264	0	0.00010586	0	3.8116e-05	0.0037265	0.0009637	0	0	0	0	0	0	0	0	0
0	0	0	0	0	0	0	0	0	0	0	0	0	0	0.00014239	0	0	2.0573e-05	0	0.00025983	0.00029765	0.0012698	0	0.00074674	0.018351	0	0.024058	0.00037041	0.0028327	4.3153e-05	0	0	0	0.00019704	0	0	0	0	4.5691e-05	0.0072772	0.005517	0	0	0	0	0	0	0	0	0
1.0468e-05	0	0	0	0	0	0	0	0	0	0	0	0	0	0.0025271	0	0	0.00012745	0	0.0014558	3.8953e-05	0	0	0	0.0020692	0.024058	0	0.004738	0	0	0	0	0	0.00095843	0.00027893	0	0.00014788	3.2218e-05	0.00013421	0.022049	0.0032981	0	0	0	0	0	0	0	0	0
0.0085054	0	0.0001664	0.00491	0	0	0	0	0	0	0	0	0	0	0	0	0	9.4465e-05	0	7.027e-06	0	0	0	0	0.00087657	0.00037041	0.004738	0	6.4841e-05	0.00025971	0	0.00014158	0	0.0077172	0.0011566	4.9005e-05	0.0016792	0.0014541	0.0040705	0.013191	0.0093611	0	0	0	0	0	0	0	0	0
0.00056667	3.8546e-06	0.00011891	0.00090784	0	0	2.1394e-05	0	0	0.00025345	0	0	0	0	0	5.6006e-06	0	0.0012246	0.003924	5.8507e-05	1.9123e-05	0.0003767	0.0029866	0.00089003	0.012758	0.0028327	0	6.4841e-05	0	0.0090083	0	6.4855e-05	0	0.00037431	0.0039136	0.00018223	0.00059829	0.0011232	0.00026828	0.0036312	0.0024349	0	0	0	4.9825e-06	0	0	0	0	0
0.0012377	0	0.00014093	0.00018702	0	4.3752e-05	0	0	0	0.0014123	0	0	0	0	0	4.5344e-05	0.0047981	0.00015897	0.0035631	0	1.2585e-05	0.0016881	0.0012448	0.0023455	0.0004986	4.3153e-05	0	0.00025971	0.0090083	0	0.0032502	0.010402	0	0.00011597	7.194e-05	1.9889e-06	0.0027168	1.7727e-06	3.3585e-05	0.00077459	3.3896e-06	0	0	0	0	0	4.4447e-06	0	0	0
0	0	0	0	0	4.7585e-06	0	0	0	0.00033437	0	0	0	0	0	0	0.0036408	0	0.00096832	0	0	0	0	0	0	0	0	0	0	0.0032502	0	0.0089808	0	0	0	0	0.00014995	0	0	0	0	0	0	0	0	0	1.2504e-05	0	0	0
0.003892	0	0	1.3312e-05	0	0	0	0	0	0	0	0	0	0	0	0	0.0027911	0.0033786	0.0096364	0	0	1.3717e-05	0.00011324	0.00010762	1.0592e-06	0	0	0.00014158	6.4855e-05	0.010402	0.0089808	0	0.0014099	0.02375	0	0	0.00065998	0	0	0	0	0	0	0	0	0	0	0	0	0
0	0	0	0	0	0	0	0	0	0	0	0	0	0	0	9.2857e-06	0.0015775	0.0021283	0.00083491	0	0	0	0	0	0	0	0	0	0	0	0	0.0014099	0	0.0019343	0	0	0	0	0	0	0	0	0	0	0	0	0	0	0	0
0.029572	2.0523e-05	0	0.00050713	0.0059049	0.016077	0	4.8493e-06	0	0.0014958	0	0.0031884	0	0	0	0.0079443	0.0021875	0.003125	0.00035798	0	0	0.0001782	0.00099896	0.00078632	0.00054573	0.00019704	0.00095843	0.0077172	0.00037431	0.00011597	0	0.02375	0.0019343	0	8.4228e-05	0	0.0095103	0	0.0019077	0.0015273	0.0047818	0	0	0	0	0	0	0	0	0
0.0013262	5.0362e-05	0.0012657	0.00050374	0.0015745	0	0.0010415	0.00019469	0	0.0085963	0.00024424	2.0051e-05	0	0	0	0.00036259	0	0.0020496	0	0.0027564	0	0	0	0	0.00018264	0	0.00027893	0.0011566	0.0039136	7.194e-05	0	0	0	8.4228e-05	0	0.026026	0.0049202	0.003032	0.0028662	0.0060182	0.01088	0	0	0	0.00034706	0	8.1441e-06	1.4584e-06	0.00052387	0
0.0015082	1.6182e-05	0.0087534	0.0037375	0	0	0.00095169	0.00011365	0	0.00045377	0.0021129	0	0	0	0	0.0003613	0	0.00076899	0	0.00028068	0	0	0	0	0	0	0	4.9005e-05	0.00018223	1.9889e-06	0	0	0	0	0.026026	0	0.0044151	0.00036681	0.012145	0.00016402	7.1141e-05	0	0	0	1.6317e-05	0	0	0.00017833	0.00048242	0
0.0039082	0.002258	0.00031649	0.0027503	0.004772	0.00050743	0.00076886	0.00043203	0.00080632	0.0056356	0	0.00035612	0	0	0	0.013117	0.00057267	0.0034669	3.6369e-05	0	0.00014974	0.00012384	2.9646e-05	4.7099e-06	0.00010586	0	0.00014788	0.0016792	0.00059829	0.0027168	0.00014995	0.00065998	0	0.0095103	0.0049202	0.0044151	0	0.041418	0.0088698	0.00012809	0.0015536	0	0	0	4.8359e-06	0	0.00010333	1.461e-06	0.00022131	0
7.6728e-06	0.0007124	0	0	0.0042467	0	0	2.3464e-05	0	0.010991	0.002125	0	0	0	0	0.0079671	0	0.002043	0	2.6302e-05	0	0	0	0	0	0	3.2218e-05	0.0014541	0.0011232	1.7727e-06	0	0	0	0	0.003032	0.00036681	0.041418	0	0	0.0012906	0.0017307	0	0	0	0	0	9.7295e-06	0	5.2258e-05	0
0.00050693	0	0	0.0065698	0	0	0	0.00043183	0	0	0	0.0132	2.1954e-05	0	0	0	0	1.9505e-06	0	0	0	0	0	0	3.8116e-05	4.5691e-05	0.00013421	0.0040705	0.00026828	3.3585e-05	0	0	0	0.0019077	0.0028662	0.012145	0.0088698	0	0	3.8626e-05	0.0013238	0	0	0	0.00060026	0	0	0	7.4156e-05	0
0	0	0	0	0	0	2.1644e-05	0	0	2.5294e-05	0	0	0	0	0.0057198	0.00015631	0	0.00015548	0	0.0017895	0.0001876	0.00025196	5.5543e-05	0.0001482	0.0037265	0.0072772	0.022049	0.013191	0.0036312	0.00077459	0	0	0	0.0015273	0.0060182	0.00016402	0.00012809	0.0012906	3.8626e-05	0	0.04792	0	0	0	0	0	0	0	0	0
0	0	0	0	0	0	0	0	0	3.4231e-06	0	0	0	0	6.4032e-05	0	0	0.00020818	0	0.00017016	0	0	4.3167e-06	0	0.0009637	0.005517	0.0032981	0.0093611	0.0024349	3.3896e-06	0	0	0	0.0047818	0.01088	7.1141e-05	0.0015536	0.0017307	0.0013238	0.04792	0	0	0	0	0	0	0	0	0	0
0	0	0	0.00031034	0	0	0	0	0	0	0	0	0	0	0	0	0	0	0	0	0	0	0	0	0	0	0	0	0	0	0	0	0	0	0	0	0	0	0	0	0	0	0.014971	0.0016223	0.018175	0.0020349	0	0.0030814	0	0
0	0	0	0	0	0	0	0	0	0	0	0	0	0	0	0	0	0	0	0	0	0	0	0	0	0	0	0	0	0	0	0	0	0	0	0	0	0	0	0	0	0.014971	0	0	0	0.0063619	0	0.0010993	0	0
0	0	0	0	0	0	0	0	0	0	0	0	0	0	0	0	0	0	0	0	0	0	0	0	0	0	0	0	0	0	0	0	0	0	0	0	0	0	0	0	0	0.0016223	0	0	0.0022012	0	0	0.0024502	2.9804e-05	0
0	1.6071e-05	0	0.0042167	0	0	0	0.00056473	0	0	0	0.0046905	0	0	0	0	0	0	0	0	0	0	0	0	0	0	0	0	4.9825e-06	0	0	0	0	0	0.00034706	1.6317e-05	4.8359e-06	0	0.00060026	0	0	0.018175	0	0.0022012	0	0	0	0	0.00080596	0
0	0	0	0	0	0	0	0	0	0	0	0	0	0	0	0	0	0	0	0	0	0	0	0	0	0	0	0	0	0	0	0	0	0	0	0	0	0	0	0	0	0.0020349	0.0063619	0	0	0	0.0026491	0.0096789	0.00031393	0
0	0	0	0	0	7.4605e-06	0	0	0	0	0	0	0	0	0	0	5.2506e-06	1.4317e-05	0	0	0	0	0	0	0	0	0	0	0	4.4447e-06	1.2504e-05	0	0	0	8.1441e-06	0	0.00010333	9.7295e-06	0	0	0	0	0	0	0	0.0026491	0	0.0020587	0.0015885	0.017131
0	0	0	0	0	1.942e-06	0	0	0	0	0	0	0	0	0	0	0	0	0	0	0	0	0	0	0	0	0	0	0	0	0	0	0	0	1.4584e-06	0.00017833	1.461e-06	0	0	0	0	0.0030814	0.0010993	0.0024502	0	0.0096789	0.0020587	0	0.0038359	0.0028006
0	0	0	0.00032254	0	0.00067999	3.7366e-05	0.0096017	0	0.00022025	0.0028062	3.0762e-05	0.0011756	0.00014428	0	0	0	0	0	1.5891e-06	0	0	0	0	0	0	0	0	0	0	0	0	0	0	0.00052387	0.00048242	0.00022131	5.2258e-05	7.4156e-05	0	0	0	0	2.9804e-05	0.00080596	0.00031393	0.0015885	0.0038359	0	0.026017
0	0	0	0	0	0	0	0	0	0	0	0	0	0	0	0	0	0	0	0	0	0	0	0	0	0	0	0	0	0	0	0	0	0	0	0	0	0	0	0	0	0	0	0	0	0	0.017131	0.0028006	0.026017	0
0	0	0	0	0	0	0	5.814e-06	1.7215e-06	0.00014903	6.3713e-05	0	0	0	0	2.6382e-06	0	4.6925e-07	0	0	0	0	0	0	0	0	0	0	0	0	0	0	0	0	1.0393e-06	0	1.1226e-06	0	0	0	0	0	0	0	0	9.4961e-06	0.01639	0	0.0075324	0.011275
0	0	0	0	0	0	0	0.00014432	0	0.0015047	0.0068752	0	0	0.0024833	0	0.00054404	0	2.7764e-05	0	0.0015951	0	0	0	0	0	0	0	0	0	0	0	0	0	0	0.00011577	0.00054211	0	0	0	0	0	0	0	0	0	2.4758e-06	0	0	0.0038035	0
0	0	1.6999e-05	0.0011277	0	0	0	0.00016329	0	0	0	0.004895	0.00034427	0.0010567	0.0027274	0	0	0	0	0.00044385	0.00012596	0	0	0	0	0	0	0	0	0	0	0	0	0.00028771	0	0.0012135	0	0	3.808e-05	0	0	0.00038808	0	0	0.0046773	0	0	0	0.0074077	0
0	0	0	1.1436e-05	0	0	0	0.00039449	0	0	0	0.0047712	0.015865	0.00031878	0	0	0	0	0	3.285e-05	0	0	0	0	0	0	0	0	0	0	0	0	0	0	0	0	0	0	2.2599e-05	0	0	0	0	0	0.00020038	0	0	0	0.0054484	0
0	0	0	0	0	0	0	1.1005e-06	0	0	0	0	0	0.0192	0.0066413	0	0	0	0	9.1885e-05	0	0	0	0	0	0	0	0	0	0	0	0	0	0	0	0	0	0	0	0	0	0	0	0	4.4738e-05	0	0	0	0.0016125	0
0	0	0	0	0	0	0	1.7478e-05	0	0	0	0.00014479	0	0.0020519	0.036214	0	0	0.00056295	0	0.00088619	0	0	0	0	0	0	0	0	0	0	0	0	0	0	0	0	0	0	0	0	0	0	0	0	0	0	0	0	0.00020675	0
0	0	0	0	0	0	0	0	0	0	0	0	0	0	0	5.1288e-06	0	4.8309e-05	0	0.00056798	0	0	0	0	0	0	0	0	0	0	0	0	0	0	0	2.8683e-06	0	0	0	0	0	5.3493e-05	0.00012336	7.0563e-06	0	0.00062762	5.4414e-06	5.7752e-05	0	0
0	0	0	0	0	0	0	0	0	0	0	0	0	0	0	0	0	0	0	0	0	0	0	0	0	0	0	0	0	0	0	0	0	0	0	0	0	0	0	0	0	0	0	0	0	0	0.00087657	0	0	0
0	0	0	0	0	0	0	8.7546e-07	2.0857e-06	5.296e-07	0	0	0	0	0.00069858	4.9415e-05	0	0.00060766	0	0.00035182	0.00070694	0	2.6978e-06	0	0	0	0	0	0	0	0	0	0	0	8.5168e-07	7.1824e-06	7.8692e-06	0	0	0	0	0.0010026	0.000148	8.3271e-05	4.037e-05	0.00052977	0.00054627	9.9395e-05	0	0
0	0	0	0	0	0	0	0	0	0	0	0	0	0	0	0	0	0	0	0	0	0	0	0	0	0	0	0	0	0	0	0	0	0	0	0	8.6475e-07	0	0	0	0	8.1463e-05	2.9324e-05	9.7267e-06	0	0.00033649	0.00019762	5.8966e-05	5.1842e-05	1.8322e-06
0	0	0	0	0	0	0	3.6972e-05	0	0	0	5.2618e-06	0	0.0017808	0.00091036	0	0	0.0030713	0	0.011489	9.587e-06	0	0	0	1.5575e-06	2.1667e-06	2.836e-05	0	0	0	0	0	0	0	0	1.4882e-06	0	0	0	0	0	0.00089283	0.00027225	5.449e-05	2.0696e-06	0.00010321	2.0681e-05	7.9191e-05	0.00060167	0
0	0	0	0	0	0	0	0	0	0	0	0	0	0	0.00027439	0	0	4.5654e-05	0	1.9088e-06	0.0010432	0.0014879	0	0.0009975	0	0	0	0	8.9313e-05	0	0	0	0	0	0	0	0	0	0	6.3954e-05	0	0	0	0	0	0	0	0	0	0
0	0	0	0	0	0	0	0	0	0	0	0	0	0	0.00050363	0	0	0	0	0	0	0	0	2.7454e-05	0	0	0	0	0	0	0	0	0	0	0	0	0	0	0	0	0	1.6822e-05	0	0	0	0	0	6.0748e-06	0	0
0	0	0	1.1668e-06	0	0	0	0	0	0	0	0	0	0	0	0	0	0	0	0	3.7643e-06	9.0928e-06	2.1742e-05	3.6809e-06	0	0	0	0	0	0	0	0	0	0	0	0	0	0	0	0	0	0.00058069	0.0001456	1.3855e-06	9.8091e-06	5.1953e-06	0	5.4172e-05	0	0
0	0	0	0	0	0	0	0	0	0	0	0	0	0	0.00018679	0	0	0	0	0	0	6.6363e-06	0.00030874	2.0264e-05	0	0	0	0	0	0	0	0	0	0	0	0	0	0	0	0.00038727	0	0.00010926	1.2359e-05	1.3576e-05	6.5742e-06	0	0	1.654e-05	0	0
0	0	0	0	0	0	0	0	0	0	0	0	0	0	0	0	0	0	0	0	1.3947e-06	2.0946e-05	0	1.3073e-06	5.787e-06	0	0	0	0	0	0	0	0	0	0	0	0	0	0	0.00023906	0	4.95e-05	0	1.126e-05	9.0188e-05	5.0187e-05	0	5.2007e-06	0	0
0	0	0	0	0	0	0	0	0	0	0	0	0	0	0	0	0	0	0	0	0	0	0	2.988e-06	0	0	0	0	0	0	0	0	0	0	0	0	0	0	0	0.0011209	1.0915e-05	0	0	0	0	0	0	0	0	0
0	0	0	0	0	0	0	0	0	0	0	0	0	0	0	0	0	0	0	0	0	0	0	0	0	0	0	0	0	0	0	0	0	0	0	0	0	0	0	0	0	0	0	0	0	0	0	0	0	0
0	0	0	0	0	0	0	0	0	0	0	0	0	0	0	0	0	0	0	0	0	0	0	0	0	0	0	0	0	0	0	0	0	0	0	0	0	0	0	0	0	0.0055495	0	0	0.0071818	0	0	0	0	0
0	0	0	0	0	0	0	0	0	0	0	0	0	0	0	0	0	0	0	0	0	0	0	0	0	0	0	0	0	0	0	0	0	0	0	0	0	0	0	0	0	5.2303e-05	0	2.1078e-05	6.1782e-05	8.043e-05	4.893e-05	2.2674e-06	4.9716e-05	0.0011994
0	0	0	0	0	0	0	0	0	0	0	0	0	0	0	0	0	0	0	0	0	3.0393e-06	0	1.0339e-06	0	0	0	0	0	0	0	0	0	0	0	0	0	0	0	1.2352e-05	0	0	0	0	3.1423e-05	0	0	0	1.6026e-06	0.0001778
0	0	0	0	0	0	0	0	0	0	0	0	0	0	0	0	0	0	0	0	0	0	0	0	0	0	0	0	0	0	0	0	0	0	0	0	0	0	0	0	0	0	0	0	0	0	0.00014465	0	0	0
0	0	0	0	0	0	0	0	0	0	0	0	0	0	0	0	0	0	0	0	0	0	0	0	0	0	0	0	0	0	0	0	0	0	0	0	0	0	0	0	0	0.0005389	0	0	0.00010771	0	0.0010131	0	0	0
0	0	0	0	0	0	0	0	0	0	0	0	0	0	0	0	0	0	0	0	0	0	0	0	0	0	0	0	0	0	0	0	0	0	0	0	0	0	0	0	0	0	0	0	0	0	0	0	0	0
0	0	0	0	0	0	0	0	0	0	0	0	0	0	0	0	0	0	0	0	0	0	0	0	0	0	0	0	0	0	0	0	0	0	0	0	0	0	0	0	0	0.017567	0	0	0.0019056	0.012598	0.0098013	0	0.00016738	0
1.6653e-05	0	0	0	0	0	0	3.7935e-06	0	0	0	0	0	0	0	3.9837e-06	0	2.4078e-05	0	0	0	0	0	0	0	0	0	0	2.1219e-06	0	0	0	0	0	0.0085039	0.00025551	0.00033376	9.59e-05	0	0	0	0	9.6103e-05	8.0201e-05	2.8108e-05	0.0036692	0.00020321	0.00061616	0	0
0.00065788	0	0	0.0066903	0	0	0	0.00021216	0	0	0	0.0043143	0	0	0	0	0	0	0	0	0	0	0	0	0	0	0	0	0	0	0	0	0	0	0.0024131	0.0046448	0.00043689	0.00041744	0.0013489	0	0	0	0	0.00048026	0.0038394	8.6945e-05	0.00025509	0.00046086	0.0009472	0
0	3.2947e-05	0	1.0005e-05	0	0	0	0	0	0	0	0	0	0	0	0	0	0	0	0	0	0	0	0	0	0	0	0	0	0	0	0	0	0	5.6871e-06	0	5.0033e-06	0	0	0	0	0.0025729	0.0017236	0.0020847	0.00096656	0.0010706	0.00079291	0.0015873	0.0031649	0.00066877
0	0	0	0	0	0	0	1.3981e-06	3.0476e-06	0	0	0	0	0	0	0	0	0	0	0	0	0	0	0	0	0	0	0	0	0	0	0	0	0	0	0	5.712e-06	0	0	0	0	0	0.0019464	0.0019821	0.00030121	0.0012214	8.4789e-06	3.7111e-06	0.00056069	0
0	8.303e-06	0	0.0018964	0	0	0	0.00028494	0	0	0	0.018775	0	0	0	0	0	0	0	0	0	0	0	0	0	0	0	0	0	0	0	0	0	0	0	0	0	0	4.9338e-05	0	0	5.029e-05	0	0	0.018703	0	0	0	0.00052809	0
0	0	0	0	0	0	0	0	0	0	0	0	0	0	0	0	0	0	0	0	0	8.2576e-06	0	0	2.6914e-06	0	2.0869e-05	0	0	0	0	0	0	0	0	0	0	0	0	0.0018641	1.997e-05	2.1922e-05	0	0	1.6405e-05	0	0	6.5307e-06	0	0
0	0	0	0	0	0	0	0	0	0	0	0	0	0	0	0	0	0	0	0	0	0	0	0	0	0	0	0	0	0	0	0	0	0	0	0	0	0	0	0	0	0	0	0	0.00010734	0	0	0	0	0
0.00079334	4.1428e-05	0.0018414	1.3471e-05	0.0064234	0	0.00061668	0.00012621	0	0.020698	0.0083068	0	0	0	0	0.0043806	0	0.0044016	0	0.0018158	0	0	0.00023416	0	6.4468e-06	0.00021994	0.0042034	4.8946e-05	3.2716e-06	0	0	0	0	5.3629e-05	0.020411	0.001358	0.0031642	0.041465	0	0.0054636	0.014027	1.8841e-05	0.00039809	0	0	0.0019008	0.00010467	1.8939e-05	0.0011461	0
[truncated: 33 more columns]
