# Supplementary material for: Reproducibility of the Structural Brain Connectome Derived from Diffusion Tensor Imaging
Source: PLoS One. 2015 Sep 2;10(9):e0135247. doi: 10.1371/journal.pone.0135247 (PMC4557836; doi:10.1371/journal.pone.0135247)
Supplement: S1 Data — Please refer to the README.txt file within the compressed folder for usage instructions. (ZIP) [file pone.0135247.s001.zip › Subject5_probabilistic_scanner_A_time_1.csv]

0	2.2119e+05	33326	91638	49316	7617.8	29548	3752.5	255.41	7492.1	1256.6	2253.8	603.01	1017.3	16682	16596	18263	39512	23243	41696	18224	1.9271e+05	1.1224e+05	1.0917e+05	39451	6922.6	10126	3.6293e+05	20854	38797	5696.4	1.7349e+05	1745.1	4.2076e+05	88666	1.0395e+05	6.3924e+05	32256	1.5651e+05	1.1434e+05	45136	9649.8	96.012	5386.5	68300	152.29	75.246	3125.5	13187	38.818
2.2119e+05	0	1246.8	422.79	1.3421e+05	6324.2	51377	4411.7	790.71	14171	2459	65.123	628.88	886.5	2821.4	35857	35217	39913	29843	27274	15406	1.9962e+05	1.1789e+05	83693	14788	505.53	1336	10414	10451	21634	11580	28803	6501.3	1.3963e+05	2.7988e+05	1.204e+05	7.1444e+05	2.1666e+05	2200.1	30698	7652.1	954.9	356.69	640.64	1934.1	457.48	194.89	1144.7	3595.5	236.22
33326	1246.8	0	65871	275.61	38.868	5530.7	8099.8	11.119	153.63	95.233	12804	715.74	216.95	530.06	35.786	95.791	935.36	513.46	1185.5	593.19	6398.2	2012.6	2471.8	809.34	124.87	493.7	4689.5	676.44	513.15	157.35	453.74	59.598	1615.4	27646	1.3443e+05	46321	13485	1.2054e+05	12062	6448.8	11457	577.56	31342	95704	138.44	64.745	4231.3	28757	15.712
91638	422.79	65871	0	323.97	30.309	789.8	85345	20.741	2489.7	1214.9	1.0302e+05	35628	6975.3	6492.3	222.37	120.09	2356.8	917.67	4065.5	1063.9	4314.7	4748.9	1803.7	2202.5	1753.3	3455.3	48430	3417.2	797.83	59.975	2085.4	25.564	30772	33591	1.3082e+05	50132	1855.2	4.1782e+05	31071	16435	61840	439.41	19902	3.7893e+05	236.5	95.174	5644.4	59917	29.027
49316	1.3421e+05	275.61	323.97	0	1.9349e+05	1.1805e+05	31862	4037.2	65684	6151	93.227	5285.8	6041.5	3310.4	1.2472e+05	81553	26617	32665	9229.2	357.63	1974.7	3285.6	833.75	1729.5	302.04	1399.7	330.2	10044	65210	45762	35932	6757.4	2.8135e+05	3.9666e+05	1.4362e+05	8.6746e+05	2.0229e+05	944.32	41113	10808	241.91	500.12	93.176	454.94	5782.9	3211.2	10282	16570	945.6
7617.8	6324.2	38.868	30.309	1.9349e+05	0	47977	62914	98106	65843	6663.8	19.801	5353.9	8923	1803.3	10772	31698	2853.2	38888	10694	256.6	207.98	264.36	96.405	539.37	229.53	534.29	100.2	2449	23570	27152	16225	1100.5	1.6213e+05	66123	48505	1.078e+05	9960.8	41.383	9509.3	3179.7	161.64	286.26	15.857	81.286	5384.9	10644	13530	22861	17935
29548	51377	5530.7	789.8	1.1805e+05	47977	0	1.6417e+05	1.2618e+05	20509	5498.6	235.69	3817.6	7787.9	1645.1	2835.5	4539.4	6054.7	13500	14004	1334.2	12939	9129.2	8124	2539.1	174.26	643.13	1719	2073.6	5827.3	1865.2	2761.7	148.63	3662.7	1.5088e+05	2.7128e+05	1.0271e+05	35772	7062.9	27184	4541.4	5816.4	3202.1	3237.3	17574	23601	15057	85384	1.2092e+05	17739
3752.5	4411.7	8099.8	85345	31862	62914	1.6417e+05	0	3.2731e+05	80513	47589	1.5137e+05	2.3179e+05	1.4747e+05	61057	8072.8	6338	4060.5	6648.9	1.2851e+05	6632.7	2305.1	385.42	2251.2	554.74	3372.2	4402.3	681.09	845.87	6432.3	3437.8	2387.8	132.28	4125.8	1.4045e+05	85650	96309	43065	34296	18975	2748	10141	3480.8	1816.2	52245	19276	27007	54257	4.6157e+05	46930
255.41	790.71	11.119	20.741	4037.2	98106	1.2618e+05	3.2731e+05	0	2.5007e+05	1236.8	6.6926	686.02	1376.6	101.24	15627	12676	4176.2	25725	1011.7	11.368	13.63	794.42	13.625	255.82	15.319	27.68	11.168	7039.8	14158	2015.1	3760.6	285.21	1052.3	49499	67937	22149	11866	38.407	2308	613.41	378.95	175.76	6.06	24.546	4102.2	19699	20965	62228	66965
7492.1	14171	153.63	2489.7	65684	65843	20509	80513	2.5007e+05	0	31502	24.516	503.59	6077.2	165.35	2.4377e+05	69236	29241	1.3337e+05	2117.8	27.511	160.8	2594.8	156.81	1324.7	86.987	146.29	71.512	25391	55012	8658	27497	1986.6	60247	2.7715e+05	1.0065e+05	3.4259e+05	1.0035e+05	6437.3	47115	9369.5	303.3	173.53	31.685	188.81	1325.3	2401	1594	53707	7501.2
1256.6	2459	95.233	1214.9	6151	6663.8	5498.6	47589	1236.8	31502	0	69.834	3536.5	3.2111e+05	3706.7	15261	3376.8	20528	1179.7	81525	31.741	29.708	36.115	23.96	78.24	98.069	54.466	49.017	248.66	964.91	1374	3908.2	2300.1	6567.4	73348	53370	46291	25765	4471.9	7639.2	3910.4	379.89	428.77	22.778	182.69	1473.9	1307.1	1665.2	33187	551.85
2253.8	65.123	12804	1.0302e+05	93.227	19.801	235.69	1.5137e+05	6.6926	24.516	69.834	0	3.1977e+05	1.3785e+05	48211	5.9735	2.0325	500.48	29.305	23761	2142.1	808.85	140.69	619.82	45.085	591.85	990.02	200.15	48.371	23.11	2.5498	22.981	4.2811	562.29	782.91	10563	419.97	150.88	1.0429e+05	2103.2	1859.6	5840.4	313.96	388.51	54380	311.93	98.831	407.08	13658	21.112
603.01	628.88	715.74	35628	5285.8	5353.9	3817.6	2.3179e+05	686.02	503.59	3536.5	3.1977e+05	0	5.4066e+05	2.2675e+05	579.87	220.2	1467.7	246.48	1.8726e+05	14585	4811.8	93.353	4087.6	330.16	5406.3	8481.5	927.41	120.48	407.26	298.43	157.6	16.749	895.35	22298	5100.3	17180	12143	16565	16101	3220.5	716.4	573	134.36	6617.5	2086.2	2731.1	2360.6	71644	2042.8
1017.3	886.5	216.95	6975.3	6041.5	8923	7787.9	1.4747e+05	1376.6	6077.2	3.2111e+05	1.3785e+05	5.4066e+05	0	1.8653e+05	7164	1519.9	15312	699.35	2.3789e+05	7665.5	2574.1	119.28	3343.5	695.21	8684.2	14879	1712.8	252.8	840.5	954.82	1847.7	875.89	2804.7	25890	11583	23916	13873	1687.3	30885	5388.5	389.56	277.38	48.777	1093.3	1405.1	1700.7	2792.7	42489	817.96
16682	2821.4	530.06	6492.3	3310.4	1803.3	1645.1	61057	101.24	165.35	3706.7	48211	2.2675e+05	1.8653e+05	0	251.58	191.3	36311	1180.4	3.4525e+05	74085	21707	1819.2	23721	17840	2.0556e+05	3.528e+05	43698	2113.9	860.46	1225.7	2622.1	471.11	28557	30764	5809.6	30435	10641	4700.2	6.2431e+05	1.2453e+05	2270.8	885.09	240.98	3767.7	1629.1	516.99	892.73	4036.4	44.563
16596	35857	35.786	222.37	1.2472e+05	10772	2835.5	8072.8	15627	2.4377e+05	15261	5.9735	579.87	7164	251.58	0	2.6891e+05	1.3411e+05	1.2914e+05	4879.9	38.398	319.33	2263.1	175.23	1150.2	183.27	101.12	40.971	21739	43616	12737	28238	10171	1.588e+05	1.4252e+05	19661	5.7449e+05	71324	201.67	28230	11122	267.03	170.8	6.9288	61.946	736.61	598.04	750.69	3155.7	383.24
18263	35217	95.791	120.09	81553	31698	4539.4	6338	12676	69236	3376.8	2.0325	220.2	1519.9	191.3	2.6891e+05	0	1.7511e+05	1.7416e+05	5654.8	19.307	313.18	596.84	145.78	659.22	385.6	45.999	44.001	7840.1	70895	1.3774e+05	1.0514e+05	46128	2.1237e+05	41885	12360	3.3013e+05	43943	108.21	8862.3	8209.6	63.465	66.839	2.7494	26.647	311.11	377.74	463.86	1768.7	811.14
39512	39913	935.36	2356.8	26617	2853.2	6054.7	4060.5	4176.2	29241	20528	500.48	1467.7	15312	36311	1.3411e+05	1.7511e+05	0	3.2335e+05	2.7818e+05	54121	16746	54278	18760	1.2118e+05	9381.7	5955.6	3593.5	44720	35196	27382	1.2605e+05	31201	42848	2.2317e+05	40596	2.4785e+05	76732	6878.4	49251	58853	11381	1401.7	524.84	13424	3145.6	1014.8	3125.1	3916.2	198.67
23243	29843	513.46	917.67	32665	38888	13500	6648.9	25725	1.3337e+05	1179.7	29.305	246.48	699.35	1180.4	1.2914e+05	1.7416e+05	3.2335e+05	0	11573	256.32	771.77	1.1178e+05	1042.6	1.1471e+05	1189.7	2143.6	787.76	3.0843e+05	2.1077e+05	86803	2.2526e+05	24179	44318	1.1679e+05	16082	2.3904e+05	76420	2163	18381	34641	534.18	73.711	21.483	751.74	322.84	374.24	629.37	2171.9	929.78
41696	27274	1185.5	4065.5	9229.2	10694	14004	1.2851e+05	1011.7	2117.8	81525	23761	1.8726e+05	2.3789e+05	3.4525e+05	4879.9	5654.8	2.7818e+05	11573	0	2.1527e+05	65664	2300.9	60200	11076	92117	88698	12721	8965	16148	15979	48627	6124.2	21274	74509	22026	1.4113e+05	22347	3752.2	2.5119e+05	37381	11641	2005	675.25	16586	4584.4	2065.9	5038	15906	303.66
18224	15406	593.19	1063.9	357.63	256.6	1334.2	6632.7	11.368	27.511	31.741	2142.1	14585	7665.5	74085	38.398	19.307	54121	256.32	2.1527e+05	0	4.4701e+05	21313	1.7184e+05	8233.4	62180	38006	4070.7	4303.1	4211.3	50.179	1077.1	13.49	3990.4	8908.7	634.56	33453	957.51	3110.2	1.0743e+05	9874.3	875.21	143.6	68.034	1405.3	120.24	31.457	179.25	399.01	5.3916
1.9271e+05	1.9962e+05	6398.2	4314.7	1974.7	207.98	12939	2305.1	13.63	160.8	29.708	808.85	4811.8	2574.1	21707	319.33	313.18	16746	771.77	65664	4.4701e+05	0	48765	4.2211e+05	33720	85354	77898	17975	38493	58270	445.28	30121	74.722	39779	30496	3300.7	3.5362e+05	4577.3	11250	2.7055e+05	36991	578.15	78.056	42.203	755.42	61.033	17.194	123.26	216.07	7.0352
1.1224e+05	1.1789e+05	2012.6	4748.9	3285.6	264.36	9129.2	385.42	794.42	2594.8	36.115	140.69	93.353	119.28	1819.2	2263.1	596.84	54278	1.1178e+05	2300.9	21313	48765	0	56004	2.5128e+05	4036.8	7544.5	6914.3	1.7249e+05	53558	728.21	63634	284.11	47828	34959	3755	2.7482e+05	9150	18814	30902	53068	1004.7	91.852	54.173	1320	72.521	27.485	244.15	182.19	10.444
1.0917e+05	83693	2471.8	1803.7	833.75	96.405	8124	2251.2	13.625	156.81	23.96	619.82	4087.6	3343.5	23721	175.23	145.78	18760	1042.6	60200	1.7184e+05	4.2211e+05	56004	0	1.236e+05	77238	30691	8455.1	57205	34487	147.35	14799	24.438	18612	12756	1456.9	1.7187e+05	1711.1	2498.5	99465	12706	234.85	35.585	11.432	291.43	32.852	10.602	62.823	315.36	8.0133
39451	14788	809.34	2202.5	1729.5	539.37	2539.1	554.74	255.82	1324.7	78.24	45.085	330.16	695.21	17840	1150.2	659.22	1.2118e+05	1.1471e+05	11076	8233.4	33720	2.5128e+05	1.236e+05	0	94619	41936	7322.3	2.9587e+05	22836	1324.6	19338	202.49	12221	36757	8371	59289	9499.9	5115.8	1.4503e+05	26624	76.664	10.108	6.6526	140.45	42.15	33.816	83.182	169.63	20.59
6922.6	505.53	124.87	1753.3	302.04	229.53	174.26	3372.2	15.319	86.987	98.069	591.85	5406.3	8684.2	2.0556e+05	183.27	385.6	9381.7	1189.7	92117	62180	85354	4036.8	77238	94619	0	2.1418e+05	12752	39417	1079.7	176.08	700.34	57.758	6850.5	9354.3	1444.7	8735.1	2589.1	1799	1.7733e+05	34730	41.116	8.8789	5.9751	85.316	28.55	12.095	22.27	123.8	7.3591
10126	1336	493.7	3455.3	1399.7	534.29	643.13	4402.3	27.68	146.29	54.466	990.02	8481.5	14879	3.528e+05	101.12	45.999	5955.6	2143.6	88698	38006	77898	7544.5	30691	41936	2.1418e+05	0	26981	3639	953.22	63.733	707.16	18.957	11758	36013	9063.7	16014	7087.8	6900.1	3.887e+05	84328	55.103	24.392	7.5066	114.29	74.411	32.181	77.414	205.72	5.9302
3.6293e+05	10414	4689.5	48430	330.2	100.2	1719	681.09	11.168	71.512	49.017	200.15	927.41	1712.8	43698	40.971	44.001	3593.5	787.76	12721	4070.7	17975	6914.3	8455.1	7322.3	12752	26981	0	6175.9	11578	44.923	18136	17.789	1.6846e+05	28314	4671.2	2.5321e+05	3573.7	29763	92747	1.4678e+05	107.48	23.989	15.275	619.65	33.075	14.686	32.169	100.06	2.6826
20854	10451	676.44	3417.2	10044	2449	2073.6	845.87	7039.8	25391	248.66	48.371	120.48	252.8	2113.9	21739	7840.1	44720	3.0843e+05	8965	4303.1	38493	1.7249e+05	57205	2.9587e+05	39417	3639	6175.9	0	1.8869e+05	4220.4	37853	5722	19900	69473	11541	86319	30662	10471	1.5461e+05	42311	214.53	31.859	8.7542	345.07	116.72	96.816	159.02	457.21	77.714
38797	21634	513.15	797.83	65210	23570	5827.3	6432.3	14158	55012	964.91	23.11	407.26	840.5	860.46	43616	70895	35196	2.1077e+05	16148	4211.3	58270	53558	34487	22836	1079.7	953.22	11578	1.8869e+05	0	1.3916e+05	1.6923e+05	11159	47295	37676	7325.8	2.7557e+05	54820	1799.9	41398	8632.2	331.87	86.367	10.893	387.89	417.84	523.07	786.3	2387.1	647.75
5696.4	11580	157.35	59.975	45762	27152	1865.2	3437.8	2015.1	8658	1374	2.5498	298.43	954.82	1225.7	12737	1.3774e+05	27382	86803	15979	50.179	445.28	728.21	147.35	1324.6	176.08	63.733	44.923	4220.4	1.3916e+05	0	1.2863e+05	18194	53109	12518	4241	1.4309e+05	21756	110.11	2316.6	4654.4	146.23	107.86	14.029	119.53	323.82	351.65	409.86	1001.6	402.27
1.7349e+05	28803	453.74	2085.4	35932	16225	2761.7	2387.8	3760.6	27497	3908.2	22.981	157.6	1847.7	2622.1	28238	1.0514e+05	1.2605e+05	2.2526e+05	48627	1077.1	30121	63634	14799	19338	700.34	707.16	18136	37853	1.6923e+05	1.2863e+05	0	79176	2.8522e+05	34240	9363.6	1.4965e+05	24847	1088.5	15584	9586.5	473	151.85	15.079	500.11	417.06	255.56	424.85	1112.3	341.3
1745.1	6501.3	59.598	25.564	6757.4	1100.5	148.63	132.28	285.21	1986.6	2300.1	4.2811	16.749	875.89	471.11	10171	46128	31201	24179	6124.2	13.49	74.722	284.11	24.438	202.49	57.758	18.957	17.789	5722	11159	18194	79176	0	1.0233e+05	3871.5	4684	31795	8261.9	126.96	521.3	2249.4	30.606	37.377	3.1002	29.604	49.305	22.886	20.889	55.313	15.748
4.2076e+05	1.3963e+05	1615.4	30772	2.8135e+05	1.6213e+05	3662.7	4125.8	1052.3	60247	6567.4	562.29	895.35	2804.7	28557	1.588e+05	2.1237e+05	42848	44318	21274	3990.4	39779	47828	18612	12221	6850.5	11758	1.6846e+05	19900	47295	53109	2.8522e+05	1.0233e+05	0	65599	12252	5.7075e+05	9326.5	21690	89922	48061	232.9	44.106	14.235	763.64	209.97	253.08	389.91	1074.8	231.66
88666	2.7988e+05	27646	33591	3.9666e+05	66123	1.5088e+05	1.4045e+05	49499	2.7715e+05	73348	782.91	22298	25890	30764	1.4252e+05	41885	2.2317e+05	1.1679e+05	74509	8908.7	30496	34959	12756	36757	9354.3	36013	28314	69473	37676	12518	34240	3871.5	65599	0	9.2734e+05	6.0833e+05	6.5367e+05	1.5515e+05	1.2464e+06	6.4562e+05	1362.2	890.17	70.03	2603.8	12073	16086	30371	73364	15149
1.0395e+05	1.204e+05	1.3443e+05	1.3082e+05	1.4362e+05	48505	2.7128e+05	85650	67937	1.0065e+05	53370	10563	5100.3	11583	5809.6	19661	12360	40596	16082	22026	634.56	3300.7	3755	1456.9	8371	1444.7	9063.7	4671.2	11541	7325.8	4241	9363.6	4684	12252	9.2734e+05	0	1.3817e+05	1.1839e+05	1.2351e+05	3.3993e+05	77235	16150	8704.4	11884	1.4682e+05	39629	40023	96526	1.3935e+05	48508
6.3924e+05	7.1444e+05	46321	50132	8.6746e+05	1.078e+05	1.0271e+05	96309	22149	3.4259e+05	46291	419.97	17180	23916	30435	5.7449e+05	3.3013e+05	2.4785e+05	2.3904e+05	1.4113e+05	33453	3.5362e+05	2.7482e+05	1.7187e+05	59289	8735.1	16014	2.5321e+05	86319	2.7557e+05	1.4309e+05	1.4965e+05	31795	5.7075e+05	6.0833e+05	1.3817e+05	0	4.9468e+05	57215	2.2666e+05	1.7419e+05	1984.6	709.89	93.396	2727	6620.3	10337	15310	42566	8386.9
32256	2.1666e+05	13485	1855.2	2.0229e+05	9960.8	35772	43065	11866	1.0035e+05	25765	150.88	12143	13873	10641	71324	43943	76732	76420	22347	957.51	4577.3	9150	1711.1	9499.9	2589.1	7087.8	3573.7	30662	54820	21756	24847	8261.9	9326.5	6.5367e+05	1.1839e+05	4.9468e+05	0	10262	1.9392e+05	2.1009e+05	584.47	1301.4	64.399	445.69	5637.3	6429.7	6126.3	20462	3960.6
1.5651e+05	2200.1	1.2054e+05	4.1782e+05	944.32	41.383	7062.9	34296	38.407	6437.3	4471.9	1.0429e+05	16565	1687.3	4700.2	201.67	108.21	6878.4	2163	3752.2	3110.2	11250	18814	2498.5	5115.8	1799	6900.1	29763	10471	1799.9	110.11	1088.5	126.96	21690	1.5515e+05	1.2351e+05	57215	10262	0	1.4944e+05	98196	37406	310.94	15899	2.7818e+05	284.52	95.158	2160.1	21245	44.903
1.1434e+05	30698	12062	31071	41113	9509.3	27184	18975	2308	47115	7639.2	2103.2	16101	30885	6.2431e+05	28230	8862.3	49251	18381	2.5119e+05	1.0743e+05	2.7055e+05	30902	99465	1.4503e+05	1.7733e+05	3.887e+05	92747	1.5461e+05	41398	2316.6	15584	521.3	89922	1.2464e+06	3.3993e+05	2.2666e+05	1.9392e+05	1.4944e+05	0	7.2214e+05	1466.7	638.23	110.55	2586	2737.6	1458.9	3133.9	6203.2	313.15
45136	7652.1	6448.8	16435	10808	3179.7	4541.4	2748	613.41	9369.5	3910.4	1859.6	3220.5	5388.5	1.2453e+05	11122	8209.6	58853	34641	37381	9874.3	36991	53068	12706	26624	34730	84328	1.4678e+05	42311	8632.2	4654.4	9586.5	2249.4	48061	6.4562e+05	77235	1.7419e+05	2.1009e+05	98196	7.2214e+05	0	445.7	148.99	58.087	1159.6	586.18	398.15	635.62	1250.4	114.45
9649.8	954.9	11457	61840	241.91	161.64	5816.4	10141	378.95	303.3	379.89	5840.4	716.4	389.56	2270.8	267.03	63.465	11381	534.18	11641	875.21	578.15	1004.7	234.85	76.664	41.116	55.103	107.48	214.53	331.87	146.23	473	30.606	232.9	1362.2	16150	1984.6	584.47	37406	1466.7	445.7	0	1.8323e+05	11536	1.2791e+05	1.7599e+05	30277	91694	19781	1420.5
96.012	356.69	577.56	439.41	500.12	286.26	3202.1	3480.8	175.76	173.53	428.77	313.96	573	277.38	885.09	170.8	66.839	1401.7	73.711	2005	143.6	78.056	91.852	35.585	10.108	8.8789	24.392	23.989	31.859	86.367	107.86	151.85	37.377	44.106	890.17	8704.4	709.89	1301.4	310.94	638.23	148.99	1.8323e+05	0	861.93	1448.9	1.0846e+05	9648.6	51726	21350	513.09
5386.5	640.64	31342	19902	93.176	15.857	3237.3	1816.2	6.06	31.685	22.778	388.51	134.36	48.777	240.98	6.9288	2.7494	524.84	21.483	675.25	68.034	42.203	54.173	11.432	6.6526	5.9751	7.5066	15.275	8.7542	10.893	14.029	15.079	3.1002	14.235	70.03	11884	93.396	64.399	15899	110.55	58.087	11536	861.93	0	23364	201.13	84.859	6504.6	1294.4	41.007
68300	1934.1	95704	3.7893e+05	454.94	81.286	17574	52245	24.546	188.81	182.69	54380	6617.5	1093.3	3767.7	61.946	26.647	13424	751.74	16586	1405.3	755.42	1320	291.43	140.45	85.316	114.29	619.65	345.07	387.89	119.53	500.11	29.604	763.64	2603.8	1.4682e+05	2727	445.69	2.7818e+05	2586	1159.6	1.2791e+05	1448.9	23364	0	2025.9	577.6	3460.1	53262	280.13
152.29	457.48	138.44	236.5	5782.9	5384.9	23601	19276	4102.2	1325.3	1473.9	311.93	2086.2	1405.1	1629.1	736.61	311.11	3145.6	322.84	4584.4	120.24	61.033	72.521	32.852	42.15	28.55	74.411	33.075	116.72	417.84	323.82	417.06	49.305	209.97	12073	39629	6620.3	5637.3	284.52	2737.6	586.18	1.7599e+05	1.0846e+05	201.13	2025.9	0	4.8345e+05	1.2226e+05	81537	11667
75.246	194.89	64.745	95.174	3211.2	10644	15057	27007	19699	2401	1307.1	98.831	2731.1	1700.7	516.99	598.04	377.74	1014.8	374.24	2065.9	31.457	17.194	27.485	10.602	33.816	12.095	32.181	14.686	96.816	523.07	351.65	255.56	22.886	253.08	16086	40023	10337	6429.7	95.158	1458.9	398.15	30277	9648.6	84.859	577.6	4.8345e+05	0	76951	1.5484e+05	4.822e+05
3125.5	1144.7	4231.3	5644.4	10282	13530	85384	54257	20965	1594	1665.2	407.08	2360.6	2792.7	892.73	750.69	463.86	3125.1	629.37	5038	179.25	123.26	244.15	62.823	83.182	22.27	77.414	32.169	159.02	786.3	409.86	424.85	20.889	389.91	30371	96526	15310	6126.3	2160.1	3133.9	635.62	91694	51726	6504.6	3460.1	1.2226e+05	76951	0	1.5901e+05	71378
13187	3595.5	28757	59917	16570	22861	1.2092e+05	4.6157e+05	62228	53707	33187	13658	71644	42489	4036.4	3155.7	1768.7	3916.2	2171.9	15906	399.01	216.07	182.19	315.36	169.63	123.8	205.72	100.06	457.21	2387.1	1001.6	1112.3	55.313	1074.8	73364	1.3935e+05	42566	20462	21245	6203.2	1250.4	19781	21350	1294.4	53262	81537	1.5484e+05	1.5901e+05	0	3.6201e+05
38.818	236.22	15.712	29.027	945.6	17935	17739	46930	66965	7501.2	551.85	21.112	2042.8	817.96	44.563	383.24	811.14	198.67	929.78	303.66	5.3916	7.0352	10.444	8.0133	20.59	7.3591	5.9302	2.6826	77.714	647.75	402.27	341.3	15.748	231.66	15149	48508	8386.9	3960.6	44.903	313.15	114.45	1420.5	513.09	41.007	280.13	11667	4.822e+05	71378	3.6201e+05	0
1890.1	1271.9	392.41	4522.5	2532.2	4204.6	15851	58872	49313	98884	1.3215e+05	112.32	483.49	20519	179.12	3663.1	1745.7	6951.6	1615.9	2790.3	20.509	21.5	52.043	364.25	657.45	228.26	114.04	38.23	398.67	1845.2	277.1	385.51	57.146	1052.6	18554	81753	9965.7	9518.9	7966.9	2462.6	555.7	10009	6867.3	300.39	1838.5	37856	1.6776e+05	15134	2.015e+05	1.5687e+05
1985.6	1695	354.89	3569.2	2944.9	1630.2	1725.4	32201	1274	96912	4.9158e+05	1107.7	5353.9	2.1441e+05	4506.9	68928	6282.3	46419	997.68	66259	151.83	81.504	29.853	54.154	115.4	163.21	128.66	68.108	266.6	890.84	1540.3	4733.2	2261.2	4906.8	29728	27675	24734	14062	9055.8	5488.4	2886.7	2056.4	2804.7	192.26	949.95	6280.3	3035	1607.7	56300	464.07
8014.8	253.52	17165	65527	412.64	194.78	1420.2	28371	7.5867	140.01	210.36	49155	22000	5154.4	3694	28.142	9.4421	2117.2	173.56	4773.7	468.8	331.71	715.39	179.48	46.648	56.058	95.708	125.53	89.131	78.794	28.914	101.74	8.8634	244.2	1505.7	21825	1068.9	553.73	39511	895.15	1356.7	9059.1	328.88	1774.4	1.4673e+05	416.95	142.31	1024.8	57928	79.871
1429	484.92	6065.8	11754	850.12	780.07	1670.4	17779	91.712	75.413	1792.3	19409	56734	11973	9160.9	258.83	34.087	2489.8	171.91	24899	1341.4	644.36	77.275	504.56	25.883	112.2	186.14	84.713	60.945	103.21	141.62	207.99	30.974	155.01	3643.7	8757.7	3020.4	1585.5	8695.7	1354.1	463.68	4995.9	1232.3	431.8	1.0217e+05	1390.8	431.01	484.81	1.3934e+05	39.029
1179.3	759.69	2654.7	4933.4	946.99	786.74	1217.3	16487	298.84	11603	1.6082e+05	7853.3	24964	1.7658e+05	27267	8072.5	1126.9	19626	521.91	78852	1738.7	851.79	72.726	1209.3	69.929	207.13	419.9	169.27	175.13	430.8	1237.8	2840.5	951.97	1226.5	10400	10110	7514.1	3959.3	3373.5	4089.4	1394.8	2302.8	1149.7	285.96	49088	1904.7	648.73	501.31	1.2625e+05	106.93
2457.9	2406.7	1176.8	2309.6	637.9	262.88	863.2	3706.1	56.438	76.11	7317.9	5194.9	15086	56266	2.2359e+05	735.07	283.44	49602	1318	1.7412e+05	26201	11703	1053.6	6956.6	906.74	3718.4	8039.6	1512.5	800.23	1021.9	1891.8	3805.2	601.98	1490.4	10764	5260.4	9026.9	2050.9	2062.1	33916	6138.3	3830	1801.7	419.5	24347	2821.5	752.86	952.32	64366	51.135
331.83	459.12	47.478	340.21	996.19	504.03	1037.5	2152.8	1321.2	3498	38559	31.714	243.03	13628	383.16	53911	4008.3	22453	775.41	19286	30.844	26.337	14.519	101.58	221.65	90.757	50.497	25.824	194.65	570.62	431.72	2436.9	1028.7	1856.3	6050.7	9250.4	8622.4	4195.4	567.88	1969.3	790.63	15209	11302	250.43	1055.9	35671	21730	7310.5	18997	15964
39.497	29.366	13.815	30.044	159.92	856.55	1465.1	1383.1	750.2	151.16	147.62	17.47	93.003	112.81	397.45	110.92	30.609	1273.5	118.31	2009.5	12.418	10.877	6.1111	8.0467	21.303	5.0779	9.1522	10.213	31.973	94.196	127.29	299.64	21.945	34.319	1861.4	4511	1074	412.27	24.643	425.01	60.667	10369	5096.7	167.62	963.83	30387	49505	5128.2	12431	13295
5940.8	4852	370.48	1838.9	653.25	358.67	1640.2	3703.3	506.34	5650.6	16518	683.15	621.41	6956	46365	11230	1144.9	2.841e+05	5829	2.0585e+05	42573	18495	62047	12131	1084.8	644.47	837.42	762.53	2240.8	3277.7	2433	8727.4	911.47	2810.8	11187	5581.2	19418	1906.3	3034.5	16157	5634.1	50693	16071	1702.7	24229	32436	8584.5	19469	31107	1684.1
471.53	343.17	103.78	320.79	167.31	175.36	757.35	1232.9	407.18	136.86	425.62	206.71	148.19	319.02	2793.3	305.39	140.17	20094	844.63	20262	1034.5	775.99	1395.6	394.94	175.55	46.863	74.353	80.206	282.69	546.81	842.25	2317.8	124.62	240.99	1947.4	1655.3	1914.9	388.58	292.37	3001.3	443.95	38480	16206	929.26	9614	32410	13914	14736	17474	22036
14283	13775	705.86	1856.4	2116.2	1020.2	2787.5	7373.6	382.46	2697.6	65967	1616.3	9860.7	69501	1.5347e+05	13791	3682.9	3.5475e+05	12907	4.6843e+05	71656	24339	38361	11555	2513	3640.7	5582.8	2764.7	5047.3	8851.5	12949	36909	4343.9	7617.9	37422	16277	56229	6004.6	2492.3	50781	13723	12350	3013.4	608.47	19911	6873.6	2300.3	4175.9	64564	226.84
1255.1	1058.1	81.218	540.37	70.841	15.229	92.296	78.95	2.8795	1.9513	4.6775	171.16	107	113.49	39190	2.3925	3.9402	72373	282.22	74858	1.5389e+05	90803	35868	49018	1377.4	4775.2	4280.3	469.13	631.09	333.63	12.237	206.41	7.7308	820.49	5561.2	265.88	3194.8	253.28	1502.5	32817	4284	1835.3	148.18	202.09	5165.9	134.22	27.942	182.95	171.83	7.2624
1346.2	1103.8	414.61	1463.8	91.636	30.67	146.4	331.17	21.18	7.2099	18.034	978.48	173.61	89.279	24946	8.0339	6.6575	30491	397.29	46857	1.195e+05	94391	18476	60292	1452.5	4753.6	7524	685.16	677.54	288.2	31.87	254.38	12.857	1052.1	7557.7	483.22	3371.5	294.64	3166.5	45804	5892.6	45343	3610.3	3441.2	36511	2188.4	542.77	8173.2	2033.1	54.471
1297.1	800.08	681.27	2181.1	89.756	48.137	387.21	1008.5	85.596	27.779	25.829	1069.4	186.31	55.857	7738.5	16.46	11.797	94232	1080.5	46143	34562	16667	43695	10411	323.64	269.47	273.58	166.76	485.51	467.54	28.912	468.85	10.355	940.93	3520.8	881.16	3136.3	283.24	2800.7	4587.2	3879.8	1.4568e+05	13750	6262.2	61003	7836.8	1968.8	39065	15621	2670.1
687.57	343.83	385.88	1227.5	93.473	20.973	113.95	395.08	8.359	16.074	37.878	776.65	198.47	316.35	15691	8.3873	5.9509	20190	136.27	40344	74386	53105	10421	42024	1052.3	2182.3	2980.6	253.49	561.19	140.96	13.722	108.37	3.9852	329.96	5105.8	389.68	1327.2	165.04	1334.3	28683	1112.1	31811	1508.6	2511.6	40260	1293.2	276.26	4675.6	2576.8	35.97
407.44	142.4	206.84	771.08	71.489	23.235	140.36	334.22	15.073	17.34	18.927	341.68	58.92	28.384	988.73	13.886	7.294	3555.9	106.47	3625.9	8902.3	22160	1830.7	11731	550.38	298.7	507.2	86.767	540	108.44	16.952	92.621	2.8952	149.17	4969.1	326.39	680.36	106.41	801.46	14977	583.06	21795	5967.4	1176.8	18629	5780.7	866.7	4950.4	3067.2	350.74
273.01	343.32	25.881	44.654	34.929	8.6211	26.984	30.954	2.7434	4.0422	79.141	27.014	54.091	376.25	6079.7	7.3076	8.2141	2544.9	66.931	5798.5	3641.8	6759.7	496.92	2343.6	252.63	267.28	601.45	170.44	350.61	80.886	33.64	117	17.916	131.48	2744	225.62	1142	197.04	103.48	8333.9	658.12	417.21	222.56	31.751	492.88	174	41.255	94.232	211.55	6.2686
223.26	141.96	38.867	287.96	44.412	13.388	50.471	83.906	5.2899	8.3088	70.641	78.787	55.216	330.31	6869.5	8.8974	6.6211	1125.6	42.174	4087.4	1281	2642.1	164.36	1007.9	135.42	147.53	370.68	115.67	182.67	47.061	29.024	72.778	9.9853	125.97	2847.8	292.92	646.07	173.16	679.07	6098.7	861.81	3251.5	9050.8	64.045	3153.8	3225.5	318.57	635.49	732.21	14.762
377.91	59.806	961.85	3444.1	99.22	45.709	119.1	520.26	49.692	23.927	52.985	1068.5	163.37	76.968	1615.9	12.774	7.4737	1286.8	63.478	2204.9	351.8	435.24	122.79	159.11	19.018	16.582	41.168	41.878	33.342	47.798	48.853	78.886	10.181	55.155	979.79	460.93	358.7	154.6	5932.9	785.88	259.22	74009	25790	2011.7	72586	12846	1711.1	1918.6	2601	128.13
1059.9	767.47	97.688	457.97	108.28	92.053	330.83	670.9	297.83	63.314	73.642	168.39	108.27	167.77	4147.6	41.927	26.838	14889	940.05	18060	2107.5	3944.8	1051.5	2248	192.94	109.66	178.21	158.34	410.48	449.37	102.61	577.47	22.27	389.85	2946.8	802.03	3307.6	296.01	534.54	5407.8	859.81	15838	7467.3	533.76	9634.4	12135	8583.1	4535.3	5909.1	26359
353.73	310.49	84.107	298.38	145.32	615.07	976.91	1419.7	1634	246.41	253.09	78.737	109.27	291.86	3044.8	59.941	87.313	7804.9	561.22	11562	358.46	361.94	231.46	192.49	92.092	38.34	77.26	66.187	173.54	394.4	632.42	1451.1	79.456	180.92	2220.7	4025.7	2090.5	475.58	257.98	2182.2	370.63	17165	2509.1	596.51	8573.2	11599	38909	3979.9	10340	1.0156e+05
213.94	281.89	24.277	33.684	586.83	4436.3	4067.4	4356	7486.1	877.48	611.59	20.434	231.94	650.91	3902.8	172.9	148.29	7836.8	530.25	10446	117.17	46.972	35.656	22.808	82.537	38.234	107.88	92.817	170.32	455.22	1023.7	1581.8	194.12	196.98	8898.3	24994	5629.9	2895.8	56.147	2568.7	569.82	1903.4	1209.4	56.176	327.15	14215	1.211e+05	5932	30253	38103
896.61	763.17	463.67	1729	502.92	2056.8	3179.4	2617	833.5	197.55	1386.2	213.33	314.92	1344.8	5021.9	1479.6	344.55	28560	1444.4	25561	498.59	384.54	475.5	187.73	163.51	70.864	160.69	145.69	381.77	798.91	1161.2	2933	224.16	457.67	7416.4	10542	5673.9	1416.8	1181	4163.3	828.31	1.892e+05	23969	1882.7	31578	59578	46735	13608	19700	2546.2
58.202	75.123	17.446	10.684	68.492	98.292	134.17	154.76	40.067	12.518	221.54	11.204	57.354	259.12	1048.5	250.11	39.998	2388.5	95.369	2228.3	17.603	6.3665	5.4801	3.9606	11.231	14.004	31.844	24.383	24.845	52.356	142.98	195.27	67.2	42.187	731.43	686.04	455.82	222.79	28.458	501.13	162.64	7478.9	9116.5	160.37	390.46	22797	6777.4	914.35	2066.7	110.63
412.56	221.28	547.97	2143.1	543.76	2145.8	3481	5638.1	1748	452.88	502.97	437.22	904.66	649.12	1604.4	257.67	85.038	6794.5	405.34	8118.7	641.41	361.47	547.73	152.79	54.565	28.94	39.008	51.553	132.15	266.85	159.73	343.01	27.389	144.42	3622.9	7313.8	3012.2	1310.1	1771.7	1089.2	274.01	4.3565e+05	50401	4116.5	64558	5.3082e+05	2.4625e+05	21605	44716	4468.1
4059.6	2094.3	1503.7	6465.2	10203	8577.9	14932	41275	12409	7547.6	16429	1850.1	6596.1	10151	32290	3238.2	2047.3	54598	4230	1.03e+05	12683	23692	4351.4	9829.8	2490.8	1200.7	2101.5	1025.3	2910.8	3676.2	4449.6	8859.2	1188.1	2092.4	44939	19852	22348	24714	5980.7	43826	7884.6	1.965e+05	4.3044e+05	3632.2	67430	5.0784e+05	1.701e+05	95629	2.2434e+05	21834
53668	3939.7	79126	1.9103e+05	8637.7	18845	58200	58334	47860	5803.8	13401	15210	4037	6997.5	7410.5	5688.8	1459.6	14623	1456.7	24240	830	430.29	585.78	169.39	245.67	136.46	240.34	217.01	423.24	1372.2	1717.9	2422.4	470.24	1090.7	26211	1.8503e+05	16899	11448	1.154e+05	6899	1881.4	1.5634e+05	3.7589e+05	22050	2.1434e+05	4.0667e+05	1.3581e+05	1.8365e+05	1.9853e+05	38069
2626.3	1582.2	3913	9256.7	5059.8	8375.7	18892	50929	17292	9851.4	13597	4313.8	7441.1	7425.2	18354	3492.1	1312.1	55737	3247.4	73532	4835.3	2848.3	4507.3	1205	627.49	310.75	436.67	395.59	1364.6	3065.5	2744	5556	688.05	1223.7	19741	28900	16957	14716	8807.8	12610	2366.1	7.1594e+05	2.707e+05	25440	1.7037e+05	9.4925e+05	3.616e+05	2.0974e+05	3.3513e+05	28930
635.58	751.58	1296.2	977.19	1981.1	2908.5	4208.1	14056	7961.8	11771	9736.7	477.74	2353.3	4374.3	15109	3088.2	3036.5	12645	2226.5	25471	1290	803.47	710.92	575.91	827.89	540.69	536.36	302.42	1763.6	5445.2	2610.3	3174.7	667.5	475.33	18032	13150	17722	67285	1207.1	16176	1977.7	58981	1.0191e+05	9173.9	19141	1.1373e+05	51709	23420	1.0668e+05	15144
8041.5	186.71	22996	1.1418e+05	114.54	37.83	316.56	21095	7.2261	47.225	126.5	59920	5849.9	598.43	2047.2	23.92	8.4809	3879.4	204.92	5409.9	589.68	280.86	402.85	74.22	37.812	54.709	73.898	169.08	97.247	117.66	71.951	162.04	32.221	161.91	864.79	9962.1	850.53	304.13	2.0115e+05	969.21	659.13	30908	863.16	13665	2.1639e+05	873.83	235.86	1454	12707	74.888
4584.5	1997.5	778.05	4309.7	993.97	340.55	1323.4	2177.8	153.16	248.22	1250	685.17	689.16	2170.7	37527	327.14	152.43	23860	1759.7	47628	22645	54081	4750.2	21365	4203	2092.1	4951.4	1396.3	6104.7	1419.4	899.69	2076.9	201.08	1860.8	53958	3646.2	10699	2360.7	6810.5	1.0436e+05	8644.1	56507	1.3932e+05	1096.9	30692	72600	8912.7	16648	19465	673.35
1832.9	813	892.98	7406.8	297.12	132.65	340.17	1168.4	142.15	177.96	692.73	4764.5	545.28	799.95	17839	140.42	84.406	13244	741.17	23573	3087.1	3424.4	1118.8	1183.3	280.51	283.17	629.84	454.76	502.73	525.04	561.44	949.41	188.62	493.06	6640.5	1569.9	3497.5	1887.1	14808	9704.5	2645.3	17902	44866	591.57	57889	16918	2745	3190	4803.7	438.67
14143	1.2487e+05	2572.2	4069.2	1.6828e+05	13114	25880	66694	37739	3.9855e+05	1.0562e+05	378.74	13374	28163	29979	2.6027e+05	93304	1.9459e+05	1.0875e+05	49761	1198.4	1305	5935.1	1109.3	5454.1	2052.5	3694.8	2404.2	19501	47492	29588	39324	9360.8	14046	1.3528e+06	2.0589e+05	4.4652e+05	1.5459e+06	5645	2.3369e+05	1.7024e+05	13268	21003	278.73	2931.7	52276	53322	17495	1.3649e+05	29802
[truncated: 33 more columns]
