# Supplementary material for: Reproducibility of the Structural Brain Connectome Derived from Diffusion Tensor Imaging
Source: PLoS One. 2015 Sep 2;10(9):e0135247. doi: 10.1371/journal.pone.0135247 (PMC4557836; doi:10.1371/journal.pone.0135247)
Supplement: S1 Data — Please refer to the README.txt file within the compressed folder for usage instructions. (ZIP) [file pone.0135247.s001.zip › Subject5_probabilistic_scanner_A_time_2.csv]

0	2.0382e+05	22856	69802	53270	7195.6	35793	5106	764.19	4485.8	777.55	2086.2	301.14	184.33	2323.9	12002	18057	66497	38729	23476	9422	86810	90381	56589	32045	764.48	1868.9	2.6569e+05	20915	62336	3612.8	1.2805e+05	4861.3	2.77e+05	70046	74630	6.7673e+05	42250	1.0419e+05	30870	43144	8993.8	196.17	2946.3	53029	360.51	147.87	6848	9645.6	97.456
2.0382e+05	0	603.31	836.32	1.2105e+05	9805.1	46417	3386.8	598.2	3119.8	656.76	95.941	174.05	166.72	3742.6	4371.8	13224	50149	26160	22033	9421.6	88612	77170	46660	19543	585.58	870.92	14445	7425	11666	3820.7	30755	9423.7	50999	3.2527e+05	1.5506e+05	5.031e+05	1.4942e+05	3668.2	23560	10671	875.96	3975.9	719.57	1598.8	958.16	175.56	3171.6	2389.2	100.26
22856	603.31	0	56948	449.81	93.32	2779	4070.2	52.517	109.24	9.7063	2906.9	468.04	86.422	314.27	27.738	30.385	919.96	284.89	804.89	333.69	2881.1	1557.7	1231.3	626.25	59.414	224.51	6687.2	439.28	968.76	28.226	386.24	46.538	1989.3	31565	1.1053e+05	32820	27006	97715	5225.2	4648	4501.4	512.05	21949	41528	145.25	76.367	11314	13916	12.603
69802	836.32	56948	0	736.73	279.76	1734.4	88415	57.352	54.686	36.198	1.1035e+05	39544	9475.9	2363.4	42.457	72.073	1799.3	533.09	3133.8	351.99	1700.7	2050.3	1136.6	1131.6	102.04	588.57	89144	4219.4	6535.5	50.485	5709.8	53.189	26107	13842	1.4341e+05	49442	1815.5	3.4543e+05	6526.1	14436	49256	1121	13996	2.8487e+05	689.09	342.01	29585	61545	25.24
53270	1.2105e+05	449.81	736.73	0	90150	61174	13655	4169.8	24792	2700.2	102.34	1098.4	548.54	2819.1	37964	48417	30518	33019	3578.2	274.2	2725.2	3229	1661.8	1780.3	208.74	844.18	739.69	3425.2	17614	24544	28755	12826	1.4842e+05	5.849e+05	2.3028e+05	8.1206e+05	1.6718e+05	484.34	26474	3946	191.52	5000.2	26.366	255.66	5717.3	1829.5	12398	12364	599.16
7195.6	9805.1	93.32	279.76	90150	0	55878	67311	84400	74791	840.73	32.009	3448.5	1559.3	771.97	18744	26482	2955	41346	2144.2	43.736	134.75	297.64	107.54	509.86	31.219	160.35	133.67	1970	21961	51090	15465	3311.9	1.92e+05	62912	53386	1.2415e+05	11851	122.45	5523	875.76	103.37	618.68	9.4433	95.981	3378.3	8449	6474.2	21206	5188.5
35793	46417	2779	1734.4	61174	55878	0	88471	97767	23193	329.34	171.81	1470.4	736.57	1251.2	2515.3	2550.2	10720	9709.9	6978.5	1576.2	13721	16337	10178	5352.6	122.33	334.36	5840.6	3474.1	8363.7	1753.9	3274.6	139.84	7734.4	1.6889e+05	1.6374e+05	1.1812e+05	35303	6387.1	16426	3075.6	1558.7	5744.2	1413.4	5667.3	9693	6453.6	44372	56549	2191.8
5106	3386.8	4070.2	88415	13655	67311	88471	0	2.8337e+05	56685	38405	1.076e+05	1.6613e+05	74722	28739	5932.2	5569.6	2208.8	7037.4	62736	1359.5	428.31	252.9	373.62	288.63	104.62	159.57	629.22	774.95	6661.2	5998.3	1714.4	121.21	3674.3	1.3377e+05	71704	67020	35447	45198	5796.2	1152.2	8363.1	4927.6	1468.9	42994	13262	20347	45535	4.0126e+05	16973
764.19	598.2	52.517	57.352	4169.8	84400	97767	2.8337e+05	0	2.4541e+05	352.63	5.0136	518.13	387.95	244.18	13819	5414.5	1039.2	29560	670.59	12.855	23.403	392.64	48.171	510.4	31.805	33.372	46.317	6947.2	16998	5516.8	584.63	64.547	2036.2	65930	40192	26516	19654	44.866	3461.4	605.46	103.89	119.41	5.4035	47.381	2151.3	9907.8	4183	33786	15975
4485.8	3119.8	109.24	54.686	24792	74791	23193	56685	2.4541e+05	0	21418	10.82	410.73	3862.5	223.1	2.3609e+05	45186	9212	1.2845e+05	840.5	9.8926	31.532	1481.2	374.32	2136.8	72.302	288.67	22.788	22472	49820	18483	5737.8	750.31	32701	2.7592e+05	63680	2.2619e+05	1.8423e+05	107.75	59145	4140.7	79.076	106.76	7.2124	48.311	1198.1	1434.3	764.17	48670	3264.9
777.55	656.76	9.7063	36.198	2700.2	840.73	329.34	38405	352.63	21418	0	18.668	2145	2.2186e+05	416.8	9996.1	1914.9	13606	1030.8	60674	3.2026	6.1068	18.424	26.192	73.194	23.1	35.073	20.867	144.43	281.09	692.12	1498.9	216.75	1172.9	32885	15292	22572	19203	73.239	6369.1	1898.6	230.37	221.1	5.6997	140.56	2393.1	921.99	180.75	38381	143.09
2086.2	95.941	2906.9	1.1035e+05	102.34	32.009	171.81	1.076e+05	5.0136	10.82	18.668	0	3.0105e+05	1.0116e+05	43699	4.458	20.348	775.62	197.94	28281	755.59	1015.6	853.36	447.91	284.46	83.927	338.17	555.42	572.06	200.26	18.046	124.94	27.42	4030.9	4525.5	11018	2298.5	114.64	81955	3533.5	11064	3195	305.23	149.7	31169	412.16	125.94	587.82	8878.8	9.8537
301.14	174.05	468.04	39544	1098.4	3448.5	1470.4	1.6613e+05	518.13	410.73	2145	3.0105e+05	0	3.6003e+05	1.2644e+05	165.53	166.12	683.43	150.65	1.5169e+05	2848.9	936.16	26.028	232.05	18.733	106.08	120.2	62.27	55.86	178.79	167.85	101.64	6.8805	1443.2	10204	2888.5	6705.7	2580.9	11800	640.06	928.3	520.91	350.61	77.342	4334.4	1180.4	1215.8	1532.7	44126	182.39
184.33	166.72	86.422	9475.9	548.54	1559.3	736.57	74722	387.95	3862.5	2.2186e+05	1.0116e+05	3.6003e+05	0	87765	3426.6	1325.5	13391	454.45	1.8435e+05	2438.2	514.22	9.7497	715.57	34.905	623.76	958.97	97.207	71.395	185.29	405.55	1084.1	167.41	336.17	5329.3	2860.8	3970.1	2454.6	565.29	3671.2	946.61	193.17	140.21	25.556	594.23	911.43	657.26	487.28	26395	129.27
2323.9	3742.6	314.27	2363.4	2819.1	771.97	1251.2	28739	244.18	223.1	416.8	43699	1.2644e+05	87765	0	129.75	216.58	32069	1289.2	2.5379e+05	45478	23249	929.92	28398	6585.9	2.4175e+05	2.2013e+05	10014	2154.4	762.84	655.82	1474.6	312.06	2862.3	21321	4040.8	14595	7727.9	1723.6	2.9538e+05	79987	3456.1	2320.5	151.95	4952.2	4824.9	960.39	1104.4	1301.8	132.07
12002	4371.8	27.738	42.457	37964	18744	2515.3	5932.2	13819	2.3609e+05	9996.1	4.458	165.53	3426.6	129.75	0	2.5728e+05	86147	1.2004e+05	3432.3	8.6496	40.875	467.73	224.12	921.99	48.02	160.86	18.827	8384.7	18683	6185.2	13092	5243.9	1.0424e+05	1.2523e+05	29564	2.8628e+05	1.1944e+05	40.753	37637	9934	127.64	88.24	1.1217	34.83	887.09	754.6	398.64	1936.5	263.43
18057	13224	30.385	72.073	48417	26482	2550.2	5569.6	5414.5	45186	1914.9	20.348	166.12	1325.5	216.58	2.5728e+05	0	1.2023e+05	1.3998e+05	7081.6	10.596	66.189	350.3	75.295	476.23	121.52	31.463	60.454	8216.5	51449	1.1498e+05	1.1477e+05	37477	1.2765e+05	33996	33989	2.5064e+05	33234	168.95	4937.8	4159.8	71.181	62.097	1.0918	48.968	377.04	369.19	352.24	1535.2	209.98
66497	50149	919.96	1799.3	30518	2955	10720	2208.8	1039.2	9212	13606	775.62	683.43	13391	32069	86147	1.2023e+05	0	2.5893e+05	1.7638e+05	49680	13540	48870	16417	1.4173e+05	9713.6	7177.4	3967.9	44703	39197	6063.3	88154	19238	43245	1.2175e+05	39415	3.3339e+05	1.1937e+05	5784.3	61698	68968	9991.8	2754.2	169.65	9655	6275.1	1314	3803.3	2000.2	183.37
38729	26160	284.89	533.09	33019	41346	9709.9	7037.4	29560	1.2845e+05	1030.8	197.94	150.65	454.45	1289.2	1.2004e+05	1.3998e+05	2.5893e+05	0	10730	145.34	662.63	1.0002e+05	1363.2	1.4533e+05	850.52	1436.6	1207.2	3.1162e+05	1.8932e+05	80910	2.1171e+05	20537	40597	63112	9181.8	2.4323e+05	66063	2179.1	16712	36312	940.85	264.93	10.607	711.45	1012.5	453.53	655.83	2082.7	418.37
23476	22033	804.89	3133.8	3578.2	2144.2	6978.5	62736	670.59	840.5	60674	28281	1.5169e+05	1.8435e+05	2.5379e+05	3432.3	7081.6	1.7638e+05	10730	0	1.7942e+05	43574	2083.2	44907	6160.9	1.1543e+05	90973	3746.5	5784.3	8517.2	5655.1	16213	2044.4	8016.8	40858	19379	78426	12650	3535.7	1.3478e+05	31934	15327	4832.9	336.01	17349	12085	2617.6	5745	7414.7	256.94
9422	9421.6	333.69	351.99	274.2	43.736	1576.2	1359.5	12.855	9.8926	3.2026	755.59	2848.9	2438.2	45478	8.6496	10.596	49680	145.34	1.7942e+05	0	3.7198e+05	31272	1.3729e+05	4136.9	40630	26483	1366.2	1502.9	3033.7	22.87	3265.4	7.6337	2029.1	5214.1	417.21	21731	345.37	982.64	44260	7712.7	1283.9	530.57	40.508	2263.8	691.5	71.491	305.46	391.21	3.9805
86810	88612	2881.1	1700.7	2725.2	134.75	13721	428.31	23.403	31.532	6.1068	1015.6	936.16	514.22	23249	40.875	66.189	13540	662.63	43574	3.7198e+05	0	48913	3.7279e+05	22210	67443	43226	10826	13604	30503	70.563	31300	29.942	20775	31030	2310.6	2.0593e+05	336.67	7509.4	1.6644e+05	41987	1134.5	145.3	58.782	3983.1	255.46	29.565	188.14	239.81	8.3663
90381	77170	1557.7	2050.3	3229	297.64	16337	252.9	392.64	1481.2	18.424	853.36	26.028	9.7497	929.92	467.73	350.3	48870	1.0002e+05	2083.2	31272	48913	0	64087	3.1298e+05	3565.3	5773.6	6907.8	1.3401e+05	70339	413.4	48826	93.872	31686	24955	3762.8	2.7165e+05	2806.9	10258	20952	45698	548.2	105.2	11.35	824.07	180.88	25.53	168	111.88	16.024
56589	46660	1231.3	1136.6	1661.8	107.54	10178	373.62	48.171	374.32	26.192	447.91	232.05	715.57	28398	224.12	75.295	16417	1363.2	44907	1.3729e+05	3.7279e+05	64087	0	1.1562e+05	64602	26675	8899.9	35094	34642	54.402	26339	14.568	14484	17544	2056.5	1.2605e+05	517.66	3664.2	63417	20934	472.98	37.264	20.347	1636.2	89.849	17.74	90.213	125.03	10.285
32045	19543	626.25	1131.6	1780.3	509.86	5352.6	288.63	510.4	2136.8	73.194	284.46	18.733	34.905	6585.9	921.99	476.23	1.4173e+05	1.4533e+05	6160.9	4136.9	22210	3.1298e+05	1.1562e+05	0	1.2124e+05	39871	7127.9	3.2055e+05	37815	616.37	23735	168.56	8750.8	42026	8228.6	64057	6096.7	3869.8	1.2697e+05	30285	136.34	41.779	2.829	245.36	140.42	38.414	65.321	123.73	22.569
764.48	585.58	59.414	102.04	208.74	31.219	122.33	104.62	31.805	72.302	23.1	83.927	106.08	623.76	2.4175e+05	48.02	121.52	9713.6	850.52	1.1543e+05	40630	67443	3565.3	64602	1.2124e+05	0	3.8343e+05	3497	40704	2362.1	56.161	878.33	57.788	680.19	9547.3	1294.4	3440.5	1191.7	694.97	2.4182e+05	34117	151.44	37.526	19.424	543.46	56.351	18.535	34.792	32.452	23.375
1868.9	870.92	224.51	588.57	844.18	160.35	334.36	159.57	33.372	288.67	35.073	338.17	120.2	958.97	2.2013e+05	160.86	31.463	7177.4	1436.6	90973	26483	43226	5773.6	26675	39871	3.8343e+05	0	11499	4447.8	669.93	71.248	532.9	55.019	2357.3	44145	9963.1	9285	4372.8	4452.9	5.3389e+05	1.1743e+05	87.648	50.608	10.893	203.96	82.613	23.573	35.866	38.582	4.7531
2.6569e+05	14445	6687.2	89144	739.69	133.67	5840.6	629.22	46.317	22.788	20.867	555.42	62.27	97.207	10014	18.827	60.454	3967.9	1207.2	3746.5	1366.2	10826	6907.8	8899.9	7127.9	3497	11499	0	5964.1	32714	78.304	11129	90.491	1.3525e+05	13242	5721.8	2.159e+05	711.46	27330	45660	92148	218.28	31.712	83.827	834.02	68.745	25.414	105.4	113.01	10.928
20915	7425	439.28	4219.4	3425.2	1970	3474.1	774.95	6947.2	22472	144.43	572.06	55.86	71.395	2154.4	8384.7	8216.5	44703	3.1162e+05	5784.3	1502.9	13604	1.3401e+05	35094	3.2055e+05	40704	4447.8	5964.1	0	1.7416e+05	1615.5	19433	1068.4	12938	54414	13962	70969	10555	8535.6	1.4001e+05	56338	253.32	66.427	7.4603	344.73	191.44	65.636	136.93	288.28	62.199
62336	11666	968.76	6535.5	17614	21961	8363.7	6661.2	16998	49820	281.09	200.26	178.79	185.29	762.84	18683	51449	39197	1.8932e+05	8517.2	3033.7	30503	70339	34642	37815	2362.1	669.93	32714	1.7416e+05	0	1.3159e+05	1.3419e+05	1717.2	29105	26205	9018.7	1.9214e+05	7818.9	3717	34002	17172	359.19	76.761	8.8984	425	259.25	281.06	442.05	1673.5	319.38
3612.8	3820.7	28.226	50.485	24544	51090	1753.9	5998.3	5516.8	18483	692.12	18.046	167.85	405.55	655.82	6185.2	1.1498e+05	6063.3	80910	5655.1	22.87	70.563	413.4	54.402	616.37	56.161	71.248	78.304	1615.5	1.3159e+05	0	1.3026e+05	8281.6	25438	11904	6989.6	85593	12880	208.43	2556.6	3404.5	95.732	111.07	4.3998	84.371	500.63	394.37	336.47	1101.6	194.93
1.2805e+05	30755	386.24	5709.8	28755	15465	3274.6	1714.4	584.63	5737.8	1498.9	124.94	101.64	1084.1	1474.6	13092	1.1477e+05	88154	2.1171e+05	16213	3265.4	31300	48826	26339	23735	878.33	532.9	11129	19433	1.3419e+05	1.3026e+05	0	66381	2.0289e+05	44577	9525.1	1.8199e+05	30032	1453.6	21054	17648	485.08	267.42	7.5346	467.81	823.2	255.04	337.23	649.32	84.952
4861.3	9423.7	46.538	53.189	12826	3311.9	139.84	121.21	64.547	750.31	216.75	27.42	6.8805	167.41	312.06	5243.9	37477	19238	20537	2044.4	7.6337	29.942	93.872	14.568	168.56	57.788	55.019	90.491	1068.4	1717.2	8281.6	66381	0	1.0463e+05	2242.6	1106.7	57681	7627.2	332.34	792.36	2485.2	21.373	35.408	0.21697	26.264	95.06	35.825	15.922	37.78	8.5453
2.77e+05	50999	1989.3	26107	1.4842e+05	1.92e+05	7734.4	3674.3	2036.2	32701	1172.9	4030.9	1443.2	336.17	2862.3	1.0424e+05	1.2765e+05	43245	40597	8016.8	2029.1	20775	31686	14484	8750.8	680.19	2357.3	1.3525e+05	12938	29105	25438	2.0289e+05	1.0463e+05	0	19137	7214.5	5.1295e+05	5126.7	16881	18674	42995	266.24	80.513	12.854	809.2	275.34	288.75	282.97	1133.1	233.65
70046	3.2527e+05	31565	13842	5.849e+05	62912	1.6889e+05	1.3377e+05	65930	2.7592e+05	32885	4525.5	10204	5329.3	21321	1.2523e+05	33996	1.2175e+05	63112	40858	5214.1	31030	24955	17544	42026	9547.3	44145	13242	54414	26205	11904	44577	2242.6	19137	0	1.0131e+06	5.594e+05	5.0426e+05	91476	1.0704e+06	4.7741e+05	1296.7	1702.9	94.092	3790.3	8574.5	20119	18775	69285	24028
74630	1.5506e+05	1.1053e+05	1.4341e+05	2.3028e+05	53386	1.6374e+05	71704	40192	63680	15292	11018	2888.5	2860.8	4040.8	29564	33989	39415	9181.8	19379	417.21	2310.6	3762.8	2056.5	8228.6	1294.4	9963.1	5721.8	13962	9018.7	6989.6	9525.1	1106.7	7214.5	1.0131e+06	0	1.0395e+05	88944	84988	3.1085e+05	45392	8013.2	25624	7637.3	93061	25286	20868	69315	90552	13803
6.7673e+05	5.031e+05	32820	49442	8.1206e+05	1.2415e+05	1.1812e+05	67020	26516	2.2619e+05	22572	2298.5	6705.7	3970.1	14595	2.8628e+05	2.5064e+05	3.3339e+05	2.4323e+05	78426	21731	2.0593e+05	2.7165e+05	1.2605e+05	64057	3440.5	9285	2.159e+05	70969	1.9214e+05	85593	1.8199e+05	57681	5.1295e+05	5.594e+05	1.0395e+05	0	4.1858e+05	69285	1.7806e+05	1.757e+05	2413.3	1169.8	86.17	2575.1	4392.6	6947.5	8216.1	26740	4709.9
42250	1.4942e+05	27006	1815.5	1.6718e+05	11851	35303	35447	19654	1.8423e+05	19203	114.64	2580.9	2454.6	7727.9	1.1944e+05	33234	1.1937e+05	66063	12650	345.37	336.67	2806.9	517.66	6096.7	1191.7	4372.8	711.46	10555	7818.9	12880	30032	7627.2	5126.7	5.0426e+05	88944	4.1858e+05	0	5440	1.6455e+05	1.1212e+05	333.58	620.93	41.149	335.39	2055.5	3189.8	2568.6	10869	2357.3
1.0419e+05	3668.2	97715	3.4543e+05	484.34	122.45	6387.1	45198	44.866	107.75	73.239	81955	11800	565.29	1723.6	40.753	168.95	5784.3	2179.1	3535.7	982.64	7509.4	10258	3664.2	3869.8	694.97	4452.9	27330	8535.6	3717	208.43	1453.6	332.34	16881	91476	84988	69285	5440	0	83180	87054	27440	416.44	13480	2.1041e+05	451.96	176.88	9104.1	25793	15.918
30870	23560	5225.2	6526.1	26474	5523	16426	5796.2	3461.4	59145	6369.1	3533.5	640.06	3671.2	2.9538e+05	37637	4937.8	61698	16712	1.3478e+05	44260	1.6644e+05	20952	63417	1.2697e+05	2.4182e+05	5.3389e+05	45660	1.4001e+05	34002	2556.6	21054	792.36	18674	1.0704e+06	3.1085e+05	1.7806e+05	1.6455e+05	83180	0	4.6653e+05	2902.4	1058.7	140.08	5353.9	2749.5	1084.7	1547.7	2571.4	395.78
43144	10671	4648	14436	3946	875.76	3075.6	1152.2	605.46	4140.7	1898.6	11064	928.3	946.61	79987	9934	4159.8	68968	36312	31934	7712.7	41987	45698	20934	30285	34117	1.1743e+05	92148	56338	17172	3404.5	17648	2485.2	42995	4.7741e+05	45392	1.757e+05	1.1212e+05	87054	4.6653e+05	0	948.46	426.63	77.277	2244.2	982.96	321.74	357.98	515.08	126.93
8993.8	875.96	4501.4	49256	191.52	103.37	1558.7	8363.1	103.89	79.076	230.37	3195	520.91	193.17	3456.1	127.64	71.181	9991.8	940.85	15327	1283.9	1134.5	548.2	472.98	136.34	151.44	87.648	218.28	253.32	359.19	95.732	485.08	21.373	266.24	1296.7	8013.2	2413.3	333.58	27440	2902.4	948.46	0	1.1399e+05	1606.5	1.3848e+05	77555	5077.2	1.0439e+05	9809	540.08
196.17	3975.9	512.05	1121	5000.2	618.68	5744.2	4927.6	119.41	106.76	221.1	305.23	350.61	140.21	2320.5	88.24	62.097	2754.2	264.93	4832.9	530.57	145.3	105.2	37.264	41.779	37.526	50.608	31.712	66.427	76.761	111.07	267.42	35.408	80.513	1702.9	25624	1169.8	620.93	416.44	1058.7	426.63	1.1399e+05	0	44.682	440.33	96012	15357	34179	6664.6	601.29
2946.3	719.57	21949	13996	26.366	9.4433	1413.4	1468.9	5.4035	7.2124	5.6997	149.7	77.342	25.556	151.95	1.1217	1.0918	169.65	10.607	336.01	40.508	58.782	11.35	20.347	2.829	19.424	10.893	83.827	7.4603	8.8984	4.3998	7.5346	0.21697	12.854	94.092	7637.3	86.17	41.149	13480	140.08	77.277	1606.5	44.682	0	9005.5	27.666	12.754	3188.2	871.69	2.7191
53029	1598.8	41528	2.8487e+05	255.66	95.981	5667.3	42994	47.381	48.311	140.56	31169	4334.4	594.23	4952.2	34.83	48.968	9655	711.45	17349	2263.8	3983.1	824.07	1636.2	245.36	543.46	203.96	834.02	344.73	425	84.371	467.81	26.264	809.2	3790.3	93061	2575.1	335.39	2.1041e+05	5353.9	2244.2	1.3848e+05	440.33	9005.5	0	1211.6	470.3	4694.8	52833	109.57
360.51	958.16	145.25	689.09	5717.3	3378.3	9693	13262	2151.3	1198.1	2393.1	412.16	1180.4	911.43	4824.9	887.09	377.04	6275.1	1012.5	12085	691.5	255.46	180.88	89.849	140.42	56.351	82.613	68.745	191.44	259.25	500.63	823.2	95.06	275.34	8574.5	25286	4392.6	2055.5	451.96	2749.5	982.96	77555	96012	27.666	1211.6	0	4.1319e+05	1.123e+05	28580	13747
147.87	175.56	76.367	342.01	1829.5	8449	6453.6	20347	9907.8	1434.3	921.99	125.94	1215.8	657.26	960.39	754.6	369.19	1314	453.53	2617.6	71.491	29.565	25.53	17.74	38.414	18.535	23.573	25.414	65.636	281.06	394.37	255.04	35.825	288.75	20119	20868	6947.5	3189.8	176.88	1084.7	321.74	5077.2	15357	12.754	470.3	4.1319e+05	0	68671	80972	4.0734e+05
6848	3171.6	11314	29585	12398	6474.2	44372	45535	4183	764.17	180.75	587.82	1532.7	487.28	1104.4	398.64	352.24	3803.3	655.83	5745	305.46	188.14	168	90.213	65.321	34.792	35.866	105.4	136.93	442.05	336.47	337.23	15.922	282.97	18775	69315	8216.1	2568.6	9104.1	1547.7	357.98	1.0439e+05	34179	3188.2	4694.8	1.123e+05	68671	0	1.1963e+05	61917
9645.6	2389.2	13916	61545	12364	21206	56549	4.0126e+05	33786	48670	38381	8878.8	44126	26395	1301.8	1936.5	1535.2	2000.2	2082.7	7414.7	391.21	239.81	111.88	125.03	123.73	32.452	38.582	113.01	288.28	1673.5	1101.6	649.32	37.78	1133.1	69285	90552	26740	10869	25793	2571.4	515.08	9809	6664.6	871.69	52833	28580	80972	1.1963e+05	0	3.3932e+05
97.456	100.26	12.603	25.24	599.16	5188.5	2191.8	16973	15975	3264.9	143.09	9.8537	182.39	129.27	132.07	263.43	209.98	183.37	418.37	256.94	3.9805	8.3663	16.024	10.285	22.569	23.375	4.7531	10.928	62.199	319.38	194.93	84.952	8.5453	233.65	24028	13803	4709.9	2357.3	15.918	395.78	126.93	540.08	601.29	2.7191	109.57	13747	4.0734e+05	61917	3.3932e+05	0
331.59	314.78	28.33	152.93	1207.1	3224.4	1842.7	1.1126e+05	35042	91809	65034	49.898	190.48	3957.4	149.8	10458	659.79	2579.2	690.8	1800.7	7.4892	21.069	59.774	245.32	292.86	31.615	74.82	13.412	125.21	442.29	160.21	143.16	22.493	819.25	27511	23104	7591.3	5568.9	382.58	1250.9	452.17	5836.8	5196.3	14.421	1180.6	92237	2.0822e+05	10706	1.5262e+05	1.3675e+05
872.14	731.55	17.985	84.617	2427.4	788.1	249.21	14692	777.8	81744	4.5227e+05	80.406	891.7	1.9852e+05	2664.1	58813	4674.3	38307	745.45	56260	58.785	23.9	28.351	62.257	77.471	46.893	59.152	22.705	103.89	241.08	613.83	2605.4	554.83	2216.5	10422	10698	17741	12122	340.87	2719.7	1841.3	1068.2	892.84	12.293	257.22	13167	4400.4	603.19	48142	368.99
4252.5	82.209	11008	57681	149.65	103.66	422.23	22368	10.64	4.6124	13.286	46189	51535	16790	3706.9	4.7957	4.4406	451.83	54.996	3952.9	328.81	278.43	46.412	75.194	14.627	26.725	17.179	35.72	31.611	25.572	9.754	28.719	3.4122	426.04	799.08	33154	445.03	138.26	27301	387.44	445.47	6029	116.96	62.483	1.1032e+05	135.54	43.177	233.63	60320	4.6479
535.19	167.07	1317.8	5166.2	182.78	260.81	320.53	9671.2	49.159	26.566	435.47	9281.8	33581	11633	2278.1	20.899	15.685	771.23	196.27	8965.8	788.13	453.09	11.01	91.228	13.42	12.734	29.561	18.006	34.565	34.433	70.077	69.951	8.7468	96.86	1423.8	3907.5	1022.2	402.53	4019.4	604.28	321.52	5438.5	275.26	29.002	46110	684.5	228.79	568.13	78341	24.686
455.67	324.29	603.96	2007.9	318.34	216.01	206.21	10185	131.14	5387.2	1.0822e+05	2714.2	11737	1.6613e+05	26226	5518.8	1192	17843	811.1	70232	1628.7	744.95	15.026	196.44	44.072	88.389	138.15	47.394	114.3	176.13	655.61	1791.5	265.46	299.63	3520.6	3889.6	2770.1	2057.3	1531.8	1738.9	895.8	1648.7	294.98	9.9958	17865	1467.5	478.1	358.54	83058	59.038
2817	3984.8	504.16	1942.5	706.25	166.11	582.22	3113.8	89.721	84.594	11332	4446.8	11723	50682	2.1072e+05	1738.4	806.07	43656	3872.1	1.6796e+05	30352	9373.7	652.09	4028.9	992.15	5017.1	4255.8	876.01	1118.3	1020.4	1418.9	2471.8	390.39	1452.5	14239	3964.7	17072	5915.8	3451.2	27085	12311	7196	5872.2	192.83	14886	14890	2543.4	2156.9	34513	134.58
796.15	368.71	11.166	61.951	1922.5	755.91	449.85	1811.9	1003.8	4876	38258	26.897	53.397	13583	260.49	36570	7219.7	31023	870.64	27573	7.5462	9.5913	31.799	376.7	634.34	25.125	72.942	9.4706	119.9	310.55	412.93	3067	653.92	2371.1	6174.6	9597.1	12179	5364.3	138.69	1257.9	969.49	7455.4	5421	12.687	784.61	73831	30795	2960.9	4670.5	7840
63.929	50.143	4.0415	17.769	127.28	325.07	282.56	726.31	357.17	110.48	364.71	7.2696	30.613	232.56	139.61	1554.6	217.84	1249.8	180.12	1263.4	4.0114	1.8443	4.7016	5.4606	12.517	2.5764	4.4201	3.5615	22.132	34.344	65.364	192.8	13.246	103.27	1564	1729.4	1288.9	489.13	28.142	234.07	109.62	3490.3	2598.1	6.1275	176.7	34463	48159	2105.8	4050.1	9998.5
6622.3	5022.2	382.43	2218.8	1017.8	390.23	1787.3	1961.6	356.94	2638.4	9368.5	1092.9	206.84	2798.3	32502	7311.6	2693.6	1.6786e+05	10323	1.2584e+05	67905	12595	39462	5033.2	1414.3	726.58	498.88	543.57	2244.7	3012.6	1554.8	8487.4	503.41	2557.8	9957.4	4023.5	22446	3304.3	2943	13810	6334.4	50867	29975	577.71	22954	1.1593e+05	20884	18974	11383	1628.4
694.1	478.74	87.169	579.93	62.276	126.22	320.79	661.89	191.07	62.03	97.109	250.9	40.397	64.304	1820	84.793	47.136	13810	879.81	8516.6	1593.8	219.48	805.98	100.7	109.5	39.778	38.781	54.95	214.87	247.54	66.932	378.12	14.107	202.15	1631.1	773.76	2240	296.94	680.86	1275.3	704.55	27999	15215	181.96	6498.1	68663	16713	7791.5	4378.7	17089
16064	15615	591.8	2181.8	2167.1	502.66	3380.2	4176	314.56	2613.1	37467	2117.6	9642.3	49064	1.0163e+05	14058	5152.9	2.3557e+05	33839	3.5201e+05	65421	10605	14142	8245.2	3038.4	2235.2	2385.2	1792	6623.1	7257.2	5833.2	21126	1293.4	6779.9	34293	8383.6	69553	11181	3668.3	44518	22648	15754	6550.6	276.59	17546	27571	5990.9	7069.3	36422	573.54
2292.5	2149.8	315.12	1683.3	75.655	5.5199	295.35	124.34	2.9956	2.642	3.068	908.78	42.889	28.036	37801	4.04	5.0134	51136	1213.7	65608	1.3916e+05	61892	28910	26012	1398.2	6424.7	2055.7	211.87	669.33	760.28	12.872	729.35	17.635	671.43	3422.5	597.12	5856.3	372.84	2577.5	16971	3623.7	5063.5	451.13	224.14	15514	418.92	47.742	904.95	217.9	7.4822
3713.5	2204.5	1523.3	6726.5	103.35	45.277	410.33	675.89	28.124	8.0019	14.206	2924.6	166.82	68.621	24948	7.1795	8.702	27935	1247.2	24422	87142	89957	16582	26792	3209.1	13811	4589.5	373.29	1152.2	952.21	15.381	914.69	10.921	752	6731.9	2572	5802.8	255.16	10004	45810	4710.8	1.1094e+05	27961	2828.1	78566	18480	1466.5	27039	3733	148.71
2505.7	964.08	758.21	4712.1	81.127	51.609	480.61	911.21	63.143	16.318	14.505	1650.7	106.58	26.838	6087.9	12.754	11.415	38465	1067.8	28216	41317	11405	19531	3980.4	370.81	538.14	145.8	94.156	473.88	534.92	11.595	552.32	3.6334	432.35	3445.8	2215.8	3102.2	105.91	4970.4	2475.3	1905	1.4351e+05	46461	1622.8	52619	73856	7458.2	44898	9774.4	2832.2
2060.9	429.43	981.93	5342.2	48.126	17.659	204.1	557.93	18.094	43.297	11.626	1343.3	95.578	105.04	18364	16.374	7.4506	8839.9	297.6	21699	38175	48945	5824.3	22975	2112.7	7965.1	2988.7	130.32	548.91	366.63	5.902	328.54	2.2808	222.7	3985.7	2032.3	1480.6	107.65	5479.7	26602	1243.8	97173	11297	1766.1	60742	6143.7	544.46	23858	3693.4	106.43
1190.4	361.36	468.42	2955.9	25.295	19.779	174.12	416.14	24.664	41.327	22.526	1125.9	36.675	44.679	1057.5	19.696	11.762	4891.3	333.15	2956.8	4684.4	15268	3629.7	5510.6	622.71	1379.4	792.2	123.79	426.14	245.99	10.883	220.57	3.8738	544.15	6012.6	1302.2	1547.6	86.148	3317.3	11626	4107.9	37461	6674.9	681.38	24929	12134	1460	9161.5	1805.1	387.26
307.54	451.12	47.091	144.42	27.007	12.104	48.419	111.44	7.183	4.4878	58.893	127.38	178.25	750.25	3842	5.289	6.5581	1840.3	265.33	3257.4	2183.5	7596.1	933.2	2141.4	204.97	881.63	538.13	70.194	132.3	107.9	14.159	136.83	9.9926	131.55	2366.9	185.72	1403.5	232.64	335.19	5328.4	1632.5	1494.1	1163.3	27.49	1275.8	3565.7	592.01	316.3	4516.1	25.995
446.18	330.44	135.18	1666.9	29.973	14.903	60.878	250.75	12.247	14.075	83.619	2808.5	121.44	753.69	5428	20.014	14.753	2572	228.2	3930.5	2757.9	11168	1447.7	2969.2	352.34	1863	1225.8	208.08	262.37	138.67	37.973	136.87	14.407	418.35	6617.2	626.33	1328.2	190.43	4117.9	10459	7839.6	3760.5	1745	91.822	7392.6	3287.9	563.23	546.68	2505.7	49.86
1618.3	181.61	2525	10781	60.33	105.56	184.64	1101	79.613	21.913	72.633	8531.2	342.36	142.35	2754.9	20.368	25.118	1987.5	174.28	3242	378.89	631.68	199.4	197.3	75.753	130.25	190.97	173.9	158.85	92.123	72.316	120.9	18.315	316.46	3958.8	2320.6	928.37	256.72	24124	1608.5	4976	1.0973e+05	8610.6	708.43	1.3242e+05	8773.4	2045.3	2208	2473.7	147.09
1546.2	1194.5	141.2	1056.4	92.829	150.71	534.63	914.07	314.07	74.734	74.154	523.49	85.731	108.32	3005.6	44.51	45.786	11674	1172.5	14686	1290.6	2365.7	1044.7	1048.7	223.88	274.74	213.32	190.54	478.1	540.45	44.804	586.61	17.73	674.47	3547.6	947.01	4963.7	386.27	1446	4186.2	3496.5	11949	5148.7	180.83	8163.2	16195	10508	4421	2709.4	32815
546.56	440.97	61.553	338.93	101.56	264.58	282.91	965.02	630.5	110.29	457.04	86.751	36.531	197.9	1517.7	76.373	132.91	6363.4	1527.1	9985.8	297.53	286.85	203.65	129.46	109.89	51.182	52.987	68.125	249.4	265.45	353.08	714.88	42.023	210.32	2882.9	1521.7	2481.3	444.51	355.41	2632.9	775.85	10828	1781.6	131.95	4359.5	9107.1	31892	3913.1	4847.9	86898
217.9	361.82	17.114	17.964	239.66	931.57	393.46	1450.7	1332.5	179.07	1093.2	12.621	53.447	448.8	1126	181.35	219.27	4601.4	1069.8	7436.4	26.278	12.134	22.664	7.8356	58.619	20.181	52.853	59.148	180.81	186.74	710.84	983.45	116.81	181.56	7200	4581.5	3076.3	1268.5	73.734	2221.5	880.05	897.55	1013.2	11.622	134.63	7552.8	79275	2605.7	9973.8	15896
1398.9	748.35	812.62	3537.8	407.08	486.25	689.2	1263.8	413.11	164.73	2544.7	286.41	117.33	1217.7	2482	2229.1	891.49	18115	2842.8	19414	498.8	434.56	285.26	196.02	187.37	73.697	86.151	97.316	436.11	458.22	853.77	2999.2	203.47	518.15	5729.8	4392.3	5578.3	1737.2	2460.2	3862.5	1475.8	1.744e+05	29190	580.19	50112	60906	42183	17988	6494.5	2570.7
119.58	226.19	5.8637	11.564	94.645	57.148	29.454	56.43	31.729	22.555	554.25	12.339	14.959	296.14	739.77	452.58	138.92	2238.4	318.13	2677.6	46.962	17.942	9.186	5.98	22.004	13.286	30.608	33.752	59.391	56.715	231.29	418.37	72.08	105.45	1092.5	478.27	1290.3	847.89	68.771	845.35	632.88	2003.4	4057.1	38.129	137.94	17929	5313.7	402.55	355.84	118.08
1081.8	273.48	1191	4804.8	234.83	1104.9	1016.5	2696.5	1102.2	427.56	1000.1	295.67	294.83	524.21	1707.7	803.82	164.99	4861.7	558.02	7161.6	858.4	849.87	326.35	331.91	80.979	108.23	49.431	59.407	124.57	190.86	140.64	327.25	27.98	168.31	2674.2	4139.8	2169.7	638.37	3433.6	1544.9	515.93	4.1945e+05	24143	1091.5	92601	4.1936e+05	2.0775e+05	19043	13610	5543.7
3560.1	2370	996.32	7333	4509.4	10673	16664	58109	12129	5552.6	9456.9	4599	4960.8	5728.6	26895	3491.1	1926.8	49936	6823.5	91750	6251.5	20228	3265.5	6195.7	2837.3	2904	3712.3	1107.7	2309.7	2429.9	3429.9	5687.3	690.54	2500.2	49291	21836	20043	13215	9347.8	45133	28949	69645	1.8294e+05	1138.1	52595	5.6063e+05	1.9315e+05	1.0806e+05	1.2735e+05	35051
52176	7198.6	92237	2.1897e+05	11608	18045	33586	55736	17728	7387.1	7429.5	5245.1	3041.9	4935.2	8826.5	4030.2	1704.2	15007	2945.8	32869	1159.7	1293.2	500.61	562.21	394.84	249.28	311.82	982.45	545.44	1064.4	2084	2422.5	299.79	1455.5	26706	1.5655e+05	16353	8948.9	1.1596e+05	8784.5	3052.9	64584	2.902e+05	11827	1.3847e+05	3.0016e+05	85024	1.5138e+05	92273	25759
7354.1	2741.4	3308	18907	2553	9023.6	10659	34081	10693	7097.4	9842.6	3947.5	3515.5	3443	26565	3641.6	1699	54963	6032.1	90610	7181.8	4846.7	2419	1818.3	1061.7	849.38	727.75	740.9	1582.6	2161.4	2461.2	4928.4	523.15	1765	23471	22337	18075	7000.6	20392	19778	7519.2	4.5614e+05	2.6137e+05	7844.1	1.6648e+05	1.1556e+06	3.6443e+05	1.6161e+05	1.3084e+05	43035
968.21	975.87	451.06	1920.3	1124.1	2427.2	2173.6	9586.1	3161.6	3783.3	5665.2	2264.1	1103.7	1907.3	10334	1572.5	655.71	12551	2023.1	25457	1125.9	613.13	311.24	407.81	603.46	273.31	615.09	340.86	485.61	542.67	1591.2	2163.3	526.59	603.03	12985	7252.3	7323.3	10937	4292.6	7796.2	4969.3	61911	1.3696e+05	3329.7	13644	2.3362e+05	69705	30590	41265	14588
24075	858.2	25915	2.1413e+05	126.03	72.663	1276	28602	19.205	53.897	95.715	52405	3845.2	413.82	1798.8	13.993	11.793	2050.5	201.92	3744.3	571.97	983.08	223.46	312.03	89.941	186.5	167.51	849.04	166.59	128.67	45.053	132.87	19.505	842.32	2815.7	28618	1238.9	262.17	2.5833e+05	2519.1	2676.4	29662	559.28	8332.2	2.1694e+05	592.1	186.96	5425.3	16017	26.265
5859.9	4466.5	1248.2	8177.1	536.63	504.19	1778.4	3364.4	405.14	789.66	1963.5	6240	682.48	3548.7	29421	561.41	440.37	30518	4026.1	42604	17502	61798	17759	17929	3337.9	7152.9	6255.7	2208.8	3879.5	2407.9	587.39	2655.5	184.46	5875.4	66639	5188.2	18896	2377.6	16322	63274	84408	13578	19885	500.08	59806	36929	9609	9011.4	12947	1106.6
2589.1	1131.1	1183.2	15382	130.91	129.39	335.39	1798.4	133.62	157.26	533.88	25156	377.05	1249.8	13448	108.26	96.812	11206	1043.8	17779	3134.3	7499.8	1864.4	2032.4	467.82	1250.2	1286.6	633.49	768.36	461.64	291.41	687.55	122.03	950.74	21190	3469.7	4428.4	1059.3	46158	12674	18052	8163.7	5166.5	689.05	51968	7842.8	2053.3	1867.4	2349.5	475.14
14108	53449	5430.9	1241.3	1.1825e+05	14845	22804	73992	51204	6.9745e+05	70130	484.59	4578.2	8331.5	29195	3.9169e+05	66863	2.69e+05	1.1884e+05	49374	917.5	1253.1	4327.5	1986	9218.2	3027.9	4892.6	1222.6	14656	11279	26515	73714	14319	10256	1.2442e+06	1.9504e+05	4.1178e+05	1.6497e+06	2153.8	1.7699e+05	2.6928e+05	15446	32392	41.327	2216.4	1.0375e+05	42607	15530	63952	30047
[truncated: 33 more columns]
