# Supplementary material for: Reproducibility of the Structural Brain Connectome Derived from Diffusion Tensor Imaging
Source: PLoS One. 2015 Sep 2;10(9):e0135247. doi: 10.1371/journal.pone.0135247 (PMC4557836; doi:10.1371/journal.pone.0135247)
Supplement: S1 Data — Please refer to the README.txt file within the compressed folder for usage instructions. (ZIP) [file pone.0135247.s001.zip › Subject5_probabilistic_scanner_B_time_1.csv]

0	2.0098e+05	7621.8	37173	43546	10257	13316	1251	635.08	9800.7	1008.3	2469.5	297.55	296.11	3266.1	22934	5037.3	51771	12066	34322	18567	1.5016e+05	1.0427e+05	55861	9725.5	627.62	925.99	2.3357e+05	17400	33399	2856.4	1.0876e+05	2250	2.4582e+05	63647	69888	5.7637e+05	31401	26456	25528	59991	2621	434.99	1324.7	15615	316.83	448.18	934.85	4148.8	250.32
2.0098e+05	0	2301.7	130.32	77675	2394.5	17464	871.96	450.58	10494	1186	26.965	212.92	311.97	4781.9	18435	5854.3	65632	19552	31858	5029.6	96650	99074	24803	2939.1	374.09	680.52	5563.2	8403.3	10124	3501.8	16632	4811.2	27536	1.0384e+05	72102	4.9232e+05	43922	655.5	10877	8875.4	1116.3	538.66	163.47	883.1	356.14	160.56	349.57	971.3	66.882
7621.8	2301.7	0	24121	474.96	26.886	4677.8	1859.4	1.8046	20.137	6.7513	2374.1	452.47	56.037	157.41	27.131	13.119	738.19	201.84	673.63	257.73	2163.3	940.84	636.5	118.7	17.188	170.05	1592.7	145.26	316.11	22.861	250.43	41.601	367.68	26711	75171	16338	15815	12530	3125.1	2332.2	166.59	447.72	2492.9	20001	46.453	14.632	719.93	8980.6	7.8739
37173	130.32	24121	0	129.8	14.109	333.89	32393	3.5507	22.67	24.579	56514	2993.3	469.38	207.32	14.072	5.068	1111.5	296.1	1315.2	499.36	3213.5	1380.2	1342.8	1348.4	47.828	419.52	68087	5009.3	2385.6	9.7812	2347.6	10.212	24354	10732	86464	47664	2895.3	1.8134e+05	7948.9	15732	13179	230.8	8250.5	1.3281e+05	67.992	24.53	3086.2	19221	5.7606
43546	77675	474.96	129.8	0	98552	51678	10389	4786.5	52244	5478.5	124.99	1603.1	1037.2	4547.2	76875	18280	52408	21390	20809	499.55	13014	17223	3369.9	1493.5	251.49	1579.2	1053.9	4508.3	12537	16426	11909	5244.3	1.0241e+05	4.2679e+05	2.3609e+05	7.6231e+05	1.6981e+05	238.16	27371	10145	424.2	404.26	34.922	288.42	1804.4	1582.1	1685.9	2981.1	588.88
10257	2394.5	26.886	14.109	98552	0	29633	57634	69777	74322	2967.2	88.571	15670	8373.9	3276.5	16186	24384	6262.5	26499	10857	45.336	447.43	517.65	139.76	65.15	58.84	144.61	37.042	608.2	32585	41124	7112.4	327.51	1.3843e+05	43250	43531	76487	12901	21.752	3037.4	989.61	124.74	113.41	4.9697	59.19	3855.1	22105	9276.1	23160	18484
13316	17464	4677.8	333.89	51678	29633	0	83371	94519	14971	747.9	190.51	2549.6	2159.5	712.36	912.6	900.64	4311	2777.7	5457.8	363.76	5056.6	5587	2168.5	303.37	28.551	143.63	532.07	664.38	2296.8	584.35	946.96	52.577	882.1	57906	59349	42074	11950	401.05	4405.4	1421.7	139.43	273.43	115.83	682.89	2187	9653.4	8103.5	16675	6649.4
1251	871.96	1859.4	32393	10389	57634	83371	0	3.0983e+05	63476	36396	75100	1.1866e+05	71497	22448	5230.6	3427.3	1736.9	3024.5	64669	256.98	122.75	153.17	354.42	66.317	210.6	193.14	45.814	284.44	5223.4	2366.5	766.1	120.07	2962.1	78546	27045	70560	43570	7177.3	6095.1	1771.8	562.62	302.22	255.25	5585.1	5177.3	14900	9926.1	2.0084e+05	20441
635.08	450.58	1.8046	3.5507	4786.5	69777	94519	3.0983e+05	0	2.4239e+05	1071.9	3.5895	1174.6	1210.8	235.85	10569	6493.4	4153.2	13530	1385.9	8.177	62.343	106.8	24.722	32.704	9.4241	20.616	16.303	4833.2	27344	2522	530.33	68.27	2546.2	49341	39194	34633	18942	8.2307	2623.7	1055	79.998	79.398	2.2077	9.4134	975.1	10706	3789.6	24234	24467
9800.7	10494	20.137	22.67	52244	74322	14971	63476	2.4239e+05	0	27508	15.199	1496.5	1671.2	632.72	1.9645e+05	46947	21440	62743	3638.4	21.283	749.57	1359.8	300.3	243.21	56.963	115.12	23.667	14375	1.0148e+05	18803	6852	385.64	49586	3.4803e+05	51443	4.8649e+05	2.4382e+05	142.94	66915	9231.5	99.098	52.727	2.5804	64.94	782.51	2857.7	1299.9	52844	5262.9
1008.3	1186	6.7513	24.579	5478.5	2967.2	747.9	36396	1071.9	27508	0	33.565	3084	2.0298e+05	508.24	10206	889.87	4541.5	123.88	55542	1.6742	17.12	18.062	12.802	17.616	17.316	45.865	10.764	43.427	179.96	267.19	667.53	278.34	2513.9	38814	13459	40620	28394	187.44	6341.7	1930.8	804.77	547.22	20.337	105.97	2444.6	946.68	187.2	43586	458.65
2469.5	26.965	2374.1	56514	124.99	88.571	190.51	75100	3.5895	15.199	33.565	0	1.5258e+05	84982	32525	8.0229	4.1786	48.742	11.149	11585	134.83	65.81	22.228	162.36	74.953	327.07	517.85	969.9	230.73	52.886	6.2488	28.138	17.125	5017.7	4068.2	5381.7	878.43	296.01	90318	4056.4	2370.5	2373.3	39.812	1366	26291	294.06	115.17	480.44	5129.8	4.9809
297.55	212.92	452.47	2993.3	1603.1	15670	2549.6	1.1866e+05	1174.6	1496.5	3084	1.5258e+05	0	5.2502e+05	1.3568e+05	936.26	355.21	508.8	217.99	1.1569e+05	1234.2	151.5	30.706	1276.3	45.532	2088.1	2212.4	31.986	70.524	876.71	715.7	369.93	208.73	861.83	12586	2869.3	11496	7335.3	385.93	2306.4	575.71	88.131	105.42	36.965	1558.4	1472.4	2505.2	1142.9	46881	1669.2
296.11	311.97	56.037	469.38	1037.2	8373.9	2159.5	71497	1210.8	1671.2	2.0298e+05	84982	5.2502e+05	0	1.4184e+05	4553.9	914.34	4134.4	184.77	1.44e+05	1199.7	127.97	18.039	1751.4	169.33	4573.5	7489.3	89.179	91.035	467.92	570.95	2059.5	664.44	938.93	7121.4	2259.2	8070	3346.9	48.154	7609	1554.3	514.7	305.79	15.422	346.41	1631.7	1504.4	577.46	24340	700.59
3266.1	4781.9	157.41	207.32	4547.2	3276.5	712.36	22448	235.85	632.72	508.24	32525	1.3568e+05	1.4184e+05	0	519.1	665.07	36036	529.92	2.991e+05	50538	12885	812.26	17858	28850	3.5745e+05	3.1914e+05	2828.5	9870.9	2518.4	2625.1	28667	17159	5832.5	30115	8304.3	30874	26201	587.04	3.3558e+05	66400	5386.5	3341.1	300.96	4879.1	3468.8	1374.3	801.38	5554	166.04
22934	18435	27.131	14.072	76875	16186	912.6	5230.6	10569	1.9645e+05	10206	8.0229	936.26	4553.9	519.1	0	1.981e+05	94941	97163	4977.8	11.504	474.1	869.37	156.05	109.6	60.827	64.58	30.612	5105.4	31541	9951.6	15374	6284.6	1.5071e+05	1.3115e+05	24387	5.7833e+05	86062	97.568	20199	6336.3	308.94	114.71	2.4476	35.321	970.33	1747.3	926.12	2544.4	956.02
5037.3	5854.3	13.119	5.068	18280	24384	900.64	3427.3	6493.4	46947	889.87	4.1786	355.21	914.34	665.07	1.981e+05	0	1.7857e+05	1.6529e+05	10599	3.6181	92.234	155.27	34.505	31.568	49.795	36.051	38.57	2804.5	1.2008e+05	1.2661e+05	1.1161e+05	75622	1.0404e+05	40655	14850	1.3309e+05	9458.3	24.447	1201.4	1011.8	303.8	111.11	5.2674	26.351	680.16	929.9	423.26	929.35	506.77
51771	65632	738.19	1111.5	52408	6262.5	4311	1736.9	4153.2	21440	4541.5	48.742	508.8	4134.4	36036	94941	1.7857e+05	0	2.8993e+05	1.6904e+05	34678	9492.2	45231	4527.6	86405	8277.4	3327.4	3725.5	1.1404e+05	44597	16267	1.7901e+05	37746	72890	1.3455e+05	35142	4.6044e+05	86582	2205.6	27785	46922	6177.1	2052.7	139.05	2901.8	2597.9	1349.7	1225.2	1071.4	423.77
12066	19552	201.84	296.1	21390	26499	2777.7	3024.5	13530	62743	123.88	11.149	217.99	184.77	529.92	97163	1.6529e+05	2.8993e+05	0	4212.7	35.999	197.26	67072	103.99	21645	64.198	428.61	509.54	1.5798e+05	2.3469e+05	89862	1.5325e+05	18582	20691	60223	9417.6	1.4337e+05	55880	1113.6	10749	24250	228.67	62.981	3.9162	161.23	153.7	454.42	281.56	717.61	402.72
34322	31858	673.63	1315.2	20809	10857	5457.8	64669	1385.9	3638.4	55542	11585	1.1569e+05	1.44e+05	2.991e+05	4977.8	10599	1.6904e+05	4212.7	0	1.3967e+05	31954	2184.7	35422	22379	1.3217e+05	58967	4398.4	16287	18104	10247	1.4031e+05	38255	30707	85881	32385	2.1625e+05	59935	2117.5	1.5333e+05	50940	21254	6925.2	543.44	14701	8409	3942	3694.2	13835	872.29
18567	5029.6	257.73	499.36	499.55	45.336	363.76	256.98	8.177	21.283	1.6742	134.83	1234.2	1199.7	50538	11.504	3.6181	34678	35.999	1.3967e+05	0	4.1871e+05	20359	84535	4173.2	19819	3813	673.61	5493.6	8552.2	18.804	1957	20.503	6500.7	3871.6	701.24	37546	701.86	475.2	41258	3740.2	3252	1522.2	99.037	1542.4	129.44	79.872	330.38	82.158	7.2983
1.5016e+05	96650	2163.3	3213.5	13014	447.43	5056.6	122.75	62.343	749.57	17.12	65.81	151.5	127.97	12885	474.1	92.234	9492.2	197.26	31954	4.1871e+05	0	32433	2.4398e+05	19945	16453	4762.1	6128.7	47074	78435	82.692	34521	9.8645	44338	17958	5594.3	3.2832e+05	2893.4	3736.3	1.2101e+05	18307	1324.2	508.03	44.789	698.03	82.728	66.72	113.03	73.333	38.863
1.0427e+05	99074	940.84	1380.2	17223	517.65	5587	153.17	106.8	1359.8	18.062	22.228	30.706	18.039	812.26	869.37	155.27	45231	67072	2184.7	20359	32433	0	27013	1.3348e+05	894.29	548.33	2994.3	1.3808e+05	70400	511.95	65376	47.679	44346	6462.8	2906.2	3.1102e+05	5528.1	1417.6	4069	8936.3	1450.7	532.6	30.922	593.75	105.59	59.006	201.62	88.571	23.977
55861	24803	636.5	1342.8	3369.9	139.76	2168.5	354.42	24.722	300.3	12.802	162.36	1276.3	1751.4	17858	156.05	34.505	4527.6	103.99	35422	84535	2.4398e+05	27013	0	1.1909e+05	35435	4583.3	1932.5	43846	41148	27.694	13485	6.6403	16810	7956.1	2130.8	1.1492e+05	1071.9	1169.9	39083	7004.3	243.85	44.048	3.8206	153.93	15.06	16.975	29.292	96.8	17.188
9725.5	2939.1	118.7	1348.4	1493.5	65.15	303.37	66.317	32.704	243.21	17.616	74.953	45.532	169.33	28850	109.6	31.568	86405	21645	22379	4173.2	19945	1.3348e+05	1.1909e+05	0	1.7448e+05	18400	6885.2	2.493e+05	24549	174.5	9942.2	52.017	7506.6	28313	3080.3	28982	5982	2759.6	1.2596e+05	22008	129.71	26.489	3.93	294.56	28.155	31.486	26.436	61.392	23.511
627.62	374.09	17.188	47.828	251.49	58.84	28.551	210.6	9.4241	56.963	17.316	327.07	2088.1	4573.5	3.5745e+05	60.827	49.795	8277.4	64.198	1.3217e+05	19819	16453	894.29	35435	1.7448e+05	0	1.6256e+05	886	98951	5033.2	170.66	1752.6	507.43	501.37	5185	512.78	3029.9	1462.8	155.39	2.1392e+05	9026.3	179.54	41.499	2.3517	187.71	49.049	20.311	12.006	266.85	5.2938
925.99	680.52	170.05	419.52	1579.2	144.61	143.63	193.14	20.616	115.12	45.865	517.85	2212.4	7489.3	3.1914e+05	64.58	36.051	3327.4	428.61	58967	3813	4762.1	548.33	4583.3	18400	1.6256e+05	0	19213	3284.2	757.25	256.84	2100.3	926.36	5161.9	42578	6270.3	5840	10224	4290.4	3.6679e+05	60280	111.27	39.974	11.335	381.41	78.707	67.664	32.259	287.62	30.733
2.3357e+05	5563.2	1592.7	68087	1053.9	37.042	532.07	45.814	16.303	23.667	10.764	969.9	31.986	89.179	2828.5	30.612	38.57	3725.5	509.54	4398.4	673.61	6128.7	2994.3	1932.5	6885.2	886	19213	0	8558.3	12394	53.238	12189	62.293	1.4044e+05	14742	4736.2	1.8295e+05	11011	40726	19394	1.497e+05	225.53	69.897	58.647	973.03	44.115	31.481	25.129	39.629	13.155
17400	8403.3	145.26	5009.3	4508.3	608.2	664.38	284.44	4833.2	14375	43.427	230.73	70.524	91.035	9870.9	5105.4	2804.5	1.1404e+05	1.5798e+05	16287	5493.6	47074	1.3808e+05	43846	2.493e+05	98951	3284.2	8558.3	0	99079	3458.6	24970	1404	14419	80963	9011.7	72844	28349	10470	2.305e+05	79523	479.7	114.14	10.287	763.32	93.486	107.45	112.91	193.79	86.978
33399	10124	316.11	2385.6	12537	32585	2296.8	5223.4	27344	1.0148e+05	179.96	52.886	876.71	467.92	2518.4	31541	1.2008e+05	44597	2.3469e+05	18104	8552.2	78435	70400	41148	24549	5033.2	757.25	12394	99079	0	1.5883e+05	1.4507e+05	2025.6	29518	20766	8127.1	1.6878e+05	11070	2910.4	45269	19547	907.71	238.57	25.791	716.11	265.15	741.39	522.52	1577.9	505
2856.4	3501.8	22.861	9.7812	16426	41124	584.35	2366.5	2522	18803	267.19	6.2488	715.7	570.95	2625.1	9951.6	1.2661e+05	16267	89862	10247	18.804	82.692	511.95	27.694	174.5	170.66	256.84	53.238	3458.6	1.5883e+05	0	1.1582e+05	22702	25705	16384	7806.9	73684	8055.3	60.282	1137.6	1879.3	213.42	100.73	7.1127	160.03	432.02	959.67	392.57	702.46	465.21
1.0876e+05	16632	250.43	2347.6	11909	7112.4	946.96	766.1	530.33	6852	667.53	28.138	369.93	2059.5	28667	15374	1.1161e+05	1.7901e+05	1.5325e+05	1.4031e+05	1957	34521	65376	13485	9942.2	1752.6	2100.3	12189	24970	1.4507e+05	1.1582e+05	0	1.1087e+05	2.8127e+05	37340	14612	1.6049e+05	18650	821.58	11971	18688	3576.7	1445.4	102	1847.6	3065.4	1222.2	703.4	831.8	316.23
2250	4811.2	41.601	10.212	5244.3	327.51	52.577	120.07	68.27	385.64	278.34	17.125	208.73	664.44	17159	6284.6	75622	37746	18582	38255	20.503	9.8645	47.679	6.6403	52.017	507.43	926.36	62.293	1404	2025.6	22702	1.1087e+05	0	86197	9340	6814.9	33524	9443.9	94.325	1646.5	1746.9	745.54	667.4	49.47	258.53	1274.7	395.99	103.63	121.67	45.088
2.4582e+05	27536	367.68	24354	1.0241e+05	1.3843e+05	882.1	2962.1	2546.2	49586	2513.9	5017.7	861.83	938.93	5832.5	1.5071e+05	1.0404e+05	72890	20691	30707	6500.7	44338	44346	16810	7506.6	501.37	5161.9	1.4044e+05	14419	29518	25705	2.8127e+05	86197	0	28512	15965	4.7696e+05	7000	17938	16959	30278	1014.9	287.08	42.246	1151.9	782.01	1177.2	598.52	1395.9	599.12
63647	1.0384e+05	26711	10732	4.2679e+05	43250	57906	78546	49341	3.4803e+05	38814	4068.2	12586	7121.4	30115	1.3115e+05	40655	1.3455e+05	60223	85881	3871.6	17958	6462.8	7956.1	28313	5185	42578	14742	80963	20766	16384	37340	9340	28512	0	1.1848e+06	6.1919e+05	8.8791e+05	1.1143e+05	1.0193e+06	4.7802e+05	3637.9	987.25	186.02	10363	8094.9	25467	13859	41312	22354
69888	72102	75171	86464	2.3609e+05	43531	59349	27045	39194	51443	13459	5381.7	2869.3	2259.2	8304.3	24387	14850	35142	9417.6	32385	701.24	5594.3	2906.2	2130.8	3080.3	512.78	6270.3	4736.2	9011.7	8127.1	7806.9	14612	6814.9	15965	1.1848e+06	0	1.6618e+05	1.442e+05	59893	1.7516e+05	62618	2797.6	1613	3660.5	84345	12841	49276	23732	48033	35185
5.7637e+05	4.9232e+05	16338	47664	7.6231e+05	76487	42074	70560	34633	4.8649e+05	40620	878.43	11496	8070	30874	5.7833e+05	1.3309e+05	4.6044e+05	1.4337e+05	2.1625e+05	37546	3.2832e+05	3.1102e+05	1.1492e+05	28982	3029.9	5840	1.8295e+05	72844	1.6878e+05	73684	1.6049e+05	33524	4.7696e+05	6.1919e+05	1.6618e+05	0	5.1309e+05	54934	1.3086e+05	1.7314e+05	7835.3	2322.7	314.94	5320.1	5673.6	12491	6230.9	23814	9783.8
31401	43922	15815	2895.3	1.6981e+05	12901	11950	43570	18942	2.4382e+05	28394	296.01	7335.3	3346.9	26201	86062	9458.3	86582	55880	59935	701.86	2893.4	5528.1	1071.9	5982	1462.8	10224	11011	28349	11070	8055.3	18650	9443.9	7000	8.8791e+05	1.442e+05	5.1309e+05	0	23024	2.2386e+05	3.1518e+05	1911	876	123.27	1210	4445.9	8903.7	3524.4	12929	5410.4
26456	655.5	12530	1.8134e+05	238.16	21.752	401.05	7177.3	8.2307	142.94	187.44	90318	385.93	48.154	587.04	97.568	24.447	2205.6	1113.6	2117.5	475.2	3736.3	1417.6	1169.9	2759.6	155.39	4290.4	40726	10470	2910.4	60.282	821.58	94.325	17938	1.1143e+05	59893	54934	23024	0	93356	62307	14083	158.37	15706	1.2509e+05	121.63	38.188	1897.4	8379.6	9.2486
25528	10877	3125.1	7948.9	27371	3037.4	4405.4	6095.1	2623.7	66915	6341.7	4056.4	2306.4	7609	3.3558e+05	20199	1201.4	27785	10749	1.5333e+05	41258	1.2101e+05	4069	39083	1.2596e+05	2.1392e+05	3.6679e+05	19394	2.305e+05	45269	1137.6	11971	1646.5	16959	1.0193e+06	1.7516e+05	1.3086e+05	2.2386e+05	93356	0	4.3045e+05	2654	444.31	143.34	10278	1063.5	2084.4	1090	2807.3	1632.6
59991	8875.4	2332.2	15732	10145	989.61	1421.7	1771.8	1055	9231.5	1930.8	2370.5	575.71	1554.3	66400	6336.3	1011.8	46922	24250	50940	3740.2	18307	8936.3	7004.3	22008	9026.3	60280	1.497e+05	79523	19547	1879.3	18688	1746.9	30278	4.7802e+05	62618	1.7314e+05	3.1518e+05	62307	4.3045e+05	0	1428.9	600.98	188.94	2960.8	654.75	659.14	340.99	674.25	442.93
2621	1116.3	166.59	13179	424.2	124.74	139.43	562.62	79.998	99.098	804.77	2373.3	88.131	514.7	5386.5	308.94	303.8	6177.1	228.67	21254	3252	1324.2	1450.7	243.85	129.71	179.54	111.27	225.53	479.7	907.71	213.42	3576.7	745.54	1014.9	3637.9	2797.6	7835.3	1911	14083	2654	1428.9	0	1.0832e+05	3466.4	89629	34631	32740	32506	1349.9	371.2
434.99	538.66	447.72	230.8	404.26	113.41	273.43	302.22	79.398	52.727	547.22	39.812	105.42	305.79	3341.1	114.71	111.11	2052.7	62.981	6925.2	1522.2	508.03	532.6	44.048	26.489	41.499	39.974	69.897	114.14	238.57	100.73	1445.4	667.4	287.08	987.25	1613	2322.7	876	158.37	444.31	600.98	1.0832e+05	0	3321.6	162.18	60278	28643	18536	2263.2	466.64
1324.7	163.47	2492.9	8250.5	34.922	4.9697	115.83	255.25	2.2077	2.5804	20.337	1366	36.965	15.422	300.96	2.4476	5.2674	139.05	3.9162	543.44	99.037	44.789	30.922	3.8206	3.93	2.3517	11.335	58.647	10.287	25.791	7.1127	102	49.47	42.246	186.02	3660.5	314.94	123.27	15706	143.34	188.94	3466.4	3321.6	0	13844	143	35.519	5249.2	394.14	5.0622
15615	883.1	20001	1.3281e+05	288.42	59.19	682.89	5585.1	9.4134	64.94	105.97	26291	1558.4	346.41	4879.1	35.321	26.351	2901.8	161.23	14701	1542.4	698.03	593.75	153.93	294.56	187.71	381.41	973.03	763.32	716.11	160.03	1847.6	258.53	1151.9	10363	84345	5320.1	1210	1.2509e+05	10278	2960.8	89629	162.18	13844	0	382.25	153.39	1238.8	11381	40.45
316.83	356.14	46.453	67.992	1804.4	3855.1	2187	5177.3	975.1	782.51	2444.6	294.06	1472.4	1631.7	3468.8	970.33	680.16	2597.9	153.7	8409	129.44	82.728	105.59	15.06	28.155	49.049	78.707	44.115	93.486	265.15	432.02	3065.4	1274.7	782.01	8094.9	12841	5673.6	4445.9	121.63	1063.5	654.75	34631	60278	143	382.25	0	2.6174e+05	57681	12691	5068.8
448.18	160.56	14.632	24.53	1582.1	22105	9653.4	14900	10706	2857.7	946.68	115.17	2505.2	1504.4	1374.3	1747.3	929.9	1349.7	454.42	3942	79.872	66.72	59.006	16.975	31.486	20.311	67.664	31.481	107.45	741.39	959.67	1222.2	395.99	1177.2	25467	49276	12491	8903.7	38.188	2084.4	659.14	32740	28643	35.519	153.39	2.6174e+05	0	44292	64009	2.5901e+05
934.85	349.57	719.93	3086.2	1685.9	9276.1	8103.5	9926.1	3789.6	1299.9	187.2	480.44	1142.9	577.46	801.38	926.12	423.26	1225.2	281.56	3694.2	330.38	113.03	201.62	29.292	26.436	12.006	32.259	25.129	112.91	522.52	392.57	703.4	103.63	598.52	13859	23732	6230.9	3524.4	1897.4	1090	340.99	32506	18536	5249.2	1238.8	57681	44292	0	60125	51450
4148.8	971.3	8980.6	19221	2981.1	23160	16675	2.0084e+05	24234	52844	43586	5129.8	46881	24340	5554	2544.4	929.35	1071.4	717.61	13835	82.158	73.333	88.571	96.8	61.392	266.85	287.62	39.629	193.79	1577.9	702.46	831.8	121.67	1395.9	41312	48033	23814	12929	8379.6	2807.3	674.25	1349.9	2263.2	394.14	11381	12691	64009	60125	0	2.6192e+05
250.32	66.882	7.8739	5.7606	588.88	18484	6649.4	20441	24467	5262.9	458.65	4.9809	1669.2	700.59	166.04	956.02	506.77	423.77	402.72	872.29	7.2983	38.863	23.977	17.188	23.511	5.2938	30.733	13.155	86.978	505	465.21	316.23	45.088	599.12	22354	35185	9783.8	5410.4	9.2486	1632.6	442.93	371.2	466.64	5.0622	40.45	5068.8	2.5901e+05	51450	2.6192e+05	0
120.13	74.933	6.105	152.13	399.21	1524.1	757.26	63301	36305	78861	30985	78.803	260.43	1437.1	126.68	4914.8	295.58	2667.9	165.78	944	4.6075	10.106	16.272	155.84	124.87	14.934	41.199	12.799	57.429	238.3	71.716	194.77	52.594	402.25	12509	15274	6578.6	6775.2	453.26	1333.7	269.96	9678.1	5680.1	74.883	1021.8	39287	1.4714e+05	5294.2	1.0903e+05	1.356e+05
2339	4065.1	23.934	202.09	9241.4	1808.4	259.89	14228	729.69	99441	5.3834e+05	281.21	1613.4	1.5254e+05	8446.6	53260	7817.2	26963	346.47	46158	5.0676	10.825	14.108	28.281	38.392	301.48	790.39	41.248	65.252	480.4	1244.5	7312.6	3619	9008.1	30004	20732	61506	12239	1567.1	2804.3	1322.5	1751.1	1393.4	56.215	610.25	6054.8	1965	505.9	39032	174.7
1134.6	110.68	15199	29289	116.68	178.41	316.3	14320	6.8849	6.7028	29.892	70714	36298	19093	13192	8.972	4.0382	68.115	5.7056	8931.3	79.91	20.807	5.3978	64.413	25.967	689.74	735.68	37.372	70.578	25.361	6.7714	89.749	53.524	846.65	1082.1	20502	760.74	341.47	8726.2	1595.8	387.08	1201.6	56.329	264.12	48004	151.11	61.48	72.447	35162	5.9433
539.39	805.61	1157.4	2326.2	699.81	4669.5	856.21	18388	339.03	390.4	2213.2	22879	94588	30280	55543	420.06	192.49	830.44	101.41	56737	359.71	88.657	25.982	348.43	165.62	4518.5	5436.2	228.62	251.05	351.3	246.2	1222.1	690.37	707.25	5697.5	2564.7	7936.5	3664	726.7	7211.6	2528.8	837.75	580.5	47.516	32930	2112.2	1055.1	360.76	81750	174.16
1107	2108.7	192.92	485.83	2517.4	2288.6	544.16	12801	303.55	1803	1.0645e+05	5459.1	51427	1.6549e+05	75886	12390	1913.4	9524.9	295.28	1.0802e+05	254.26	89.79	29.05	247.47	194.86	2864.4	5066.8	302.44	436.26	485.03	832.3	10248	2924.6	2744.1	10643	4994.9	19097	5394.5	251.85	6915.1	3956.5	1769.3	1155.4	49.265	9488.1	4924.3	1904.2	528.27	55558	201.25
3603.8	5281.7	188.67	244.95	3722.8	809.17	360.28	4380.1	153.79	337.71	1991.6	5896.7	25199	34606	2.0255e+05	422	630.39	35136	678.23	1.6009e+05	66476	21428	3653.3	14593	1655.1	7900.1	6440.6	712.92	1492.8	2220.5	2087.9	25995	16419	5573.4	30280	7536.8	33621	27119	646.28	24786	13791	10401	5773	613.28	7671.5	5126	1786.6	1301.9	22478	165.52
992.33	1329.5	3.4428	88.693	3259.9	977.64	301.23	1484.9	561.43	2442.3	14054	49.351	147.27	7194	758.47	17593	7300.3	9634.3	205.89	8733.2	1.2604	6.4787	7.3476	123.57	103.08	29.757	106.97	13.469	25.78	257.79	516.9	2573.5	894.66	4034.3	8132.3	6160.1	23117	2350.9	309.71	494.17	228.37	20388	9521.6	167.36	614.23	80628	30028	3031	6864.2	12856
64.349	51.018	1.0771	4.6746	47.285	126.36	72.067	187.63	215.9	42.88	53.366	1.0822	17.875	36.599	137.4	40.568	39.518	516.93	55.927	877.11	2.7118	8.1902	8.2208	7.9242	6.8678	1.3342	5.9473	18.587	42.945	40.258	18.735	364.22	98.101	96.705	787.14	724.48	744.26	207.04	8.4169	284.1	154.38	1871.7	767.03	14.044	101.99	9282.8	17199	839.29	1986.2	3043.6
13252	9241.5	208.78	557.17	3518.9	591.04	1037	1430.3	371.25	944.96	10507	55.359	159.39	2783.6	32985	6709.6	8036.6	1.2681e+05	2366.6	1.5584e+05	54368	33097	97045	6332.4	982.47	928.04	358.4	1075	4045.5	6649.3	1835.7	26539	5834.9	9725.9	18770	7667.6	66070	9520.4	685.79	16578	7257.9	53263	16934	935.8	11021	70766	19197	5428.1	4148.4	1089.7
1444.4	1590.3	28.26	58.017	252.04	82.212	162.2	170.11	123.23	79.058	79.896	10.771	13.013	42.474	1537.4	24.079	25.585	9803	81.232	7984.2	683.2	381.13	3751.8	143.81	94.678	21.964	26.071	102.97	453.72	597.15	31.077	1062	133.85	766.5	1101.7	475.26	7969.2	545.24	76.184	632.28	530.43	13764	6421.5	387.19	2601.4	11470	4876.5	1888.8	1232.8	8426.4
28493	24938	610.64	1346.9	9986.5	2336.2	2503.7	12659	542	1420.3	29287	2047.2	23948	60460	98180	9376.9	9062.7	1.3352e+05	5140.1	3.863e+05	32806	12013	29821	7891.8	1902.8	3733.2	4141	3032.6	7830.6	12645	4599.1	84670	18824	23141	77925	25148	1.7187e+05	38409	1855.1	40928	27286	44294	15399	883.39	15703	54420	13488	4873.7	35759	760.88
2854.9	1727.1	52.343	122.61	234.83	9.838	96.686	5.745	2.7409	5.3407	2.0491	16.236	3.2843	8.2757	21809	2.6949	1.5801	14549	70.783	27832	86927	77376	15740	41231	4334.2	11570	756.78	227.2	2484.5	1403.1	21.292	594.51	24.915	1172.1	2275.1	228.26	9732.2	797.47	183.95	26497	1585.2	6943.5	2031.1	198.76	4750.6	175.27	93.066	620.28	18.919	7.7686
1764.2	1338.3	47.809	124.79	172.25	22.833	75.339	20.975	13.849	7.8313	2.8939	37.606	10.024	6.774	20246	3.5911	2.1385	7043.2	58.334	23381	1.0348e+05	1.3255e+05	6310.6	69357	7192	21835	1658.3	177.29	4219.7	885.38	19.416	470.77	27.166	760.64	2687.6	188.66	6922.8	790.16	163.34	46256	1259.2	56167	31065	1916.1	18300	2656.1	1532.5	5303.4	144.66	51.118
3424.1	1693	39.603	172.15	295.88	65.602	194.33	85.787	52.041	26.854	11.012	44.341	18.111	14.371	6305.4	13.903	8.0432	32134	82.072	25787	36429	20180	35668	2962.5	411.47	502.25	89.451	160.59	1256.2	1879.3	20.931	1047.7	30.686	1307.9	1187.1	320.24	10319	348.78	161.72	3898.1	685.88	94366	45948	1944.2	17394	11321	5199.6	12030	827.89	1444.6
715.42	392.02	14.253	61.882	79.934	22.425	42.013	35.826	16.091	68.149	4.0376	21.588	17.729	16.085	8269.5	11.585	3.5703	4018.1	32.153	14922	48434	45218	2722.1	31533	4262.9	7106.9	1016.8	57.709	2456.6	443.95	9.8883	242.81	11.61	290.62	1865.2	116.59	2528.5	325.73	59.104	25897	433.15	41334	11974	632.29	12030	1243.9	741.53	3650.7	214.97	50.895
819.53	882.53	15.228	55.293	168.37	42.541	84.002	70	37.957	164.34	11.585	31.086	13.599	12.911	1430.8	27.062	5.5696	9349	21.61	7476.7	2966.7	8835.8	4892.4	5069	2785.3	2026.7	670.98	65.003	1745.8	519.47	12.348	383.03	17.905	425.31	2466.1	161.64	4392.3	421.12	168.12	15770	458.68	10408	3563.3	191.42	3143.4	3340.5	949.89	1182.8	326.33	456.47
320.76	433.47	12.114	21.581	149.36	20.703	18.398	79.799	3.6976	10.911	12.527	14.112	105.52	193.67	4238.5	5.377	3.6965	616.61	30.734	3910	1217	3526.5	155.94	1199.7	646.79	1458.7	708.56	75.435	718.46	246.5	54.473	759.22	145.2	231.41	2030.1	169.72	2390.2	1367.5	52.927	7662.8	822.24	2229.5	1067.9	145.28	1528.5	515.58	127.42	204.6	487.97	14.63
158.16	138.71	7.6911	37.476	58.716	17.228	8.9268	52.002	4.0725	13.043	18.395	87.724	90.674	178.8	2819.6	4.9933	2.9398	192.39	8.0106	1441.8	481.91	2614.1	48.927	593.39	734.17	1962.2	958	63.274	973.92	352.97	34.672	397.1	103.14	143.97	3277.4	90.405	969.66	558.63	202.84	15918	705.02	1182.2	743.99	64.985	995.28	613.35	120.11	106.77	327.99	9.57
384.37	299.68	18.218	365.74	111.18	41.185	21.831	32.171	17.411	10.753	35.402	436.58	34.251	44.447	1669.4	13.835	15.993	865.74	35.614	3705.7	598.18	523.15	143.62	92.076	62.197	167.38	101.09	94.534	166.23	187.76	76.616	547.61	214.05	216.43	2143.4	267.2	1688.9	652.68	662.97	3392.4	703.86	78729	1714	108.06	50698	1823.6	532.88	336.47	117.2	55.477
762.89	740.37	15.056	134.38	154.4	164.3	152.73	398.38	286.44	99.264	23.672	64.627	48.572	25.66	1285.3	21.686	16.359	5501	56.402	6472.5	1335.6	2785.1	2394.2	793.76	473.19	719.88	133.26	75.386	659.41	450.3	35.688	626.37	55.197	446.49	2425.6	616.25	4099	450.1	402.74	8752.1	736.23	13622	4306.6	148.52	7379.1	7117.2	9450.5	3464.9	2032.4	39467
193.15	124.89	2.9915	39.239	66.285	165.33	98.441	536.5	586.85	130.94	36.451	14.178	35.948	34.528	853.84	19.208	21.385	782.89	41.979	3081.4	205.22	250.85	157.32	64.149	40.198	60.622	19.188	24.237	83.077	118.89	38.439	626.04	150.54	153.62	849.49	1153	1221.6	343.01	61.116	750.7	183.12	6763.1	1240	55.648	3935.3	3099.7	16940	2272.1	3257	56315
316.21	374.63	12.077	41.464	269.59	527.56	166.97	701.79	1403.4	154.68	192.39	16.149	110.44	164.71	3206.7	59.891	68.582	1162.6	89.767	4877.6	49.655	32.216	34.944	11.009	20.316	36.143	71.162	83.418	95.057	174.65	135.05	1674.5	1071.1	458.35	3201.9	3895.5	3190	1642.8	185.05	985.42	889.84	2194.2	2219.8	141.68	336.62	5890.8	45500	1516.6	5748.4	9448.4
1197.7	1266.6	24.543	179.61	840.69	415.9	282.64	382.54	275.79	105.47	1763.6	28.014	87.137	1022.4	5527.6	684.15	820.73	9132.1	415.41	22257	514.48	587.84	478.56	144.62	134.47	159.55	123.94	150.26	480.72	631.97	370.67	7549.5	2484.4	1800.1	8809	3864	11097	3613.4	191.43	2782.8	1885.5	1.3878e+05	10733	231.42	22877	17687	35584	4150	2999.6	1453.9
378.41	702.45	23.08	24.668	512.65	75.857	25.267	28.115	21.995	21.227	1138.8	5.3328	15.794	583.53	3276.7	458.11	599.09	2523.3	96.1	5799	18.031	18.791	13.239	7.6031	17.112	50.351	99.923	99.973	92.416	114.29	306.04	2462.9	2865.1	926.41	4285.1	1710.3	5133.6	3102.5	90.444	1159.4	1407.1	833.51	698.94	54.716	47.863	1957.8	1590	85.149	130.09	51.135
696.9	554.58	21.327	311.88	385.83	1497.7	689.18	922.74	833.25	242.82	595.29	81.016	177.18	343.82	2438.4	447.58	478.55	3063.4	132.44	9130.9	1371.6	628.61	663.38	111.94	60.756	98.126	49.538	86.226	204.77	395.37	197.03	2001.5	752.86	712.52	4665.7	3766.7	5040	1506	254.51	1458.7	683.05	2.7083e+05	27593	684.72	43672	1.7647e+05	1.7628e+05	5443.8	7080	2469.2
5501.7	3103.6	216.07	1891.5	4671.3	17536	6939.4	16633	10699	6568	21183	1480	5850	9616.1	33769	5272.5	3269.6	27982	2788.5	1.0236e+05	4717.9	16483	1463.2	4110.7	6203.2	8508.1	5358.9	1123.7	8762.2	5554.1	2915.7	34095	8810.9	6921.7	47909	33173	38231	24841	6543.2	93080	17960	38829	1.415e+05	4498.8	19288	4.7485e+05	1.4796e+05	61633	86163	25889
17959	2853	19308	1.0654e+05	4875.8	13796	7011.8	14951	16893	5653.7	13326	12841	3461.6	9809.6	17354	4021.1	3222.7	13976	1183.9	52405	469.89	367.55	305.46	201.12	288.94	271.43	574.84	907.07	841.09	1603.8	2046.7	19040	6709.3	4386.9	36335	1.3671e+05	28731	17071	91703	11400	6368	31521	1.4056e+05	16997	98393	1.9033e+05	91030	76579	38672	26581
7377.2	4743.1	287.76	1819	4072	14099	6289.9	13422	9392	8127.8	17139	748.21	3345.1	7628.6	41040	5438.3	3800.2	31961	1635.4	1.1787e+05	9975.3	3951.5	5007.2	680.61	468.63	662.39	785.2	967.64	1746	4582.9	2632.7	32040	8817.2	6548.4	25580	24248	41683	19547	2085	11171	7215.4	4.8233e+05	2.56e+05	22634	1.2111e+05	7.0221e+05	2.4585e+05	67577	1.1294e+05	18374
2140.4	1932.6	226.16	499.1	1986.2	2471.5	748.87	4064.9	2777	7944.2	10796	289.24	1148.1	3017.9	26550	2350.1	1020.3	8501.1	555.72	38935	856.42	595.06	556.63	566.41	438.11	359.07	833.72	542.36	529.41	1525.9	1442.8	13702	7324	2466.9	13374	9469.1	20164	37894	1277.8	7503.8	4980.7	26431	69853	12623	7553.6	1.9482e+05	46179	11246	32718	6182.8
5024.1	362.43	6553.4	72157	158.77	22.278	112.95	3289.1	3.4336	35.433	385.76	53439	1048	171.97	2646.7	22.346	26.517	903.96	51.61	3774	286.14	209.05	113.55	49.629	479.15	53.99	1300.2	1064.2	1496.8	422.45	90.164	898.27	875.06	1819.4	27986	21683	3149.6	1408.4	1.494e+05	37140	5501.7	16847	184.26	10566	1.0825e+05	366.67	95.447	595.37	3181.9	15.713
2729.1	979.87	68.067	1015.9	648.74	447.98	232.23	564.05	172.6	395.65	1963.7	747.05	451.89	911.47	10447	265.58	192.63	4607	589.12	14648	9146.3	50269	916.51	12297	14709	25200	10718	808.38	19097	6100.8	375.48	5102.8	1134.7	2396.9	42493	2121.9	11538	3751.9	5203.2	2.564e+05	9644.7	7486.2	15919	649.04	7272.4	19420	5028	4245.3	2315.9	577.88
1482.8	1152.9	34.956	814.28	633.12	253	113.44	226.84	113.32	222.95	1201.4	2250	203.01	510.53	10298	146.64	153.32	4761.4	203.44	18890	1562	1677.3	578.78	308.08	722	887.11	1506.5	510.76	1444.9	995.72	434.76	3962.6	2164	1171.1	21569	1461.3	6903.4	3402.9	3315.8	30667	4991.8	4969.1	9888.6	376.35	15611	11892	2717.9	1395.9	1122.5	396.38
21742	54651	11150	1202.8	1.5522e+05	18724	16393	71771	45916	8.4029e+05	96644	676.24	8763.5	14550	35602	2.1654e+05	31308	94673	24293	69682	412.91	911.61	625.12	641.88	1648.4	1112.8	4801.4	1485.8	3649	5352.4	12364	28026	17552	17772	1.4568e+06	2.8271e+05	6.2852e+05	2.0584e+06	4116.7	2.1917e+05	2.1245e+05	21415	25182	813.02	1903.1	1.603e+05	47574	11245	58705	12109
[truncated: 33 more columns]
