# Supplementary material for: Reproducibility of the Structural Brain Connectome Derived from Diffusion Tensor Imaging
Source: PLoS One. 2015 Sep 2;10(9):e0135247. doi: 10.1371/journal.pone.0135247 (PMC4557836; doi:10.1371/journal.pone.0135247)
Supplement: S1 Data — Please refer to the README.txt file within the compressed folder for usage instructions. (ZIP) [file pone.0135247.s001.zip › Subject6_determistic_scanner_A_time_1.csv]

0	0.012867	0.0015704	0.0041002	0.0001022	0	0.0042648	0	0	0	0	0	0	0	0	0	0	6.7313e-05	8.8155e-05	0	0	2.8635e-05	1.0183e-05	7.4588e-05	0.00031037	0	5.6801e-06	0.004999	0.00078824	6.4123e-05	3.1854e-05	0.00086974	0	0.029548	0	0.00109	0.0021783	0.00017204	0.0061453	0	0	0	0	0	0.00024095	0	0	0	0	0
0.012867	0	0	0	0.0031212	0	0.008791	0	0	0	0	0	0	0	0	0	0	0.00087298	0.00043381	0	0	0.00011361	1.5099e-05	0.00018292	0	0	0	0	0	0	2.3081e-05	5.331e-06	0	0.0015618	0.00061775	0.002945	0.0044647	0.0051236	0	0	0	0	0	0	0	0.00090614	0	0.00016148	3.1816e-06	0
0.0015704	0	0	0	0	0	0	0	0	0	0	0	0	0	0	0	0	1.3184e-05	0	0	0	0	0	0	1.6742e-05	0	0	0.00069373	0.00022912	0.00010092	0	0	0	3.7996e-05	0	0.0046116	0.003313	0.00011387	0.0024574	0	0	0	0	0.00022399	0.00026859	0	0	2.1314e-06	0	0
0.0041002	0	0	0	0	0	0	0.00089613	0	0	0	0.026549	0.002003	0	0	0	0	0	0	0	0	0	0	0	0.0001691	0	0	0.0015865	0.00047941	2.553e-05	0	0	0	0.0069087	0	0.0013604	0.00044246	0	0.032604	0	8.0564e-05	3.9583e-06	0	3.0224e-05	0.0034939	0	0	0	6.5379e-05	0
0.0001022	0.0031212	0	0	0	0.013635	0.0086008	0	0.0054475	0	0	0	0	0	0	6.3435e-05	0	0.0017131	0.0013578	0	0	6.3329e-06	1.5142e-06	0	0	0	0	0	0	0	0	0	0	0.012385	0.0002249	0.00010138	0.018286	2.2947e-05	0	1.0673e-05	0	0	0	0	0	4.1948e-06	0	8.1446e-06	0	0
0	0	0	0	0.013635	0	0.0080099	0.008288	0.042238	0.010392	0	0	0	0	0	0	0	0	0	0	0	0	0	0	0	0	0	0	0	0	0	0.00012935	0	0.017255	0	0	4.9064e-05	0	0	0	0	0	0	0	0	0	0	0	0	0
0.0042648	0.008791	0	0	0.0086008	0.0080099	0	0.0055782	0.002731	0	0	0	0.0001265	0	0	0	0	1.257e-05	0	0	0	0	0	0	0	0	0	0.00044731	1.0593e-05	9.491e-06	0	0	0	0.00011362	0.00075837	0.0015179	0.0021757	0.0013304	0	7.9329e-06	0	0	0	0	0	0.00019056	0	6.771e-05	0.00020601	0
0	0	0	0.00089613	0	0.008288	0.0055782	0	0.026381	0.0055065	0.00087088	0.0070662	0.015768	0.0032241	0.00065662	0	0	0	0	0.00017189	0	0	0	0	0	0	0	0	0	0	0	0	0	4.5992e-05	0.00047207	5.0878e-05	0.00031695	9.7458e-06	5.1203e-05	0	0	0	0	0	0	7.1445e-05	1.5123e-05	0.00016889	0.013235	0
0	0	0	0	0.0054475	0.042238	0.002731	0.026381	0	0.0083424	0	0	0	0	0	0	0	0	0	0	0	0	0	0	0	0	0	0	0	0	0	0	0	0	0	0	0	0	0	0	0	0	0	0	0	0	0	0	0	0
0	0	0	0	0	0.010392	0	0.0055065	0.0083424	0	0.0015255	0	0	0	0	0.018992	0.0025802	0	0.0038251	0	0	0	0	0	0	0	0	0	0	0.0014935	0.0016967	0.00044763	0	0.0085014	0.0020521	0.001576	0.0053017	0.0058741	0	7.7913e-06	0	0	0	0	0	6.0083e-06	0	0	2.1383e-06	0
0	0	0	0	0	0	0	0.00087088	0	0.0015255	0	3.7891e-05	0.00010067	0.020743	0	0.00026962	0	0.00015652	0	0.0039448	0	0	0	0	0	0	0	0	0	0	0	0	0	0	0	5.0424e-05	0	0	0	0	0	0	0	0	0	0	0	0	0.00015495	0
0	0	0	0.026549	0	0	0	0.0070662	0	0	3.7891e-05	0	0.015943	0.0091493	8.1315e-05	0	0	0	0	0.00022488	0	0	0	0	0	0	0	0	0	0	0	0	0	0.00048281	0	0	0	0	0.018027	0	0	0	0	0	0.001387	0	0	0	0.00015026	0
0	0	0	0.002003	0	0	0.0001265	0.015768	0	0	0.00010067	0.015943	0	0.0059686	0	0	0	0	0	4.6913e-06	0	0	0	0	0	0	0	0	0	0	0	0	0	0	0	0	0	0	0.00048791	0	0	0	0	0	0	0	0	0	0.00086726	0
0	0	0	0	0	0	0	0.0032241	0	0	0.020743	0.0091493	0.0059686	0	0.0096041	0	0	0	0	0.0023172	0	0	0	0	0	0	0	0	0	0	0	0	0	0	0	0	0	0	0	0	0	0	0	0	0	0	0	0	0.0007941	0
0	0	0	0	0	0	0	0.00065662	0	0	0	8.1315e-05	0	0.0096041	0	0	0	9.3927e-06	0	0.01601	0	0.00049947	0	0.0021419	9.0903e-05	0.0034797	5.0945e-05	0.00015069	0	0	0	0	0	0	0	0	0	0	0	0.0079676	0.00037808	0	0	0	0	0	0	0	0	0
0	0	0	0	6.3435e-05	0	0	0	0	0.018992	0.00026962	0	0	0	0	0	0.014485	0.0027881	0.0037977	0	0	0	0	0	0	0	0	0	0	3.9024e-06	0	0.00032334	0	0.0089641	0.0018901	0.0013965	0.012801	0.0032783	0	3.8584e-05	9.469e-06	0	0	0	0	0	0	0	0	0
0	0	0	0	0	0	0	0	0	0.0025802	0	0	0	0	0	0.014485	0	0.011621	0.01419	0	0	0	0	0	0	0	0	0	0	0.00022539	0.0065686	0.006951	0.0030234	0.0070227	0	0	2.6001e-05	0	0	0	0	0	0	0	0	0	0	0	0	0
6.7313e-05	0.00087298	1.3184e-05	0	0.0017131	0	1.257e-05	0	0	0	0.00015652	0	0	0	9.3927e-06	0.0027881	0.011621	0	0.010441	0.0019828	0.0012046	0.0019288	0.0021597	0.00019758	0.00014112	0	0	0	0.00028939	3.2189e-06	0	0.00017101	0	0.0017033	0.0037259	0.00037723	0.0055094	0.0035993	0	0.00095441	0.0001381	0	0	0	0	0	0	0	0	0
8.8155e-05	0.00043381	0	0	0.0013578	0	0	0	0	0.0038251	0	0	0	0	0	0.0037977	0.01419	0.010441	0	3.2835e-05	0	0	0.01119	0	1.4283e-05	0	0	0	0.0054025	0.0085105	0.0021523	0.006868	0.00043973	0.00088281	0.00081497	0	0.0020568	0.00044217	0	7.7283e-05	0.00021828	0	0	0	0	0	0	0	0	0
0	0	0	0	0	0	0	0.00017189	0	0	0.0039448	0.00022488	4.6913e-06	0.0023172	0.01601	0	0	0.0019828	3.2835e-05	0	0.0051458	0.00072319	0	0.00185	0.00050667	0.0012503	3.1831e-06	0	4.4286e-06	0	0	0	0	0	0.00054558	4.535e-05	0	0	0	0.00058626	0	0	0	0	0	0	0	0	0	0
0	0	0	0	0	0	0	0	0	0	0	0	0	0	0	0	0	0.0012046	0	0.0051458	0	0.022058	0.00010121	0.0061782	0	0	0	0	0	0	0	0	0	0	0	0	0	0	0	0	0	0	0	0	0	0	0	0	0	0
2.8635e-05	0.00011361	0	0	6.3329e-06	0	0	0	0	0	0	0	0	0	0.00049947	0	0	0.0019288	0	0.00072319	0.022058	0	0.00021067	0.017109	3.1091e-05	0.00023473	0	0	0	2.8809e-06	1.9256e-05	0.00013921	0	0.00011368	0	0	1.1492e-05	0	0	0.00087416	0	0	0	0	0	0	0	0	0	0
1.0183e-05	1.5099e-05	0	0	1.5142e-06	0	0	0	0	0	0	0	0	0	0	0	0	0.0021597	0.01119	0	0.00010121	0.00021067	0	0.0026822	0.0076948	0.00010358	0	0	0.0056766	0.00078554	0.00012132	0.00056761	0	0.00025034	1.4861e-06	0	1.3884e-05	0	0	2.1814e-06	0	0	0	0	0	0	0	0	0	0
7.4588e-05	0.00018292	0	0	0	0	0	0	0	0	0	0	0	0	0.0021419	0	0	0.00019758	0	0.00185	0.0061782	0.017109	0.0026822	0	0.0044796	0.007573	0	0	0.00010953	8.313e-06	0	7.9055e-05	0	5.2629e-06	0	0	0.00031318	0	0	0.0064838	0	0	0	0	0	0	0	0	0	0
0.00031037	0	1.6742e-05	0.0001691	0	0	0	0	0	0	0	0	0	0	9.0903e-05	0	0	0.00014112	1.4283e-05	0.00050667	0	3.1091e-05	0.0076948	0.0044796	0	0.0073598	0.00052155	0.00048252	0.011475	6.3608e-05	0	4.9207e-06	0	0.0019228	0.00076315	0	0.00021868	2.5457e-05	0.00010036	0.014799	0.0004341	0	0	0	2.9162e-06	0	0	0	0	0
0	0	0	0	0	0	0	0	0	0	0	0	0	0	0.0034797	0	0	0	0	0.0012503	0	0.00023473	0.00010358	0.007573	0.0073598	0	0.00031268	0	0.00018979	0	0	0	0	0	0	0	0	0	0	0.0054483	0	0	0	0	0	0	0	0	0	0
5.6801e-06	0	0	0	0	0	0	0	0	0	0	0	0	0	5.0945e-05	0	0	0	0	3.1831e-06	0	0	0	0	0.00052155	0.00031268	0	0.0035567	0.00040448	0	0	0	0	0.00032198	2.5855e-05	0	0.00020465	0	0.00025237	0.010299	0.014205	0	0	0	0	0	0	0	0	0
0.004999	0	0.00069373	0.0015865	0	0	0.00044731	0	0	0	0	0	0	0	0.00015069	0	0	0	0	0	0	0	0	0	0.00048252	0	0.0035567	0	0.0025801	0.00065985	0	0.00073523	0	0.031689	8.4931e-05	0	0.0001237	0	0.0011567	0.0019635	0.036941	0	0	0	0.00021912	0	0	0	0	0
0.00078824	0	0.00022912	0.00047941	0	0	1.0593e-05	0	0	0	0	0	0	0	0	0	0	0.00028939	0.0054025	4.4286e-06	0	0	0.0056766	0.00010953	0.011475	0.00018979	0.00040448	0.0025801	0	0.018437	0	0.00038212	0	0.0013675	0.0022989	1.0592e-05	0.0021962	0.00021146	6.0185e-06	0.00017405	0.0004477	0	0	0	9.0839e-05	0	0	0	0	0
6.4123e-05	0	0.00010092	2.553e-05	0	0	9.491e-06	0	0	0.0014935	0	0	0	0	0	3.9024e-06	0.00022539	3.2189e-06	0.0085105	0	0	2.8809e-06	0.00078554	8.313e-06	6.3608e-05	0	0	0.00065985	0.018437	0	0.0058117	0.017964	0	0.00037526	1.292e-05	0	1.7053e-05	0	0	0	0	0	0	0	0	0	0	0	0	0
3.1854e-05	2.3081e-05	0	0	0	0	0	0	0	0.0016967	0	0	0	0	0	0	0.0065686	0	0.0021523	0	0	1.9256e-05	0.00012132	0	0	0	0	0	0	0.0058117	0	0.012155	0	0.00030216	0	0	8.6498e-06	0	0	0	0	0	0	0	0	0	0	0	0	0
0.00086974	5.331e-06	0	0	0	0.00012935	0	0	0	0.00044763	0	0	0	0	0	0.00032334	0.006951	0.00017101	0.006868	0	0	0.00013921	0.00056761	7.9055e-05	4.9207e-06	0	0	0.00073523	0.00038212	0.017964	0.012155	0	0.0080242	0.0091187	0	0	0.0003383	0	0	0	0	0	0	0	0	0	0	0	0	0
0	0	0	0	0	0	0	0	0	0	0	0	0	0	0	0	0.0030234	0	0.00043973	0	0	0	0	0	0	0	0	0	0	0	0	0.0080242	0	0.0012782	0	0	0	0	0	0	0	0	0	0	0	0	0	0	0	0
0.029548	0.0015618	3.7996e-05	0.0069087	0.012385	0.017255	0.00011362	4.5992e-05	0	0.0085014	0	0.00048281	0	0	0	0.0089641	0.0070227	0.0017033	0.00088281	0	0	0.00011368	0.00025034	5.2629e-06	0.0019228	0	0.00032198	0.031689	0.0013675	0.00037526	0.00030216	0.0091187	0.0012782	0	1.3123e-05	0	0.0058124	0	0.0032824	2.8924e-05	0.0018726	0	0	0	0.00031761	0	0	0	0	0
0	0.00061775	0	0	0.0002249	0	0.00075837	0.00047207	0	0.0020521	0	0	0	0	0	0.0018901	0	0.0037259	0.00081497	0.00054558	0	0	1.4861e-06	0	0.00076315	0	2.5855e-05	8.4931e-05	0.0022989	1.292e-05	0	0	0	1.3123e-05	0	0.033361	0.0079009	0.010507	0.00033823	0.016902	0.010925	0	0	0	0	0	0	0	0	0
0.00109	0.002945	0.0046116	0.0013604	0.00010138	0	0.0015179	5.0878e-05	0	0.001576	5.0424e-05	0	0	0	0	0.0013965	0	0.00037723	0	4.535e-05	0	0	0	0	0	0	0	0	1.0592e-05	0	0	0	0	0	0.033361	0	0.0053018	0.0097578	0.0055635	0.00087337	9.8964e-05	0	0	0.0014278	0.0014679	0.0023773	0	0.00037075	0.00023461	0
0.0021783	0.0044647	0.003313	0.00044246	0.018286	4.9064e-05	0.0021757	0.00031695	0	0.0053017	0	0	0	0	0	0.012801	2.6001e-05	0.0055094	0.0020568	0	0	1.1492e-05	1.3884e-05	0.00031318	0.00021868	0	0.00020465	0.0001237	0.0021962	1.7053e-05	8.6498e-06	0.0003383	0	0.0058124	0.0079009	0.0053018	0	0.032625	0.0060586	1.0711e-05	0.00059654	0	0	0	0	0	0	0	0	0
0.00017204	0.0051236	0.00011387	0	2.2947e-05	0	0.0013304	9.7458e-06	0	0.0058741	0	0	0	0	0	0.0032783	0	0.0035993	0.00044217	0	0	0	0	0	2.5457e-05	0	0	0	0.00021146	0	0	0	0	0	0.010507	0.0097578	0.032625	0	0.00021399	0.00079986	0.0012937	0	0	0	0	0	0	0	0	0
0.0061453	0	0.0024574	0.032604	0	0	0	5.1203e-05	0	0	0	0.018027	0.00048791	0	0	0	0	0	0	0	0	0	0	0	0.00010036	0	0.00025237	0.0011567	6.0185e-06	0	0	0	0	0.0032824	0.00033823	0.0055635	0.0060586	0.00021399	0	0	0.00088567	5.0746e-05	0	0.00075148	0.0080695	0	0	0	0	0
0	0	0	0	1.0673e-05	0	7.9329e-06	0	0	7.7913e-06	0	0	0	0	0.0079676	3.8584e-05	0	0.00095441	7.7283e-05	0.00058626	0	0.00087416	2.1814e-06	0.0064838	0.014799	0.0054483	0.010299	0.0019635	0.00017405	0	0	0	0	2.8924e-05	0.016902	0.00087337	1.0711e-05	0.00079986	0	0	0.015676	0	0	0	0	0	0	0	0	0
0	0	0	8.0564e-05	0	0	0	0	0	0	0	0	0	0	0.00037808	9.469e-06	0	0.0001381	0.00021828	0	0	0	0	0	0.0004341	0	0.014205	0.036941	0.0004477	0	0	0	0	0.0018726	0.010925	9.8964e-05	0.00059654	0.0012937	0.00088567	0.015676	0	0	0	0	0	0	0	0	0	0
0	0	0	3.9583e-06	0	0	0	0	0	0	0	0	0	0	0	0	0	0	0	0	0	0	0	0	0	0	0	0	0	0	0	0	0	0	0	0	0	0	5.0746e-05	0	0	0	0.0084404	3.6938e-05	0.012337	0.0010164	0	0.0053791	0	0
0	0	0	0	0	0	0	0	0	0	0	0	0	0	0	0	0	0	0	0	0	0	0	0	0	0	0	0	0	0	0	0	0	0	0	0	0	0	0	0	0	0.0084404	0	0	0	0.00057109	0	0.005593	0.00023663	0
0	0	0.00022399	3.0224e-05	0	0	0	0	0	0	0	0	0	0	0	0	0	0	0	0	0	0	0	0	0	0	0	0	0	0	0	0	0	0	0	0.0014278	0	0	0.00075148	0	0	3.6938e-05	0	0	0.00043137	0	0	0	0	0
0.00024095	0	0.00026859	0.0034939	0	0	0	0	0	0	0	0.001387	0	0	0	0	0	0	0	0	0	0	0	0	2.9162e-06	0	0	0.00021912	9.0839e-05	0	0	0	0	0.00031761	0	0.0014679	0	0	0.0080695	0	0	0.012337	0	0.00043137	0	0	0	0	0.0011457	0
0	0.00090614	0	0	4.1948e-06	0	0.00019056	7.1445e-05	0	6.0083e-06	0	0	0	0	0	0	0	0	0	0	0	0	0	0	0	0	0	0	0	0	0	0	0	0	0	0.0023773	0	0	0	0	0	0.0010164	0.00057109	0	0	0	0.010157	0.0082306	9.1572e-05	1.1693e-05
0	0	0	0	0	0	0	1.5123e-05	0	0	0	0	0	0	0	0	0	0	0	0	0	0	0	0	0	0	0	0	0	0	0	0	0	0	0	0	0	0	0	0	0	0	0	0	0	0.010157	0	0.0085174	0.010627	0.037044
0	0.00016148	2.1314e-06	0	8.1446e-06	0	6.771e-05	0.00016889	0	0	0	0	0	0	0	0	0	0	0	0	0	0	0	0	0	0	0	0	0	0	0	0	0	0	0	0.00037075	0	0	0	0	0	0.0053791	0.005593	0	0	0.0082306	0.0085174	0	0.017084	0.0086137
0	3.1816e-06	0	6.5379e-05	0	0	0.00020601	0.013235	0	2.1383e-06	0.00015495	0.00015026	0.00086726	0.0007941	0	0	0	0	0	0	0	0	0	0	0	0	0	0	0	0	0	0	0	0	0	0.00023461	0	0	0	0	0	0	0.00023663	0	0.0011457	9.1572e-05	0.010627	0.017084	0	0.0098832
0	0	0	0	0	0	0	0	0	0	0	0	0	0	0	0	0	0	0	0	0	0	0	0	0	0	0	0	0	0	0	0	0	0	0	0	0	0	0	0	0	0	0	0	0	1.1693e-05	0.037044	0.0086137	0.0098832	0
0	0	0	0	0	0	0	0.00027842	0	0.0053083	0.00050949	0	0	0	0	0	0	0	0	0	0	0	0	0	0	0	0	0	0	0	0	0	0	0	0	0	0	0	0	0	0	0	0	0	0	0.00073251	0.007635	0	0.014847	0.019993
0	0	0	0	0	0	0	0.0024491	0	0.0067418	0.021226	0	0	4.5573e-05	0	0.00045424	0	0	0	0.002169	0	0	0	0	0	0	0	0	0	0	0	0	0	0	0	0	0	0	0	0	0	0	0	0	0	0	0	1.4677e-06	9.1123e-05	0
0	0	0	0.0013591	0	0	8.8763e-05	0.00021355	0	0	0	0.0067895	0.005005	0.00012834	0	0	0	0	0	0	0	0	0	0	0	0	0	0	0	0	0	0	0	1.5507e-05	0	0	0	0	0.0038248	0	0	0	0	0	0.0072045	0	0	5.0963e-06	0.0082215	0
0	0	0	3.9273e-05	0	0	0	0.0014675	0	0	0	1.8235e-05	0.024811	7.3644e-05	0	0	0	0	0	0	0	0	0	0	0	0	0	0	0	0	0	0	0	0	0	0	0	0	0	0	0	0	0	0	9.5338e-05	0	0	0	0.014573	0
0	0	0	0	0	0	0	4.688e-05	0	0	0.0010299	5.1848e-05	0.0010052	0.011673	0.0010299	0	0	0	0	0.00089138	0	0	0	0	0	0	0	0	0	0	0	0	0	0	0	0	0	0	0	0	0	0	0	0	0	0	0	0	0.0080385	0
0	0	0	0	0	0	0	0	0	0	0	0	0	0.0011012	0.035974	0	0	0	0	8.4562e-05	0	0	0	0	0	0	0	0	0	0	0	0	0	0	0	0	0	0	0	0	0	0	0	0	0	0	0	0	0.0001869	0
0	0	0	0	0	0	0	0	0	0	0.00089227	0	0	0	0	0.0011157	0	0.00042661	0	0.0023635	0	0	0	0	0	0	0	0	0	0	0	0	0	0	0	0	0	0	0	0	0	0	0	0	0	0.0023537	0.00015755	0	0	0
0	0	0	0	0	0	0	0	0	0	0	0	0	0	0	0	0	0	0	0	0	0	0	0	0	0	0	0	0	0	0	0	0	0	0	0	0	0	0	0	0	0	0	0	0	0	0	0	0	0
0	0	0	0	0	0	0	0	0	0	0	0	0	0	0.00018172	2.3267e-05	0	0.0016189	0	0.0010009	0	7.663e-05	0	0	0	0	0	0	0	0	0	0	0	0	6.6588e-05	0	0	0	0	0	0	0	0	0	0	0.00056677	1.438e-05	7.0656e-07	0	0
0	0	0	0	0	0	0	4.2308e-05	0	2.4621e-06	0	0	0	0	0	0	0	0	0	0	0	0	0	0	0	0	0	0	0	0	0	0	0	0	0	0	0	0	0	0	0	0	6.2799e-05	0	0	0.00053818	0	2.3588e-05	0	0
0	0	0	0	0	0	0	0	0	0	0.0008415	0	0	0.0005678	0.012583	0	0	0.0038194	0	0.011379	0	0	0	0	0	0	0	0	0	0	0	0	0	0	0	0	0	0	0	5.9474e-06	0	0	0	0	0	0	0	0	0.00086553	0
0	0	0	0	0	0	0	0	0	0	0	0	0	0	0	0	0	0	0	0	0	0.00039108	0	0	0	0	0	0	0	0	0	0	0	0	0	0	0	0	0	0	0	0	0	0	0	0	0	0	0	0
0	0	0	0	0	0	0	0	0	0	0	0	0	0	0	0	0	2.886e-05	0	0	4.1054e-06	0.00069103	0	0	2.5889e-05	1.8532e-05	0	0	0	0	0	0	0	0	0	0	0	0	0	3.0746e-05	0	0	0	0	0	0	0	0	0	0
0	0	0	0	0	0	0	0	0	0	0	0	0	0	5.0495e-05	0	0	0	0	0	0	0	0	0	0	0	0	0	0	0	0	0	0	0	0	0	0	0	0	0	0	0	1.5149e-05	1.6304e-05	5.3699e-05	3.9423e-05	0	0.0001085	8.423e-06	0
1.9041e-06	3.0903e-05	0	0	0	0	0	0	0	0	0	0	0	0	0	0	0	1.0232e-06	0	0	0	8.6008e-06	0	2.7018e-05	0	0	0	0	0	0	0	0	0	0	0	0	0	0	0	1.8033e-05	0	0	0	6.9213e-05	0.00018668	0	0	7.9104e-06	0	0
0	0	0	0	0	0	0	0	0	0	0	0	0	0	0	0	0	0	0	0	0	0	0	0	0	0	0	0	0	0	0	0	0	0	7.5556e-06	1.1715e-05	0	0	0	8.8605e-06	0	0	0	0	2.3238e-05	0.00036041	0	1.7315e-05	0	0
0	0	0	0	0	0	0	0	0	0	0	0	0	0	0	0	0	0	0	0	0	0	0	0	0	0	0	0	0	0	0	0	0	0	0	0	0	0	0	0	0	0	0	0	0	0	0	0	0	0
0	0	0	0	0	0	0	0	0	0	0	0	0	0	0	0	0	0	0	0	0	0	0	0	0	0	0	0	0	0	0	0	0	0	0	0	0	0	0	0	0	0	0	0	0	8.9638e-06	0	0	0	0
0	0	0	0	0	0	0	0	0	0	0	9.7797e-05	0	0	0	0	0	0	0	0	0	0	0	0	2.2667e-05	0	0	3.7745e-05	0	0	0	0	0	0	2.6757e-05	0	0	0	0	0	0.00086677	0.0014206	0	0.0033627	0.00044862	0.00012279	0	0.00018904	0	0
0	0	0	0	0	0	0	0	0	0	0	0	0	0	0	0	0	0	0	0	0	0	0	0	0	0	0	0	0	0	0	0	0	0	0	0	0	0	0	0	0	0	8.5581e-06	0	1.9352e-05	0.00013862	0	1.3296e-05	0	0
0	0	0	0	0	0	0	0	0	0	0	0	0	0	0	0	0	0	0	0	0	0	0	0	0	0	0	0	0	0	0	0	0	0	0	0	0	0	0	0	0	0	0	0	0	1.069e-05	0	0	0	0
0	0	0	0	0	0	0	0	0	0	0	0	0	0	0	0	0	0	0	0	0	0	0	0	0	0	0	0	0	0	0	0	0	0	0	0	0	0	0	0	0	0	0	0	0	2.4608e-05	0	0	0	0
0	0	0	0	0	0	0	0	0	0	0	0	0	0	0	0	0	0	0	0	0	0	0	0	0	0	0	0	0	0	0	0	0	0	0	0	0	0	0	0	0	0.00012732	0.00081275	0	0	0.00026875	0	0	0	0
0	0	0	0	0	0	0	0	0	0	0	0	0	0	0	0	0	0	0	0	0	0	0	0	0	0	0	0	0	0	0	0	0	0	0	0	0	0	0	0	0	0	1.5408e-05	0	0	0.00026254	0	0	0	0
0	0	0	0	0	0	0	0.00058807	0	0	0	8.5072e-05	0	0	0	0	0	0	0	0	0	0	0	0	0	0	0	0	0	0	0	0	0	0	0.00013268	0	0	0	0	0	0	0.022663	0.0033071	0.0016084	0.0050467	0.030326	0.0053519	0.0020475	0.00039917	0
0	7.0098e-05	0	0	0	0	0	0.0019471	0	0.00076301	0	0	0	0	0	2.2925e-06	0	0.0003141	0.00014587	0	0	0	0	0	3.7781e-05	0	0	1.7248e-05	9.2575e-06	0	0	0	0	6.223e-06	0.013913	8.8082e-05	0.00025009	0.0011954	0	1.6361e-05	0.0010868	0	6.6194e-06	0	0	0.0066525	0	0.0009027	4.2781e-06	0
0.00052699	0.00050511	0.00011471	0.0020883	0	0	0	3.7692e-05	0	2.4518e-06	0	0.0013713	6.1021e-05	0	0	0	0	2.5109e-06	0	0	0	0	0	0	0	0	0	0	0	0	0	0	0	0	0.001474	0.031801	0.00029883	0	0.0040868	0	0	0	0	0.00025024	0.0022093	0.0082165	0	0.0012517	0.00031752	0
0	0	0	0	0	3.5331e-06	0	0.00044623	0	0	0	0	0	0	0	0	0	0	0	0	0	0	0	0	0	0	0	0	0	0	0	0	0	0	8.487e-05	0	0	0	0	0	0	2.1027e-05	0.00051257	0.00021158	0.00026495	0.010118	0.0011686	0.0023445	0.00035253	0
0	0	0	0	0	0	0	2.1585e-06	0	0	0	0	0	0	0	0	0	0	0	0	0	0	0	0	0	0	0	0	0	0	0	0	0	0	1.2776e-05	0	0	0	0	0	0	0	0	0	0	0.02081	0	0.00040127	2.2098e-05	0
0.00044638	0	0	0.00076636	0	0	0	1.4417e-05	0	0	0	0.0041866	0	0	0	0	0	0	0	0	0	0	0	0	0	0	0	0	0	0	0	0	0	0	0	0.0016182	0	0	0.01309	0	0	0	0	0	0.0088022	0	0	0	0	0
0	1.9487e-05	0	0	0	0	0	0	0	0	0	0	0	0	0.0011223	0	0	0	0	0	0	0	0	0	0	0	0	0	0	0	0	0	0	0	9.9356e-06	0	0	0	0	0.00014331	0	0	0	0	0	6.7074e-05	0	2.7845e-06	0	0
0	0	0	0	0	0	0	0	0	0	0	0	0	0	0	0	0	0	0	0	0	0	0	0	0	0	0	0	0	0	0	0	0	0	0	0	0	0	0	0	0	0	0	0	0	6.392e-05	0	1.5801e-06	0	0
0	5.741e-05	0	0	0.0001793	7.4465e-06	4.3007e-05	0.00083177	0	0.014221	0	0	0	0	0	0.0062195	0	0.0078403	0.00067198	0.00068085	0	0	0	0	0	0	0	0	0.00094689	0	0	0	0	0	0.031048	0.001586	0.0026738	0.027415	0	0.016214	0.00035573	0	0	0	0	0.00053322	0	9.8628e-05	0.00012936	0
[truncated: 33 more columns]
