# Supplementary material for: Reproducibility of the Structural Brain Connectome Derived from Diffusion Tensor Imaging
Source: PLoS One. 2015 Sep 2;10(9):e0135247. doi: 10.1371/journal.pone.0135247 (PMC4557836; doi:10.1371/journal.pone.0135247)
Supplement: S1 Data — Please refer to the README.txt file within the compressed folder for usage instructions. (ZIP) [file pone.0135247.s001.zip › Subject6_determistic_scanner_A_time_2.csv]

0	0.0089342	0.0030146	0.0045249	1.3785e-05	0	0.0066793	0	0	0	0	0	0	0	0	0	0	5.3188e-05	0	0	0	0.00085264	0.00016159	0.0016258	0.00010034	7.5395e-06	0.0004332	0.0016733	0.0003438	0.00013002	0	8.6769e-05	0	0.023791	0.00098173	0.00039518	0.0011984	0	4.591e-05	1.2603e-05	0	0	0	0	0	0	0	0	0	0
0.0089342	0	0	0	0.0053367	0	0.00373	0	0	0	0	0	0	0	0	7.6575e-05	0	0.000615	8.6768e-05	5.8162e-06	0	0.0015189	0.00022904	1.753e-05	0	0	0	0	0	0	0	0	0	0.0090509	0.00063706	1.1931e-05	0.0043379	0.0002816	0	0	0	0	0	0	0	0	0	0	0	0
0.0030146	0	0	0.0057195	0	0	2.2249e-05	0	0	0	0	0	0	0	0	0	0	9.6801e-05	0	0	0	3.1872e-05	4.588e-05	0	0	0	0	0	0	0	0	0	0	0.00042438	6.9492e-06	0.0032041	0.0053674	0.0023074	0.0033144	0	8.1237e-05	0	0	0	0.00011929	0	0	0	0	0
0.0045249	0	0.0057195	0	0	0	0	0	0	0	0	0.006762	0.004978	0.00013964	0	0	0	0	0	0	0	0.00032774	2.9186e-06	0	0.00019339	0	0	1.5276e-05	5.3352e-06	0	0	0	0	0.0072854	1.9293e-05	0.0030352	0.0059841	0	0.050366	0	0	0	0	0.00014886	0.0011552	0	0	0	8.9947e-05	0
1.3785e-05	0.0053367	0	0	0	0.013396	0.005751	1.4906e-06	0.001162	0	0	0	0	0	0	0.004785	0	0.0018842	3.7543e-05	0	0	0.00030043	2.3388e-05	0	0	0	0	0	0	0	0	0	0	0.027313	0.00081909	0	0.0076425	0.0026984	0	0	0	0	0	0	0	0	0	0	0	0
0	0	0	0	0.013396	0	0.0036879	0.0098072	0.049814	0.0071983	0	0	0	0	0	0.00065269	0	0	0	0	0	0	0	0	0	0	0	0	0	0	0	0	0	0.013458	0	0	0	0	0	0	0	0	0	0	0	0	0	0	0	0
0.0066793	0.00373	2.2249e-05	0	0.005751	0.0036879	0	0.0047152	0.010157	0	0	0	3.5837e-05	0	0	0.00010305	0	7.8983e-07	0	0	0	0.00010611	0	1.6039e-05	0	0	0	0	3.4428e-05	0	0	0	0	5.2385e-06	0.0016444	0.0053153	0.0033696	0.0004201	0	3.5893e-05	6.6898e-06	0	0	0	0	0	0	3.5785e-06	0.00028935	0
0	0	0	0	1.4906e-06	0.0098072	0.0047152	0	0.021972	0.0069293	0.0026523	0.004422	0.016091	0.0034076	0.00044191	0	0	0	0	8.9688e-06	0	0	0	0	0	0	0	0	0	0	0	0	0	5.9689e-05	0.00070796	0	8.8471e-05	0	0.00024731	0	0	0	0	0	2.04e-06	3.8551e-05	0.00070399	3.6228e-05	0.014351	0
0	0	0	0	0.001162	0.049814	0.010157	0.021972	0	0.0078341	0	0	0	0	0	0	0	0	0	0	0	0	0	0	0	0	0	0	0	0	0	0	0	0	0	0	0	0	0	0	0	0	0	0	0	0	0	0	0	0
0	0	0	0	0	0.0071983	0	0.0069293	0.0078341	0	0.0028152	0	0	0	0	0.016999	0.0038006	7.8981e-05	0.0049891	0	0	0	0	0	0	0	0	0	0	0.0028945	0.001768	0.00017961	0	0.0074806	0.0046748	0.0013353	0.0071111	0.005585	0	0	0	0	0	0	0	0	0	0	0.00026359	0
0	0	0	0	0	0	0	0.0026523	0	0.0028152	0	0	0	0.012793	0	0.00055693	0	0.00013729	0	0.0033825	0	0	0	0	0	0	0	0	0	0	0	0	0	0	0	0	0	0	0	0	0	0	0	0	0	0	0	0	0.0002627	0
0	0	0	0.006762	0	0	0	0.004422	0	0	0	0	0.0060927	0.0024395	0	0	0	0	0	0	0	0	0	0	0	0	0	0	0	0	0	0	0	0.00018869	0	5.6286e-05	0	0	0.0044505	0	0	0	0	0	0.0018987	0	0	0	7.9971e-05	0
0	0	0	0.004978	0	0	3.5837e-05	0.016091	0	0	0	0.0060927	0	0.0069687	0.0010559	0	0	0	0	0	0	0	0	0	0	0	0	0	0	0	0	0	0	0	0	0	0	0	0.0042432	0	0	0	0	0	9.8525e-06	0	0	0	0.0021808	0
0	0	0	0.00013964	0	0	0	0.0034076	0	0	0.012793	0.0024395	0.0069687	0	0.0090998	0	0	0	0	0.0036237	0	0	0	0	0	0	0	0	0	0	0	0	0	0	0	0	0	0	0.0017051	0	0	0	0	0	0	0	0	0	0.00080334	0
0	0	0	0	0	0	0	0.00044191	0	0	0	0	0.0010559	0.0090998	0	0	0	5.6952e-06	0	0.01976	0.00050044	0.00048761	0.00010012	0.003732	0	0.001337	0	0	0	0	0	0	0	0	0.00082121	0	0	0	0	0.0085814	0	0	0	0	0	0	0	0	0	0
0	7.6575e-05	0	0	0.004785	0.00065269	0.00010305	0	0	0.016999	0.00055693	0	0	0	0	0	0.017083	0.0052098	0.0029865	0	0	0	0	0	0	0	0	0	0	0.00021492	0	0.00092526	0	0.0052176	0.0039434	0.00080835	0.0058753	0.0062935	0	8.9428e-05	0	0	0	0	0	0	0	0	0	0
0	0	0	0	0	0	0	0	0	0.0038006	0	0	0	0	0	0.017083	0	0.0097123	0.0082406	0	0	0	0	0	0	0	0	0	0	0.00040057	0.0058525	0.0090027	0.0017417	0.0016446	0	0	0.00015225	0	0	0	0	0	0	0	0	0	0	0	0	0
5.3188e-05	0.000615	9.6801e-05	0	0.0018842	0	7.8983e-07	0	0	7.8981e-05	0.00013729	0	0	0	5.6952e-06	0.0052098	0.0097123	0	0.011987	0.0048474	0.0033632	0.00063145	0.0026393	0.00052452	0.00077887	0	0	0	0.00016248	8.7694e-06	3.9057e-05	0.0019651	0.00041642	0.0013214	0.0021696	0.00018431	0.0082575	0.0022823	0	7.3221e-05	0.00026599	0	0	0	0	0	0	0	0	0
0	8.6768e-05	0	0	3.7543e-05	0	0	0	0	0.0049891	0	0	0	0	0	0.0029865	0.0082406	0.011987	0	0.00010724	0	0	0.0094575	0	0	0	0	0	0.0042469	0.0098574	0.0020961	0.0078979	5.433e-05	0.00023657	0	0	0.00056124	0	0	0	0	0	0	0	0	0	0	0	0	0
0	5.8162e-06	0	0	0	0	0	8.9688e-06	0	0	0.0033825	0	0	0.0036237	0.01976	0	0	0.0048474	0.00010724	0	0.004644	0.0019347	0.00015336	0.0015171	1.0752e-05	0.0017182	0	5.963e-05	3.1649e-05	0	0	0	0	0	0.0011027	0.00011066	0.00082379	0.0015178	0	0.0016227	0.00011428	0	0	0	0	0	0	0	0	0
0	0	0	0	0	0	0	0	0	0	0	0	0	0	0.00050044	0	0	0.0033632	0	0.004644	0	0.011278	1.9565e-05	0.0093612	0	0	0	0	0	0	0	0	0	0	0	0	0	0	0	0	0	0	0	0	0	0	0	0	0	0
0.00085264	0.0015189	3.1872e-05	0.00032774	0.00030043	0	0.00010611	0	0	0	0	0	0	0	0.00048761	0	0	0.00063145	0	0.0019347	0.011278	0	0.0020154	0.01959	0	0.0031522	0	0	0	0.00057214	0	0.00075304	0	0.00041933	0	0	0.0011348	1.3641e-05	0.0004344	0.00098714	0.00029322	0	0	0	0	0	0	0	0	0
0.00016159	0.00022904	4.588e-05	2.9186e-06	2.3388e-05	0	0	0	0	0	0	0	0	0	0.00010012	0	0	0.0026393	0.0094575	0.00015336	1.9565e-05	0.0020154	0	0.0022045	0.0072546	0	0	0	0.0038477	0.0021362	0	0.00056875	0	0.00024867	7.3819e-06	0	0.00027259	5.5941e-06	0	0	8.4671e-06	0	0	0	0	0	0	0	0	0
0.0016258	1.753e-05	0	0	0	0	1.6039e-05	0	0	0	0	0	0	0	0.003732	0	0	0.00052452	0	0.0015171	0.0093612	0.01959	0.0022045	0	0.0087969	0.0073793	0	6.0138e-06	0.0003898	0.0017307	0	0.00051908	0	0.00018377	4.3455e-06	0	0.00046504	0	0	0.0026277	0	0	0	0	0	0	0	0	0	0
0.00010034	0	0	0.00019339	0	0	0	0	0	0	0	0	0	0	0	0	0	0.00077887	0	1.0752e-05	0	0	0.0072546	0.0087969	0	0.0090993	0.0074962	0.00064772	0.0098484	0.00010515	0	0	0	0.0016521	3.0374e-05	2.2337e-06	0.00010121	0.00053816	0.00053248	0.010982	0.00036301	0	0	0	0	0	0	0	0	0
7.5395e-06	0	0	0	0	0	0	0	0	0	0	0	0	0	0.001337	0	0	0	0	0.0017182	0	0.0031522	0	0.0073793	0.0090993	0	0.0068357	0	0.0022524	0	0	0	0	7.9928e-06	1.3078e-05	0	7.3972e-05	0	0	0.011067	0	0	0	0	0	0	0	0	0	0
0.0004332	0	0	0	0	0	0	0	0	0	0	0	0	0	0	0	0	0	0	0	0	0	0	0	0.0074962	0.0068357	0	0.037185	0.0010454	0	0	0	0	0	0	0	0	0	0	0.0053675	0.029118	0	0	0	0	0	0	0	0	0
0.0016733	0	0	1.5276e-05	0	0	0	0	0	0	0	0	0	0	0	0	0	0	0	5.963e-05	0	0	0	6.0138e-06	0.00064772	0	0.037185	0	0.0019879	0.00028734	0	1.0169e-05	0	0.023147	0.0011813	0	0.0015498	0.0049562	0.0031995	0.012269	0.060409	0	0	0	0	0	0	0	0	0
0.0003438	0	0	5.3352e-06	0	0	3.4428e-05	0	0	0	0	0	0	0	0	0	0	0.00016248	0.0042469	3.1649e-05	0	0	0.0038477	0.0003898	0.0098484	0.0022524	0.0010454	0.0019879	0	0.019217	0	3.8385e-05	0	0.0018235	0.00095522	0.00049808	0.00028415	0.0014369	0.00020478	0.0065206	0.00047824	0	0	0	0	0	0	0	0	0
0.00013002	0	0	0	0	0	0	0	0	0.0028945	0	0	0	0	0	0.00021492	0.00040057	8.7694e-06	0.0098574	0	0	0.00057214	0.0021362	0.0017307	0.00010515	0	0	0.00028734	0.019217	0	0.003448	0.01238	0	0.00059157	0	0	0	0	0	0	0	0	0	0	0	0	0	0	0	0
0	0	0	0	0	0	0	0	0	0.001768	0	0	0	0	0	0	0.0058525	3.9057e-05	0.0020961	0	0	0	0	0	0	0	0	0	0	0.003448	0	0.0066815	0	0	0	0	0	0	0	0	0	0	0	0	0	0	0	0	0	0
8.6769e-05	0	0	0	0	0	0	0	0	0.00017961	0	0	0	0	0	0.00092526	0.0090027	0.0019651	0.0078979	0	0	0.00075304	0.00056875	0.00051908	0	0	0	1.0169e-05	3.8385e-05	0.01238	0.0066815	0	0.0050138	0.015819	0	0	0	0	0	0	0	0	0	0	0	0	0	0	0	0
0	0	0	0	0	0	0	0	0	0	0	0	0	0	0	0	0.0017417	0.00041642	5.433e-05	0	0	0	0	0	0	0	0	0	0	0	0	0.0050138	0	0.0016214	0	0	0	0	0	0	0	0	0	0	0	0	0	0	0	0
0.023791	0.0090509	0.00042438	0.0072854	0.027313	0.013458	5.2385e-06	5.9689e-05	0	0.0074806	0	0.00018869	0	0	0	0.0052176	0.0016446	0.0013214	0.00023657	0	0	0.00041933	0.00024867	0.00018377	0.0016521	7.9928e-06	0	0.023147	0.0018235	0.00059157	0	0.015819	0.0016214	0	0.0013227	0	0.015656	9.0687e-05	0.0022899	1.0034e-05	0.012815	0	0	0	0	0	0	0	0	0
0.00098173	0.00063706	6.9492e-06	1.9293e-05	0.00081909	0	0.0016444	0.00070796	0	0.0046748	0	0	0	0	0.00082121	0.0039434	0	0.0021696	0	0.0011027	0	0	7.3819e-06	4.3455e-06	3.0374e-05	1.3078e-05	0	0.0011813	0.00095522	0	0	0	0	0.0013227	0	0.0343	0.0048733	0.014967	0.00072921	0.01663	0.01559	0	0	0	4.6695e-05	0	0	0	0	0
0.00039518	1.1931e-05	0.0032041	0.0030352	0	0	0.0053153	0	0	0.0013353	0	5.6286e-05	0	0	0	0.00080835	0	0.00018431	0	0.00011066	0	0	0	0	2.2337e-06	0	0	0	0.00049808	0	0	0	0	0	0.0343	0	0.0011098	0.011046	0.0056293	0.00071153	0.00016418	0	0	0	0	0.0020407	0	0.00048471	0	0
0.0011984	0.0043379	0.0053674	0.0059841	0.0076425	0	0.0033696	8.8471e-05	0	0.0071111	0	0	0	0	0	0.0058753	0.00015225	0.0082575	0.00056124	0.00082379	0	0.0011348	0.00027259	0.00046504	0.00010121	7.3972e-05	0	0.0015498	0.00028415	0	0	0	0	0.015656	0.0048733	0.0011098	0	0.029523	0.0022701	1.4343e-05	0.0024201	0	0	0	4.9408e-05	0	0	0	1.2991e-06	0
0	0.0002816	0.0023074	0	0.0026984	0	0.0004201	0	0	0.005585	0	0	0	0	0	0.0062935	0	0.0022823	0	0.0015178	0	1.3641e-05	5.5941e-06	0	0.00053816	0	0	0.0049562	0.0014369	0	0	0	0	9.0687e-05	0.014967	0.011046	0.029523	0	0.00015398	0.00066866	0.0085099	0	0	0	0	0	0	0	0	0
4.591e-05	0	0.0033144	0.050366	0	0	0	0.00024731	0	0	0	0.0044505	0.0042432	0.0017051	0	0	0	0	0	0	0	0.0004344	0	0	0.00053248	0	0	0.0031995	0.00020478	0	0	0	0	0.0022899	0.00072921	0.0056293	0.0022701	0.00015398	0	0	0.00012179	0	0	0.0022129	0.0015162	0	0	0	0.00016856	0
1.2603e-05	0	0	0	0	0	3.5893e-05	0	0	0	0	0	0	0	0.0085814	8.9428e-05	0	7.3221e-05	0	0.0016227	0	0.00098714	0	0.0026277	0.010982	0.011067	0.0053675	0.012269	0.0065206	0	0	0	0	1.0034e-05	0.01663	0.00071153	1.4343e-05	0.00066866	0	0	0.014855	0	0	0	0	0	0	0	0	0
0	0	8.1237e-05	0	0	0	6.6898e-06	0	0	0	0	0	0	0	0	0	0	0.00026599	0	0.00011428	0	0.00029322	8.4671e-06	0	0.00036301	0	0.029118	0.060409	0.00047824	0	0	0	0	0.012815	0.01559	0.00016418	0.0024201	0.0085099	0.00012179	0.014855	0	0	0	0	0	0	0	0	0	0
0	0	0	0	0	0	0	0	0	0	0	0	0	0	0	0	0	0	0	0	0	0	0	0	0	0	0	0	0	0	0	0	0	0	0	0	0	0	0	0	0	0	0.007871	1.8624e-05	0.0047522	0.0004425	0	0.0057291	0	0
0	0	0	0	0	0	0	0	0	0	0	0	0	0	0	0	0	0	0	0	0	0	0	0	0	0	0	0	0	0	0	0	0	0	0	0	0	0	0	0	0	0.007871	0	0	0	0.0084581	0	0.00019717	0	0
0	0	0	0.00014886	0	0	0	0	0	0	0	0	0	0	0	0	0	0	0	0	0	0	0	0	0	0	0	0	0	0	0	0	0	0	0	0	0	0	0.0022129	0	0	1.8624e-05	0	0	0.00065771	0	0	0	0	0
0	0	0.00011929	0.0011552	0	0	0	2.04e-06	0	0	0	0.0018987	9.8525e-06	0	0	0	0	0	0	0	0	0	0	0	0	0	0	0	0	0	0	0	0	0	4.6695e-05	0	4.9408e-05	0	0.0015162	0	0	0.0047522	0	0.00065771	0	0	0	9.7993e-06	0.00038169	0
0	0	0	0	0	0	0	3.8551e-05	0	0	0	0	0	0	0	0	0	0	0	0	0	0	0	0	0	0	0	0	0	0	0	0	0	0	0	0.0020407	0	0	0	0	0	0.0004425	0.0084581	0	0	0	0.0055288	0.0072467	0	0
0	0	0	0	0	0	0	0.00070399	0	0	0	0	0	0	0	0	0	0	0	0	0	0	0	0	0	0	0	0	0	0	0	0	0	0	0	0	0	0	0	0	0	0	0	0	0	0.0055288	0	0.0078753	0.0094744	0.04123
0	0	0	0	0	0	3.5785e-06	3.6228e-05	0	0	0	0	0	0	0	0	0	0	0	0	0	0	0	0	0	0	0	0	0	0	0	0	0	0	0	0.00048471	0	0	0	0	0	0.0057291	0.00019717	0	9.7993e-06	0.0072467	0.0078753	0	0.011997	0.011481
0	0	0	8.9947e-05	0	0	0.00028935	0.014351	0	0.00026359	0.0002627	7.9971e-05	0.0021808	0.00080334	0	0	0	0	0	0	0	0	0	0	0	0	0	0	0	0	0	0	0	0	0	0	1.2991e-06	0	0.00016856	0	0	0	0	0	0.00038169	0	0.0094744	0.011997	0	0.0071106
0	0	0	0	0	0	0	0	0	0	0	0	0	0	0	0	0	0	0	0	0	0	0	0	0	0	0	0	0	0	0	0	0	0	0	0	0	0	0	0	0	0	0	0	0	0	0.04123	0.011481	0.0071106	0
0	0	0	0	0	0	0	0	0	0.0036368	0.0014841	0	0	0	0	3.7956e-05	0	0	0	0	0	0	0	0	0	0	0	0	0	0	0	0	0	0	0	0	0	0	0	0	0	0	1.9523e-05	0	1.0393e-05	0.00046771	0.0071262	0.00017029	0.011284	0.017758
0	0	0	0	0	0	0	0.001035	0	0.0034306	0.018041	0	0	0.00038317	0	0.0014099	0	0.00034936	0	0.00046221	0	0	0	0	0	0	0	0	0	0	0	0	0	0	0	0	0	0	0	0	0	0	0	0	0	0	0	0	0.00011796	0
0	0	0.00016121	0.00010832	0	0	0	7.9743e-05	0	0	0	0.0025386	0.0026425	4.7955e-05	0	0	0	0	0	0	0	0	0	0	0	0	0	0	0	0	0	0	0	0	0	0	0	0	0	0	0	0	0	0	0.00099028	0	0	0	0.0078531	0
0	0	0	0	0	0	0	0.00053812	0	0	0	0	0.018354	0.0011942	0	0	0	0	0	0	0	0	0	0	0	0	0	0	0	0	0	0	0	0	0	0	0	0	0	0	0	0	0	0	7.0644e-05	0	0	0	0.0077899	0
0	0	0	0	0	0	0	0	0	0	0.0010729	0	0.0004885	0.016824	0.0006712	0	0	0	0	0.0006846	0	0	0	0	0	0	0	0	0	0	0	0	0	0	0	0	0	0	0	9.7919e-06	0	0	0	0	0	0	0	0	0.0053472	0
0	0	0	0	0	0	0	0	0	0	0.00037639	0	0	0.00083018	0.039178	0	0	0.00019292	0	0.0018661	0	0	0	0	0	0	0	0	0	0	0	0	0	0	9.8117e-06	0	0	0	0	0.00097143	0	0	0	0	0	0	0	0	0.0012119	0
0	0	0	0	0	0	0	0	0	1.7681e-05	0.0001482	0	0	0	0	0.0012964	0	0.00013232	0	0.00042116	0	0	0	0	0	0	0	0	0	0	0	0	0	0	0	0	0	0	0	0	0	5.3855e-05	0.00022478	0	0	0.0030369	0.00017284	2.6059e-05	2.0297e-06	0
0	0	0	0	0	0	0	0	0	0	0	0	0	0	0	0	0	0	0	0	0	0	0	0	0	0	0	0	0	0	0	0	0	0	0	0	0	0	0	0	0	0	0	0	0	0	0	0	0	0
0	0	0	0	0	0	0	0	0	0	0	0	0	0	0	7.7883e-05	0	0.00074642	0	0.00044933	7.3906e-05	0	0	0	0	0	0	0	0	0	0	0	0	0	0	0	0	0	0	0	0	0.00015507	0.00018834	0	2.5028e-05	0.00063359	8.0226e-06	2.4624e-06	0	0
0	0	0	0	0	0	0	0	0	0	0	0	0	0	0	0	0	0	0	0	0	0	0	0	0	0	0	0	0	0	0	0	0	0	0	0	0	0	0	0	0	0.00044357	0.00033164	0	1.7875e-05	0.00039595	0	3.7128e-05	0	0
0	0	0	0	0	0	0	0	0	0	0.00084851	0	0	0.00077273	0.0078091	2.9469e-05	0	0.0018416	0	0.018466	0	4.2122e-05	0	7.0429e-05	0	0	0	0	0	0	0	0	0	0	0	0	2.0818e-06	0	0	1.0708e-05	0	0	0	0	0	0	0	0	0	0
0	0	0	0	0	0	0	0	0	0	0	0	0	0	0	0	0	5.0211e-05	0	0	0.0003732	2.9257e-05	0	2.5066e-05	0	0	0	0	0	0	0	0	0	0	0	0	0	0	0	0	0	0	0	0	0	0	0	0	0	0
0	0	0	0	0	0	0	0	0	0	0	0	0	0	0	0	0	0.00018193	0	0	0.00014296	2.016e-05	0	1.0544e-05	0	0	0	0	0	0	0	0	0	0	0	0	0	0	0	0	0	0.00012997	0	2.4053e-05	4.6401e-05	0	0	4.8792e-05	0	0
0	0	0	0	0	0	0	0	0	0	0	0	0	0	6.9019e-05	0	0	0	0	0	0	0	0	0	0	0	0	0	0	0	0	0	0	0	0	0	0	0	0	0	0	6.6213e-05	0	3.2388e-05	2.342e-05	0	0	0.00010879	0	0
0	0	0	0	0	0	0	0	0	0	0	0	0	0	0	0	0	3.338e-05	0	0	0.00026311	0.00012458	0	0.00049071	0	0	0	0	0	0	0	0	0	0	0	0	0	0	0	9.162e-05	0	0.00029855	0	2.7701e-05	2.8076e-05	0	0	0.00030734	0	0
0	0	0	0	0	0	0	0	0	0	0	0	0	0	0	0	0	0	0	0	0	0	0	0	0	0	0	0	0	0	0	0	0	0	0	0	0	0	0	0	0	5.632e-06	0	1.8452e-05	1.5527e-05	0.00019329	1.3006e-05	0.00014136	0	0
0	0	0	0	0	0	0	0	0	0	0	0	0	0	0	0	0	0	0	0	0	0	0	0	0	0	0	0	0	0	0	0	0	0	0	0	0	0	0	0	0	0	0	0	0	0	0	0	0	0
0	0	0	0	0	0	0	0	0	0	0	0	0	0	8.597e-05	0	0	0	0	0	0	0	0	0	0	0	0	0	0	0	0	0	0	0	0	0	0	0	0	0	0	0	0	0	0	4.2253e-06	0	0	0	0
0	0	0	0	0	0	0	0	0	0	0	0	0	0	0	0	0	0	0	0	0	0	0	0	0	0	0	0	0	0	0	0	0	0	0	0	0	0	0	0	0	0.00021989	0	0	0.0023429	4.6388e-05	0	0	0	0
0	0	0	0	0	0	0	0	0	0	0	0	0	0	0	0	0	0	0	0	0	0	0	0	0	0	0	0	0	0	0	0	0	0	0	0	0	0	0	0	0	4.3447e-05	4.5039e-05	0	0	7.6026e-05	0	1.3447e-05	0	0
0	0	0	0	0	0	0	0	0	0	0	0	0	0	0	0	0	0	0	0	0	0	0	0	0	0	0	0	0	0	0	0	0	0	0	0	0	0	0	0	0	0	0	0	0	0	0	0	0	0
0	0	0	0	0	0	0	0	0	0	0	0	0	0	0	0	0	0	0	0	0	0	0	0	0	0	0	0	0	0	0	0	0	0	0	0	0	0	0	0	0	0	0	0	0	0	0	0	0	0
0	0	0	0	0	0	0	0	0	0	0	0	0	0	0	0	0	0	0	0	0	0	0	0	0	0	0	0	0	0	0	0	0	0	0	0	0	0	0	0	0	0.00091826	4.6682e-05	0	5.0043e-06	1.0317e-05	0	9.1443e-05	0	0
0	0	0	0	0	0	0	0	0	0	0	0	0	0	0	0	0	0	0	0	0	0	0	0	0	0	0	0	0	0	0	0	0	0	0	0	0	0	0	0	0	0	0	0	0	0	0	0	0	0
0	0	0	0	0	0	1.7967e-06	0.00039503	0	0	0	0	0	0	0	0	0	0	0	0	0	0	0	0	0	0	0	0	0	0	0	0	0	0	0	0	0	0	0	0	0	0.014438	3.4693e-05	4.9176e-05	0.013027	0.023165	0.0085122	0.0012073	0.0010994	0
0	0	0	0	0	0.00050747	0	0.0007348	0	0.0011952	0	0	0	0	0	0	0	6.6974e-05	0	4.74e-05	0	0	0	3.5515e-06	0	0	0	0	0	0	0	0	0	0	0.0096796	4.8169e-05	5.0593e-06	0.0012706	0	0.00035104	0	0	0.00023942	0	0.00010097	0.018835	0.00082901	0.0018836	0	0
0	0	0.0017801	0.0020301	0	0	0.00024983	0.00028239	0	3.6559e-05	0	0.0017297	0	0	0	0	0	0	0	2.7995e-05	0	0	0	0	0	0	0	0	0	0	0	0	0	0	8.4175e-06	0.0076671	0	0	0.003965	0	0	0	0	0.00090705	0.0032946	0.010937	0.00014258	0.0011323	6.3178e-05	0
4.4302e-06	0	0	0	0	0	8.3992e-07	0.00044344	1.8098e-05	5.0688e-05	0	0	0	0	0	0	0	0	0	0	0	0	0	0	0	0	0	0	2.9006e-06	0	0	0	0	0	9.6614e-05	0.00025664	4.0303e-06	0	0	0	8.9627e-06	0.00034638	0.0016068	0.0017248	0.0023409	0.019079	0.0028061	0.0057303	9.6975e-05	0
0	0	0	0	0	0	0	1.1353e-05	0	9.038e-06	0	0	0	0	0	0	0	0	0	0	0	0	0	0	0	0	0	0	0	0	0	0	0	0	0	0	0	0	0	0	0	0	0.00082739	0	0	0.0029681	0.0011733	0.0007139	0	0
0	0	0	0.0055627	0	0	0	0.00065089	0	0	0	0.0050145	5.7682e-05	0	0	0	0	0	0	0	0	0	0	0	0	0	0	0	0	0	0	0	0	0	0	0.00031537	0	0	0.00059232	0	0	0.00012583	0	0	0.0045194	0	0	0	4.466e-06	0
0	0	0	0	0	0	0	0	0	1.6627e-06	0	0	0	0	0.001138	0	0	0	0	0	0	0	0	0.00014848	0	0	0	0	0	0	0	0	0	0	0	0	0	0	0	0	0	1.7051e-05	0	7.3708e-06	3.2951e-06	0	0	1.575e-06	0	0
0	0	0	0	0	0	0	0	0	0	0	0	0	0	0	0	0	0	0	0	0	0	0	0	0	0	0	0	0	0	0	0	0	0	0	0	0	0	0	0	0	0	0	0	1.9031e-05	5.622e-06	0	0	0	0
0	0.00011712	0	0	0.00017284	0.00013281	1.3122e-05	0.0023931	0	0.014891	0	0	0	0	0	0.0054883	0	0.0043208	0	0.0017557	0	0	0	0	0.00054747	0.0020536	0.01314	0.0011411	0.00038561	0	0	0	0	0.0012864	0.022696	0.0018818	0.0016937	0.026784	7.9911e-05	0.01082	0.0041815	0	4.1504e-05	0	0	0.0018022	2.4432e-05	1.9344e-05	0.0001102	0
[truncated: 33 more columns]
