# Supplementary material for: Reproducibility of the Structural Brain Connectome Derived from Diffusion Tensor Imaging
Source: PLoS One. 2015 Sep 2;10(9):e0135247. doi: 10.1371/journal.pone.0135247 (PMC4557836; doi:10.1371/journal.pone.0135247)
Supplement: S1 Data — Please refer to the README.txt file within the compressed folder for usage instructions. (ZIP) [file pone.0135247.s001.zip › Subject6_determistic_scanner_B_time_1.csv]

0	0.033368	0.013574	0.010686	0.0049657	0	0.002077	0	0	0	0	0	0	0	0	0	0	0.00023205	5.4439e-05	0.00018793	0	0	1.3149e-05	0.00014125	0	0	0	0.010223	4.7851e-06	5.3657e-05	0	0.0017359	0	0.0222	0.0010734	7.5945e-06	0.00054087	0	0.0010749	0.00010564	0.0026555	0	0	0	5.337e-05	0	0	0	0	0
0.033368	0	0.0075138	0	0.0018489	0	0.0030948	0	0	0	0	0	0	0	0	0	0	0.0019159	0.00017312	0.00080846	0	0	7.178e-06	0	0	0	0	0	8.3525e-05	0	0	0	0	0.0035951	0.0040591	8.225e-05	0.0045646	0.00015897	0	0	0	0	0	0	0	0	0	0	0	0
0.013574	0.0075138	0	0.0004287	0	0	2.2355e-05	0	0	0	0	2.5285e-05	0	0	0	0	0	3.25e-05	0	0	0	0	0	0	0	0	0	0	0	0	0	0	0	2.5695e-05	0	0.0012919	0.00027619	0	0.0046334	0	0.00021044	0	0	0	0.00017051	0	0	0	1.5631e-05	0
0.010686	0	0.0004287	0	0	0	0	0.0014186	0	0	0	0.032519	0.0011499	0	0	0	0	0	0	0	0	0	1.6692e-05	0.00029448	5.8086e-05	0	0	0.0048369	0.00050068	0.00014675	0	8.2417e-06	0	0.0062157	0.00022173	0.0015523	0.0013105	0	0.01454	0.00020915	0.002174	6.9239e-05	0	0.00044676	0.010409	0	0	0.000203	2.1408e-06	0
0.0049657	0.0018489	0	0	0	0.0019904	0.0066908	0.0019104	0.0035711	9.2934e-06	0	0	0	0	0	0.00020834	0	0.00039638	0	2.0001e-05	0	0	0	0	0	0	4.447e-06	0	0	0	0	0	0	0.025597	0.0029275	0.00019071	0.0041831	0	0	1.1113e-05	0	0	0	0	0	3.9269e-06	0	0	0	0
0	0	0	0	0.0019904	0	0.0027325	0.0058495	0.032948	0.01345	0	0	0	0	0	0.00082557	0	0	0	0	0	0	0	0	0	0	0	0	0	0	0	0	0	0.016806	0	0	0	0	0	0	0	0	0	0	0	0	0	0	0	0
0.002077	0.0030948	2.2355e-05	0	0.0066908	0.0027325	0	0.0074983	0.0023024	0	0	0	0	0	0	4.202e-05	0	0	0	0	0	0	0	0	0	0	0	0	0	0	0	0	0	0.0001102	0.00041629	8.8737e-06	0.0014992	0.00063213	0	0	0	0	0	0	0	0	0	0.00014086	1.9842e-05	0
0	0	0	0.0014186	0.0019104	0.0058495	0.0074983	0	0.017587	0.0051789	0.0018563	0.012663	0.014858	0.0029143	0.00010966	9.3769e-07	0	0	0	2.6007e-05	0	0	0	0	0	0	0	0	0	0	0	0	0	0.00022041	0.00013229	0	0.00030172	1.3097e-05	0	0	0	0	0	0	0	5.1046e-05	0.00016914	0.00062381	0.013245	0
0	0	0	0	0.0035711	0.032948	0.0023024	0.017587	0	0.0062486	0	0	0	0	0	0	0	0	0	0	0	0	0	0	0	0	0	0	0	0	0	0	0	0	0	0	0	0	0	0	0	0	0	0	0	0	0	0	0	0
0	0	0	0	9.2934e-06	0.01345	0	0.0051789	0.0062486	0	0.00046565	0	0	0	0	0.017509	0.0029948	2.2891e-05	0.0041223	0	0	0	0	0	0	0	0	0	8.9464e-06	0.0021941	0.0012541	0.00032676	0	0.013358	0.00093992	0.0020208	0.0068415	0.0031616	0	0.0004532	0.00010949	0	0	0	0	0	0	0	5.1874e-05	0
0	0	0	0	0	0	0	0.0018563	0	0.00046565	0	0	0	0.013406	0	0.0028683	0	0	0	0.0014574	0	0	0	0	0	0	0	0	0	0	0	0	0	0	5.7504e-05	0.0013114	0	0	0	1.3487e-05	0	0	0	0	0	0	0	0	0.0010778	0
0	0	2.5285e-05	0.032519	0	0	0	0.012663	0	0	0	0	0.019345	0.0043647	0	0	0	0	0	0	0	0	0	1.0197e-05	0	0	0	0.00018479	4.5601e-06	0	0	0	0	0	0	0	0	0	0.00056492	0	4.1291e-05	0	0	0	0.0023796	0	0	0.00042644	0.00033374	0
0	0	0	0.0011499	0	0	0	0.014858	0	0	0	0.019345	0	0.016166	1.1383e-05	0	0	0	0	0	0	0	0	0	0	0	0	0	0	0	0	0	0	0	0	0	0	0	0	0	0	0	0	0	0	0.00015852	0	1.3932e-05	0.004128	0
0	0	0	0	0	0	0	0.0029143	0	0	0.013406	0.0043647	0.016166	0	0.012793	0	0	0	0	0.0025089	0	0	0	0	0	0	0	0	0	0	0	0	0	0	0	0	0	0	0	0	0	0	0	0	0	0	0	0	0.0013943	0
0	0	0	0	0	0	0	0.00010966	0	0	0	0	1.1383e-05	0.012793	0	0	0	8.7638e-05	0	0.017708	0.00028691	0.0044831	0	0.0020854	0.00032716	0.00016462	8.5006e-05	0	2.8064e-05	0	0	0	0	0	0	0	0	0	0	0.0045185	0	0	0	0	0	0	0	0	0	0
0	0	0	0	0.00020834	0.00082557	4.202e-05	9.3769e-07	0	0.017509	0.0028683	0	0	0	0	0	0.020782	0.0031095	0.0075548	0	0	0	0	0	0	0	0	0	0	9.335e-05	0	0.00085542	0	0.01291	0.0012531	0.00095067	0.011088	0.0025204	0	0.0022182	7.629e-05	0	0	0	0	0	0	0	0	0
0	0	0	0	0	0	0	0	0	0.0029948	0	0	0	0	0	0.020782	0	0.0092395	0.0089069	0	0	0	0	0	0	0	0	0	0	1.5101e-05	0.0026418	0.0047431	7.0797e-05	0.0026583	0	0	0.0021352	0	0	0	0	0	0	0	0	0	0	0	0	0
0.00023205	0.0019159	3.25e-05	0	0.00039638	0	0	0	0	2.2891e-05	0	0	0	0	8.7638e-05	0.0031095	0.0092395	0	0.012138	0.0036926	0.0036184	0.0012462	0.001734	0.0016461	0.0010315	0	0.00016316	0	0.00020023	0	1.1521e-05	0.0052103	0.00041771	0.0029783	0.0025215	0.0009968	0.0031183	6.8147e-05	0	0.0018932	0.0013157	0	0	0	0	0	0	0	0	0
5.4439e-05	0.00017312	0	0	0	0	0	0	0	0.0041223	0	0	0	0	0	0.0075548	0.0089069	0.012138	0	3.0847e-05	0	0	0.0092451	0	0	0	9.1511e-05	0	0.0057076	0.010462	0.0026291	0.0046061	0	0.00061094	0	0	0	0	0	0	0	0	0	0	0	0	0	0	0	0
0.00018793	0.00080846	0	0	2.0001e-05	0	0	2.6007e-05	0	0	0.0014574	0	0	0.0025089	0.017708	0	0	0.0036926	3.0847e-05	0	0.0047524	0.00030771	0	0.0046804	0	0.0033662	0	0	0	0	0	1.0093e-05	0	0.00093848	0.00078321	0.00011366	0.00083987	1.0014e-05	0	0.0014448	0.00069402	0	0	0	0	0	0	0	0	0
0	0	0	0	0	0	0	0	0	0	0	0	0	0	0.00028691	0	0	0.0036184	0	0.0047524	0	0.008597	5.8524e-05	0.0071005	0	0.00017589	0	0	6.9216e-05	0	0	0	0	0	0	0	0	0	0	0	0	0	0	0	0	0	0	0	0	0
0	0	0	0	0	0	0	0	0	0	0	0	0	0	0.0044831	0	0	0.0012462	0	0.00030771	0.008597	0	0.0010366	0.017678	0.0003144	0.0031198	0	0	9.9839e-05	0	0	0	0	0	0	0	0.00017122	0	0	0.00012076	1.1182e-05	0	0	0	0	0	0	0	0	0
1.3149e-05	7.178e-06	0	1.6692e-05	0	0	0	0	0	0	0	0	0	0	0	0	0	0.001734	0.0092451	0	5.8524e-05	0.0010366	0	0.0069103	0.0042255	0	0.00013599	0	0.0072709	0.0010656	0	0	0	3.9695e-05	2.3589e-05	3.8923e-06	0.00043086	2.2152e-05	2.0881e-05	0.00040252	8.5312e-05	0	0	0	0	0	0	0	0	0
0.00014125	0	0	0.00029448	0	0	0	0	0	0	0	1.0197e-05	0	0	0.0020854	0	0	0.0016461	0	0.0046804	0.0071005	0.017678	0.0069103	0	0.011255	0.013582	1.6213e-05	0	0.0033466	0.00015592	0	0	0	0.00025382	7.6664e-05	6.1766e-06	0.00097419	1.5307e-05	0.00028376	0.001966	4.9833e-05	0	0	0	0	0	0	0	0	0
0	0	0	5.8086e-05	0	0	0	0	0	0	0	0	0	0	0.00032716	0	0	0.0010315	0	0	0	0.0003144	0.0042255	0.011255	0	0.0093729	0.012163	0.0075106	0.010118	3.0589e-05	0	0	0	0	0.00021709	0	0	9.0166e-06	7.2114e-05	0.00060929	1.5062e-05	0	0	0	0	0	0	0	0	0
0	0	0	0	0	0	0	0	0	0	0	0	0	0	0.00016462	0	0	0	0	0.0033662	0.00017589	0.0031198	0	0.013582	0.0093729	0	0.017615	0.009478	7.0182e-05	0	0	0	0	0.00031835	0.00013754	0	0	0	0	0.024975	0	0	0	0	0	0	0	0	0	0
0	0	0	0	4.447e-06	0	0	0	0	0	0	0	0	0	8.5006e-05	0	0	0.00016316	9.1511e-05	0	0	0	0.00013599	1.6213e-05	0.012163	0.017615	0	0.043273	0.0061263	0	0	0	0	0.00078597	0.0048036	0.0002446	0	0	0	0.026897	0.0021088	0	0	0	0	0	0	0	0	0
0.010223	0	0	0.0048369	0	0	0	0	0	0	0	0.00018479	0	0	0	0	0	0	0	0	0	0	0	0	0.0075106	0.009478	0.043273	0	0.0024127	0.00022677	0	0.00014069	0	0.02239	0.0026092	0	0.00020096	0.000129	0.0060478	0.0031052	0.013748	0	0	0	0	0	0	0	0	0
4.7851e-06	8.3525e-05	0	0.00050068	0	0	0	0	0	8.9464e-06	0	4.5601e-06	0	0	2.8064e-05	0	0	0.00020023	0.0057076	0	6.9216e-05	9.9839e-05	0.0072709	0.0033466	0.010118	7.0182e-05	0.0061263	0.0024127	0	0.013343	3.3684e-06	9.3679e-06	0	0.0013207	0.001933	0.00029711	0.00093374	3.0018e-05	0.0014182	0.0011565	0.0004238	0	0	0	0	0	0	0	0	0
5.3657e-05	0	0	0.00014675	0	0	0	0	0	0.0021941	0	0	0	0	0	9.335e-05	1.5101e-05	0	0.010462	0	0	0	0.0010656	0.00015592	3.0589e-05	0	0	0.00022677	0.013343	0	0.00054815	0.011673	0	0	5.0101e-05	0	1.0822e-05	0	0.00092104	0	0	0	0	0	0	0	0	0	0	0
0	0	0	0	0	0	0	0	0	0.0012541	0	0	0	0	0	0	0.0026418	1.1521e-05	0.0026291	0	0	0	0	0	0	0	0	0	3.3684e-06	0.00054815	0	0.012489	0	0	0	0	0	0	0	0	0	0	0	0	0	0	0	0	0	0
0.0017359	0	0	8.2417e-06	0	0	0	0	0	0.00032676	0	0	0	0	0	0.00085542	0.0047431	0.0052103	0.0046061	1.0093e-05	0	0	0	0	0	0	0	0.00014069	9.3679e-06	0.011673	0.012489	0	0.0071033	0.01563	0	0	0.00032008	0	0	0	4.3274e-05	0	0	0	0	0	0	0	0	0
0	0	0	0	0	0	0	0	0	0	0	0	0	0	0	0	7.0797e-05	0.00041771	0	0	0	0	0	0	0	0	0	0	0	0	0	0.0071033	0	0.0023427	0	0	0	0	0	0	0	0	0	0	0	0	0	0	0	0
0.0222	0.0035951	2.5695e-05	0.0062157	0.025597	0.016806	0.0001102	0.00022041	0	0.013358	0	0	0	0	0	0.01291	0.0026583	0.0029783	0.00061094	0.00093848	0	0	3.9695e-05	0.00025382	0	0.00031835	0.00078597	0.02239	0.0013207	0	0	0.01563	0.0023427	0	0.011845	0.0017599	0.021523	0.00054514	0.004029	0.0087941	0.0024407	0	0	0	1.1569e-05	0	0	0	1.457e-05	0
0.0010734	0.0040591	0	0.00022173	0.0029275	0	0.00041629	0.00013229	0	0.00093992	5.7504e-05	0	0	0	0	0.0012531	0	0.0025215	0	0.00078321	0	0	2.3589e-05	7.6664e-05	0.00021709	0.00013754	0.0048036	0.0026092	0.001933	5.0101e-05	0	0	0	0.011845	0	0.052969	0.0023432	0.0023515	0.006277	0.014743	0.0028505	0	0	0	0	0	0	0	0	0
7.5945e-06	8.225e-05	0.0012919	0.0015523	0.00019071	0	8.8737e-06	0	0	0.0020208	0.0013114	0	0	0	0	0.00095067	0	0.0009968	0	0.00011366	0	0	3.8923e-06	6.1766e-06	0	0	0.0002446	0	0.00029711	0	0	0	0	0.0017599	0.052969	0	0.0085663	0.001639	0.0037869	0.00018009	0	0	0	0	3.7259e-05	0.00027007	0	0	0	0
0.00054087	0.0045646	0.00027619	0.0013105	0.0041831	0	0.0014992	0.00030172	0	0.0068415	0	0	0	0	0	0.011088	0.0021352	0.0031183	0	0.00083987	0	0.00017122	0.00043086	0.00097419	0	0	0	0.00020096	0.00093374	1.0822e-05	0	0.00032008	0	0.021523	0.0023432	0.0085663	0	0.039557	0.015372	0.00026294	0.00066527	0	0	0	0	0	0	0	2.9831e-06	0
0	0.00015897	0	0	0	0	0.00063213	1.3097e-05	0	0.0031616	0	0	0	0	0	0.0025204	0	6.8147e-05	0	1.0014e-05	0	0	2.2152e-05	1.5307e-05	9.0166e-06	0	0	0.000129	3.0018e-05	0	0	0	0	0.00054514	0.0023515	0.001639	0.039557	0	0.001939	0.00030991	0.0080861	0	0	0	0	0	0	0	0	0
0.0010749	0	0.0046334	0.01454	0	0	0	0	0	0	0	0.00056492	0	0	0	0	0	0	0	0	0	0	2.0881e-05	0.00028376	7.2114e-05	0	0	0.0060478	0.0014182	0.00092104	0	0	0	0.004029	0.006277	0.0037869	0.015372	0.001939	0	0	0.0010066	0	0	0	0.00026911	0	0	0	0	0
0.00010564	0	0	0.00020915	1.1113e-05	0	0	0	0	0.0004532	1.3487e-05	0	0	0	0.0045185	0.0022182	0	0.0018932	0	0.0014448	0	0.00012076	0.00040252	0.001966	0.00060929	0.024975	0.026897	0.0031052	0.0011565	0	0	0	0	0.0087941	0.014743	0.00018009	0.00026294	0.00030991	0	0	0.00092155	0	0	0	0	0	0	0	0	0
0.0026555	0	0.00021044	0.002174	0	0	0	0	0	0.00010949	0	4.1291e-05	0	0	0	7.629e-05	0	0.0013157	0	0.00069402	0	1.1182e-05	8.5312e-05	4.9833e-05	1.5062e-05	0	0.0021088	0.013748	0.0004238	0	0	4.3274e-05	0	0.0024407	0.0028505	0	0.00066527	0.0080861	0.0010066	0.00092155	0	0	0	0	0	0	0	0	0	0
0	0	0	6.9239e-05	0	0	0	0	0	0	0	0	0	0	0	0	0	0	0	0	0	0	0	0	0	0	0	0	0	0	0	0	0	0	0	0	0	0	0	0	0	0	0.0070601	0	0.0093434	0.0005909	0	0.0020665	0	0
0	0	0	0	0	0	0	0	0	0	0	0	0	0	0	0	0	0	0	0	0	0	0	0	0	0	0	0	0	0	0	0	0	0	0	0	0	0	0	0	0	0.0070601	0	0	0	0.0082966	0	0.00028637	1.7502e-05	0
0	0	0	0.00044676	0	0	0	0	0	0	0	0	0	0	0	0	0	0	0	0	0	0	0	0	0	0	0	0	0	0	0	0	0	0	0	0	0	0	0	0	0	0	0	0	0.00017727	0	0	0	0	0
5.337e-05	0	0.00017051	0.010409	0	0	0	0	0	0	0	0.0023796	0	0	0	0	0	0	0	0	0	0	0	0	0	0	0	0	0	0	0	0	0	1.1569e-05	0	3.7259e-05	0	0	0.00026911	0	0	0.0093434	0	0.00017727	0	0	0	9.296e-05	0.00021761	0
0	0	0	0	3.9269e-06	0	0	5.1046e-05	0	0	0	0	0.00015852	0	0	0	0	0	0	0	0	0	0	0	0	0	0	0	0	0	0	0	0	0	0	0.00027007	0	0	0	0	0	0.0005909	0.0082966	0	0	0	0.019031	0.010668	0.00025286	0
0	0	0	0	0	0	0	0.00016914	0	0	0	0	0	0	0	0	0	0	0	0	0	0	0	0	0	0	0	0	0	0	0	0	0	0	0	0	0	0	0	0	0	0	0	0	0	0.019031	0	0.0096741	0.0060826	0.03182
0	0	0	0.000203	0	0	0.00014086	0.00062381	0	0	0	0.00042644	1.3932e-05	0	0	0	0	0	0	0	0	0	0	0	0	0	0	0	0	0	0	0	0	0	0	0	0	0	0	0	0	0.0020665	0.00028637	0	9.296e-05	0.010668	0.0096741	0	0.014995	0.013873
0	0	1.5631e-05	2.1408e-06	0	0	1.9842e-05	0.013245	0	5.1874e-05	0.0010778	0.00033374	0.004128	0.0013943	0	0	0	0	0	0	0	0	0	0	0	0	0	0	0	0	0	0	0	1.457e-05	0	0	2.9831e-06	0	0	0	0	0	1.7502e-05	0	0.00021761	0.00025286	0.0060826	0.014995	0	0.0075784
0	0	0	0	0	0	0	0	0	0	0	0	0	0	0	0	0	0	0	0	0	0	0	0	0	0	0	0	0	0	0	0	0	0	0	0	0	0	0	0	0	0	0	0	0	0	0.03182	0.013873	0.0075784	0
0	0	0	0	0	0	0	0	0	0.0020954	5.5038e-05	0	0	0	0	0.00021833	0	1.6054e-05	0	1.9769e-05	0	0	0	0	0	0	0	0	0	0	0	0	0	0	0	0	0	0	0	0	0	0	0	0	0	0.00025326	0.01434	0.00014108	0.013267	0.017872
0	0	0	0	0	0	0	0.00019082	0	0.012798	0.02318	0	0	0.000674	0	0.00076714	0	0.00026908	0	0.0049451	0	0	0	0	0	0	0	0	0	0	0	0	0	0	0	0	0	0	0	0	0	0	0	0	0	7.0964e-06	0	0	0.0013745	0
0	0	0.00084783	0.0030517	0	0	2.9998e-05	5.0834e-05	0	0	0	0.011955	0.002804	3.8728e-05	0	0	0	0	0	0	0	0	0	0	0	0	0	0	0	0	0	0	0	0	0	0	0	0	0	0	0	0	0	0	0.0044604	0	0	0.00020062	0.0087819	0
0	0	0	8.0128e-05	0	0	0	0.00088319	0	0	0	0.0045823	0.015745	0.00048794	0	0	0	0	0	0	0	0	0	0	0	0	0	0	0	0	0	0	0	0	0	0	0	0	0	0	0	0	0	0	0	0	0	9.3383e-05	0.0096251	0
0	0	0	0	0	0	0	5.3996e-05	0	0	0.0029084	8.8964e-05	0.0052119	0.018195	0.0028488	0	0	0	0	0.00037315	0	0	0	0	0	0	0	0	0	0	0	0	0	0	0	0	0	0	0	0	0	0	0	0	0	0	0	9.6101e-06	0.0084903	0
0	0	0	0	0	0	0	0	0	0	0	0	0	0.0014227	0.038954	0	0	2.7063e-05	0	0.0014628	0	0	0	0	0	0	0	0	0	0	0	0	0	0	0	0	0	0	0	0.0017933	0	0	0	0	0	0	0	0	2.1857e-06	0
0	0	0	0	0	0	0	0	0	0	0	0	0	0	0	0.00027854	0	0.00017861	0	0.00045916	0	0	0	0	0	0	0	0	0	0	0	0	0	0	0	0	0	0	0	0	0	0	0	0	0	0.00065277	0.0011359	0	1.4143e-05	0
0	0	0	0	0	0	0	0	0	0	0	0	0	0	0	0	0	0	0	0	0	0	0	0	0	0	0	0	0	0	0	0	0	0	0	0	0	0	0	0	0	0	0	0	0	0	0	0	0	0
3.7908e-06	1.086e-06	0	0	0	0	0	0	0	0	0	0	0	0	0	7.3644e-05	0	0.00069767	0	0.001389	1.3924e-06	7.1214e-06	1.9913e-06	5.3781e-06	0	0	0	0	0	0	0	0	0	0	7.1992e-05	0	0	0	0	0	5.6831e-06	2.8664e-05	0.00017431	0	0	0.0026603	0	1.8999e-05	0	0
0	0	0	0	0	0	0	0	0	0	0	0	0	0	0	0	0	0	0	0	0	0	0	0	0	0	0	0	0	0	0	0	0	0	0	0	0	0	0	0	0	0.00023114	0.00042666	1.5737e-05	0	0.00063546	0	1.2515e-05	0	0
0	0	0	0	0	0	0	0	0	0	0.00013781	0	0	0.0031188	0.010395	0	0	0.0024825	0	0.015607	0	0	0	0	0	0	0	0	0	0	0	0	0	0	0	0	0	0	0	0	0	0	2.0277e-05	0	0	0.0006122	0	3.7578e-05	0.00044479	0
7.4004e-06	0	0	0	0	0	0	0	0	0	0	0	0	0	5.6595e-05	0	0	7.2938e-06	0	0	0.00068422	0	0	8.7636e-06	0	6.747e-05	0	0	0	0	0	0	0	0	0	0	0	0	0	4.1538e-06	0	4.5267e-06	0	0	0	0	0	0	0	0
0	0	0	3.0398e-06	0	0	0	0	0	0	0	0	0	0	0	0	0	0	0	0	0	3.8827e-06	6.462e-06	0.00018541	0	0.00013529	0	0	0	0	0	0	0	0	0	0	0	0	0	1.1325e-05	0	0.00043744	8.8693e-06	1.1902e-05	4.4704e-05	0	0	9.2633e-06	0	0
0	0	0	0	0	0	0	0	0	0	0	0	0	0	0	0	0	0	0	0	0	0	0	0	0	0	0	0	0	0	0	0	0	0	0	0	0	0	0	0	0	0.00033679	0.00025119	1.3006e-05	1.1242e-05	0	0	2.7559e-05	0	0
0	0	0	0	0	0	0	0	0	0	0	0	0	0	0	0	0	0	0	0	0	0	0.00029882	5.0734e-06	0	0	0	0	0	0	0	0	0	0	0	0	0	0	0	0.00020069	0	0.00065177	0	2.407e-06	1.0938e-05	0	0	1.8982e-05	0	0
0	0	0	0	0	0	0	0	0	0	0	0	0	0	0	0	0	0	0	0	0	0	0	0	0	0	0	0	0	0	0	0	0	0	1.9692e-05	3.0028e-06	0	0	0	0	0	0.00030407	0	0	0	5.8238e-05	0	1.7338e-05	0	0
0	0	0	0	0	0	0	0	0	0	0	0	0	0	0	0	0	0	0	0	0	0	0	3.4954e-05	0	0	0	0	0	0	0	0	0	0	0	0	0	0	0	0	0	0	0	0	0	0	0	0	0	0
0	0	0	0	0	0	0	0	0	0	0	0	0	0	0.00043805	0	0	0	0	0	0	0	0	0	0	0	0	0	0	0	0	0	0	0	4.2745e-06	0	0	0	0	0	0	0	0	0	0.00054593	0	0	0	0	0
1.7945e-06	0	0	5.7821e-05	0	0	0	0	0	0	0	0	0	0	0.00039124	0	0	0	0	0	0	0	0	0	0	0	0	0	0	0	0	0	0	0	6.5209e-05	0	0	0	0	0	1.1372e-05	0.00087488	0	0	0.0089245	8.5948e-06	0	4.2551e-06	0	0
0	0	0	0	0	0	0	0	0	0	0	0	0	0	0	0	0	0	0	0	0	0	0	0	0	0	0	0	0	0	0	0	0	0	0	0	0	0	0	0	0	5.0632e-06	0	2.1967e-06	0	1.4049e-05	0	2.9369e-06	0	0
0	0	0	0	0	0	0	0	0	0	0	0	0	0	0	0	0	0	0	0	0	0	0	0	0	0	0	0	0	0	0	0	0	0	0	0	0	0	0	0	0	0.00030648	0	0	1.2756e-05	0	0	4.1627e-06	0	0
0	0	0	0	0	0	0	0	0	0	0	0	0	0	0	0	0	0	0	0	0	0	0	0	0	0	0	0	0	0	0	0	0	0	0	0	0	0	0	0	0	0	0	0	0	0	0	0	0	0
0	0	0	0	0	0	0	0	0	0	0	0	0	0	0	0	0	0	0	0	0	0	0	0	0	0	0	0	0	0	0	0	0	0	0	0	0	0	0	0	0	0.0013158	0	0	0	3.2396e-05	0	1.3447e-05	0	0
0	0	0	0	0	0	0	0	0	0	0	0	0	0	0	0	0	0	0	0	0	0	0	0	0	0	0	0	0	0	0	0	0	0	0	0	0	0	0	0	0	0	0	0	0	0	0	0	0	0
0	0	0	2.0321e-05	0	0	0	1.1005e-05	0	0	0	0	0	0	0	0	0	0	0	0	0	0	0	0	0	0	0	0	0	0	0	0	0	0	0	0	0	0	0	1.2117e-05	0	0.014105	3.0378e-05	0	0.017617	0.02219	0.010607	0.00058318	0.00015364	0
0	9.5526e-06	0	0	3.7084e-06	0	1.7609e-06	0.00073302	0	3.495e-05	0	0	0	0	0	0	0	0	0	0	0	0	0	0	0	0	0	0	0	0	0	0	0	0	0.013282	0.00033376	0	3.428e-05	0	4.344e-05	0	0	0	0	0	0.0043603	9.0424e-05	0.0028318	0	0
0	1.0142e-05	0.00038212	0.00952	7.9984e-05	0	0	0	0	0	0	0.0039654	0	0	0	0	0	0	0	0	0	0	0	0	0	0	3.555e-06	0	0	0	0	0	0	0	0.00061673	0.014364	0	0.00012547	0.0014038	0	0	0.0010205	0	0.00024415	0.0040794	0.0067751	6.1923e-05	0.00044745	0	0
0	0.00021744	0	0	4.0811e-06	0	0	0.00010577	0	0	0	0	0	0	0	0	0	0	0	0	0	0	0	0	0	0	0	0	0	0	0	0	0	0	0.00010859	6.4381e-05	0	0	0	0	0	6.4258e-05	0	3.308e-05	0.0017076	0.013669	0	0.0032952	0.00011076	0
0	0.00042467	0	0	0	4.2677e-05	0	1.2276e-05	0	1.9744e-05	0	0	0	0	0	0	0	0	0	0	0	0	0	0	0	0	0	0	0	0	0	0	0	0	0	0	4.3717e-05	0	0	0	0	0	0	0	0	0.0061413	0	0.00045367	7.2712e-05	0
0	0	0.00056256	0.002294	0	0	0	0	0	0	0	0.0037135	0	0	0	0	0	0	0	0	0	0	0	0	0	0	0	0	0	0	0	0	0	0	0	0.00098558	0	0	0.0031076	0	0	0	0	0	0.015349	0	0	0	0	0
0	0	0	0	0	0	0	0	0	0	0	0	0	0	0.00036766	0	0	0	0	2.6414e-05	0	0	0	4.5679e-06	0	0	0	0	0	0	0	0	0	0	0.00013499	0	0	0	0	0.001059	0	0	0	0	0	7.2529e-06	0	1.958e-06	0	0
0	0	0	0	0	0	0	0	0	2.9865e-05	0	0	0	0	3.8649e-05	0	0	0	0	0	0	0	0	0	0	0	0	0	0	0	0	0	0	0	6.7419e-06	0	0	0	0	0	0	0	0	0	4.4023e-05	0.00023968	0	6.8786e-06	0	0
0	0.0047693	1.0985e-05	0	0.0020559	0.00014808	0.00065563	0.0022371	0	0.017476	0.0018371	0	0	0	7.0696e-06	0.0052159	0	0.0038953	0	0.0011694	0	0	1.5827e-05	0	0	0	0.0021756	0	0.00027402	5.0608e-06	0	0	0	0.00061631	0.040107	0.012001	0.008022	0.057237	2.2345e-05	0.015471	0.00076267	0	0	0	0	0.0029288	0	0.00083964	0.000232	0
[truncated: 33 more columns]
